# Supplementary material for: Loss of NPC1 enhances phagocytic uptake and impairs lipid trafficking in microglia
Source: Nat Commun. 2021 Feb 24;12:1158. doi: 10.1038/s41467-021-21428-5 (PMC7904859; doi:10.1038/s41467-021-21428-5)
Supplement: Supplementary file 4 — Supplementary Data 1 [file 41467_2021_21428_MOESM4_ESM.xlsx]

## Sheet: Suppl. Data 1 (mouse 8 weeks)
Supplementary Data 1. MS analysis of microglia isolated from symptomatic Npc1-/- mice.
															Cell Type Enrichment according to Sharma et al. 2015
Uniprot Accession			Average protein LFQ ratio	Average protein log2 LFQ ratio	Statistic (red p<0.05)		significant after FDR correction	Regulated: p <0.05, FDR: +, log2 FC > +/- 0.5	log2 transformed LFQ intensities						log2 abundance difference
Protein IDs	Protein names	Gene names	Ratio (Npc1-/-/WT) 8 weeks	log2 (Npc1-/-/WT) 8 weeks	-log10 p-value	p (Npc1-/-/WT) 8 weeks	FDR 8 weeks (p = 0.05; s0 = 0.37)	Regulated (up: +, down: -)	Log2 LFQ Npc1-/-_8weeks_1	Log2 LFQ Npc1-/-_8weeks_2	Log2 LFQ Npc1-/-_8weeks_3	Log2 LFQ WT_8weeks_1	Log2 LFQ WT_8weeks_2	Log2 LFQ WT_8weeks_3	Isolated Astrocytes	Isolated Microglia	Isolated Neurons	Isolated Oligodendrocytes	>ten fold in at least one cell type
P31996	Macrosialin	Cd68	10.8278	3.43667	6.86575	1.36223e-07	+	+	33.3235	33.2644	33.3097	29.8908	29.91	29.7869	-1.38	6.45	1.06	-1.58	+
P57716	Nicastrin	Ncstn	2.78717	1.4788	6.63902	2.29602e-07	+	+	29.9041	29.8686	29.9401	28.4227	28.4276	28.4263	-0.449999	0.43	-0.0900002	-0.0200005
P29416	Beta-hexosaminidase subunit alpha	Hexa	6.04467	2.59566	6.63082	2.33978e-07	+	+	33.9298	33.838	33.8587	31.2339	31.3125	31.2931	-0.18	1.91	-0.0900002	0.0499992
P61226	Ras-related protein Rap-2b	Rap2b	3.99763	1.99915	6.14983	7.08219e-07	+	+	29.7745	29.866	29.8742	27.8674	27.8035	27.8462	0.26	1.16	-0.85	-0.26
Q8CI51	PDZ and LIM domain protein 5	Pdlim5	0.436501	-1.19594	6.07279	8.45683e-07	+	-	29.3652	29.3953	29.3196	30.5513	30.5463	30.5704	0.469999	-1.45	-0.469999	3.68	+
P60843	Eukaryotic initiation factor 4A-I	Eif4a1	1.36286	0.446633	5.97734	1.05357e-06	+		32.0461	32.0229	32.0326	31.5994	31.5832	31.5791	-0.439999	-0.459999	0.139999	0.630001
O89023	Tripeptidyl-peptidase 1	Tpp1	2.47904	1.30978	5.92434	1.1903e-06	+	+	33.8491	33.8553	33.7992	32.5055	32.5017	32.5671	-0.0400009	2.33	0.0400009	-0.570002
Q8JZV7	Putative N-acetylglucosamine-6-phosphate deacetylase	Amdhd2	3.52937	1.81941	5.85692	1.39022e-06	+	+	30.1344	30.2062	30.1007	28.3122	28.2942	28.3768	-0.0499992	2.09	-0.33	-0.41
P11438	Lysosome-associated membrane glycoprotein 1	Lamp1	5.84984	2.5484	5.85173	1.40692e-06	+	+	33.9	33.9945	34.0122	31.3371	31.438	31.4864	1.52	1.5	-2.42	-1.46
Q9Z110	Delta-1-pyrroline-5-carboxylate synthase;Glutamate 5-kinase;Gamma-glutamyl phosphate reductase	Aldh18a1	1.65124	0.72355	5.84773	1.41995e-06	+	+	29.0182	29.0046	28.9898	28.2781	28.2583	28.3056	-0.68	-0.779999	1.31	0.68
Q62465	Synaptic vesicle membrane protein VAT-1 homolog	Vat1	4.23901	2.08373	5.82524	1.4954e-06	+	+	32.6357	32.7233	32.7202	30.6317	30.5376	30.6587	-1.56	1.02	-1	1.05
A1L314	Macrophage-expressed gene 1 protein	Mpeg1	4.2246	2.07881	5.8056	1.56458e-06	+	+	31.7787	31.9289	31.8556	29.799	29.7879	29.7398	-1.06	6.42	0.0300007	-0.0300007	+
Q07797	Galectin-3-binding protein	Lgals3bp	7.34925	2.8776	5.71831	1.91288e-06	+	+	31.2249	31.2528	31.1536	28.2095	28.3894	28.3996	-3.39	4.32	-3.68	1.26	+
Q920A5	Retinoid-inducible serine carboxypeptidase	Scpep1	3.81264	1.93079	5.70072	1.99198e-06	+	+	30.4336	30.4002	30.3811	28.3879	28.5303	28.5043	-0.710001	2.46	0.25	-0.25
Q8BLF1	Neutral cholesterol ester hydrolase 1	Nceh1	5.31516	2.41011	5.6603	2.18625e-06	+	+	31.5486	31.4755	31.5468	29.1096	29.2093	29.0217	-2.62	0.489998	0.389999	-0.1
Q8CFD4	Sorting nexin-8	Snx8	2.02603	1.01866	5.64588	2.26004e-06	+	+	27.2506	27.3005	27.3179	26.2426	26.2946	26.2758	-0.130001	2.23	-0.509998	0.130001
B2RX12	Canalicular multispecific organic anion transporter 2	Abcc3	0.547349	-0.869467	5.48153	3.2997e-06	+	-	30.0559	30.0781	30.1141	30.9297	30.9424	30.9845	-2.88	5.44	-1.41	-1.3	+
Q8VDP3	Protein-methionine sulfoxide oxidase MICAL1	Mical1	2.51099	1.32826	5.47271	3.3674e-06	+	+	29.3992	29.4242	29.4157	28.1508	28.075	28.0284	1.75	-0.450001	-0.780001	0.43
P05201	Aspartate aminotransferase, cytoplasmic	Got1	3.24722	1.6992	5.43858	3.64268e-06	+	+	34.0228	34.0698	33.9556	32.3849	32.2816	32.2841	-0.68	0.229999	-0.220001	0.34
O09131	Glutathione S-transferase omega-1	Gsto1	4.3955	2.13603	5.42771	3.73503e-06	+	+	31.7692	31.8344	31.7162	29.5385	29.6822	29.691	-2.1	0.98	-0.98	1.57
Q8BGB5	LIM domain-containing protein 2	Limd2	0.413331	-1.27463	5.35492	4.41653e-06	+	-	28.9932	29.03	28.9493	30.2843	30.2082	30.304	-2.12	3.84	1.87	-2.24	+
Q61263	Sterol O-acyltransferase 1	Soat1	2.28896	1.19469	5.33629	4.61008e-06	+	+	29.6437	29.6901	29.734	28.4716	28.4696	28.5425	2.02	0.530001	-2.14	-1.12
Q9D1A2	Cytosolic non-specific dipeptidase	Cndp2	1.75916	0.814883	5.22926	5.89845e-06	+	+	34.9182	34.8367	34.8471	34.0564	34.0491	34.0519	-0.189999	1.62	-0.290001	0.189999
Q61830	Macrophage mannose receptor 1	Mrc1	0.196478	-2.34756	5.21491	6.09667e-06	+	-	28.6857	28.9341	28.8317	31.1995	31.1624	31.1323	-8.29	5.47	-3.32	3.32	+
Q91XL9	Oxysterol-binding protein-related protein 1	Osbpl1a	2.11445	1.08028	5.19335	6.40698e-06	+	+	28.8073	28.828	28.7311	27.6719	27.7221	27.7316	1.92	-1.75	-2.8	1.9
P48036	Annexin A5	Anxa5	4.25386	2.08877	5.16325	6.86677e-06	+	+	34.1421	34.2611	34.1551	32.21	32.0573	32.0246	0.470001	1.86	-0.480003	-0.690002
Q9JIF3	Solute carrier family 2, facilitated glucose transporter member 8	Slc2a8	8.35753	3.06308	5.14497	7.16199e-06	+	+	29.665	29.8322	29.9399	26.6444	26.8603	26.743
P08226	Apolipoprotein E	Apoe	3.37501	1.75489	5.13885	7.26362e-06	+	+	32.7626	32.7385	32.8051	31.1187	30.99	30.9328	2.92	1.35	-1.35	-1.43
P21550	Beta-enolase	Eno3	0.153179	-2.70671	5.11879	7.60699e-06	+	-	28.4589	28.4596	28.3856	31.0858	31.0252	31.3131	-0.0799999	2.22	-0.0499992	-0.300001
Q9R059	Four and a half LIM domains protein 3	Fhl3	0.48586	-1.04139	5.05945	8.72059e-06	+	-	27.7284	27.6367	27.6591	28.7597	28.6793	28.7094	-0.67	4.45	-0.0300007	-1.58	+
P01902	H-2 class I histocompatibility antigen, K-D alpha chain	H2-K1	5.36155	2.42265	5.0469	8.97633e-06	+	+	31.088	31.0353	30.9044	28.492	28.5564	28.7112	-1.29	5	-0.640001	0.370001	+
P16110	Galectin-3	Lgals3	14.2022	3.82805	5.04417	9.03297e-06	+	+	31.4167	31.4466	31.5945	27.7146	27.8362	27.4229	-0.610001	6.16	-1.85	-0.15	+
Q9Z0J0	Epididymal secretory protein E1	Npc2	2.25227	1.17138	5.04352	9.04653e-06	+	+	32.0377	31.9787	32.0613	30.8252	30.9204	30.818	-0.0500011	1.48	-0.560001	-0.200001
Q8R191	Synaptogyrin-3	Syngr3	13.4977	3.75464	5.04047	9.11034e-06	+	+	30.6599	30.5622	30.6741	27.1279	26.7127	26.7917
Q61553	Fascin	Fscn1	0.719804	-0.474323	5.04	9.12001e-06	+		34.6496	34.6472	34.6578	35.0932	35.1394	35.1449	-1.28	-0.0100021	0.0100021	0.389999
P01900;P01895	H-2 class I histocompatibility antigen, D-D alpha chain;H-2 class I histocompatibility antigen, alpha chain	H2-D1	7.84902	2.97251	5.03846	9.15248e-06	+	+	30.6781	30.5956	30.5516	27.7234	27.4405	27.7439	-2.56	4.41	2.04	-3.26	+
P57746	V-type proton ATPase subunit D	Atp6v1d	2.06936	1.04919	5.03455	9.23537e-06	+	+	30.2308	30.1371	30.1167	29.1269	29.121	29.0891	-0.559999	0.73	-0.66	0.66
O08992	Syntenin-1	Sdcbp	6.21383	2.63548	5.01826	9.5883e-06	+	+	29.8553	30.0518	29.9781	27.464	27.2086	27.3063	0.0300007	1.04	-0.109999	-0.0300007
Q8BV66	Interferon-induced protein 44	Ifi44	38.9078	5.28199	5.01588	9.64103e-06	+	+	31.2946	31.2695	31.1791	26.3098	25.9125	25.675
Q9ET01	Glycogen phosphorylase, liver form	Pygl	2.26816	1.18152	5.0105	9.76112e-06	+	+	30.647	30.7337	30.7341	29.4897	29.5849	29.4956	5.06	6.83	-5.06	-6.56	+
P18242	Cathepsin D	Ctsd	1.93626	0.95327	4.99048	1.02215e-05	+	+	35.5439	35.6565	35.5787	34.6362	34.6261	34.657	0.0800018	2.14	-0.0800018	-0.5
Q60766	Immunity-related GTPase family M protein 1	Irgm1	2.94539	1.55846	4.92214	1.19637e-05	+	+	29.4463	29.588	29.5403	28.0278	27.8876	27.9839	0.610001	1.76	-1.3	-1.18
P20060	Beta-hexosaminidase subunit beta	Hexb	3.11372	1.63864	4.91852	1.20636e-05	+	+	36.4681	36.3683	36.4777	34.895	34.7823	34.7208	-0.539997	3.24	-0.130001	0.130001
P82343	N-acylglucosamine 2-epimerase	Renbp	2.28095	1.18964	4.89088	1.28565e-05	+	+	32.2561	32.2097	32.2933	31.0268	31.1408	31.0226	-1.32	6.97	0.0500011	-0.470001	+
Q9DBT5	AMP deaminase 2	Ampd2	1.49209	0.577337	4.82154	1.50822e-05	+	+	27.8053	27.8525	27.7823	27.2454	27.247	27.2157	0.65	-0.369999	-0.379999	-0.639999
Q9JHJ3	Glycosylated lysosomal membrane protein	Glmp	9.41921	3.23561	4.82049	1.51186e-05	+	+	29.5032	29.473	29.3841	26.0254	26.178	26.4501
P08074	Carbonyl reductase [NADPH] 2	Cbr2	0.149964	-2.73731	4.80962	1.55018e-05	+	-	26.2601	26.315	26.1075	29.0831	29.0251	28.7862	-4.68	5.7	2.21	-2.21	+
P42225	Signal transducer and activator of transcription 1	Stat1	3.04341	1.60569	4.80431	1.56925e-05	+	+	31.8562	31.8363	31.7245	30.0997	30.2497	30.2506	-0.630001	1.63	-1.82	0.630001
P70158	Acid sphingomyelinase-like phosphodiesterase 3a	Smpdl3a	0.604578	-0.726	4.77602	1.67485e-05	+	-	27.6239	27.5581	27.55	28.2691	28.3087	28.3321	1.12	1.69	-1.12	-1.33
P14901	Heme oxygenase 1	Hmox1	2.86109	1.51657	4.76524	1.71696e-05	+	+	28.9037	28.9586	29.0752	27.4421	27.5341	27.4116	-2.77	3.87	-2.57	-0.00999832	+
P56565	Protein S100-A1	S100a1	2.24656	1.16772	4.72211	1.89623e-05	+	+	26.1169	26.1246	26.1121	25.0461	24.9216	24.8828	1.52	-1.43	-3.05	2.56
Q6PHN9	Ras-related protein Rab-35	Rab35	0.596231	-0.746057	4.68824	2.05002e-05	+	-	29.9282	29.8746	29.9677	30.6381	30.672	30.6986	-1.81	1.75	-1.09	-0.25
Q8VE99	Coiled-coil domain-containing protein 115	Ccdc115	2.52891	1.33852	4.66928	2.14152e-05	+	+	28.6228	28.675	28.6513	27.1985	27.3685	27.3666	-1.31	0.57	0.289999	0
P51174	Long-chain specific acyl-CoA dehydrogenase, mitochondrial	Acadl	1.26218	0.335913	4.66693	2.15311e-05	+		31.737	31.7177	31.7475	31.4216	31.3886	31.3843	2.17	0.959999	-0.959999	-1.25
Q9JLN9	Serine/threonine-protein kinase mTOR	Mtor	2.02492	1.01787	4.65394	2.21852e-05	+	+	30.4448	30.4402	30.4674	29.345	29.4741	29.4796	0.679998	-0.469999	-0.68	0.41
Q3TW96	UDP-N-acetylhexosamine pyrophosphorylase-like protein 1	Uap1l1	3.48997	1.80321	4.6499	2.23925e-05	+	+	32.5412	32.6954	32.558	30.9186	30.7146	30.7516	-0.610001	2.75	-1.23	0.460001
P08905	Lysozyme C-2	Lyz2	8.06032	3.01084	4.64164	2.28222e-05	+	+	30.8445	30.8726	31.1204	27.7432	28.0833	27.9785	-0.25	3.39	0.0200005	-0.879999	+
Q05816	Fatty acid-binding protein, epidermal	Fabp5	9.05238	3.1783	4.62548	2.36877e-05	+	+	32.6924	32.365	32.6712	29.4802	29.2085	29.5051	1.85	-0.380001	0.229999	-0.349998
P97393	Rho GTPase-activating protein 5	Arhgap5	0.643535	-0.63591	4.61792	2.41035e-05	+	-	30.6969	30.694	30.7209	31.2875	31.3792	31.3528	1.7	-0.210001	-2.84	0.210001
Q6WVG3	BTB/POZ domain-containing protein KCTD12	Kctd12	0.654774	-0.61093	4.5885	2.57932e-05	+	-	33.8853	33.9219	33.9376	34.5243	34.5669	34.4865	1.18	3.07	-1.18	-1.71
Q9DBN4	Putative monooxygenase p33MONOX	P33monox	0.476107	-1.07064	4.57504	2.66047e-05	+	-	25.9285	25.9833	25.9298	27.0388	26.93	27.0847
Q9ES46	Beta-parvin	Parvb	2.6147	1.38664	4.55973	2.75596e-05	+	+	28.4285	28.4783	28.3832	27.1568	26.9635	27.0099	1.1	-1.1	-2.03	1.67
Q9CPU0	Lactoylglutathione lyase	Glo1	0.83236	-0.26472	4.55778	2.76833e-05			32.7346	32.7681	32.7618	33.0101	33.0158	33.0327	1.64	-1.43	-1.34	1.26
Q9CQE5	Regulator of G-protein signaling 10	Rgs10	0.653248	-0.614297	4.55364	2.79485e-05	+	-	33.2617	33.3185	33.2447	33.9137	33.8999	33.8542	-3.26	5.19	0.960001	-0.960001	+
Q8K2T1	NmrA-like family domain-containing protein 1	Nmral1	1.53239	0.615787	4.53984	2.88508e-05	+	+	29.5236	29.5446	29.5166	28.9399	28.8571	28.9405	-1.24	-0.170002	1.22	0.170002
Q99K85	Phosphoserine aminotransferase	Psat1	6.08351	2.6049	4.53958	2.8868e-05	+	+	32.0468	32.4592	32.2766	29.654	29.7046	29.6092	0.700001	-0.700001	-1.77	0.740002
Q3TCN2	Putative phospholipase B-like 2;Putative phospholipase B-like 2 28 kDa form;Putative phospholipase B-like 2 40 kDa form;Putative phospholipase B-like 2 15 kDa form	Plbd2	1.80753	0.854023	4.52414	2.9913e-05	+	+	30.7397	30.7164	30.6134	29.8149	29.8552	29.8374	-0.0800018	1.09	-0.200001	0.0500011
Q9D7V9	N-acylethanolamine-hydrolyzing acid amidase;N-acylethanolamine-hydrolyzing acid amidase subunit alpha;N-acylethanolamine-hydrolyzing acid amidase subunit beta	Naaa	3.87602	1.95458	4.51807	3.03343e-05	+	+	31.013	30.9362	31.01	29.1049	28.8536	29.137	1.24	3.34	-1.24	-3.71	+
Q9CPV9	P2Y purinoceptor 12	P2ry12	0.44077	-1.1819	4.48544	3.2701e-05	+	-	32.9095	32.8839	32.7768	33.9578	34.0815	34.0766	0.0100002	5.44	-0.459999	-0.109999	+
Q9JJX6	P2X purinoceptor 4	P2rx4	6.73527	2.75174	4.46916	3.395e-05	+	+	31.3777	31.3347	31.6734	28.8586	28.6988	28.5732	-1.01	4.5	0.129999	-1.04	+
Q8BYZ1	ABI gene family member 3	Abi3	0.560912	-0.834153	4.44444	3.59389e-05	+	-	31.5636	31.5724	31.4927	32.3126	32.4207	32.3978	-2.19	6.06	-0.66	0.66	+
Q62283	Tetraspanin-7	Tspan7	5.43387	2.44198	4.43278	3.69164e-05	+	+	29.5315	29.7115	29.5528	27.3568	26.9858	27.1273
Q8K4Q0	Regulatory-associated protein of mTOR	Rptor	1.99783	0.998433	4.42163	3.78769e-05	+	+	29.4961	29.4324	29.5768	28.4972	28.4583	28.5544	0.389999	-0.0699997	-0.179998	-0.0100002
Q9QZ08	N-acetyl-D-glucosamine kinase	Nagk	2.18969	1.13073	4.42094	3.79365e-05	+	+	30.5883	30.6246	30.5533	29.4848	29.5337	29.3557	-0.34	1.46	-0.25	0.110001
P59764	Dedicator of cytokinesis protein 4	Dock4	0.61335	-0.705217	4.41034	3.88744e-05	+	-	30.4992	30.3802	30.4366	31.1247	31.1564	31.1505	0.33	-0.33	-1.53	0.539999
Q3TMH2	Secernin-3	Scrn3	0.656561	-0.607	4.40259	3.95736e-05	+	-	27.5568	27.5818	27.5727	28.182	28.1233	28.227	0.309999	-0.209999	-0.860001	0.309999
Q9R112	Sulfide:quinone oxidoreductase, mitochondrial	Sqrdl	0.61643	-0.69799	4.39674	4.01105e-05	+	-	31.9676	31.8664	31.9462	32.6253	32.6555	32.5934	4.99	7.4	-6.02	-5.21	+
P97429	Annexin A4	Anxa4	2.66452	1.41388	4.3896	4.07759e-05	+	+	33.0472	33.0927	33.209	31.8045	31.6198	31.683	-0.52	3.19	0.52	-1.76
Q8BY35	FYVE, RhoGEF and PH domain-containing protein 2	Fgd2	0.698794	-0.51706	4.37586	4.20864e-05	+	-	31.0194	30.9403	30.9383	31.484	31.4815	31.4837	-1.08	6.7	-0.879999	0.759998	+
Q91W98	Solute carrier family 15 member 4	Slc15a4	3.06304	1.61496	4.36846	4.28099e-05	+	+	29.6264	29.6346	29.7787	28.0866	27.9384	28.1698	0.41	3.54	-2.15	-0.41	+
Q99M71	Mammalian ependymin-related protein 1	Epdr1	0.148539	-2.75109	4.35815	4.38378e-05	+	-	30.1712	30.5823	30.4366	33.1423	33.2864	33.0146	-0.4	2.02	0.4	-0.789999
Q99MB1	Toll-like receptor 3	Tlr3	1.55565	0.63752	4.35461	4.41972e-05	+	+	30.9264	30.9957	31.027	30.3223	30.3403	30.374	-0.880001	1.88	-0.91	0.85
P16858	Glyceraldehyde-3-phosphate dehydrogenase	Gapdh	1.54156	0.62439	4.3488	4.47924e-05	+	+	36.27	36.3056	36.3084	35.7098	35.6106	35.6905	0.27	0.079998	-0.299999	-0.0999985
P49710	Hematopoietic lineage cell-specific protein	Hcls1	0.507725	-0.97788	4.34178	4.55219e-05	+	-	32.5034	32.4113	32.5349	33.495	33.4987	33.3895	-3.07	7.18	2.1	-2.1	+
Q9CY64	Biliverdin reductase A	Blvra	1.53869	0.6217	4.33996	4.57129e-05	+	+	31.2031	31.1992	31.1191	30.5325	30.5883	30.5356	-0.869999	1.9	-1.02	0.84
Q6P5F7	Protein tweety homolog 3	Ttyh3	11.6576	3.5432	4.31905	4.79684e-05	+	+	30.15	30.7498	30.3524	26.7393	26.9144	26.9688	1.72	0.219999	-0.789999	-0.5
Q8K4D3	Proton-coupled amino acid transporter 1	Slc36a1	3.98889	1.99599	4.31851	4.80274e-05	+	+	28.2675	28.2074	28.4477	26.3349	26.1653	26.4344
P56542	Deoxyribonuclease-2-alpha	Dnase2	3.59356	1.84541	4.30898	4.90933e-05	+	+	29.7555	29.4324	29.5379	27.7598	27.6737	27.7561
Q9ESY9	Gamma-interferon-inducible lysosomal thiol reductase	Ifi30	3.36286	1.74969	4.29967	5.01568e-05	+	+	28.4777	28.4073	28.6929	26.7262	26.8541	26.7484	-0.470001	1.71	-0.99	0.0900002
P51863	V-type proton ATPase subunit d 1	Atp6v0d1	3.27574	1.71182	4.28534	5.18389e-05	+	+	32.7455	32.6898	32.8666	31.1768	31.0778	30.9119	-0.33	0.970001	0.26	-0.26
Q9DBJ1	Phosphoglycerate mutase 1	Pgam1	1.87966	0.910473	4.28492	5.18899e-05	+	+	34.2196	34.2463	34.1707	33.3618	33.215	33.3283	0.279999	-0.18	-1.06	0.27
P50428	Arylsulfatase A	Arsa	0.439962	-1.18455	4.2816	5.22875e-05	+	-	29.7478	29.6366	29.5543	30.7891	30.809	30.8943	0.41	1.1	-0.41	-0.719999
Q9Z329	Inositol 1,4,5-trisphosphate receptor type 2	Itpr2	0.759562	-0.39676	4.26097	5.48314e-05	+		30.4277	30.3856	30.4245	30.7877	30.797	30.8434	1.93	-1.93	-4.48	3.32	+
Q9R013	Cathepsin F	Ctsf	4.99917	2.32169	4.2586	5.51321e-05	+	+	31.5783	31.4133	31.5585	28.9708	29.2464	29.3679	0.970001	2.21	-0.970001	-1.95
P28650	Adenylosuccinate synthetase isozyme 1	Adssl1	2.48618	1.31393	4.23207	5.86038e-05	+	+	30.8076	30.9548	31.006	29.6723	29.6294	29.5249	-3.76	3.88	-2.29	2.29	+
B1AY13	Ubiquitin carboxyl-terminal hydrolase 24	Usp24	0.617629	-0.695187	4.22512	5.95491e-05	+	-	30.4808	30.5559	30.4682	31.1446	31.2409	31.205	-0.540001	0.540001	-1.02	1.83
Q8BG81	Polymerase delta-interacting protein 3	Poldip3	0.455069	-1.13584	4.22245	5.99165e-05	+	-	25.4988	25.5863	25.4102	26.5578	26.6573	26.6877	-0.67	-1.38	1.42	0.67
P50516	V-type proton ATPase catalytic subunit A	Atp6v1a	2.02773	1.01987	4.22106	6.01092e-05	+	+	33.8757	33.7935	33.8766	32.9148	32.7394	32.832	-0.170002	0.41	-0.400002	0.170002
Q9WUU7	Cathepsin Z	Ctsz	3.73439	1.90087	4.21806	6.05252e-05	+	+	34.4673	34.1352	34.2823	32.4199	32.3	32.4623	0.379999	4.9	-0.379999	-1.57	+
O88531	Palmitoyl-protein thioesterase 1	Ppt1	3.08999	1.6276	4.21541	6.08967e-05	+	+	34.2678	34.3126	34.2798	32.5147	32.8284	32.6344	0.599998	1.86	-0.619999	-0.639999
Q80WQ2	Protein VAC14 homolog	Vac14	1.42984	0.515853	4.20895	6.18086e-05	+	+	30.6315	30.6645	30.619	30.1398	30.1564	30.0712	-0.74	1.34	-0.220001	0.220001
O35114	Lysosome membrane protein 2	Scarb2	3.82864	1.93683	4.20103	6.29458e-05	+	+	33.2927	33.5763	33.5255	31.4057	31.5366	31.6417	0.359999	0.250002	-0.889997	-0.250002
Q9CZD3	Glycine--tRNA ligase	Gars	1.63034	0.705173	4.19935	6.31902e-05	+	+	31.2399	31.2537	31.2472	30.5887	30.5748	30.4618	-0.759998	-0.579998	0.489998	0.91
Q9Z1G3	V-type proton ATPase subunit C 1	Atp6v1c1	2.12115	1.08485	4.19367	6.40228e-05	+	+	32.4985	32.6089	32.6261	31.5389	31.5428	31.3973	-0.369999	1	-0.84	0.369999
Q62192	CD180 antigen	Cd180	2.20172	1.13863	4.18619	6.51344e-05	+	+	32.4268	32.5676	32.5121	31.2957	31.4644	31.3306	-1.15	9.01	-1.68	-1.35	+
Q8BX70	Vacuolar protein sorting-associated protein 13C	Vps13c	2.07507	1.05316	4.17284	6.7168e-05	+	+	32.7572	32.82	32.9515	31.8037	31.7469	31.8187	-0.83	1.94	-1.9	0.83
O35474	EGF-like repeat and discoidin I-like domain-containing protein 3	Edil3	1.99122	0.993653	4.17017	6.75816e-05	+	+	29.1741	29.3001	29.1598	28.1688	28.29	28.1941	3.55	1.32	-1.82	-2.34	+
P16675	Lysosomal protective protein;Lysosomal protective protein 32 kDa chain;Lysosomal protective protein 20 kDa chain	Ctsa	2.89479	1.53346	4.16276	6.87453e-05	+	+	32.8118	33.0232	32.9465	31.3534	31.3068	31.521	-0.239998	2.04	0.239998	-0.65
Q8BN82	Sialin	Slc17a5	7.27046	2.86205	4.15272	7.03529e-05	+	+	28.0721	28.3564	28.2275	25.4643	25.0658	25.5397
Q3U9G9	Lamin-B receptor	Lbr	0.454119	-1.13886	4.14675	7.13265e-05	+	-	28.511	28.4717	28.6712	29.6659	29.658	29.7465	-0.480001	0.43	0.379997	-0.200001
Q9R0Y5	Adenylate kinase isoenzyme 1	Ak1	0.389758	-1.35935	4.14068	7.23304e-05	+	-	30.906	30.7224	30.6535	32.1768	32.0869	32.0962	0.469999	-0.42	-0.619999	0.119999
Q8BMA6	Signal recognition particle subunit SRP68	Srp68	0.716236	-0.481493	4.13686	7.29696e-05	+		29.6828	29.7546	29.6597	30.182	30.1774	30.1822	-0.0400009	-0.370001	-0.360001	0.289999
P49817	Caveolin-1	Cav1	0.397973	-1.32926	4.12896	7.43087e-05	+	-	27.2358	27.0865	27.124	28.5134	28.5694	28.3512	-1.07	-0.859999	0.619999	1.22
Q8BFR4	N-acetylglucosamine-6-sulfatase	Gns	2.22977	1.1569	4.12117	7.56542e-05	+	+	31.7157	31.6239	31.6812	30.4314	30.4768	30.6419	0.0900002	2.44	-0.0900002	-0.280001
Q91V92	ATP-citrate synthase	Acly	0.588033	-0.76603	4.09997	7.94384e-05	+	-	31.7405	31.6409	31.7929	32.499	32.465	32.5084	0.0700035	-0.959999	-0.0700035	0.529999
Q9QY06	Unconventional myosin-IXb	Myo9b	1.80896	0.855157	4.07008	8.50989e-05	+	+	30.6716	30.7698	30.7739	29.9352	29.8027	29.912	-0.76	1.02	-3.01	0.860001
P53994	Ras-related protein Rab-2A	Rab2a	1.26371	0.337667	4.06467	8.6165e-05	+		29.8036	29.7353	29.7756	29.4453	29.4342	29.422	-0.190002	-0.25	-0.0100021	0.560001
P17751	Triosephosphate isomerase	Tpi1	1.53077	0.614253	4.04666	8.98125e-05	+	+	34.2908	34.3748	34.311	33.7562	33.6572	33.7204	0.59	0.91	-0.639999	-0.579998
Q9QUR6	Prolyl endopeptidase	Prep	1.27237	0.347517	4.04659	8.98286e-05	+		31.1844	31.2102	31.2131	30.8523	30.8906	30.8223	-0.449997	0.41	-0.48	0.690002
Q80X95;Q6NTA4	Ras-related GTP-binding protein A;Ras-related GTP-binding protein B	Rraga;Rragb	2.65694	1.40976	4.04639	8.98682e-05	+	+	30.3829	30.4234	30.486	28.8681	29.0414	29.1535
E9Q555	E3 ubiquitin-protein ligase RNF213	Rnf213	1.5487	0.631057	4.04575	9.00017e-05	+	+	30.939	30.9455	30.9286	30.343	30.2283	30.3487	0.57	4.46	-1.23	-0.57	+
Q7TQD2	Tubulin polymerization-promoting protein	Tppp	0.378596	-1.40127	4.04232	9.07158e-05	+	-	29.7144	29.5069	29.4568	31.016	30.9804	30.8855	-3.34	2.31	-2.31	4.56	+
Q9CXP8	Guanine nucleotide-binding protein G(I)/G(S)/G(O) subunit gamma-10	Gng10	0.309812	-1.69054	4.03667	9.19041e-05	+	-	27.8783	28.0898	27.8742	29.5063	29.6278	29.7798
Q8K2Q7	BRO1 domain-containing protein BROX	Brox	1.68226	0.750397	4.01566	9.64592e-05	+	+	30.0274	30.0387	30.0241	29.3485	29.1882	29.3022	-0.700001	0.68	-0.41	0.65
Q8BYA0	Tubulin-specific chaperone D	Tbcd	1.41063	0.49634	4.0109	9.75222e-05	+		29.931	29.8369	29.9096	29.4019	29.417	29.3696	-1.16	0.129999	-0.129999	0.889999
Q60787	Lymphocyte cytosolic protein 2	Lcp2	0.821514	-0.283643	4.01081	9.75414e-05			28.8357	28.7787	28.8288	29.0968	29.1029	29.0945	-1.9	3.2	0.629999	-0.629999
Q6Q899	Probable ATP-dependent RNA helicase DDX58	Ddx58	1.87523	0.907067	4.00687	9.84315e-05	+	+	30.4669	30.6403	30.5087	29.6571	29.657	29.5806	-1.81	4.64	0.710001	-0.710001	+
Q9CTG6	Probable cation-transporting ATPase 13A2	Atp13a2	9.78327	3.29032	4.00675	9.84579e-05	+	+	28.0847	28.1196	28.0479	24.8135	24.4209	25.1469	-0.539999	2	-0.609999	-0.039999
Q07417	Short-chain specific acyl-CoA dehydrogenase, mitochondrial	Acads	0.654941	-0.610563	4.00666	9.84784e-05	+	-	31.5036	31.4458	31.5329	32.118	32.048	32.1479	1.2	1.18	-1.04	-1.54
Q9ER00	Syntaxin-12	Stx12	1.21072	0.27586	3.999	0.000100231			29.7111	29.6598	29.7111	29.4216	29.4087	29.424	0.1	-0.240002	-0.200001	0.370001
Q99K70;Q7TT45	Ras-related GTP-binding protein C;Ras-related GTP-binding protein D	Rragc;Rragd	3.27097	1.70972	3.99185	0.000101894	+	+	31.6644	31.8707	32.0378	30.1846	30.1043	30.155
Q91WU5	Arsenite methyltransferase	As3mt	0.84343	-0.24566	3.98249	0.000104115			31.3951	31.4224	31.4102	31.6272	31.6708	31.6667	0.940001	1.77	-1.89	-0.940001
Q91W86	Vacuolar protein sorting-associated protein 11 homolog	Vps11	1.41377	0.499547	3.98107	0.000104456	+		31.2672	31.1921	31.2213	30.7351	30.6824	30.7645	-0.0499992	0.91	-0.559999	0.0499992
O70404	Vesicle-associated membrane protein 8	Vamp8	1.98886	0.99194	3.97566	0.000105765	+	+	31.9185	32.0824	32.0302	31.0704	31.0518	30.933	0.5	4.69	-0.57	-1.55	+
Q9R1S3	GPI ethanolamine phosphate transferase 1	Pign	1.43788	0.52394	3.9653	0.000108317	+	+	26.8677	26.9143	26.9391	26.4356	26.3698	26.3439	0.0699997	1.2	-1.01	-1.36
P35700	Peroxiredoxin-1	Prdx1	1.70541	0.770117	3.96274	0.000108959	+	+	34.6671	34.7225	34.7558	33.9363	34.0244	33.8744	0.310001	0.229999	-0.68	-0.229999
Q9ESD6	CKLF-like MARVEL transmembrane domain-containing protein 7	Cmtm7	0.370861	-1.43105	3.95699	0.00011041	+	-	26.9238	26.7695	26.9931	28.2756	28.2439	28.4601
Q8BVW0	Neutral alpha-glucosidase C	Ganc	0.582947	-0.778563	3.9528	0.000111481	+	-	29.4664	29.5128	29.6131	30.2536	30.3381	30.3363	-0.200001	2.93	0.200001	-2.17
O35344	Importin subunit alpha-4	Kpna3	0.621125	-0.687043	3.95042	0.000112092	+	-	29.6466	29.7695	29.7143	30.3631	30.4536	30.3749	-0.00999832	0.200001	-0.48	0.0299988
P23780	Beta-galactosidase	Glb1	2.79773	1.48426	3.95001	0.0001122	+	+	30.8432	31.0721	30.8375	29.4782	29.5087	29.3131	0.599998	0.799999	-0.84	-0.75
O88384	Vesicle transport through interaction with t-SNAREs homolog 1B	Vti1b	1.79834	0.846667	3.94393	0.00011378	+	+	28.632	28.604	28.4839	27.766	27.6606	27.7533	0.0300007	0.18	0.6	-0.699999
Q9Z0M5	Lysosomal acid lipase/cholesteryl ester hydrolase	Lipa	3.83731	1.9401	3.93799	0.000115347	+	+	29.3732	29.5475	29.2778	27.4524	27.6405	27.2854	-0.24	2.93	-2.59	0.24
P48774	Glutathione S-transferase Mu 5	Gstm5	2.45047	1.29306	3.9185	0.000120643	+	+	31.0069	30.9068	30.7156	29.5995	29.5482	29.6025	1.67	-1.44	-0.00999832	0.00999832
Q7TN29	Stromal membrane-associated protein 2	Smap2	0.549577	-0.863607	3.9044	0.000124624	+	-	30.1234	30.0359	30.1441	31.0392	30.9813	30.8736	-1.12	1.6	-0.839998	0.839998
P09405	Nucleolin	Ncl	0.802902	-0.316703	3.90045	0.000125762	+		32.4902	32.4881	32.4973	32.8139	32.8427	32.7691	-0.720001	0.259998	0.0299988	0.210003
O70496	H(+)/Cl(-) exchange transporter 7	Clcn7	2.80835	1.48972	3.88279	0.000130982	+	+	27.793	28.1249	27.9083	26.419	26.4205	26.5176	0.620001	1.2	-0.41	-1.84
P10649	Glutathione S-transferase Mu 1	Gstm1	1.62836	0.703417	3.87788	0.00013247	+	+	31.7033	31.608	31.6777	31.0192	30.8852	30.9744	3.52	-0.240002	0.240002	-0.52	+
Q61152	Tyrosine-protein phosphatase non-receptor type 18	Ptpn18	0.346084	-1.53081	3.87411	0.000133626	+	-	26.759	27.0267	27.0224	28.4849	28.358	28.5576	-0.349998	2.86	-0.849998	-0.27
Q91Z67	SLIT-ROBO Rho GTPase-activating protein 2	Srgap2	0.524069	-0.93217	3.8731	0.000133936	+	-	32.3901	32.4319	32.44	33.2601	33.4723	33.326	-0.76	0.76	0.860003	-0.92
Q9DAR7	m7GpppX diphosphatase	Dcps	0.660391	-0.598607	3.87094	0.000134606	+	-	30.0432	30.0901	30.1688	30.6702	30.7365	30.6911	-1.02	0.43	-0.439999	0.880001
Q99KR8	Plasma alpha-L-fucosidase	Fuca2	2.57742	1.36593	3.86179	0.000137471	+	+	28.8931	29.1517	29.1022	27.7067	27.582	27.7605	0.75	1.36	-1.48	-0.75
P39447	Tight junction protein ZO-1	Tjp1	0.4011	-1.31797	3.85758	0.000138809	+	-	30.2078	30.0462	30.3333	31.5733	31.4381	31.5298	1.21	-0.999998	-0.560001	0.400002
Q8R138	Transmembrane protein 119	Tmem119	0.449703	-1.15296	3.85735	0.000138883	+	-	30.6939	30.7729	30.8402	31.8071	32.0445	31.9142
Q4LDD4	Arf-GAP with Rho-GAP domain, ANK repeat and PH domain-containing protein 1	Arap1	1.62475	0.700213	3.8494	0.000141449	+	+	29.3493	29.2561	29.2326	28.6185	28.5116	28.6073	0.290001	0.84	-3.15	-0.0799999
Q99KP3	Lambda-crystallin homolog	Cryl1	0.573433	-0.802303	3.84702	0.000142226	+	-	31.8195	31.6814	31.8504	32.5515	32.5798	32.627	-2.96	3.62	-1.79	1.79	+
Q9ES74	Serine/threonine-protein kinase Nek7	Nek7	0.75546	-0.404573	3.84634	0.00014245	+		30.4348	30.4105	30.4323	30.871	30.7782	30.8421	0.109999	2.33	-1.51	-0.109999
Q8BRT1	CLIP-associating protein 2	Clasp2	0.655607	-0.609097	3.84465	0.000143005	+	-	30.5966	30.7003	30.6989	31.3186	31.2752	31.2294	1.12	-1.43	-1.06	1.09
O88668	Protein CREG1	Creg1	1.97437	0.98139	3.84407	0.000143195	+	+	30.4536	30.2262	30.2766	29.3469	29.3278	29.3375	-1.76	2.45	-0.66	0.65
P26638	Serine--tRNA ligase, cytoplasmic	Sars	1.36532	0.449243	3.83977	0.00014462	+		31.9835	32.09	32.0381	31.6017	31.5875	31.5746	-0.369999	-0.66	0.419998	0.48
O08739	AMP deaminase 3	Ampd3	0.521015	-0.940603	3.83562	0.000146008	+	-	27.8116	27.6865	27.789	28.6044	28.792	28.7126	2.17	-2.01	-2.17	1.73
Q9D898	Actin-related protein 2/3 complex subunit 5-like protein	Arpc5l	0.666916	-0.584423	3.83111	0.000147533	+	-	28.8885	28.8918	28.7789	29.4174	29.4747	29.4204	0.629999	0.32	-0.92	-0.6
P09581	Macrophage colony-stimulating factor 1 receptor	Csf1r	0.759157	-0.39753	3.82458	0.000149768	+		31.059	30.9751	31.0312	31.3989	31.4131	31.4459	-1.6	7.49	-1.84	-0.6	+
Q8R0J7	Vacuolar protein sorting-associated protein 37B	Vps37b	0.694852	-0.525223	3.82425	0.000149881	+	-	28.1413	28.0412	28.1267	28.5874	28.654	28.6435	-0.84	-0.75	0.42	0.84
P70303	CTP synthase 2	Ctps2	0.702437	-0.50956	3.82064	0.000151132	+	-	29.9254	29.9805	30.0245	30.4488	30.5264	30.4839	-0.880001	1.52	0.800001	-1.02
P16254	Signal recognition particle 14 kDa protein;Signal recognition particle 14 kDa protein, N-terminally processed	Srp14	0.740812	-0.43282	3.81856	0.00015186	+		28.1368	28.1993	28.1771	28.5928	28.6516	28.5672	-0.289999	0.42	-0.0799999	0.209999
Q9D906	Ubiquitin-like modifier-activating enzyme ATG7	Atg7	1.51441	0.59876	3.81262	0.000153951	+	+	29.4332	29.4747	29.4881	28.8831	28.7911	28.9255	0.130001	0.15	-0.320002	-0.130001
O55100	Synaptogyrin-1	Syngr1	4.52382	2.17754	3.80864	0.000155369	+	+	31.7396	31.4873	31.4425	29.246	29.259	29.6318
Q9JL62	Glycolipid transfer protein	Gltp	1.5472	0.629663	3.80786	0.000155645	+	+	31.1868	31.0769	31.1027	30.502	30.4349	30.5406	-1.5	1.39	-1.95	3.44	+
P12023	Amyloid beta A4 protein;N-APP;Soluble APP-alpha;Soluble APP-beta;C99;Beta-amyloid protein 42;Beta-amyloid protein 40;C83;P3(42);P3(40);C80;Gamma-secretase C-terminal fragment 59;Gamma-secretase C-terminal fragment 57;Gamma-secretase C-terminal fragment 50;C31	App	1.90707	0.93136	3.80549	0.000156497	+	+	29.7685	29.8907	29.7219	28.9476	28.8414	28.798	-0.16	-0.58	1.09	0.16
A2A5R2	Brefeldin A-inhibited guanine nucleotide-exchange protein 2	Arfgef2	1.62407	0.69961	3.80471	0.00015678	+	+	28.7553	28.668	28.7539	28.0648	28.0703	27.9435	-1.04	2.07	-1.63	1.04
Q9JHK5	Pleckstrin	Plek	1.53858	0.621597	3.80169	0.000157872	+	+	33.2138	33.188	33.2229	32.6739	32.5459	32.5401	0.34	8.18	-0.5	-0.890001	+
Q9D6K5	Synaptojanin-2-binding protein	Synj2bp	0.563252	-0.828147	3.80147	0.000157954	+	-	28.0207	28.0581	27.9599	28.7367	28.8826	28.9039
Q62426	Cystatin-B	Cstb	2.56839	1.36086	3.79839	0.000159078	+	+	30.8826	30.6062	30.7725	29.2859	29.4803	29.4126	-0.57	1.88	0.209999	-0.209999
Q9CR86	Calcium-regulated heat stable protein 1	Carhsp1	0.529635	-0.91693	3.7939	0.000160731	+	-	27.0766	27.1212	27.1025	28.0421	27.8935	28.1154	0.0799999	-1.09	0.75	0
Q9EQK5	Major vault protein	Mvp	1.9428	0.95814	3.78611	0.00016364	+	+	31.1343	31.3447	31.3167	30.3114	30.3446	30.2654	-2.05	5.68	-1.24	-0.119999	+
P12382	ATP-dependent 6-phosphofructokinase, liver type	Pfkl	1.68929	0.756417	3.77889	0.000166383	+	+	31.9575	31.9896	32.0174	31.1298	31.26	31.3054	0.299999	-0.200001	-0.68	0.229999
Q9DBE0	Cysteine sulfinic acid decarboxylase	Csad	0.594369	-0.75057	3.77867	0.000166469	+	-	30.1971	30.1738	30.1634	30.8214	30.9708	30.9938	1.2	0.19	-1.69	-0.19
Q61112	45 kDa calcium-binding protein	Sdf4	1.34073	0.423023	3.77568	0.000167619	+		30.5204	30.5537	30.4815	30.0543	30.1337	30.0986	0.27	-0.18	-0.42	-0.0100002
Q3UH60	Disco-interacting protein 2 homolog B	Dip2b	0.624968	-0.678147	3.77412	0.000168221	+	-	31.2104	31.1969	31.3256	31.8666	31.9599	31.9409	-0.19	0.309999	-0.440001	0.42
Q9CQW2	ADP-ribosylation factor-like protein 8B	Arl8b	2.33503	1.22344	3.76897	0.000170229	+	+	32.4979	32.4886	32.57	31.2043	31.214	31.468	0.139999	0.76	-1.27	0.200001
Q80U63	Mitofusin-2	Mfn2	0.700602	-0.513333	3.76735	0.000170864	+	-	27.3242	27.2298	27.2429	27.7367	27.8184	27.7818	0.33	-1.18	0.389999	-0.17
O88811	Signal transducing adapter molecule 2	Stam2	1.42907	0.515077	3.7655	0.000171591	+	+	27.486	27.4175	27.4407	26.9261	26.9919	26.8809	0.24	-0.429998	0.34	0.0100002
Q99KR3	Beta-lactamase-like protein 2	Lactb2	0.721996	-0.469937	3.76527	0.000171685	+		29.7962	29.7602	29.8158	30.3174	30.2523	30.2123	1.36	2.38	-1.57	-2.36
Q9D2N9	Vacuolar protein sorting-associated protein 33A	Vps33a	1.57786	0.657973	3.76386	0.000172241	+	+	30.4874	30.5143	30.6204	29.9033	29.9151	29.8298	-0.66	1.04	-0.68	0.65
P18052	Receptor-type tyrosine-protein phosphatase alpha	Ptpra	1.38167	0.46641	3.75423	0.000176106	+		29.0432	29.0587	29.049	28.5349	28.6501	28.5667	1.69	0.859999	-0.879999	-0.889999
Q9QYY0	GRB2-associated-binding protein 1	Gab1	0.575744	-0.7965	3.7434	0.000180551	+	-	27.3564	27.2608	27.2122	28.0846	27.9954	28.1389	1	-2.88	-1	2.43
Q9CZE3	Ras-related protein Rab-32	Rab32	2.31542	1.21127	3.74169	0.000181263	+	+	29.0246	29.087	29.1059	28.0356	27.7788	27.7693	-2.36	5.94	0.309999	-0.309999	+
Q8BT60	Copine-3	Cpne3	1.16357	0.21856	3.74138	0.000181391			31.7871	31.8053	31.7853	31.5465	31.5983	31.5772	-0.119999	0.640001	-0.639999	-0.33
Q3TBT3	Stimulator of interferon genes protein	Tmem173	0.383502	-1.38269	3.7406	0.00018172	+	-	30.7476	30.8022	31.0146	32.1178	32.3363	32.2583	-1.76	5.71	-0.210001	0.210001	+
Q3UMB5	Smith-Magenis syndrome chromosomal region candidate gene 8 protein homolog	Smcr8	2.25751	1.17473	3.74051	0.000181756	+	+	27.1486	27.3772	27.1496	25.9635	26.08	26.1078	-0.52	0.76	0.52	-1.18
Q8R550	SH3 domain-containing kinase-binding protein 1	Sh3kbp1	0.717375	-0.4792	3.7328	0.000185013	+		30.8971	30.9378	31.0176	31.434	31.4167	31.4393	-0.509998	1.51	0.200001	-0.200001
Q8CGA3	Large neutral amino acids transporter small subunit 4	Slc43a2	2.67325	1.4186	3.73041	0.000186032	+	+	28.757	28.5601	28.6622	27.3814	27.2701	27.072
Q8BTZ7	Mannose-1-phosphate guanyltransferase beta	Gmppb	1.33886	0.421	3.72978	0.000186304	+		29.5961	29.5671	29.5177	29.1763	29.1004	29.1411	0.41	0.650002	-0.5	-0.41
P60335	Poly(rC)-binding protein 1	Pcbp1	0.732283	-0.449527	3.71648	0.000192098	+		32.2911	32.2624	32.331	32.7018	32.7347	32.7965	-0.130001	-0.780003	0.229999	0.130001
O88958	Glucosamine-6-phosphate isomerase 1	Gnpda1	1.74823	0.805897	3.71417	0.000193119	+	+	32.3833	32.3315	32.5003	31.6112	31.5325	31.6538	-0.57	1.99	-0.469999	0.26
O35343	Importin subunit alpha-3	Kpna4	0.643197	-0.636667	3.71361	0.000193369	+	-	29.6338	29.7535	29.679	30.2797	30.3909	30.3056	-0.25	0.25	-0.650002	0.450001
Q8BX94	Oxysterol-binding protein-related protein 2	Osbpl2	1.47497	0.560683	3.70864	0.000195598	+	+	27.6049	27.7245	27.6054	27.0602	27.1139	27.0787	0.199999	-0.120001	-0.0900002	0.0900002
P36371	Antigen peptide transporter 2	Tap2	1.83557	0.87623	3.70794	0.00019591	+	+	27.59	27.6242	27.5769	26.6319	26.6823	26.8483	-1.41	2.73	0.200001	-0.370001
Q91YI4	Beta-arrestin-2	Arrb2	0.651667	-0.617793	3.70394	0.000197725	+	-	31.3706	31.367	31.498	31.9958	32.0302	32.063	-2.23	2.65	0.32	-0.32
P22682	E3 ubiquitin-protein ligase CBL	Cbl	0.36585	-1.45068	3.70214	0.000198543	+	-	26.6284	26.4819	26.711	28.1105	28.178	27.8848	0.34	-0.1	-0.629999	0.129999
Q9Z266	SNARE-associated protein Snapin	Snapin	1.52706	0.610757	3.70005	0.000199504	+	+	28.3176	28.2668	28.3453	27.6272	27.7018	27.7684	0.789999	-0.709999	-1.77	0.74
P17047	Lysosome-associated membrane glycoprotein 2	Lamp2	2.45052	1.29309	3.69678	0.000201011	+	+	32.2656	31.9983	31.9683	30.7888	30.835	30.7292	0.16	2.16	-0.16	-0.92
Q9QUN7	Toll-like receptor 2	Tlr2	2.35287	1.23442	3.69545	0.000201628	+	+	29.6254	29.4322	29.6506	28.4589	28.3078	28.2382	-0.84	5.69	-1.53	0.83	+
P43406	Integrin alpha-V;Integrin alpha-V heavy chain;Integrin alpha-V light chain	Itgav	0.679328	-0.55782	3.69401	0.000202296	+	-	31.0054	30.955	30.8709	31.4705	31.5307	31.5035	0.5	-0.49	-1.71	0.549999
Q9JII6	Alcohol dehydrogenase [NADP(+)]	Akr1a1	2.09497	1.06693	3.68968	0.000204322	+	+	33.3014	33.4247	33.5124	32.456	32.2891	32.2926	-0.579998	0.780003	-0.18	0.18
P47856	Glutamine--fructose-6-phosphate aminotransferase [isomerizing] 1	Gfpt1	1.54489	0.627503	3.68787	0.000205179	+	+	30.3972	30.2657	30.3478	29.6679	29.7668	29.6936	0.309999	-0.309999	-1.21	1.23
P52480	Pyruvate kinase PKM	Pkm	1.76659	0.820963	3.68659	0.000205783	+	+	35.8422	35.9522	35.7997	35.118	35.0485	34.9648	0.0400009	0.149998	-0.209999	0.0800018
Q8R0X7	Sphingosine-1-phosphate lyase 1	Sgpl1	1.54586	0.628413	3.68283	0.000207575	+	+	32.3762	32.4886	32.4019	31.8206	31.7247	31.8362	0.619999	1.45	-0.619999	-0.789997
Q8CIN4	Serine/threonine-protein kinase PAK 2;PAK-2p27;PAK-2p34	Pak2	0.797145	-0.327087	3.67164	0.000212989	+		31.4303	31.4395	31.39	31.7772	31.7079	31.756	-0.200001	0.100002	-0.100002	0.260002
Q5DU37	Zinc finger FYVE domain-containing protein 26	Zfyve26	2.0111	1.00798	3.66666	0.000215448	+	+	29.737	29.8775	29.953	28.754	28.8998	28.8897	-1.26	2.44	-0.369999	-0.610001
P11404	Fatty acid-binding protein, heart	Fabp3	5.94411	2.57146	3.6498	0.000223976	+	+	30.6523	30.7125	30.6522	28.5039	27.8728	27.926	-2.5	2.34	-1.69	1.69
Q9QZD8	Mitochondrial dicarboxylate carrier	Slc25a10	1.60946	0.686573	3.64978	0.000223985	+	+	28.4815	28.3851	28.5706	27.7829	27.8093	27.7853	0.84	1.2	-0.84	-1.1
O70493	Sorting nexin-12	Snx12	0.786003	-0.347393	3.64716	0.000225343	+		30.2629	30.33	30.2551	30.6411	30.6464	30.6027	-0.529999	0.0999985	-0.0999985	0.6
Q3U0V1	Far upstream element-binding protein 2	Khsrp	0.616062	-0.698853	3.64222	0.000227916	+	-	31.2087	31.1787	31.2905	31.9868	31.8391	31.9485	-0.239998	-0.459999	0.329998	0.450001
P18653	Ribosomal protein S6 kinase alpha-1	Rps6ka1	0.542768	-0.881593	3.63961	0.000229295	+	-	32.2758	32.3296	32.4356	33.1719	33.1814	33.3325	-0.879999	3.09	-0.35	0.35
Q62523	Zyxin	Zyx	0.410477	-1.28463	3.63852	0.000229867	+	-	28.5221	28.6954	28.8292	30.0379	29.8698	29.9929	0.369999	-0.129999	-0.129999	-0.0599995
Q9WUR2	Enoyl-CoA delta isomerase 2, mitochondrial	Eci2	1.26399	0.337987	3.62963	0.00023462	+		29.3303	29.2904	29.2834	28.9182	28.9898	28.9822	2	-0.0899983	-0.129999	-0.0499992
P06537	Glucocorticoid receptor	Nr3c1	0.501201	-0.99654	3.62795	0.000235533	+	-	26.1217	26.17	26.0915	27.071	27.2749	27.027	1.18	-0.039999	-0.570002	0.039999
Q8K0D5	Elongation factor G, mitochondrial	Gfm1	1.18305	0.242507	3.62753	0.00023576			26.0916	26.0844	26.0712	25.8365	25.8098	25.8734	0.27	-0.380001	0.639999	-0.230001
P10605	Cathepsin B;Cathepsin B light chain;Cathepsin B heavy chain	Ctsb	2.8208	1.4961	3.62288	0.000238299	+	+	35.1984	35.2244	35.0968	33.5428	33.5856	33.9028	0.57	2.1	-0.790001	-0.57
Q91XV3	Brain acid soluble protein 1	Basp1	0.632916	-0.659913	3.61984	0.000239974	+	-	33.9127	33.9592	34.024	34.5708	34.7081	34.5968	-0.500002	0.580002	0.0100002	-0.0100002
Q9EQ32	Phosphoinositide 3-kinase adapter protein 1	Pik3ap1	0.460664	-1.11821	3.61178	0.000244467	+	-	27.6604	27.4199	27.6719	28.6831	28.6491	28.7746	-1.04	4.94	0.25	-1.16	+
Q9QZS3	Protein numb homolog	Numb	0.43317	-1.20699	3.60879	0.000246156	+	-	28.9476	29.2013	29.1594	30.3882	30.1965	30.3447	1.66	2.02	-1.81	-3.84	+
Q8VD75	Huntingtin-interacting protein 1	Hip1	0.492838	-1.02081	3.60833	0.000246414	+	-	25.1388	24.9232	24.9975	25.9605	26.0203	26.1412	0.670002	-0.670002	-0.990002	1.62
Q62170	P-selectin glycoprotein ligand 1	Selplg	0.288734	-1.79219	3.59299	0.000255277	+	-	27.0355	27.2332	27.2541	28.7477	28.9583	29.1933
Q6P5G6	UBX domain-containing protein 7	Ubxn7	0.570549	-0.809577	3.59292	0.000255319	+	-	26.9754	27.1783	27.1047	27.9134	27.9352	27.8386	-0.82	-0.33	0.719999	0.0699997
P21460	Cystatin-C	Cst3	0.520136	-0.94304	3.58982	0.000257146	+	-	31.7086	31.5472	31.5293	32.5636	32.6126	32.4381	3.28	1.71	-2.46	-1.79
P28798	Granulins;Acrogranin;Granulin-1;Granulin-2;Granulin-3;Granulin-4;Granulin-5;Granulin-6;Granulin-7	Grn	3.0402	1.60417	3.58706	0.000258785	+	+	33.9968	34.1673	33.7337	32.4108	32.2891	32.3853	1.73	3.92	-2.66	-1.82	+
P10630	Eukaryotic initiation factor 4A-II;Eukaryotic initiation factor 4A-II, N-terminally processed	Eif4a2	0.566874	-0.8189	3.58633	0.000259223	+	-	28.5508	28.3874	28.3502	29.2855	29.1966	29.263	0.290001	-1.57	-0.279999	0.59
Q8C0L6	Peroxisomal N(1)-acetyl-spermine/spermidine oxidase	Paox	1.8285	0.87066	3.57915	0.000263541	+	+	31.2002	30.9982	31.1679	30.2864	30.1818	30.2861	0.66	2	-0.84	-0.91
Q8VE96	Solute carrier family 35 member F6	Slc35f6	4.18682	2.06585	3.57517	0.000265966	+	+	28.616	28.9799	29.0755	26.9726	26.8601	26.6413
P62880	Guanine nucleotide-binding protein G(I)/G(S)/G(T) subunit beta-2	Gnb2	0.652253	-0.616497	3.57315	0.000267205	+	-	31.4209	31.5613	31.5765	32.1337	32.1577	32.1168	0.0999985	0.379997	-0.429997	-0.0900002
Q8BH43	Wiskott-Aldrich syndrome protein family member 2	Wasf2	0.611907	-0.708617	3.57268	0.000267495	+	-	32.1793	32.3567	32.2712	32.9577	33.0338	32.9416	0.120001	3.75	-0.59	-1.18	+
O08579	Emerin	Emd	0.469695	-1.0902	3.57268	0.000267496	+	-	28.0174	28.0631	27.881	29.2205	29.01	29.0017	-0.18	-1.15	0.800001	0.18
Q9EPL9	Peroxisomal acyl-coenzyme A oxidase 3	Acox3	1.5315	0.61495	3.57095	0.000268563	+	+	31.3324	31.4946	31.4369	30.7727	30.8357	30.8106	1.24	2.06	-2.42	-1.24
P41233	ATP-binding cassette sub-family A member 1	Abca1	1.67924	0.747807	3.56884	0.000269876	+	+	28.8116	28.8217	28.6589	27.982	28.0814	27.9855	5.18	6.3	-5.26	-5.16	+
Q8C2E7	WASH complex subunit strumpellin	Kiaa0196	1.42349	0.509433	3.56632	0.000271447	+	+	31.1539	31.2605	31.2429	30.6629	30.7544	30.7117	-0.1	0.790001	-1.53	0.1
Q01730	Ras suppressor protein 1	Rsu1	0.815877	-0.293577	3.56247	0.000273859			30.3946	30.3754	30.3708	30.7017	30.6922	30.6276	0.290001	0.210001	-0.980001	-0.210001
Q99KE1	NAD-dependent malic enzyme, mitochondrial	Me2	0.688867	-0.537703	3.55579	0.000278106	+	-	31.2344	31.1027	31.1866	31.7091	31.674	31.7537	-0.539999	0.950001	-0.26	0.15
Q99LJ1	Tissue alpha-L-fucosidase	Fuca1	2.01763	1.01266	3.55144	0.000280902	+	+	29.0659	29.236	29.1932	28.2595	28.1703	28.0274	0.73	1.71	-0.75	-1.1
Q8K4I3	Rho guanine nucleotide exchange factor 6	Arhgef6	0.621279	-0.686687	3.54657	0.000284071	+	-	30.7331	30.6442	30.6409	31.2641	31.4272	31.387	-1.25	7.09	-1.73	1.25	+
Q9ERD8	Gamma-parvin	Parvg	0.725	-0.463947	3.54417	0.00028565	+		30.6531	30.6029	30.6765	31.1489	31.1313	31.0441	0.140001	5.98	-0.24	-1.06	+
Q91W89	Alpha-mannosidase 2C1	Man2c1	1.29194	0.36954	3.54303	0.000286396	+		30.4758	30.4219	30.4613	30.0884	30.0351	30.1268	0.289999	0.429998	-0.469999	-0.119999
Q9D1K2	V-type proton ATPase subunit F	Atp6v1f	1.65489	0.726737	3.54062	0.000287991	+	+	30.3654	30.3592	30.3067	29.6637	29.5011	29.6862	-0.359999	0.15	0.449999	0.34
O70333	Cysteine-rich PDZ-binding protein	Cript	0.226505	-2.14239	3.54012	0.000288325	+	-	24.4394	24.1016	24.5931	26.7308	26.4515	26.379
P17427	AP-2 complex subunit alpha-2	Ap2a2	0.742689	-0.42917	3.5337	0.000292616	+		31.8126	31.7573	31.7735	32.1522	32.2641	32.2147	-0.610001	0.769997	-0.370003	0.299999
Q04519	Sphingomyelin phosphodiesterase	Smpd1	0.468269	-1.09459	3.53128	0.000294251	+	-	26.2791	26.3263	26.4393	27.5774	27.4491	27.302	-1.53	0.150002	0.26	0.32
P50429	Arylsulfatase B	Arsb	1.48053	0.566117	3.52537	0.000298281	+	+	34.9879	35.0409	34.9867	34.3507	34.4714	34.4949	-0.890001	2.72	-0.980001	0.59
Q07813	Apoptosis regulator BAX	Bax	1.69366	0.760143	3.52423	0.000299068	+	+	29.769	29.8799	29.7966	28.9443	29.1121	29.1086	0.33	-0.26	0.24	-0.299999
O88983	Syntaxin-8	Stx8	1.63011	0.70497	3.52273	0.0003001	+	+	28.4583	28.5843	28.6122	27.8464	27.9106	27.7829	0.0900002	-0.209999	-0.229999	0.130001
Q9QZN4	F-box only protein 6	Fbxo6	1.93231	0.950327	3.51169	0.000307831	+	+	27.138	27.0821	27.1194	26.2331	26.2517	26.0038	0.48	0.440001	-1.89	1.34
P40336	Vacuolar protein sorting-associated protein 26A	Vps26a	1.48924	0.574577	3.51118	0.00030819	+	+	31.5257	31.5575	31.451	30.9434	30.9987	30.8683	-0.9	1.55	-0.82	0.310001
P13020	Gelsolin	Gsn	2.51174	1.32869	3.51014	0.000308931	+	+	30.3161	30.3306	30.2532	28.9248	28.8058	29.1832	-0.84	0.509998	-0.649998	2.33
P06151	L-lactate dehydrogenase A chain	Ldha	1.77043	0.824097	3.51013	0.000308934	+	+	34.625	34.6981	34.639	33.8573	33.9299	33.7026	0.34	0.400002	-0.639999	-0.34
Q00519	Xanthine dehydrogenase/oxidase;Xanthine dehydrogenase;Xanthine oxidase	Xdh	4.78215	2.25766	3.50479	0.000312757	+	+	30.2111	29.9749	30.0941	28.1262	27.501	27.8798	-0.32	1.21	0.32	-0.66
Q9DBG5	Perilipin-3	Plin3	1.98348	0.988037	3.49706	0.000318374	+	+	30.1829	30.0304	30.1002	28.9958	29.1054	29.2483	0.849998	1.15	-1.59	-1.42
Q3UM29	Conserved oligomeric Golgi complex subunit 7	Cog7	1.45426	0.540283	3.49651	0.000318783	+	+	27.4995	27.5934	27.4832	26.922	27.0204	27.013	-0.629999	0.629999	-0.289999	0.690001
Q7TMQ7	WD repeat-containing protein 91	Wdr91	1.63289	0.70743	3.48165	0.000329878	+	+	29.4062	29.2125	29.2732	28.575	28.5594	28.6351	-0.41	0.73	-0.48	0.25
P62874	Guanine nucleotide-binding protein G(I)/G(S)/G(T) subunit beta-1	Gnb1	0.726197	-0.461567	3.48148	0.000330008	+		32.1168	32.1307	32.0044	32.5434	32.539	32.5542	0.379999	-0.429998	-0.169998	-0.249998
Q8K449	ATP-binding cassette sub-family A member 9	Abca9	0.60431	-0.72664	3.47722	0.00033326	+	-	31.9813	31.9298	31.9937	32.6349	32.8158	32.634	-1.62	7.76	1.62	-4.12	+
O70481	E3 ubiquitin-protein ligase UBR1	Ubr1	0.817609	-0.290517	3.47329	0.000336288			26.8124	26.8903	26.8203	27.1204	27.1406	27.1335	0.360001	-0.83	-0.439999	0.83
P62814	V-type proton ATPase subunit B, brain isoform	Atp6v1b2	1.92403	0.944133	3.47192	0.000337352	+	+	32.9953	32.92	33.0013	32.1556	32.0439	31.8848	-0.170002	0.610001	-0.639999	0.110001
O35405	Phospholipase D3	Pld3	1.55955	0.64113	3.46798	0.000340423	+	+	31.3325	31.344	31.3266	30.7409	30.5814	30.7573	-0.639999	1.98	0.539999	-0.84
Q99KQ4	Nicotinamide phosphoribosyltransferase	Nampt	1.72197	0.784057	3.45341	0.000352042	+	+	31.5105	31.6525	31.6766	30.9146	30.7554	30.8174	-0.969997	0.299999	-0.149998	0.5
Q571I9	Aldehyde dehydrogenase family 16 member A1	Aldh16a1	1.35448	0.43774	3.44083	0.000362388	+		30.4294	30.4141	30.4958	30.0637	29.9604	30.002	-0.0499992	2.27	-1.23	-0.189999
Q08122	Transducin-like enhancer protein 3	Tle3	0.405357	-1.30273	3.43624	0.000366238	+	-	25.5036	25.7011	25.9015	27.0408	27.0036	26.9701	-2.58	-0.480001	1.68	0.480001
Q60992	Guanine nucleotide exchange factor VAV2	Vav2	1.40104	0.486493	3.43356	0.000368504	+		29.404	29.4062	29.477	28.9934	28.8718	28.9624	-3.18	2.49	2.22	-2.22
Q99LI2	Chloride channel CLIC-like protein 1	Clcc1	0.800988	-0.320147	3.42503	0.000375812	+		28.0199	27.9957	27.9982	28.3755	28.3192	28.2796	1.75	-0.179998	-0.709999	-0.229999
Q64324	Syntaxin-binding protein 2	Stxbp2	1.45338	0.53941	3.42369	0.000376974	+	+	30.4724	30.427	30.3984	29.9613	29.8118	29.9064	-2.42	7.75	-0.380001	0.380001	+
Q8CC86	Nicotinate phosphoribosyltransferase	Naprt	1.4465	0.53257	3.42111	0.00037922	+	+	28.6541	28.7042	28.5832	28.1406	28.154	28.0492	3.55	0.74	-1.77	-1.47	+
Q6A065	Centrosomal protein of 170 kDa	Cep170	0.496711	-1.00952	3.42074	0.00037954	+	-	28.6352	28.8596	28.5892	29.6374	29.7642	29.7109	-1.06	-0.950001	1.8	0.940001
Q9QXZ0	Microtubule-actin cross-linking factor 1	Macf1	0.760386	-0.395197	3.41907	0.000381001	+		32.8987	32.9655	32.9568	33.2829	33.3408	33.3828	1.29	-0.16	0.16	-0.219997
Q8R317	Ubiquilin-1	Ubqln1	0.733667	-0.446803	3.41774	0.000382171	+		29.5046	29.6082	29.4816	29.9955	29.9815	29.9578	0.859999	-1.3	3.88	-0.859999	+
Q64691	Calpain-3	Capn3	0.368937	-1.43855	3.41683	0.000382974	+	-	25.6608	25.4054	25.8304	27.128	26.9899	27.0943
Q6ZPF4	Formin-like protein 3	Fmnl3	0.669327	-0.579217	3.41595	0.000383749	+	-	29.7645	29.6907	29.7568	30.2374	30.4	30.3122	0.450001	3.73	-0.75	-1.05	+
P21107	Tropomyosin alpha-3 chain	Tpm3	0.597301	-0.74347	3.41489	0.000384691	+	-	32.3712	32.3481	32.2656	32.9776	33.0564	33.1814	2.5	4.61	-2.5	-3.45	+
Q9DC37	Major facilitator superfamily domain-containing protein 1	Mfsd1	4.88576	2.28858	3.41375	0.000385702	+	+	29.0678	29.6239	29.6057	27.3109	27.1537	26.9671
Q9Z1T1	AP-3 complex subunit beta-1	Ap3b1	1.33713	0.41914	3.41319	0.000386195	+		31.1136	31.1901	31.1921	30.7404	30.7971	30.7008	0.0100002	1.56	-0.75	-0.0100002
Q920Q4	Vacuolar protein sorting-associated protein 16 homolog	Vps16	1.49014	0.575443	3.41198	0.000387279	+	+	30.7051	30.8016	30.6831	30.1145	30.2295	30.1195	-0.26	0.550001	-0.889999	0.26
P08030	Adenine phosphoribosyltransferase	Aprt	1.645	0.71809	3.40683	0.000391899	+	+	29.9197	29.8098	29.8742	29.253	29.1408	29.0556	-0.84	0.959999	-1.02	0.860001
Q9DB05	Alpha-soluble NSF attachment protein	Napa	1.39322	0.47842	3.40511	0.000393452	+		31.393	31.4335	31.3962	30.9579	30.8471	30.9826	0.0400009	0.5	-0.470001	-0.32
P30355	Arachidonate 5-lipoxygenase-activating protein	Alox5ap	0.295167	-1.7604	3.40195	0.000396328	+	-	27.4367	27.3778	27.7853	29.3913	29.3932	29.0965
Q9CQC8	Maspardin	Spg21	3.44452	1.7843	3.40136	0.000396861	+	+	28.8464	29.0431	28.9548	26.858	27.3116	27.3217	-0.58	2.02	-0.539999	-0.860001
Q8K0B2	Probable lysosomal cobalamin transporter	Lmbrd1	3.16625	1.66277	3.39953	0.00039854	+	+	29.7731	29.5926	29.3845	27.7403	27.9254	28.0961	-0.26	0.16	-0.599998	0.6
Q9D0F9	Phosphoglucomutase-1	Pgm1	1.81283	0.85824	3.3847	0.000412384	+	+	31.9023	31.9297	31.9736	30.9328	31.1048	31.1932
Q9ER74	Sal-like protein 1	Sall1	0.590249	-0.760603	3.38005	0.000416817	+	-	27.1662	27.2612	27.235	27.898	27.938	28.1083	0.6	2.58	-1.58	-0.91
Q9QWR8	Alpha-N-acetylgalactosaminidase	Naga	2.01578	1.01134	3.37911	0.000417722	+	+	32.6736	32.525	32.5637	31.429	31.7141	31.5853	1.08	2.35	-1.29	-1.1
P47199	Quinone oxidoreductase	Cryz	2.46334	1.30062	3.37787	0.000418917	+	+	31.6403	32.0072	31.6587	30.4509	30.4508	30.5026	0.869999	0.119999	-0.65	-0.119999
Q9ESZ8	General transcription factor II-I	Gtf2i	0.740675	-0.433087	3.37263	0.000424003	+		29.7773	29.8543	29.8096	30.2148	30.2119	30.3139	-0.210003	-0.620003	0.59	0.390003
P04370	Myelin basic protein	Mbp	0.296624	-1.75329	3.3683	0.000428253	+	-	32.3483	32.219	32.4321	34.2087	34.2649	33.7857	-1.06	0.620001	-0.98	9.82	+
P09528	Ferritin heavy chain;Ferritin heavy chain, N-terminally processed	Fth1	2.90934	1.54069	3.36163	0.000434877	+	+	27.9717	28.0082	28.2304	26.7287	26.5437	26.3158	0.9	0.629999	-1.51	-0.629999
Q3TAA7	Serine/threonine-protein kinase 11-interacting protein	Stk11ip	2.91359	1.5428	3.36011	0.000436404	+	+	28.1893	28.254	28.2972	26.4478	26.7296	26.9346	-0.59	1.5	0.230001	-1.05
Q99N69	Leupaxin	Lpxn	0.545171	-0.87522	3.35361	0.000442983	+	-	28.5919	28.5378	28.749	29.547	29.5607	29.3966	0.0100002	2.89	-1.24	-0.0100002
Q8R0G7	Protein spinster homolog 1	Spns1	3.0628	1.61485	3.35312	0.000443483	+	+	28.97	28.5264	28.5618	26.9681	27.1449	27.1006	0.220001	0.699999	-0.68	-0.25
P22437	Prostaglandin G/H synthase 1	Ptgs1	0.685072	-0.545673	3.33981	0.00045729	+	-	32.6633	32.6544	32.7774	33.2173	33.2046	33.3103	-3.94	9.21	2.92	-3	+
Q8CAS9	Poly [ADP-ribose] polymerase 9	Parp9	1.54743	0.629877	3.33866	0.000458497	+	+	29.0585	29.2146	29.099	28.4425	28.4735	28.5664	-2.54	3.53	-3.61	1.94	+
Q7TMB8	Cytoplasmic FMR1-interacting protein 1	Cyfip1	0.661525	-0.596133	3.33117	0.000466482	+	-	33.4144	33.502	33.467	34.0797	34.1319	33.9603	0.32	1.77	-1.41	-0.32
Q91ZR2	Sorting nexin-18	Snx18	0.714845	-0.484297	3.32374	0.000474531	+		31.1002	30.9958	31.122	31.5188	31.6045	31.5477	-1.44	1.44	-3.06	2.1
Q6ZPZ3	Zinc finger CCCH domain-containing protein 4	Zc3h4	0.576275	-0.79517	3.32347	0.00047482	+	-	27.3447	27.4299	27.458	28.2493	28.2962	28.0726	-0.539999	-0.49	1.02	0.57
P63101	14-3-3 protein zeta/delta	Ywhaz	0.803974	-0.31478	3.3231	0.000475224	+		34.5697	34.5246	34.6185	34.875	34.912	34.8701	0.629997	-0.209999	-0.219997	0.16
P14824	Annexin A6	Anxa6	1.76797	0.822097	3.31957	0.000479106	+	+	33.209	33.0975	33.2965	32.4859	32.3137	32.3371	1.13	0.779999	-1.02	-0.779999
Q9WU81	Sugar phosphate exchanger 2	Slc37a2	5.4972	2.4587	3.31613	0.000482917	+	+	29.54	29.4191	29.4928	26.661	26.9535	27.4613
Q64442	Sorbitol dehydrogenase	Sord	1.43935	0.525417	3.31284	0.00048659	+	+	29.9276	29.9358	29.9568	29.5138	29.3751	29.3552	-0.85	2.05	-1.14	0.379999
P51682	C-C chemokine receptor type 5	Ccr5	0.488747	-1.03284	3.31237	0.000487111	+	-	27.1565	27.1409	26.9008	28.001	28.1033	28.1924
Q6P2B1	Transportin-3	Tnpo3	0.779435	-0.3595	3.3088	0.000491139	+		28.2414	28.2273	28.2846	28.6603	28.5562	28.6152	-0.360001	-0.16	0.15	0.440001
Q9JHS3	Ragulator complex protein LAMTOR2	Lamtor2	2.24975	1.16977	3.30721	0.000492935	+	+	29.366	29.3603	29.4358	28.0515	28.1745	28.4268	0.0699997	0.550001	-0.0699997	-1.21
Q9CQG9	Transmembrane protein 100	Tmem100	0.520534	-0.941937	3.30652	0.000493718	+	-	25.176	25.3178	25.2061	26.2242	26.2831	26.0184
Q9Z1G4	V-type proton ATPase 116 kDa subunit a isoform 1	Atp6v0a1	1.99334	0.995187	3.30429	0.000496256	+	+	32.0828	32.0683	32.0424	31.2206	31.095	30.8923	-0.5	0.73	-0.209999	0.150002
Q0KL02	Triple functional domain protein	Trio	0.631727	-0.662627	3.30296	0.00049778	+	-	26.1231	26.0915	26.0095	26.7416	26.8297	26.6407	-2.1	-1.29	1.37	1.68
Q8K124	Pleckstrin homology domain-containing family O member 2	Plekho2	1.83056	0.872283	3.2965	0.000505242	+	+	28.3728	28.5597	28.5724	27.6847	27.5191	27.6844	2.63	3.64	-2.39	-3.37	+
Q8VI36	Paxillin	Pxn	0.539841	-0.889393	3.29348	0.00050877	+	-	29.5794	29.6649	29.5691	30.6512	30.3804	30.4499	-0.17	1.07	-1.49	0.17
Q9Z2N8	Actin-like protein 6A	Actl6a	0.812091	-0.300287	3.29154	0.000511043			29.1226	29.17	29.1663	29.4616	29.4063	29.4918	-0.650002	-0.560001	0.720001	0.27
O70591	Prefoldin subunit 2	Pfdn2	0.732427	-0.449243	3.2907	0.000512035	+		28.9688	28.8935	28.9329	29.3339	29.3526	29.4564	-0.940001	-0.32	0.539999	0.869999
Q9CZ69	CKLF-like MARVEL transmembrane domain-containing protein 6	Cmtm6	0.370004	-1.43439	3.28431	0.000519627	+	-	26.7371	26.7933	26.7837	27.9268	28.3462	28.3443
Q9CR48	DNA damage-regulated autophagy modulator protein 2	Dram2	4.71894	2.23846	3.28354	0.000520548	+	+	27.7834	27.969	28.2197	26.0772	25.458	25.7216
Q9JL26	Formin-like protein 1	Fmnl1	0.766471	-0.383697	3.28342	0.000520694	+		31.6453	31.6496	31.67	32.0061	32.1122	31.9978	-1.92	7.63	0.969999	-2.8	+
Q61599	Rho GDP-dissociation inhibitor 2	Arhgdib	0.681085	-0.554093	3.27847	0.000526655	+	-	33.2087	33.2718	33.1007	33.7604	33.7775	33.7055	-0.389999	3.94	0.309999	-0.809999	+
Q80X41	Serine/threonine-protein kinase VRK1	Vrk1	0.68817	-0.539163	3.27787	0.000527389	+	-	29.4472	29.4884	29.5326	29.9356	30.087	30.0629	-2.53	1.86	1.79	-1.42
Q9Z280	Phospholipase D1	Pld1	0.551807	-0.857763	3.27703	0.000528412	+	-	28.3885	28.6658	28.5052	29.3263	29.4079	29.3986	-0.400002	1.08	-2.15	1.19
Q91VR8	Protein BRICK1	Brk1	0.500901	-0.997403	3.26591	0.00054211	+	-	29.5891	29.3947	29.6607	30.5723	30.6313	30.4331	-2.01	1.82	1.46	-0.91
O70309	Integrin beta-5	Itgb5	0.675734	-0.565473	3.2655	0.000542622	+	-	32.122	32.1721	32.0438	32.7353	32.7022	32.5968	4.49	4.95	-5.03	-4.14	+
P98200	Phospholipid-transporting ATPase IB	Atp8a2	0.751846	-0.41149	3.26367	0.00054492	+		28.2055	28.0982	28.0934	28.5777	28.5159	28.538	-0.200001	0.48	-0.41	0.25
Q8VC19	5-aminolevulinate synthase, nonspecific, mitochondrial	Alas1	3.18828	1.67278	3.25951	0.000550166	+	+	27.971	28.1791	27.9018	26.1386	26.2731	26.6218
Q91YR9	Prostaglandin reductase 1	Ptgr1	1.69703	0.763013	3.25729	0.000552983	+	+	29.6033	29.4056	29.6174	28.7314	28.7631	28.8429	1.51	2.35	-1.51	-3.47	+
Q9DB73	NADH-cytochrome b5 reductase 1	Cyb5r1	1.40195	0.48743	3.25715	0.000553158	+		28.4322	28.5654	28.5599	28.0692	27.9947	28.0314	-0.68	1.75	0.639999	-1.79
O70566	Protein diaphanous homolog 2	Diaph2	1.10795	0.147893	3.25242	0.000559222			30.2885	30.2753	30.3076	30.1488	30.1585	30.1204
Q3UMW8	Ceroid-lipofuscinosis neuronal protein 5 homolog	Cln5	2.16172	1.11218	3.25233	0.000559327	+	+	27.3663	27.602	27.3382	26.188	26.3432	26.4389	-1.05	3.18	-0.980001	0.980001
Q8K411	Presequence protease, mitochondrial	Pitrm1	1.30797	0.387327	3.24934	0.000563197	+		29.7084	29.6986	29.7681	29.2736	29.3673	29.3722	0.939999	-0.229999	0.229999	-0.549999
Q8C9B9	Death-inducer obliterator 1	Dido1	0.520987	-0.94068	3.24852	0.000564259	+	-	26.2028	26.2927	26.3459	27.3053	27.0524	27.3058	-0.83	-2.28	1.09	1.05
Q5SV85	Synergin gamma	Synrg	0.608211	-0.717357	3.24742	0.000565694	+	-	27.8308	27.7041	27.7823	28.3677	28.5358	28.5658	-1.13	-0.549999	0.869999	0.549999
Q921F2	TAR DNA-binding protein 43	Tardbp	0.752126	-0.410953	3.24688	0.0005664	+		31.6206	31.6381	31.7368	32.0469	32.0678	32.1136	0.139999	-0.139999	0.399998	-0.16
E9PVA8		Gcn1l1	0.809463	-0.304963	3.24599	0.000567562			31.1581	31.1941	31.2613	31.5032	31.5185	31.5067	0.129997	-0.540001	-0.129997	0.489998
Q3TB48	Transmembrane protein 104	Tmem104	5.70451	2.5121	3.24198	0.000572827	+	+	29.0306	29.4525	29.2964	27.1006	26.8001	26.3426
Q9D394	Protein RUFY3	Rufy3	1.61273	0.689503	3.23912	0.000576606	+	+	28.8041	28.7595	28.8082	28.231	28.0034	28.0689	-0.57	-1.07	1.53	0.639999
Q8BH61	Coagulation factor XIII A chain	F13a1	0.117369	-3.09087	3.23698	0.000579459	+	-	27.6766	28.1743	28.6834	31.405	31.3555	31.0464	-4.39	4.06	2.29	-2.29	+
Q8R5L3	Vam6/Vps39-like protein	Vps39	1.7351	0.795017	3.23562	0.000581275	+	+	30.366	30.4883	30.5703	29.5732	29.7473	29.7189	0.0400009	0.609999	-0.880001	-0.0499992
Q9D7X3	Dual specificity protein phosphatase 3	Dusp3	1.7356	0.795433	3.23024	0.000588524	+	+	30.4168	30.3764	30.5477	29.533	29.7406	29.6809	0.240002	1	-1.17	-0.210001
Q8C7K6	Prenylcysteine oxidase-like	Pcyox1l	0.683544	-0.548893	3.23006	0.000588759	+	-	27.6877	27.629	27.7541	28.2866	28.155	28.2759	0.15	-0.19	0.219999	-0.17
Q8K3X4	Interferon regulatory factor 2-binding protein-like	Irf2bpl	0.609152	-0.715127	3.22598	0.000594315	+	-	25.4281	25.2949	25.4639	26.0422	26.0792	26.2109	-0.91	0.129999	1.33	-0.359999
Q9WV85	Nucleoside diphosphate kinase 3	Nme3	0.661754	-0.595633	3.22372	0.000597415	+	-	28.7148	28.8667	28.8068	29.4742	29.356	29.345	1.31	-0.51	-1.25	0.51
P51150	Ras-related protein Rab-7a	Rab7a	1.64463	0.717763	3.22338	0.000597895	+	+	33.2148	33.368	33.3181	32.4814	32.6798	32.5864	0.109997	0.369999	-0.73	-0.129997
Q9CQ22	Ragulator complex protein LAMTOR1	Lamtor1	1.66001	0.73119	3.22327	0.000598043	+	+	29.888	30.0951	29.9263	29.2742	29.1619	29.2797	0.130001	0.0999985	-0.529999	0.119999
O08573	Galectin-9	Lgals9	1.55765	0.63937	3.2209	0.000601317	+	+	31.552	31.3436	31.4625	30.8	30.7796	30.8605	-1.23	5.98	-0.19	0.19	+
Q80YW0	Cytohesin-4	Cyth4	0.668208	-0.58163	3.21958	0.000603141	+	-	29.4734	29.426	29.5069	29.9436	30.1218	30.0859	-0.57	5.46	-1.92	0.35	+
O08586	Phosphatidylinositol 3,4,5-trisphosphate 3-phosphatase and dual-specificity protein phosphatase PTEN	Pten	0.623507	-0.681523	3.21237	0.000613243	+	-	26.3601	26.2544	26.4637	27.0049	27.0075	27.1105	0.1	-0.41	-0.1	0.58
Q9DBS5	Kinesin light chain 4	Klc4	0.858113	-0.22076	3.21001	0.000616574			28.4045	28.4231	28.4404	28.6291	28.6831	28.6181	0.360001	-0.32	-0.1	0.1
Q91WV0	Protein Dr1	Dr1	0.763668	-0.388983	3.20798	0.000619473	+		28.0222	28.0588	28.0814	28.4937	28.3736	28.4621	-0.300001	-0.0900002	0.0900002	1.15
Q9JLI6	Selenocysteine lyase	Scly	2.4433	1.28883	3.20731	0.000620432	+	+	28.7301	28.3903	28.497	27.3944	27.0966	27.2598	-0.27	2	-0.84	-0.200001
P70699	Lysosomal alpha-glucosidase	Gaa	1.83767	0.87788	3.20453	0.000624408	+	+	30.5328	30.4153	30.3456	29.4206	29.6672	29.5722	0.290001	0.779999	-0.68	-0.290001
P17918	Proliferating cell nuclear antigen	Pcna	1.77658	0.829103	3.2019	0.000628197	+	+	29.8399	29.9164	30.0104	28.9981	29.2288	29.0524	-2.31	0.32	0.419998	-0.189999
Q91ZX7	Prolow-density lipoprotein receptor-related protein 1;Low-density lipoprotein receptor-related protein 1 85 kDa subunit;Low-density lipoprotein receptor-related protein 1 515 kDa subunit;Low-density lipoprotein receptor-related protein 1 intracellular domain	Lrp1	0.820616	-0.28522	3.20178	0.000628374			33.2651	33.2702	33.1958	33.5034	33.5224	33.5609	0.330002	-0.240002	-0.630001	0.450001
P40240	CD9 antigen	Cd9	2.16998	1.11768	3.20155	0.000628709	+	+	32.4809	32.5339	32.4211	31.5289	31.4011	31.153	2.1	1.97	-1.99	-0.780001
P54310	Hormone-sensitive lipase	Lipe	0.597214	-0.74368	3.20105	0.000629439	+	-	27.5531	27.3938	27.6479	28.2393	28.2817	28.3049	0.74	0.84	-0.690001	-0.969999
O54774	AP-3 complex subunit delta-1	Ap3d1	1.29283	0.370537	3.19807	0.00063377	+		31.3224	31.283	31.4085	30.9853	30.9633	30.9537	-0.32	0.440002	-0.259998	0.140003
Q920Q8	Influenza virus NS1A-binding protein homolog	Ivns1abp	0.539231	-0.891023	3.19706	0.000635238	+	-	27.9701	27.7971	27.7687	28.7905	28.6029	28.8155	-1.29	0.27	0.52	0.120001
Q8BH64	EH domain-containing protein 2	Ehd2	0.476468	-1.06955	3.19521	0.000637954	+	-	27.3799	27.4402	27.6068	28.6599	28.6017	28.374	-1.19	0.0499992	0.59	0.25
P35802	Neuronal membrane glycoprotein M6-a	Gpm6a	3.64777	1.86702	3.19035	0.000645141	+	+	32.5343	33.0393	32.5239	30.8587	30.977	30.6608	4.13	-2.64	-4.5	2.64	+
O88544	COP9 signalosome complex subunit 4	Cops4	0.8093	-0.305253	3.18648	0.000650915			30.6294	30.7059	30.7351	30.9907	30.9929	31.0025	-0.549999	-0.150002	0.150002	0.57
Q9JIY0	Pleckstrin homology domain-containing family O member 1	Plekho1	0.516913	-0.952007	3.18592	0.000651754	+	-	27.1234	26.9764	26.8528	27.8341	27.9308	28.0437
Q99KK2	N-acylneuraminate cytidylyltransferase	Cmas	0.529292	-0.917863	3.18111	0.000659004	+	-	30.8174	30.9354	31.0967	31.8747	31.7762	31.9522	-0.52	0.530001	0.0799999	-0.27
Q61792	LIM and SH3 domain protein 1	Lasp1	0.560469	-0.835293	3.18031	0.000660227	+	-	32.5204	32.7258	32.6459	33.5471	33.5097	33.3412	1.2	0.41	-0.630001	-0.730001
Q91YJ2	Sorting nexin-4	Snx4	1.48422	0.569707	3.17489	0.000668518	+	+	28.6914	28.8729	28.6987	28.1946	28.1848	28.1745	-0.440001	0.440001	-1.16	0.93
P14576	Signal recognition particle 54 kDa protein	Srp54	0.777075	-0.363873	3.1744	0.000669275	+		29.5316	29.6149	29.5693	29.8879	29.9896	29.93	-0.0600014	-0.319998	-0.0500011	0.459999
Q9Z0E6	Interferon-induced guanylate-binding protein 2	Gbp2	1.90729	0.931523	3.17376	0.000670257	+	+	27.9138	27.9552	28.0022	27.1407	27.0968	26.8391	0.530001	0.52	-0.280001	-0.83
Q5M8N0	CB1 cannabinoid receptor-interacting protein 1	Cnrip1	0.657192	-0.605613	3.17351	0.000670647	+	-	28.4946	28.2814	28.343	28.977	28.9761	28.9827	-1.1	-0.410002	0.410002	0.75
Q68FH4	N-acetylgalactosamine kinase	Galk2	1.78269	0.834053	3.17231	0.000672502	+	+	30.5707	30.7084	30.7398	29.8594	29.9491	29.7083	-0.700001	2.24	-0.76	0.26
P61294	Ras-related protein Rab-6B	Rab6b	0.765156	-0.386173	3.1723	0.000672505	+		27.9726	27.9596	27.9189	28.409	28.3138	28.2868	-0.289999	-0.91	1.02	0.359999
Q80Y81	Zinc phosphodiesterase ELAC protein 2	Elac2	0.697045	-0.520677	3.17053	0.000675254	+	-	26.4646	26.5113	26.3347	26.9337	26.9816	26.9573	-1.15	-0.18	0.18	0.76
Q8VEH3	ADP-ribosylation factor-like protein 8A	Arl8a	3.10041	1.63246	3.16925	0.000677252	+	+	31.0985	31.4532	31.4656	29.826	29.8311	29.4628	0.0399971	0.0200005	-0.780001	-0.0200005
Q923D5	WW domain-binding protein 11	Wbp11	0.638394	-0.64748	3.16143	0.000689557	+	-	27.654	27.6661	27.6003	28.2253	28.418	28.2196	-0.16	-0.379999	0.740002	0.0500011
Q9CQW1	Synaptobrevin homolog YKT6	Ykt6	0.731573	-0.450927	3.15685	0.000696861	+		30.72	30.7125	30.7656	31.096	31.2121	31.2428	-0.200001	0.82	-0.51	0.239998
P21981	Protein-glutamine gamma-glutamyltransferase 2	Tgm2	0.461876	-1.11442	3.15311	0.000702896	+	-	32.0778	31.8052	32.1918	33.0916	33.189	33.1376	-1.01	1.53	0.139999	-0.139999
O88792	Junctional adhesion molecule A	F11r	0.314961	-1.66676	3.15258	0.000703756	+	-	29.0488	28.4419	28.8109	30.4459	30.4329	30.4231	1.07	3.75	-1.29	-1.49	+
Q04750	DNA topoisomerase 1	Top1	0.693107	-0.52885	3.15238	0.000704082	+	-	28.9495	28.8144	28.7636	29.3821	29.3767	29.3553	-0.560001	-0.389999	0.880001	0.25
Q6P8I4	PEST proteolytic signal-containing nuclear protein	Pcnp	0.258692	-1.95069	3.15097	0.000706371	+	-	27.2747	27.9035	27.6078	29.717	29.3733	29.5479	-0.469999	-1.49	0.699999	0.59
Q5SUF2	Luc7-like protein 3	Luc7l3	0.658216	-0.603367	3.14943	0.000708883	+	-	28.518	28.6708	28.6791	29.2209	29.1649	29.2923	-0.210001	-0.359999	0.569998	0.039999
P14231	Sodium/potassium-transporting ATPase subunit beta-2	Atp1b2	2.08744	1.06173	3.14535	0.000715569	+	+	31.4156	31.2769	31.2697	30.4628	30.1367	30.1775	3.21	-0.440001	-0.98	0.17
Q8VHR5	Transcriptional repressor p66-beta	Gatad2b	0.591265	-0.758123	3.14009	0.000724287	+	-	27.1376	27.3106	27.1586	27.9049	27.8962	28.08	-0.77	-1.43	1.55	0.77
P24638	Lysosomal acid phosphatase	Acp2	2.55245	1.35188	3.13603	0.00073109	+	+	30.5452	30.7384	30.5593	29.0048	29.3535	29.429	-0.67	1.38	0.4	-0.66
Q922S4	cGMP-dependent 3,5-cyclic phosphodiesterase	Pde2a	2.25116	1.17067	3.13563	0.000731768	+	+	26.206	26.2449	26.4196	25.2995	24.93	25.129	-1.11	0.880001	-0.48	0.43
P16125	L-lactate dehydrogenase B chain	Ldhb	0.754697	-0.40603	3.13305	0.00073613	+		35.4327	35.5226	35.4631	35.9255	35.8998	35.8111	0.860001	0.160004	-0.450001	-0.160004
E9Q6J5		Bod1l	0.665875	-0.586677	3.13172	0.000738377	+	-	26.1992	26.3374	26.3478	26.8364	26.8449	26.9631	-0.0900002	-0.809999	1.4	-0.540001
P06802	Ectonucleotide pyrophosphatase/phosphodiesterase family member 1;Alkaline phosphodiesterase I;Nucleotide pyrophosphatase	Enpp1	7.13065	2.83403	3.13122	0.000739223	+	+	28.4439	28.7151	28.2784	25.1597	26.1166	25.659	-1.78	0.49	0.639999	0.76
Q8BG84	Leukocyte-associated immunoglobulin-like receptor 1	Lair1	0.49968	-1.00092	3.12721	0.000746094	+	-	25.9464	25.6677	25.8955	26.7388	26.9608	26.8127
Q91YR1	Twinfilin-1	Twf1	1.48228	0.567817	3.12571	0.000748674	+	+	30.9525	30.8703	30.9581	30.2621	30.4494	30.3659	0	0	-0.849998	0.260002
Q06335	Amyloid-like protein 2	Aplp2	2.53278	1.34072	3.12564	0.000748783	+	+	27.9933	27.9607	27.8893	26.6898	26.7993	26.332	0.75	-0.889999	0.139999	-0.139999
Q8BVE3	V-type proton ATPase subunit H	Atp6v1h	1.73837	0.797733	3.12046	0.000757767	+	+	31.6291	31.5134	31.6729	30.948	30.763	30.7111	-0.0299988	0.0699997	-0.35	0.299999
P70271	PDZ and LIM domain protein 4	Pdlim4	0.648206	-0.625477	3.1195	0.000759458	+	-	28.8127	28.7232	28.8318	29.437	29.3036	29.5034	3.78	2.31	-2.31	-3.49	+
Q3UUQ7	GPI inositol-deacylase	Pgap1	1.5538	0.635797	3.11632	0.000765038	+	+	27.2586	27.0849	27.1489	26.4379	26.5929	26.5542	-1.38	-0.790001	0.870003	0.870003
Q8CHP8	Phosphoglycolate phosphatase	Pgp	0.784106	-0.35088	3.11348	0.00077005	+		29.1648	29.289	29.2391	29.6058	29.5735	29.5663	0.160002	-0.5	-0.76	1.17
O88942	Nuclear factor of activated T-cells, cytoplasmic 1	Nfatc1	0.612168	-0.708	3.10871	0.000778552	+	-	26.9072	27.063	27.1685	27.738	27.7804	27.7444	0.26	2.27	-0.5	-1.08
Q06890	Clusterin;Clusterin beta chain;Clusterin alpha chain	Clu	1.50602	0.590743	3.1063	0.000782889	+	+	28.3339	28.334	28.2263	27.6217	27.8056	27.6947	2.82	-0.17	0.17	-1.92
Q99JT9	1,2-dihydroxy-3-keto-5-methylthiopentene dioxygenase	Adi1	1.53347	0.616803	3.10558	0.000784189	+	+	29.3497	29.4289	29.2019	28.7117	28.692	28.7264	-0.27	0.820002	-0.130001	0.130001
Q80VP1	Epsin-1	Epn1	0.601392	-0.733623	3.1055	0.000784335	+	-	29.4358	29.2963	29.3843	30.0517	30.0231	30.2424	0.710001	-0.599998	-0.92	0.719999
Q8BWG8	Beta-arrestin-1	Arrb1	0.634099	-0.65722	3.09832	0.00079741	+	-	30.4762	30.5438	30.6976	31.2332	31.2796	31.1765	-0.780001	2.41	-0.58	-0.00999832
Q07235	Glia-derived nexin	Serpine2	2.70547	1.43588	3.09665	0.000800474	+	+	28.2629	28.6151	28.465	26.8391	27.242	26.9543	1.04	-0.219999	-1.85	0.219999
Q61107	Guanylate-binding protein 4	Gbp4	0.667571	-0.583007	3.09084	0.000811266	+	-	27.8628	27.8195	27.9903	28.5074	28.5171	28.397	-0.219999	2.96	-1.44	0.219999
Q9CQR2	40S ribosomal protein S21	Rps21	0.656718	-0.606653	3.08877	0.00081514	+	-	30.3312	30.1171	30.2029	30.8593	30.7771	30.8347	-0.370003	0.369999	-0.610001	0.389999
Q9D3P8	Plasminogen receptor (KT)	Plgrkt	1.90225	0.927703	3.08629	0.000819803	+	+	28.4369	28.3181	28.6056	27.4279	27.6325	27.5171	-0.0299988	0.26	-0.379999	-0.140001
Q9WUM4	Coronin-1C	Coro1c	2.39339	1.25906	3.07842	0.00083479	+	+	31.4299	31.1646	31.5504	30.2513	30.1417	29.9746	-1.17	0.0699997	0.699997	0.0999985
Q9DCD0	6-phosphogluconate dehydrogenase, decarboxylating	Pgd	1.34847	0.43132	3.06694	0.000857158	+		33.7767	33.6614	33.6789	33.3298	33.2186	33.2746	0.350002	0.32	-0.700001	-0.130001
Q8BIJ7	RUN and FYVE domain-containing protein 1	Rufy1	1.56692	0.64793	3.06498	0.000861039	+	+	30.0995	30.2272	30.2954	29.4742	29.5828	29.6214	0.0799999	2	-0.66	-0.0799999
Q6PGF7	Exocyst complex component 8	Exoc8	0.71565	-0.482673	3.0645	0.000861977	+		28.6891	28.8233	28.8315	29.2083	29.2958	29.2878	-0.65	0.0499992	-0.0499992	0.459999
P47713	Cytosolic phospholipase A2;Phospholipase A2;Lysophospholipase	Pla2g4a	0.628171	-0.67077	3.06306	0.000864847	+	-	29.4521	29.5394	29.6741	30.1576	30.2896	30.2308	-5.65	6.23	-5.56	4.37	+
Q9QZH3	Peptidyl-prolyl cis-trans isomerase E	Ppie	0.663168	-0.592553	3.06304	0.000864897	+	-	25.9859	26.03	25.8234	26.5122	26.5241	26.5806	-0.959999	0.0300007	0.530001	0.4
Q9R0M6	Ras-related protein Rab-9A	Rab9a	2.00264	1.00191	3.0576	0.000875792	+	+	29.1676	29.1847	29.197	28.0496	28.0898	28.4041
P70704	Phospholipid-transporting ATPase IA	Atp8a1	1.3739	0.45828	3.05434	0.000882384	+		30.3992	30.2775	30.3077	29.939	29.8163	29.8543	0.610001	-0.0999985	-0.669998	0.0999985
Q9D172	ES1 protein homolog, mitochondrial	D10Jhu81e	0.643746	-0.635437	3.05338	0.000884332	+	-	30.5317	30.3731	30.4223	31.1588	30.9755	31.099	1.19	-0.34	-0.52	-0.380001
A2A690	Protein TANC2	Tanc2	0.734123	-0.445907	3.0499	0.000891457	+		28.5245	28.4385	28.4457	28.84	28.9853	28.9211	-3.02	1.27	2.17	-1.15
Q9R0G7	Zinc finger E-box-binding homeobox 2	Zeb2	0.664426	-0.58982	3.04929	0.000892716	+	-	25.4843	25.6222	25.4224	26.0962	26.0482	26.1539	-2.46	-0.73	0.73	1.12
O08539	Myc box-dependent-interacting protein 1	Bin1	0.644439	-0.633883	3.04324	0.000905233	+	-	33.0424	33.1422	33.1203	33.7159	33.8567	33.634	-1.8	2.19	-0.98	0.98
Q9EQH2	Endoplasmic reticulum aminopeptidase 1	Erap1	1.12691	0.172377	3.03838	0.000915419			30.7307	30.774	30.7964	30.6012	30.5902	30.5925	1.23	2.53	-2.26	-1.23
Q52KR3	Protein prune homolog 2	Prune2	1.85006	0.887573	3.03784	0.000916563	+	+	27.0241	27.0065	27.1118	26.3333	26.0044	26.142	1.38	-1.19	-1.11	0.76
O88842	FYVE, RhoGEF and PH domain-containing protein 3	Fgd3	0.666976	-0.584293	3.03703	0.000918272	+	-	27.9788	28.0579	28.1056	28.6679	28.5234	28.7037	-1.75	2.07	-1.51	1.51
Q8BWQ6	UPF0505 protein C16orf62 homolog		1.2407	0.31115	3.03428	0.000924094			31.6143	31.693	31.6907	31.3066	31.3805	31.3775
Q8K3H0	DCC-interacting protein 13-alpha	Appl1	0.699066	-0.5165	3.03343	0.000925905	+	-	29.376	29.5532	29.4877	30.0263	30.006	29.9341	0.200001	-0.940001	-0.380001	1.06
Q9DCJ9	N-acetylneuraminate lyase	Npl	2.13069	1.09132	3.03248	0.000927931	+	+	32.9281	33.2501	33.0698	31.8312	32.1042	32.0386	0.73	3.48	-0.73	-1.16	+
Q3UHA3	Spatacsin	Spg11	1.9611	0.97166	3.03111	0.000930871	+	+	28.4765	28.7938	28.7289	27.7983	27.6172	27.6686	-1.76	3.06	-0.880001	0.880001
Q80U87	Ubiquitin carboxyl-terminal hydrolase 8	Usp8	1.10131	0.13922	3.02489	0.00094429			30.66	30.7045	30.7029	30.5417	30.5455	30.5626	-0.19	0.870001	-1.43	0.19
Q7TNV0	Protein DEK	Dek	0.531525	-0.91179	3.0237	0.000946883	+	-	30.0909	30.2224	30.3243	31.2741	31.0027	31.0962	-0.879997	0.16	0.710003	-0.16
Q9JJU8	SH3 domain-binding glutamic acid-rich-like protein	Sh3bgrl	2.05086	1.03623	3.02182	0.000950996	+	+	27.2628	27.5652	27.3245	26.4832	26.3358	26.2249	0.810001	-0.5	0.299999	-0.859999
Q99P65	Equilibrative nucleoside transporter 3	Slc29a3	1.96521	0.97468	3.02154	0.000951602	+	+	30.9467	30.743	30.9971	30.057	29.9269	29.7788	-2.05	2.95	-0.27	0.0100002
P09411	Phosphoglycerate kinase 1	Pgk1	1.52143	0.605423	3.01997	0.000955051	+	+	33.816	33.9085	33.7469	33.3196	33.183	33.1526	0.470001	-0.369999	-0.709999	0.599998
Q9CPV4	Glyoxalase domain-containing protein 4	Glod4	0.840397	-0.250857	3.0186	0.000958067			32.4116	32.3621	32.354	32.5818	32.6471	32.6513	0.369999	-0.530003	-0.59	0.489998
Q8BMK4	Cytoskeleton-associated protein 4	Ckap4	0.77995	-0.358547	3.01854	0.000958207	+		30.4657	30.5143	30.5027	30.9273	30.799	30.8319	0.27	-0.27	0.599998	-0.43
Q7TQH0	Ataxin-2-like protein	Atxn2l	0.71272	-0.488593	3.01399	0.000968292	+		28.983	28.9442	28.8715	29.4551	29.3309	29.4785	-0.0200005	-1.07	0.0999985	0.470001
Q9EQC5	N-terminal kinase-like protein	Scyl1	1.6617	0.73266	3.0139	0.000968494	+	+	27.0923	26.9481	26.8316	26.2324	26.1557	26.2861	0.16	-0.24	-0.0999985	0.039999
P13595	Neural cell adhesion molecule 1	Ncam1	2.01927	1.01384	3.01351	0.000969366	+	+	28.6569	28.7568	28.3984	27.6648	27.5025	27.6033	0.120003	-0.620001	-0.209999	0.239998
Q9EQG7	Ectonucleotide pyrophosphatase/phosphodiesterase family member 5	Enpp5	1.88686	0.91599	3.00974	0.000977831	+	+	28.2649	28.4449	28.2601	27.5134	27.2359	27.4727	0.0200005	0.609999	-0.26	-0.27
P16045	Galectin-1	Lgals1	1.98913	0.992137	3.007	0.000984001	+	+	32.6877	32.8785	32.4821	31.7016	31.6952	31.6752	0	2.37	0	-1.25
P54116	Erythrocyte band 7 integral membrane protein	Stom	1.71869	0.781307	3.00317	0.000992738	+	+	30.1598	30.285	30.4329	29.5243	29.4287	29.5809	1.39	2	-1.79	-1.39
Q80VH0	B-cell scaffold protein with ankyrin repeats	Bank1	0.314845	-1.66729	3.00171	0.000996062	+	-	22.946	23.5601	23.4151	24.8703	25.0597	24.993
Q9QXV3	Inhibitor of growth protein 1	Ing1	0.300471	-1.7347	2.99991	0.00100021	+	-	22.7763	22.5999	23.0472	24.3209	24.8382	24.4685	-2.52	-1.09	3.16	1.13
Q9JJ28	Protein flightless-1 homolog	Flii	1.66961	0.73951	2.99872	0.00100296	+	+	29.2904	29.3847	29.4702	28.5954	28.5542	28.7772	-0.240002	1.16	0.0199986	-0.199999
Q921X9	Protein disulfide-isomerase A5	Pdia5	0.525549	-0.928103	2.99836	0.00100378	+	-	29.0734	28.7607	29.043	29.9275	29.93	29.804	0.279999	-0.279999	-1.38	0.85
P23611	Interferon regulatory factor 8	Irf8	0.706046	-0.502167	2.99388	0.00101419	+	-	27.414	27.4834	27.5696	28.0659	27.9496	27.958	-0.42	2.34	-1.06	-0.950001
Q64337	Sequestosome-1	Sqstm1	1.87267	0.905097	2.99217	0.00101819	+	+	27.9315	27.889	27.7735	26.8623	26.8679	27.1485	-0.15	-0.039999	0.0799999	0.039999
Q8R420	ATP-binding cassette sub-family A member 3	Abca3	1.86705	0.900763	2.98741	0.00102941	+	+	26.192	26.4831	26.2252	25.4846	25.4065	25.3069	0.559999	0.129999	-0.0200005	-1.25
Q3USJ8	F-BAR and double SH3 domains protein 2	Fchsd2	0.611022	-0.710703	2.98448	0.00103639	+	-	28.5714	28.4736	28.5185	29.1339	29.1749	29.3868	-1.42	1.42	-1.91	2.38
P05064	Fructose-bisphosphate aldolase A	Aldoa	1.87804	0.90923	2.98376	0.00103811	+	+	34.7623	35.0466	35.0105	34.1026	34.0737	33.9154	0.42	1.19	-0.809999	-0.42
Q9CQI3	Glia maturation factor beta	Gmfb	0.818252	-0.289383	2.98123	0.00104417			29.6892	29.6791	29.6002	29.9442	29.9792	29.9131	0.710001	-0.520002	-1.08	0.520002
Q8VCW8	Acyl-CoA synthetase family member 2, mitochondrial	Acsf2	1.69211	0.758827	2.97858	0.00105055	+	+	30.7188	30.6176	30.6349	29.7971	30.0642	29.8335	3.07	-0.0100002	0.0100002	-3.18
P48999	Arachidonate 5-lipoxygenase	Alox5	0.209966	-2.25177	2.97718	0.00105394	+	-	29.0005	28.3152	29.1688	31.1517	30.9931	31.095	-0.68	3.36	0.0900002	-0.17	+
O89053	Coronin-1A	Coro1a	0.667995	-0.58209	2.97502	0.00105921	+	-	35.0294	35.0668	35.1315	35.7815	35.5921	35.6003	-4.39	3.32	-0.129999	0.129999	+
O88188	Lymphocyte antigen 86	Ly86	2.17848	1.12332	2.97442	0.00106067	+	+	29.2115	29.5285	29.2222	28.2943	28.034	28.2639	-0.0400009	5.74	-0.0300007	-0.84	+
Q9QXH4	Integrin alpha-X	Itgax	39.272	5.29543	2.97337	0.00106323	+	+	30.4466	30.2275	30.3429	26.2843	24.3526	24.4937	-0.0100002	2.08	-0.360001	-0.83
E9Q394		Akap13	0.707386	-0.49943	2.96942	0.00107296	+		28.7175	28.8263	28.8023	29.2721	29.3706	29.2016
Q3UZA1	CapZ-interacting protein	Rcsd1	0.630708	-0.664957	2.96821	0.00107595	+	-	30.4469	30.6927	30.605	31.1897	31.3003	31.2495	1.41	4.09	-1.6	-1.64	+
Q4VAA2	Protein CDV3	Cdv3	0.72884	-0.456327	2.96665	0.00107982	+		28.7178	28.8455	28.8886	29.3065	29.2487	29.2657	-0.0300007	-2.14	0.0300007	0.690001
Q91Z96	BMP-2-inducible protein kinase	Bmp2k	0.754333	-0.406727	2.96626	0.00108079	+		29.2483	29.2767	29.3685	29.6492	29.7054	29.7592	-0.580002	3.49	0.580002	-2.05	+
Q922J6	Tetraspanin-2	Tspan2	0.294762	-1.76238	2.96525	0.00108332	+	-	27.3069	26.8877	27.0164	29.1263	28.8284	28.5434	0.189999	-0.67	-0.189999	3.3
Q9CPY7	Cytosol aminopeptidase	Lap3	1.84494	0.883577	2.96454	0.00108506	+	+	33.3638	33.2137	33.2963	32.2219	32.4628	32.5384	0.68	0.450001	-0.900002	-0.380001
Q9CZ44	NSFL1 cofactor p47	Nsfl1c	0.680157	-0.55606	2.96345	0.0010878	+	-	30.7975	30.9129	30.8198	31.3016	31.4021	31.4947	-0.27	-0.709999	0.59	0.25
Q924H2	Mediator of RNA polymerase II transcription subunit 15	Med15	0.355266	-1.49303	2.96192	0.00109164	+	-	23.5095	23.9153	23.3799	24.9627	25.1024	25.2188	-3.02	-0.1	0.809999	0.1
Q9DCL8	Protein phosphatase inhibitor 2	Ppp1r2	0.601664	-0.73297	2.9619	0.00109168	+	-	28.6562	28.7146	28.4373	29.2934	29.3503	29.3633	0.57	-0.890001	0.66	-0.49
P10711	Transcription elongation factor A protein 1	Tcea1	0.604381	-0.72647	2.9613	0.0010932	+	-	29.8339	30.0535	29.9413	30.7846	30.6301	30.5933	-0.450001	0.219999	0.0499992	0
O88746	Target of Myb protein 1	Tom1	1.75527	0.811693	2.95882	0.00109946	+	+	30.1146	30.3756	30.2336	29.3151	29.4535	29.5202	1.22	0.5	-1.7	-0.5
P50518	V-type proton ATPase subunit E 1	Atp6v1e1	2.01001	1.0072	2.95771	0.00110227	+	+	31.7847	31.7149	31.7192	30.9525	30.6954	30.5493	-0.330002	0.709999	-0.16	0.16
Q3URD3	Sarcolemmal membrane-associated protein	Slmap	0.564098	-0.825983	2.95707	0.00110391	+	-	30.5195	30.7712	30.6721	31.6089	31.4404	31.3915	-0.780001	1.53	0.33	-0.33
Q80WJ7	Protein LYRIC	Mtdh	0.61754	-0.695397	2.95403	0.00111165	+	-	31.6231	31.8985	31.767	32.5058	32.4308	32.4382	0.850002	-1.25	-0.889999	0.940002
P24452	Macrophage-capping protein	Capg	2.0638	1.0453	2.95289	0.00111458	+	+	30.3727	30.3111	30.6107	29.5565	29.3037	29.2984	3.85	8.7	-4.9	-4.65	+
Q8R2U4	N-terminal Xaa-Pro-Lys N-methyltransferase 1;N-terminal Xaa-Pro-Lys N-methyltransferase 1, N-terminally processed	Ntmt1	1.43429	0.520333	2.95273	0.00111499	+	+	25.742	25.7458	25.8472	25.2102	25.3615	25.2024	-3.07	-0.57	1.11	0.57
Q920Q6	RNA-binding protein Musashi homolog 2	Msi2	0.558898	-0.839343	2.95141	0.00111837	+	-	26.222	26.5356	26.3319	27.257	27.227	27.1236	1.8	-1.95	0.6	-0.6
Q8BXB6	Solute carrier organic anion transporter family member 2B1	Slco2b1	0.375691	-1.41238	2.94779	0.00112775	+	-	29.2329	29.5613	29.6249	30.9482	31.0509	30.6572
Q3TLH4	Protein PRRC2C	Prrc2c	0.691997	-0.531163	2.94557	0.00113351	+	-	29.075	29.1252	29.1989	29.7671	29.6316	29.5938	0.489998	-1.4	-0.489998	0.610001
Q8BH95	Enoyl-CoA hydratase, mitochondrial	Echs1	1.18732	0.247707	2.94303	0.00114017			32.3691	32.3925	32.3253	32.1524	32.0751	32.1162	1.15	-0.079998	-0.27	0
Q99K46	Ubiquitin carboxyl-terminal hydrolase 11	Usp11	0.487829	-1.03555	2.93918	0.00115033	+	-	24.1534	23.8045	24.1568	25.1603	25.0409	25.0201	-0.550001	-0.49	1.1	0.469999
Q9QZ88	Vacuolar protein sorting-associated protein 29	Vps29	1.46362	0.549543	2.93607	0.0011586	+	+	31.8445	31.9199	31.9855	31.2881	31.4661	31.3471	0.18	0.450001	-1.75	-0.650002
Q99LJ7	RCC1 and BTB domain-containing protein 2	Rcbtb2	1.50087	0.585803	2.93217	0.00116903	+	+	27.0145	27.0248	27.0905	26.5103	26.5372	26.3249	0.48	-0.83	-0.630001	0.459999
P06797	Cathepsin L1;Cathepsin L1 heavy chain;Cathepsin L1 light chain	Ctsl	0.37385	-1.41947	2.93142	0.00117106	+	-	28.6122	28.6623	28.2569	29.7016	30.0197	30.0686	0.58	2.23	-1.23	-0.58
P61979	Heterogeneous nuclear ribonucleoprotein K	Hnrnpk	0.717521	-0.478907	2.92666	0.00118396	+		33.8424	33.9761	34.0128	34.3806	34.4714	34.4161
Q61017	Guanine nucleotide-binding protein G(I)/G(S)/G(O) subunit gamma-T2	Gngt2	0.411913	-1.27959	2.92529	0.00118772	+	-	27.3821	27.1497	26.9877	28.3938	28.3073	28.6571
Q8R5A6	TBC1 domain family member 22A	Tbc1d22a	1.66319	0.73395	2.92521	0.00118792	+	+	27.8637	28.023	28.1598	27.2531	27.3316	27.2599	0.0500011	2.03	-0.0500011	-2.21
Q3TAP4	AP-5 complex subunit beta-1	Ap5b1	2.49907	1.32139	2.92405	0.00119111	+	+	27.4087	27.5459	27.3908	25.8237	26.3132	26.2444	-0.92	1.52	-0.559999	-1.57
Q9CQX8	28S ribosomal protein S36, mitochondrial	Mrps36	0.672889	-0.57156	2.9221	0.00119646	+	-	27.9886	28.0894	27.895	28.4882	28.5695	28.63	0.25	-0.51	0.17	-0.18
P54071	Isocitrate dehydrogenase [NADP], mitochondrial	Idh2	0.719914	-0.474103	2.92105	0.00119935	+		33.335	33.1616	33.1697	33.6751	33.6968	33.7166	0.969997	1.07	-0.969997	-1.92
Q61207	Prosaposin	Psap	1.53284	0.616203	2.92055	0.00120075	+	+	35.7806	35.699	35.5397	35.099	35.012	35.0596	0.329998	0.950001	-0.719997	-0.549999
Q566J8	AarF domain-containing protein kinase 4	Adck4	1.72298	0.78491	2.92047	0.00120097	+	+	26.4922	26.4372	26.4701	25.7311	25.4992	25.8144	-0.0999985	0.179998	0.25	-0.859999
Q80VD1	Protein FAM98B	Fam98b	0.807511	-0.308447	2.9067	0.00123964			29.2029	29.2997	29.2987	29.6153	29.5609	29.5504	-0.209999	-1.13	0.209999	0.74
Q9JIA7	Sphingosine kinase 2	Sphk2	1.8071	0.853677	2.90631	0.00124077	+	+	27.8236	27.8781	27.8161	26.7829	27.0542	27.1196	-0.379999	-0.0199986	0.0199986	0.570002
Q8BRN9	Coiled-coil and C2 domain-containing protein 1B	Cc2d1b	1.68018	0.74862	2.90318	0.00124975	+	+	28.6769	28.8323	28.8075	28.0469	27.8774	28.1465	-1.62	2.7	-2.93	1.93
Q9D0E1	Heterogeneous nuclear ribonucleoprotein M	Hnrnpm	0.657195	-0.605607	2.90172	0.00125395	+	-	31.1695	31.2297	31.392	31.8035	31.9166	31.888	-0.0400009	-0.5	0.380001	-0.240002
Q9ES52	Phosphatidylinositol 3,4,5-trisphosphate 5-phosphatase 1	Inpp5d	1.37934	0.463973	2.90086	0.00125645	+		33.4345	33.5268	33.5979	33.0502	33.1141	33.003	-1.07	9.14	1.07	-2.89	+
Q00493	Carboxypeptidase E	Cpe	2.04326	1.03087	2.89387	0.00127684	+	+	31.7237	31.5007	31.3594	30.4115	30.4415	30.6381	2.15	-0.719999	0.0400009	-0.0400009
Q60860	Leukotriene C4 synthase	Ltc4s	1.47335	0.559103	2.8897	0.00128914	+	+	28.0446	27.8983	28.1164	27.5093	27.4184	27.4544	-1.99	1.72	0.32	-0.32
Q99J36	THUMP domain-containing protein 1	Thumpd1	0.871972	-0.197647	2.8892	0.00129063			28.5417	28.524	28.5102	28.6852	28.764	28.7197	-1.57	0.43	0.870001	-0.43
Q99PT1	Rho GDP-dissociation inhibitor 1	Arhgdia	1.21555	0.281613	2.88905	0.00129106			34.4226	34.4772	34.521	34.1952	34.2255	34.1553	-0.57	0.889999	-0.75	0.68
Q9JMH6	Thioredoxin reductase 1, cytoplasmic	Txnrd1	1.547	0.629477	2.88627	0.00129935	+	+	30.8908	31.0613	31.0557	30.3856	30.2726	30.4612	-0.849998	-0.32	1	0.32
Q03267	DNA-binding protein Ikaros	Ikzf1	0.419279	-1.25402	2.88462	0.00130432	+	-	26.5763	26.9421	26.473	27.8436	28.0457	27.8641
Q9QZE5	Coatomer subunit gamma-1	Copg1	1.23686	0.30668	2.88434	0.00130515			30.6902	30.791	30.6693	30.3982	30.4218	30.4105	0.0900002	-0.18	-0.200001	0.450001
Q9R171	Cerebellin-1;Cerebellin;[des-Ser1]-cerebellin	Cbln1	0.441198	-1.1805	2.88297	0.00130928	+	-	25.9649	26.3371	25.9609	27.1146	27.3208	27.369	-0.720001	3	0.0300007	-0.110001
Q9Z315	U4/U6.U5 tri-snRNP-associated protein 1	Sart1	0.705582	-0.503113	2.88106	0.00131504	+	-	27.8785	27.8846	27.8702	28.2585	28.4189	28.4653	-0.690001	-0.209999	0.669998	0.209999
P01887	Beta-2-microglobulin	B2m	2.53505	1.34201	2.87894	0.00132147	+	+	30.9552	30.5673	30.6301	29.6022	29.3115	29.2128	1.36	4.5	-2.12	-3.21	+
Q3V3R1	Monofunctional C1-tetrahydrofolate synthase, mitochondrial	Mthfd1l	1.38016	0.464833	2.87714	0.00132698	+		29.3848	29.2049	29.2945	28.8812	28.7953	28.8133	-1	0.389999	0.0900002	-0.0900002
Q8BZN6	Dedicator of cytokinesis protein 10	Dock10	0.515527	-0.95588	2.87549	0.00133202	+	-	30.2945	29.9431	30.097	31.036	30.9773	31.1889	-4.23	4.44	-4.76	3.81	+
Q8BI72	CDKN2A-interacting protein	Cdkn2aip	0.483638	-1.048	2.87407	0.00133639	+	-	27.7708	28.1598	27.7747	28.9098	28.9945	28.9451	-0.379999	-0.379999	0.619999	0.469999
Q61941	NAD(P) transhydrogenase, mitochondrial	Nnt	0.79613	-0.328923	2.87287	0.00134008	+		32.0988	32.1404	32.187	32.4975	32.4065	32.509	0.509998	0.98	-0.509998	-1.3
Q8VCF0	Mitochondrial antiviral-signaling protein	Mavs	0.689886	-0.53557	2.87179	0.00134341	+	-	28.4105	28.4977	28.6255	29.0907	29.0046	29.045	2.8	-0.969999	-2.08	0.969999
P62821	Ras-related protein Rab-1A	Rab1A	1.29027	0.367673	2.86763	0.00135634	+		31.655	31.7909	31.7292	31.4028	31.3503	31.3191
Q921G6	Leucine-rich repeat and calponin homology domain-containing protein 4	Lrch4	0.798536	-0.32457	2.86688	0.0013587	+		29.1522	29.2343	29.1314	29.4467	29.5339	29.5111	-3.78	2.99	-1.72	2.67	+
Q9R210	Transcription factor EB	Tfeb	0.620608	-0.688247	2.86674	0.00135913	+	-	27.1536	27.0451	26.8576	27.7171	27.7003	27.7037	-1.02	1.02	-3.07	2.36
Q9ET26	E3 ubiquitin-protein ligase RNF114	Rnf114	0.853928	-0.227813	2.86589	0.00136179			29.3977	29.3358	29.3793	29.6241	29.6173	29.5548	-2.56	1.27	1.16	0.970001
O89051	Integral membrane protein 2B;BRI2, membrane form;BRI2 intracellular domain;BRI2C, soluble form;Bri23 peptide	Itm2b	1.6097	0.68679	2.86287	0.0013713	+	+	29.262	29.2525	29.2243	28.5002	28.7288	28.4495	1.32	-0.639999	0.639999	-2.39
Q91VN1	Zinc finger protein 24	Znf24	0.48843	-1.03378	2.86004	0.00138027	+	-	24.4672	24.2505	24.4672	25.2641	25.6344	25.3878	-0.539999	0.289999	-0.18	0.76
Q69ZK0	Phosphatidylinositol 3,4,5-trisphosphate-dependent Rac exchanger 1 protein	Prex1	0.686317	-0.543053	2.85993	0.0013806	+	-	31.0805	31.0027	31.0525	31.7079	31.4855	31.5714	1.69	0.189999	-2.62	-0.189999
O54786	DNA fragmentation factor subunit alpha	Dffa	0.6362	-0.652447	2.8585	0.00138516	+	-	27.3296	27.4945	27.4852	28.1046	27.973	28.1891	-1.55	0.52	0.0100002	-0.0100002
Q61029	Lamina-associated polypeptide 2, isoforms beta/delta/epsilon/gamma	Tmpo	0.627029	-0.673397	2.85845	0.00138532	+	-	29.8066	30.0247	30.0097	30.6554	30.6804	30.5254	0.139999	-0.799999	-0.139999	0.68
Q9D820	Prolyl-tRNA synthetase associated domain-containing protein 1	Prorsd1	0.603585	-0.72837	2.85234	0.00140494	+	-	28.0313	27.9087	27.8494	28.7763	28.6802	28.518	-0.290001	1.46	-0.700001	0.290001
Q61549	EGF-like module-containing mucin-like hormone receptor-like 1	Emr1	1.28083	0.357083	2.85067	0.00141035	+		30.6243	30.5034	30.6016	30.1737	30.2643	30.2201	-0.940001	6.08	-0.26	0.0599995	+
Q6P1B1	Xaa-Pro aminopeptidase 1	Xpnpep1	1.29638	0.374487	2.84754	0.00142057	+		30.6045	30.5533	30.6258	30.1472	30.2946	30.2182	0.18	-0.18	-0.619999	0.57
Q9DCT6	Chromatin complexes subunit BAP18	Bap18	0.620209	-0.689173	2.84457	0.00143029	+	-	26.7112	26.7923	26.831	27.3565	27.4216	27.6239
Q61584	Fragile X mental retardation syndrome-related protein 1	Fxr1	0.745967	-0.422817	2.84384	0.00143272	+		29.1236	29.2071	29.2691	29.6145	29.569	29.6848	-0.34	-0.599998	0.380001	0.73
D3Z6Q9	Bridging integrator 2	Bin2	0.485877	-1.04134	2.84114	0.00144165	+	-	32.6792	32.8368	32.9216	34.0167	33.9072	33.6377	-0.82	8.35	-0.860001	-0.9	+
Q91WJ8	Far upstream element-binding protein 1	Fubp1	0.64234	-0.63859	2.83864	0.00144996	+	-	30.0858	30.3419	30.1657	30.8274	30.8939	30.7878	-0.700001	-1.03	1.11	0.700001
Q9D1Q6	Endoplasmic reticulum resident protein 44	Erp44	1.26591	0.340173	2.83778	0.00145286	+		30.5539	30.5448	30.4669	30.2426	30.1262	30.1763	0.120003	-0.5	0.149998	-0.120003
Q99JX7	Nuclear RNA export factor 1	Nxf1	0.69098	-0.533283	2.8362	0.00145815	+	-	27.4478	27.6353	27.6031	28.0226	28.1289	28.1346	-1.48	0.280001	0.920002	-0.280001
Q8BHA3	Probable D-tyrosyl-tRNA(Tyr) deacylase 2	Dtd2	1.39174	0.47689	2.83318	0.00146832	+		27.6442	27.6281	27.5651	27.0234	27.1831	27.2002	0.759998	-0.799999	-1.18	1.42
Q8K2F8	Protein LSM14 homolog A	Lsm14a	0.489189	-1.03154	2.83236	0.0014711	+	-	27.1343	27.1636	27.4338	28.457	28.1578	28.2114	0.549999	-2.05	-0.52	0.52
P70429	Ena/VASP-like protein	Evl	0.662488	-0.594033	2.83115	0.00147521	+	-	31.8812	31.7983	31.9324	32.5858	32.3602	32.4481	-1.91	2.64	1.51	-1.51
P45481	CREB-binding protein	Crebbp	0.671747	-0.57401	2.83047	0.0014775	+	-	26.1226	26.29	26.2647	26.8736	26.8271	26.6986	-1.2	-0.229999	1.21	0.229999
Q8BMS9	Ras association domain-containing protein 2	Rassf2	0.821512	-0.283647	2.82992	0.00147938			29.3387	29.4394	29.4373	29.717	29.6655	29.6838	0.77	1.29	-1.63	-0.77
Q8CGC7	Bifunctional glutamate/proline--tRNA ligase;Glutamate--tRNA ligase;Proline--tRNA ligase	Eprs	1.34395	0.42648	2.82985	0.00147961	+		33.0849	33.1912	33.2143	32.7064	32.8121	32.6924	-0.0699997	-0.470001	0.170002	0.34
O54782	Epididymis-specific alpha-mannosidase	Man2b2	1.68899	0.756157	2.82633	0.00149165	+	+	28.8394	28.9213	28.7777	27.9513	28.0649	28.2538	-0.119999	3.12	-0.439999	-0.76
Q9CWK8	Sorting nexin-2	Snx2	0.871243	-0.198853	2.82542	0.00149478			32.5359	32.5255	32.5033	32.7346	32.7527	32.674	-0.599998	1.82	-0.199997	-0.130001
P61021	Ras-related protein Rab-5B	Rab5b	0.714829	-0.48433	2.82415	0.00149917	+		28.9331	29.063	28.9813	29.5019	29.5476	29.3809	-0.6	0.109999	0.48	-0.109999
Q9Z2B9	Ribosomal protein S6 kinase alpha-4	Rps6ka4	0.746393	-0.421993	2.82084	0.00151065	+		26.4729	26.5888	26.6245	26.9322	27.0356	26.9843	-1.92	3.3	0.549999	-0.549999
Q9JL56	Glycerophosphodiester phosphodiesterase 1	Gde1	1.89754	0.924127	2.81864	0.0015183	+	+	29.0501	29.1735	29.1758	28.4097	28.1961	28.0213	0.610001	-0.82	-0.16	0.16
Q9D1L9	Ragulator complex protein LAMTOR5	Lamtor5	2.2626	1.17798	2.81835	0.00151933	+	+	29.4538	29.3635	28.9882	28.1143	27.9862	28.1712	0.33	0.0900002	-0.27	-0.210001
Q9CR16	Peptidyl-prolyl cis-trans isomerase D	Ppid	0.799522	-0.32279	2.81537	0.00152979	+		30.8709	30.9173	30.8356	31.2666	31.1635	31.1621	-0.269999	-0.549999	0.129999	0.479998
P47738	Aldehyde dehydrogenase, mitochondrial	Aldh2	1.4711	0.556897	2.81367	0.0015358	+	+	33.1148	32.9956	32.9865	32.5164	32.3582	32.5515	1.69	1.31	-1.31	-1.38
O35295	Transcriptional activator protein Pur-beta	Purb	0.814043	-0.296823	2.81031	0.00154773			30.1437	30.1187	30.1775	30.3866	30.4374	30.5064	0.860001	0.129999	-0.839998	-0.129999
Q9QUK4	Baculoviral IAP repeat-containing protein 1b	Naip2	1.44834	0.534397	2.80812	0.00155553	+	+	28.2535	28.1927	28.2271	27.7754	27.5569	27.7378	-1.94	3.3	-0.24	0
Q8BJ90	Zinc finger protein 771	Znf771	0.397548	-1.3308	2.80782	0.00155662	+	-	23.9187	24.4754	24.2066	25.5204	25.6496	25.4231
P39749	Flap endonuclease 1	Fen1	1.30289	0.38172	2.80556	0.00156472	+		28.65	28.807	28.7419	28.3519	28.3861	28.3157	-2.63	1.69	1	-1
Q922Q1	Mitochondrial amidoxime reducing component 2	2019-03-02	0.804594	-0.313667	2.80531	0.00156565			30.6239	30.6839	30.7201	30.9747	31.0472	30.947
P07214	SPARC	Sparc	0.516317	-0.95367	2.80458	0.00156828	+	-	30.7416	30.9773	30.9724	31.6903	31.8354	32.0267	2.23	1.53	-2.11	-1.87
Q6NSR8	Probable aminopeptidase NPEPL1	Npepl1	0.847691	-0.23839	2.80446	0.00156871			30.2948	30.2294	30.282	30.5544	30.4778	30.4891	0.0900002	0.820002	-1.49	-0.0900002
P61924	Coatomer subunit zeta-1	Copz1	1.29286	0.370567	2.80359	0.00157185	+		29.587	29.5865	29.5238	29.2329	29.1081	29.2446	0.130001	-0.0200005	-0.35	0.190002
P59481	VIP36-like protein	Lman2l	0.73678	-0.440693	2.80239	0.00157619	+		26.5393	26.7077	26.6584	27.132	27.0586	27.0369	0.49	-0.799999	-0.34	0.379999
P62046	Leucine-rich repeat and calponin homology domain-containing protein 1	Lrch1	0.719648	-0.474637	2.80162	0.00157898	+		28.6115	28.5314	28.5306	29.144	28.9863	28.967	-1.6	1.88	0	-0.0200005
Q9JIW9	Ras-related protein Ral-B	Ralb	0.729025	-0.45596	2.80113	0.00158079	+		28.7435	28.662	28.811	29.141	29.2761	29.1672	0.359999	1	-1.35	-0.359999
P28352	DNA-(apurinic or apyrimidinic site) lyase;DNA-(apurinic or apyrimidinic site) lyase, mitochondrial	Apex1	0.729728	-0.45457	2.79765	0.00159348	+		31.1261	30.9771	31.1738	31.5457	31.5352	31.5599	-0.169998	0.799999	0.5	-0.310001
P54726	UV excision repair protein RAD23 homolog A	Rad23a	0.6648	-0.589007	2.79704	0.00159573	+	-	28.055	28.1895	28.1446	28.6766	28.849	28.6305	0.299999	0.189999	-1.31	-1.16
Q8K1X4		Nckap1l	0.669739	-0.57833	2.79702	0.00159582	+	-	33.3883	33.4739	33.5657	33.959	34.1532	34.0507	-3.27	7.72	1.61	-2.41	+
Q6Y685	Transforming acidic coiled-coil-containing protein 1	Tacc1	0.67927	-0.557943	2.79686	0.00159641	+	-	29.6217	29.6803	29.5963	30.2195	30.2931	30.0596	2.05	1.97	-3.1	-1.84
Q9JHU4	Cytoplasmic dynein 1 heavy chain 1	Dync1h1	1.20983	0.274803	2.79665	0.00159717			34.9072	34.9713	34.963	34.6152	34.7166	34.6854	-0.259998	-0.529999	0.259998	0.670002
O88455	7-dehydrocholesterol reductase	Dhcr7	1.78856	0.8388	2.79659	0.0015974	+	+	27.8933	27.7259	27.6634	26.8477	27.0939	26.8246	1.67	-1.37	-0.890001	0.0400009
Q9QZ06	Toll-interacting protein	Tollip	2.3222	1.21549	2.79205	0.00161417	+	+	29.2491	29.0922	28.92	27.6695	28.111	27.8343	1.24	-0.480001	0.0300007	-0.0300007
Q9JJI8	60S ribosomal protein L38	Rpl38	0.596629	-0.745093	2.78658	0.00163462	+	-	28.2248	27.9226	27.9669	28.7394	28.7734	28.8368	-0.449997	-0.209999	0.209999	0.450001
P97376	Protein FRG1	Frg1	0.563969	-0.826313	2.78632	0.0016356	+	-	26.048	26.2956	26.0723	27.114	26.9126	26.8682	-1.36	0.210001	0.640001	-0.1
Q8C050	Ribosomal protein S6 kinase alpha-5	Rps6ka5	0.533124	-0.907457	2.78572	0.00163787	+	-	27.1659	27.1194	27.4378	28.0363	28.1399	28.2692	-0.120001	0.120001	0.669998	-0.66
P32848	Parvalbumin alpha	Pvalb	3.49099	1.80364	2.78345	0.00164645	+	+	28.564	28.9161	28.5428	27.2822	26.6752	26.6546	-0.51	-2.8	0.51	3.61	+
Q8VE97	Serine/arginine-rich splicing factor 4	Srsf4	0.624393	-0.679473	2.77995	0.00165978	+	-	27.7102	27.8397	28.0071	28.5164	28.5848	28.4942	-0.690001	-0.0499992	1.02	-0.15
Q8CBW3	Abl interactor 1	Abi1	0.67073	-0.576197	2.7779	0.00166765	+	-	29.8506	30.0732	29.9083	30.594	30.4957	30.4709	0.309999	-0.519999	-1.1	0.559999
Q9EQH3	Vacuolar protein sorting-associated protein 35	Vps35	1.29246	0.370117	2.7763	0.00167378	+		33.3447	33.4586	33.414	33.0781	33.0656	32.9632	-0.0900002	0.760002	-0.469997	0.170002
B2RXR6	Serine/threonine-protein phosphatase 6 regulatory ankyrin repeat subunit B	Ankrd44	0.782949	-0.35301	2.7738	0.00168343	+		30.8781	30.9771	31.038	31.3241	31.3049	31.3232	-3.52	3.22	0.6	-0.6	+
Q8K3A9	7SK snRNA methylphosphate capping enzyme	Mepce	0.318883	-1.6489	2.77184	0.00169107	+	-	24.9408	25.3786	24.7575	26.6543	26.8917	26.4775	-0.560001	-0.0799999	0.509998	0.0799999
Q9WV92	Band 4.1-like protein 3;Band 4.1-like protein 3, N-terminally processed	Epb41l3	1.83297	0.874183	2.76622	0.0017131	+	+	30.9937	30.8373	30.8973	30.2315	29.8601	30.0141	-3.72	-0.719999	0.719999	2.02	+
Q9CWP6	Motile sperm domain-containing protein 2	Mospd2	2.27568	1.1863	2.76594	0.00171419	+	+	28.8372	28.9896	28.9886	28.0209	27.7349	27.5006	0.519999	-0.429998	-1.18	0.599998
Q9D710	Thioredoxin-related transmembrane protein 2	Tmx2	1.35089	0.433913	2.76575	0.00171494	+		27.8626	27.7332	27.6763	27.2871	27.3452	27.3381	1.02	-1.01	0.559999	-0.469999
Q61595	Kinectin	Ktn1	0.679634	-0.55717	2.7633	0.00172463	+	-	28.5965	28.4997	28.6979	29.0789	29.2437	29.1429	1.22	-2.05	-1.06	1.06
Q62393	Tumor protein D52	Tpd52	1.51909	0.603203	2.763	0.00172583	+	+	31.4829	31.6216	31.6998	31.0664	30.9004	31.028	-2.69	2.99	-1.63	1.63
Q60770	Syntaxin-binding protein 3	Stxbp3	0.745696	-0.42334	2.76182	0.00173054	+		29.4353	29.4801	29.5507	29.8475	30.0006	29.888	0.280001	0.1	-3.37	0.310001	+
P70459	ETS domain-containing transcription factor ERF	Erf	0.551168	-0.859437	2.75943	0.00174007	+	-	25.7341	25.5307	25.8778	26.4978	26.6842	26.539	0.58	-0.820002	-1.33	0.859999
A6H5X4	PHD finger protein 11	Phf11	2.04259	1.0304	2.75622	0.00175299	+	+	26.1938	26.1258	25.8882	25.2429	24.9095	24.9642
Q9ER38	Torsin-3A	Tor3a	2.77304	1.47147	2.75066	0.00177559	+	+	27.7741	27.8991	27.9742	26.6895	26.4956	26.0479	1	2.85	-1.28	-1
Q8R307	Vacuolar protein sorting-associated protein 18 homolog	Vps18	1.38635	0.471293	2.74325	0.00180612	+		30.8735	31.0443	30.974	30.4794	30.5683	30.4302	-0.0599995	0.85	-0.969999	0.0599995
Q60710	Deoxynucleoside triphosphate triphosphohydrolase SAMHD1	Samhd1	0.615999	-0.699	2.74307	0.0018069	+	-	31.523	31.353	31.6285	32.1209	32.2943	32.1864	-1.29	2.78	-0.68	0.68
Q91XB0	Three-prime repair exonuclease 1	Trex1	1.57152	0.65216	2.74208	0.00181099	+	+	27.7563	27.6118	27.5382	27.0766	26.8682	27.0049	-1.27	4.22	-0.730001	0.360001	+
Q91YP2	Neurolysin, mitochondrial	Nln	1.62537	0.70077	2.7412	0.00181469	+	+	28.8483	28.8414	28.8687	28.1379	28.323	27.9953	0.809998	-0.380001	0.380001	-0.980001
Q8C2Q3	RNA-binding protein 14	Rbm14	0.593174	-0.753473	2.74111	0.00181506	+	-	29.4163	29.5267	29.6326	30.2776	30.1387	30.4197	-0.0200005	-0.16	0.299999	0.0499992
Q9DD18	D-tyrosyl-tRNA(Tyr) deacylase 1	Dtd1	1.66921	0.739163	2.74056	0.00181736	+	+	28.0013	28.1837	28.0431	27.4637	27.1782	27.3686	0.690001	-0.690001	-1.08	2.85
P61971	Nuclear transport factor 2	Nutf2	0.634133	-0.657143	2.73624	0.00183553	+	-	30.0221	29.8228	29.8132	30.5483	30.44	30.6413	-0.59	0.279999	-0.279999	0.41
Q9R078	5-AMP-activated protein kinase subunit beta-1	Prkab1	0.749528	-0.415947	2.73553	0.00183855	+		28.5089	28.3927	28.5814	28.9356	28.9076	28.8876	0.470001	-0.130001	-0.67	0.220001
Q9WUN2	Serine/threonine-protein kinase TBK1	Tbk1	1.30046	0.379023	2.73327	0.00184812	+		28.4989	28.3773	28.3797	28.0799	27.975	28.064	0.129999	1.08	-0.129999	-1.31
P54822	Adenylosuccinate lyase	Adsl	1.04941	0.06958	2.73233	0.0018521			30.5621	30.5571	30.5797	30.5063	30.4998	30.484	-0.109997	-0.25	0.279999	0.219997
Q9D964	Glycine amidinotransferase, mitochondrial	Gatm	0.651057	-0.619143	2.73185	0.00185418	+	-	33.963	33.7722	34.0376	34.5508	34.5916	34.4878	-0.530003	1.08	-2.47	0.530003
Q04447	Creatine kinase B-type	Ckb	0.653716	-0.613263	2.73144	0.0018559	+	-	35.0871	34.8214	34.9603	35.6358	35.5471	35.5256	1.12	-0.900002	-0.5	0.290001
Q61687	Transcriptional regulator ATRX	Atrx	0.753441	-0.408433	2.72797	0.00187083	+		27.8399	27.8003	27.7995	28.1145	28.2908	28.2597	-1	-0.239998	1.11	0.239998
O54824	Pro-interleukin-16;Interleukin-16	Il16	0.680459	-0.55542	2.72333	0.00189089	+	-	31.0032	31.0409	31.0287	31.5665	31.4561	31.7165	-0.67	4.51	-1.48	-0.110001	+
Q3THK7	GMP synthase [glutamine-hydrolyzing]	Gmps	0.813804	-0.297247	2.72272	0.00189356			29.7275	29.7754	29.8362	30.0535	30.0484	30.1289	-0.649998	-0.160004	0.420002	0.200001
P56477	Interferon regulatory factor 5	Irf5	0.799877	-0.32215	2.72128	0.00189984	+		28.4403	28.4494	28.5493	28.7649	28.7854	28.855	-0.120001	4.13	-1.32	0.120001	+
Q9Z2G6	Protein sel-1 homolog 1	Sel1l	1.25328	0.325707	2.7207	0.00190241	+		28.9807	28.9114	28.8621	28.5492	28.6468	28.5811	-0.659998	-0.519999	0.810001	0.530001
Q9CY34	NEDD8-conjugating enzyme UBE2F	Ube2f	0.58993	-0.761383	2.71077	0.00194641	+	-	26.2367	26.359	26.4142	27.1717	26.9163	27.206	1.78	-1.09	-2.34	0.0100002
Q8BFS6	Serine/threonine-protein phosphatase CPPED1	Cpped1	1.72569	0.78717	2.70702	0.00196329	+	+	27.7371	28.0294	27.9557	27.2502	27.0572	27.0533	1.23	-0.519999	-0.359999	0.359999
Q7TNG5	Echinoderm microtubule-associated protein-like 2	Eml2	2.57564	1.36493	2.70672	0.00196463	+	+	27.2241	27.3342	27.2829	26.2271	25.5816	25.9378	1.39	-1.37	-1.11	1.11
Q9D9B4	Leucine-rich repeat-containing protein C10orf11 homolog		3.42737	1.7771	2.70409	0.00197655	+	+	26.9303	27.2185	27.2812	25.8102	25.1571	25.1314
Q8BTI8	Serine/arginine repetitive matrix protein 2	Srrm2	0.645893	-0.630633	2.70405	0.00197675	+	-	29.1897	29.4551	29.2644	29.9104	29.8829	30.0079	-0.389999	-1.43	0.919998	0.389999
Q8R313	Exocyst complex component 6	Exoc6	0.675951	-0.56501	2.70386	0.00197759	+	-	26.642	26.813	26.8563	27.3611	27.3944	27.2507	-2.73	1.21	-1.21	1.84
Q7TPR4	Alpha-actinin-1	Actn1	0.595384	-0.748107	2.70358	0.00197888	+	-	31.9851	31.8065	31.7499	32.4518	32.7111	32.6228	3.83	-0.410002	-2.93	0.410002	+
Q8R5F7	Interferon-induced helicase C domain-containing protein 1	Ifih1	2.8505	1.51122	2.70089	0.00199118	+	+	27.7719	27.8934	27.8591	26.7165	26.2678	26.0066
Q8R5M8	Cell adhesion molecule 1	Cadm1	2.52439	1.33594	2.69205	0.00203214	+	+	27.8573	28.3661	27.8425	26.5632	26.6784	26.8165	-0.26	0.309999	-1.81	0.67
Q9CRD0	OCIA domain-containing protein 1	Ociad1	0.65563	-0.609047	2.69023	0.00204068	+	-	29.342	29.336	29.2914	29.8545	29.8423	30.0997	-0.0100002	-0.0400009	0.450001	-0.140001
Q9DB34	Charged multivesicular body protein 2a	Chmp2a	0.676355	-0.564147	2.68849	0.00204886	+	-	26.8421	26.8795	26.8734	27.4751	27.5358	27.2765	-0.130001	-0.0900002	0.26	0.0900002
Q61598	Rab GDP dissociation inhibitor beta	Gdi2	0.802945	-0.316627	2.68821	0.00205015			34.8325	34.8109	34.8695	35.1166	35.2362	35.11	-0.190002	0.639999	-0.209999	0.110001
P20152	Vimentin	Vim	2.10243	1.07206	2.68818	0.00205032	+	+	33.0065	32.7886	33.0623	32.0238	31.631	31.9864	2.61	-0.489998	0.150002	-0.150002
Q8K352	SAM and SH3 domain-containing protein 3	Sash3	0.719879	-0.474173	2.68393	0.00207047	+		30.6004	30.6972	30.7261	31.0536	31.2435	31.149	-2.41	6.49	-0.610001	0.25	+
O89106	Bis(5-adenosyl)-triphosphatase	Fhit	0.727606	-0.45877	2.68331	0.00207346	+		28.7317	28.6459	28.5388	29.1179	29.1408	29.0339	0.35	-0.33	-3.49	0.360001	+
P97384	Annexin A11	Anxa11	1.50255	0.587413	2.68192	0.0020801	+	+	29.9314	29.9396	29.8757	29.478	29.2032	29.3032	-0.0699997	3.67	0.0699997	-2.01	+
Q64008	Ras-related protein Rab-34	Rab34	1.84551	0.884023	2.68187	0.00208034	+	+	25.8145	26.2295	26.0979	25.1202	25.1971	25.1726	1.18	-0.889999	-1.25	0.889999
Q8K330	Protein phosphatase Slingshot homolog 3	Ssh3	2.12189	1.08535	2.68185	0.00208041	+	+	27.1001	26.9183	26.7201	25.8586	25.9944	25.6295
Q3TC93	HCLS1-binding protein 3	Hs1bp3	1.5177	0.60189	2.67963	0.00209107	+	+	30.5223	30.7399	30.6984	30.1436	30.0499	29.9615	-0.65	2.01	-1.7	0.65
P70445	Eukaryotic translation initiation factor 4E-binding protein 2	Eif4ebp2	0.613638	-0.70454	2.67917	0.00209329	+	-	26.3576	26.2746	26.2448	27.1466	26.8249	27.019	-2.59	-2.54	2.68	2.5
Q9Z0P5	Twinfilin-2	Twf2	0.800655	-0.320747	2.679	0.00209409			32.3436	32.3977	32.4843	32.7499	32.6908	32.747	-0.1	1.63	-0.380001	-0.110001
P54923	[Protein ADP-ribosylarginine] hydrolase	Adprh	1.34709	0.429847	2.67787	0.00209956	+		30.36	30.3875	30.4411	29.9133	29.9078	30.078	-0.33	-0.0400009	-0.26	0.539999
Q9R233	Tapasin	Tapbp	1.78353	0.834737	2.67709	0.00210336	+	+	29.371	29.277	29.5599	28.7203	28.5512	28.4322	-0.42	5.05	-0.889999	0.42	+
Q8BZL1	Sialidase-4	Neu4	0.57301	-0.803367	2.67588	0.00210922	+	-	26.47	26.6356	26.7851	27.2981	27.5113	27.4914	-1.16	0.0900002	-0.41	2
Q9JL35	High mobility group nucleosome-binding domain-containing protein 5	Hmgn5	0.779175	-0.35998	2.67382	0.00211925	+		28.3606	28.3744	28.4752	28.782	28.694	28.8143	1.01	-2.42	0.719999	-0.719999
Q9JLJ2	4-trimethylaminobutyraldehyde dehydrogenase	Aldh9a1	1.23371	0.303003	2.66931	0.00214135			31.7375	31.831	31.852	31.5524	31.4716	31.4876	0.420002	0.700001	-1.04	-0.420002
Q9EQU5	Protein SET	Set	0.765224	-0.386047	2.66902	0.0021428	+		31.6944	31.7678	31.7367	32.018	32.1714	32.1677	-0.239998	0.189999	0.32	-0.240002
Q62277	Synaptophysin	Syp	4.82284	2.26988	2.66876	0.00214408	+	+	32.2467	32.4948	32.5719	30.7222	30.1197	29.6618	-0.730001	-1.94	1.62	1.9
Q8BH86	UPF0317 protein C14orf159 homolog, mitochondrial		0.667846	-0.582413	2.66835	0.00214612	+	-	28.2002	28.0467	28.2465	28.6846	28.8598	28.6963
O89086	RNA-binding protein 3	Rbm3	1.44934	0.535397	2.66708	0.00215236	+	+	30.2318	30.3736	30.2885	29.6496	29.8712	29.7669	0.00999832	-0.460003	0.739998	0.370003
P80316	T-complex protein 1 subunit epsilon	Cct5	0.882534	-0.180277	2.66502	0.00216263			32.5162	32.4709	32.5515	32.675	32.6923	32.7121	-0.609997	-0.399998	0.43	0.5
Q8CB77	Transcription elongation factor B polypeptide 3	Tceb3	0.515146	-0.956947	2.6639	0.00216822	+	-	26.9492	27.1461	27.163	27.8152	28.1049	28.2089	-1.49	-0.109999	0.41	0.24
P70290	55 kDa erythrocyte membrane protein	Mpp1	1.67792	0.746677	2.66378	0.00216882	+	+	30.6768	30.9592	30.9144	30.1766	29.9839	30.1499	-0.799999	2.44	0.0599995	-0.17
P54729	NEDD8 ultimate buster 1	Nub1	1.15462	0.207413	2.66295	0.00217298			29.5013	29.5214	29.5588	29.2764	29.3604	29.3224	-0.539999	1.15	-0.34	-0.289999
Q61183	Poly(A) polymerase alpha	Papola	0.66752	-0.583117	2.66122	0.0021816	+	-	27.4864	27.5239	27.6343	28.2608	28.0188	28.1143	-0.910002	-0.200001	1.12	0.200001
Q8BYI6	Lysophosphatidylcholine acyltransferase 2	Lpcat2	0.700126	-0.514313	2.65513	0.00221243	+	-	33.1826	33.177	33.3956	33.746	33.7972	33.755	-1.28	7.01	-1.6	1.23	+
P26323	Friend leukemia integration 1 transcription factor	Fli1	0.632789	-0.660203	2.65457	0.00221529	+	-	26.3408	26.487	26.6288	27.2025	27.178	27.0567	-0.6	4.36	-1.55	0.6	+
A2BH40	AT-rich interactive domain-containing protein 1A	Arid1a	0.612028	-0.70833	2.65452	0.00221556	+	-	28.5588	28.6953	28.7063	29.3253	29.228	29.5322	-0.950001	-0.130001	1.4	0.130001
P70677	Caspase-3;Caspase-3 subunit p17;Caspase-3 subunit p12	Casp3	0.705085	-0.50413	2.65397	0.00221837	+	-	29.6333	29.6195	29.6353	29.9991	30.1553	30.2459	-1.37	-0.549999	1.26	0.549999
O08983	Hermansky-Pudlak syndrome 1 protein homolog	Hps1	1.92995	0.948563	2.65158	0.00223059	+	+	28.0136	28.1675	28.2229	27.3758	27.2209	26.9615
P16330	2,3-cyclic-nucleotide 3-phosphodiesterase	Cnp	0.33214	-1.59014	2.65081	0.00223457	+	-	32.3483	31.9032	32.1237	34.0215	33.753	33.371	0.690002	-0.690002	-2.51	3.92	+
Q6PGG2	GEM-interacting protein	Gmip	0.838644	-0.25387	2.65032	0.00223706			28.8316	28.8205	28.8875	29.1168	29.0423	29.1423	-0.720001	6.3	-1.02	-1.45	+
Q9JLQ0	CD2-associated protein	Cd2ap	0.725776	-0.462403	2.6471	0.00225371	+		30.4574	30.2889	30.4256	30.9256	30.853	30.7804	-1.75	2.78	1.47	-1.47
O88844	Isocitrate dehydrogenase [NADP] cytoplasmic	Idh1	1.38406	0.468903	2.64652	0.00225675	+		32.4696	32.4894	32.4797	31.9215	32.1425	31.9681	0.779999	-0.900002	-0.830002	0.84
Q9QYI4	DnaJ homolog subfamily B member 12	Dnajb12	0.786922	-0.345707	2.64343	0.00227284	+		25.7856	25.7983	25.6816	26.158	26.0421	26.1025	0.26	-0.67	-0.26	0.470001
Q8BGG7	Ubiquitin-associated and SH3 domain-containing protein B	Ubash3b	0.726672	-0.460623	2.63972	0.00229234	+		29.3554	29.5256	29.4646	29.8227	29.9684	29.9364	-2.47	0.780001	2.86	-0.780001
Q60855	Receptor-interacting serine/threonine-protein kinase 1	Ripk1	1.43714	0.5232	2.63922	0.00229498	+	+	27.3867	27.2369	27.1962	26.7737	26.8201	26.6565	1.13	3.68	-1.13	-3.06	+
P21958	Antigen peptide transporter 1	Tap1	1.70131	0.766647	2.63917	0.00229523	+	+	26.9653	26.9133	26.8927	26.2402	26.2897	25.9415	-0.83	3.55	0.800001	-0.93	+
Q61735	Leukocyte surface antigen CD47	Cd47	0.767784	-0.381227	2.63871	0.00229768	+		27.9668	28.0613	27.9691	28.4416	28.4078	28.2914	-0.0599995	0.58	-0.530001	0.309999
Q9DCT8	Cysteine-rich protein 2	Crip2	0.505202	-0.985067	2.63692	0.00230716	+	-	28.2024	28.1471	28.0055	29.3581	28.9304	29.0217	2.31	-3.63	1.63	-1.63	+
P28740	Kinesin-like protein KIF2A	Kif2a	0.830299	-0.268297	2.63582	0.002313			27.1497	27.1638	27.2197	27.4378	27.5059	27.3943	-0.27	-0.98	0.289999	0.68
Q7TMK9	Heterogeneous nuclear ribonucleoprotein Q	Syncrip	0.797111	-0.327147	2.63567	0.0023138	+		30.4947	30.4984	30.5203	30.7633	30.921	30.8104	-0.27	-0.380001	0.599998	0.450001
Q9WVQ5	Methylthioribulose-1-phosphate dehydratase	Apip	0.80334	-0.315917	2.63536	0.00231547			28.6121	28.6669	28.6002	28.9507	28.8676	29.0086	-0.0500011	0.0900002	-0.380001	-0.0400009
P26151	High affinity immunoglobulin gamma Fc receptor I	Fcgr1	0.809781	-0.304397	2.63488	0.00231803			30.322	30.3925	30.4315	30.747	30.6579	30.6543	-0.880001	5.01	-0.310001	0.310001	+
Q78IS1	Transmembrane emp24 domain-containing protein 3	Tmed3	1.69033	0.757303	2.63412	0.00232209	+	+	26.5324	26.5597	26.7948	25.8905	25.7392	25.9853
Q8R344	Coiled-coil domain-containing protein 12	Ccdc12	0.479313	-1.06096	2.63332	0.00232636	+	-	26.2809	26.4243	26.7234	27.701	27.4503	27.4601	-1.07	0.779999	0.379999	-0.269999
O70131	Ninjurin-1	Ninj1	1.51728	0.60149	2.63241	0.00233123	+	+	25.071	25.01	24.8574	24.4544	24.2597	24.4198	-0.860001	0.83	-0.189999	0.229999
Q3UHC2	Leucine-rich repeat serine/threonine-protein kinase 1	Lrrk1	0.534035	-0.904993	2.63209	0.00233298	+	-	25.7237	26.091	26.0563	26.9185	26.7425	26.925
Q9D4H1	Exocyst complex component 2	Exoc2	0.809007	-0.305777	2.63152	0.00233606			29.1041	29.1237	29.2308	29.4478	29.4984	29.4297	-0.210001	0.210001	-0.57	0.92
Q64339	Ubiquitin-like protein ISG15	Isg15	2.25966	1.17611	2.62782	0.00235602	+	+	29.098	29.3681	29.2445	27.9168	27.9	28.3655	-1.61	3.26	-1.44	0.720001
O88653	Ragulator complex protein LAMTOR3	Lamtor3	2.26603	1.18017	2.62525	0.00237002	+	+	30.7186	30.8264	31.0269	29.3853	29.7998	29.8463	0.51	0.25	-0.360001	-0.440001
O35969	Guanidinoacetate N-methyltransferase	Gamt	0.688464	-0.538547	2.6247	0.002373	+	-	27.7578	27.9001	27.718	28.2524	28.3005	28.4387	0.460001	-0.76	-0.460001	1.53
Q8C3J5	Dedicator of cytokinesis protein 2	Dock2	0.865549	-0.208313	2.62465	0.00237328			33.8318	33.8302	33.9095	34.0348	34.0842	34.0774	-2.87	10.34	1.54	-1.6	+
O09114	Prostaglandin-H2 D-isomerase	Ptgds	0.488359	-1.03399	2.62207	0.00238745	+	-	27.4866	27.109	27.207	28.4961	28.2458	28.1627	0.74	2.77	-0.74	-1.71
Q11136	Xaa-Pro dipeptidase	Pepd	1.36673	0.450727	2.62017	0.00239789	+		31.5956	31.73	31.7211	31.133	31.2919	31.2696	-0.480001	1.76	-0.630001	0.460001
O88271	Craniofacial development protein 1	Cfdp1	0.441277	-1.18024	2.61434	0.00243033	+	-	26.4036	26.9869	26.8008	27.9149	27.9451	27.872	-0.74	-1.18	0.57	0.540001
Q9QYC0	Alpha-adducin	Add1	0.703127	-0.508143	2.60284	0.00249554	+	-	29.0577	28.9315	28.8827	29.573	29.4012	29.4221	1.11	-2.1	-0.540001	0.540001
Q8CIE6	Coatomer subunit alpha;Xenin;Proxenin	Copa	1.31144	0.391157	2.60262	0.00249676	+		32.1145	32.2226	32.2441	31.8859	31.7652	31.7567	-0.0400009	0.0400009	-0.370003	0.349998
Q9CZH3	Proteasome assembly chaperone 3	Psmg3	1.95647	0.968257	2.60258	0.00249703	+	+	26.2307	25.805	26.2087	25.0554	25.1019	25.1822
Q3TXT3	SOSS complex subunit C	Inip	0.449277	-1.15432	2.60081	0.00250718	+	-	24.1914	24.4621	24.4052	25.2603	25.4838	25.7776	0.0900002	-3.28	0.369999	0.0400009
P21278	Guanine nucleotide-binding protein subunit alpha-11	Gna11	0.555285	-0.8487	2.60043	0.00250941	+	-	24.9812	25.271	25.181	26.0966	26.0733	25.8095	0.49	-2.58	-0.49	0.809999
Q9WV54	Acid ceramidase;Acid ceramidase subunit alpha;Acid ceramidase subunit beta	Asah1	1.23392	0.303253	2.59967	0.00251378			33.5611	33.5377	33.519	33.1797	33.3211	33.2073	0.290001	1.38	-0.82	-0.290001
P27600	Guanine nucleotide-binding protein subunit alpha-12	Gna12	1.21244	0.277913	2.59847	0.00252077			28.2658	28.3427	28.3033	27.9576	28.0706	28.0497	0.279999	0.98	-1.57	0.509998
Q62418	Drebrin-like protein	Dbnl	0.670539	-0.576607	2.59674	0.00253081	+	-	31.3895	31.6344	31.5246	32.1828	32.077	32.0184	0.220001	0.5	0	-0.310001
P28659	CUGBP Elav-like family member 1	Celf1	0.697454	-0.51983	2.59655	0.00253194	+	-	27.0484	27.2235	26.984	27.6011	27.5572	27.6572	-0.77	-0.889999	1.15	0.610001
Q5F2E8	Serine/threonine-protein kinase TAO1	Taok1	0.761879	-0.392367	2.59641	0.00253275	+		27.1887	27.1457	27.219	27.5269	27.5184	27.6852	0.41	-1.66	-0.24	0.24
P58802	TBC1 domain family member 10A	Tbc1d10a	2.20367	1.13991	2.59397	0.00254702	+	+	28.2901	28.5762	28.3654	27.5538	27.0651	27.1931	2.04	-0.559999	0.559999	-1.37
O54988	STE20-like serine/threonine-protein kinase	Slk	1.17655	0.234563	2.59258	0.00255516			29.2781	29.37	29.3321	29.06	29.0809	29.1356	0.299999	1.72	-0.91	-0.299999
P70202	Latexin	Lxn	2.30357	1.20387	2.589	0.00257633	+	+	28.3543	27.9984	27.9285	27.1254	26.7174	26.8268	3.14	-0.91	0.789999	-0.84
P37804	Transgelin	Tagln	0.332068	-1.59045	2.58881	0.00257745	+	-	28.0485	28.5417	28.3412	30.2383	29.5839	29.8806	3.36	0.870001	-2.13	-1.4	+
Q99K28	ADP-ribosylation factor GTPase-activating protein 2	Arfgap2	0.651598	-0.617947	2.58185	0.00261909	+	-	27.2248	27.4429	27.5056	27.9798	27.9658	28.0816	-0.15	-0.200001	-0.51	0.25
O54724	Polymerase I and transcript release factor	Ptrf	0.443148	-1.17414	2.57918	0.00263524	+	-	28.1396	27.908	28.1469	29.5524	29.0503	29.1142	-0.0900002	0.0900002	-0.16	0.19
Q61990	Poly(rC)-binding protein 2	Pcbp2	0.608804	-0.71595	2.57431	0.00266498	+	-	30.5793	30.6494	30.6071	31.4894	31.3656	31.1287	-0.25	-1.19	0.529999	0.52
Q8BX09	Retinoblastoma-binding protein 5	Rbbp5	0.691531	-0.532133	2.57087	0.00268613	+	-	26.8393	26.8108	26.8708	27.5133	27.2425	27.3615	-0.5	0.359999	0.82	-0.359999
Q9EPB4	Apoptosis-associated speck-like protein containing a CARD	Pycard	1.29351	0.371297	2.5696	0.00269405	+		30.9681	30.9966	30.918	30.5634	30.5171	30.6883	-1.89	6.22	0.960001	-0.960001	+
Q3TDE8	Zinc finger protein 691	Znf691	0.364663	-1.45536	2.56807	0.00270349	+	-	26.0303	26.1005	26.6188	27.885	27.7478	27.4828
P26369	Splicing factor U2AF 65 kDa subunit	U2af2	0.755376	-0.404733	2.56571	0.00271823	+		29.8375	29.9121	30.0389	30.3595	30.3419	30.3014	-0.669998	-0.419998	0.43	0.59
Q9D8B3	Charged multivesicular body protein 4b	Chmp4b	1.47028	0.556087	2.56486	0.00272356	+	+	31.3348	31.3488	31.3426	30.9443	30.7559	30.6577	0.999998	0.879999	-1.14	-0.879999
Q8CI11	Guanine nucleotide-binding protein-like 3	Gnl3	1.40674	0.492353	2.56386	0.00272988	+		26.4938	26.6153	26.4055	25.9262	26.0522	26.0591	-1.22	1.02	-0.16	0.300001
Q9WTR1	Transient receptor potential cation channel subfamily V member 2	Trpv2	1.29792	0.3762	2.56328	0.00273352	+		28.8537	28.9404	28.861	28.5753	28.4113	28.5399	-2.89	2.44	1.03	-1.03
O35601	FYN-binding protein	Fyb	0.64848	-0.624867	2.56305	0.00273496	+	-	31.1177	31.2628	31.4118	31.9683	31.8732	31.8254	-0.699999	5.23	-0.0100002	0.0100002	+
Q6A0D4	Raftlin	Rftn1	14.5372	3.86167	2.56134	0.00274573	+	+	28.2657	28.5281	28.4764	24.0665	23.9	25.7186	-0.91	1.76	-0.74	-0.630001
Q9CYN9	Renin receptor	Atp6ap2	1.54571	0.62827	2.56124	0.00274637	+	+	26.9102	26.9055	26.8679	26.3262	26.0813	26.3913	-1.11	0.709999	1.44	-0.709999
Q9ERI2	Ras-related protein Rab-27A	Rab27a	1.70172	0.766993	2.55903	0.00276036	+	+	27.8803	28.04	28.1885	27.3591	27.329	27.1197	-1.39	4.77	0.15	-0.32	+
A6H5Y3	Methionine synthase	Mtr	0.834322	-0.261323	2.55818	0.00276582			30.5841	30.6985	30.6954	30.9052	30.9107	30.9461	-0.24	3.12	0.24	-1
Q3TBD2	Minor histocompatibility protein HA-1	Hmha1	0.776121	-0.365647	2.55292	0.00279949	+		31.6929	31.7668	31.8216	32.1675	32.1676	32.0431	-0.129999	7.71	0.129999	-0.950001	+
Q80ZJ1	Ras-related protein Rap-2a	Rap2a	1.50116	0.586077	2.55192	0.00280597	+	+	29.5786	29.3552	29.4884	29.007	28.8559	28.8011	-0.92	1.05	-1.86	1.34
P05555	Integrin alpha-M	Itgam	0.801218	-0.319733	2.54786	0.0028323			33.9339	33.9451	34.0152	34.2019	34.3149	34.3367	-2.14	11.38	1.13	-1.7	+
Q922G0	Solute carrier family 25 member 36	Slc25a36	0.584393	-0.77499	2.54557	0.00284729	+	-	24.6831	24.3179	24.4595	25.3573	25.2537	25.1745	-1.81	-2.04	1.32	2.04
Q921M4	Golgin subfamily A member 2	Golga2	0.774829	-0.36805	2.54279	0.00286558	+		30.0781	29.9935	30.0009	30.3745	30.3166	30.4856	0.199999	-0.529999	-0.0200005	0.150002
O08638	Myosin-11	Myh11	0.353464	-1.50037	2.54204	0.0028705	+	-	28.213	28.883	28.7775	30.2665	29.934	30.1742	2.47	-1.05	0.559999	-1.36
Q9QYS9	Protein quaking	Qki	0.783237	-0.35248	2.54005	0.00288369	+		30.7106	30.8214	30.828	31.0646	31.1935	31.1594	1.13	-1.13	-2.07	1.55
Q9D0L8	mRNA cap guanine-N7 methyltransferase	Rnmt	0.81355	-0.297697	2.53946	0.0028876			28.8618	28.8486	28.9639	29.1953	29.2338	29.1383	-0.5	0.250002	0.650002	0.0799999
Q99J31	Oligophrenin-1	Ophn1	0.75525	-0.404973	2.5378	0.00289866	+		29.3083	29.2374	29.2914	29.5959	29.7949	29.6613	-1.19	2.97	-1.1	-0.57
Q8VCT3	Aminopeptidase B	Rnpep	1.31001	0.38958	2.53477	0.00291896	+		31.9676	31.9076	32.0474	31.6169	31.4969	31.6401	-0.829998	1.45	-0.73	0.649998
Q9D0F3	Protein ERGIC-53	Lman1	1.33851	0.420627	2.53372	0.00292604	+		30.0335	30.1461	30.1521	29.7164	29.7643	29.5892	0.269997	-0.0299988	0.0999985	-0.209999
Q8C561	LMBR1 domain-containing protein 2	Lmbrd2	1.45605	0.542063	2.5291	0.00295733	+	+	28.0283	28.106	28.1729	27.4189	27.6608	27.6013	0.709999	-1.46	-0.389999	0.639999
Q9QUJ7	Long-chain-fatty-acid--CoA ligase 4	Acsl4	0.721506	-0.470917	2.52688	0.00297247	+		29.0498	28.8979	29.0346	29.5229	29.3557	29.5166	-3.07	0.4	1.95	-0.4
Q5SSL4	Active breakpoint cluster region-related protein	Abr	1.467	0.552873	2.52303	0.00299893	+	+	30.3799	30.2287	30.316	29.9031	29.6835	29.6794	1.69	-0.73	-1.01	0.73
Q8BHL5	Engulfment and cell motility protein 2	Elmo2	2.06757	1.04794	2.52252	0.00300248	+	+	26.3028	26.4383	26.7969	25.4541	25.3503	25.5899	1.63	-0.280001	0.280001	-0.799999
Q60692	Proteasome subunit beta type-6	Psmb6	0.813815	-0.297227	2.52165	0.0030085			28.8791	28.8346	28.8206	29.103	29.0956	29.2274	-0.0900002	0.480001	-0.280001	0.0900002
Q9CRC8	Leucine-rich repeat-containing protein 40	Lrrc40	0.790113	-0.33987	2.51952	0.0030233	+		27.4112	27.4686	27.5438	27.8661	27.833	27.7441	0.110001	-0.629999	-0.110001	0.450001
P35762	CD81 antigen	Cd81	1.48494	0.5704	2.51903	0.00302673	+	+	30.0958	29.9053	30.036	29.5787	29.3867	29.3606
Q8BL66	Early endosome antigen 1	Eea1	1.18173	0.2409	2.51869	0.0030291			31.3103	31.3042	31.3705	31.1432	31.083	31.036	0.18	1.09	-0.19	-0.220001
Q80X50	Ubiquitin-associated protein 2-like	Ubap2l	0.452574	-1.14377	2.51829	0.00303186	+	-	28.4355	28.7101	28.4866	29.9369	29.7291	29.3975	0	-1.03	0.630001	0.460001
Q8K400	Syntaxin-binding protein 5	Stxbp5	1.25536	0.328097	2.51702	0.00304072	+		29.1579	29.2325	29.268	28.9026	28.8179	28.9536	-2.58	2.03	1.06	-1.06
P62835	Ras-related protein Rap-1A	Rap1a	0.622823	-0.683107	2.50947	0.00309403	+	-	29.6847	29.5887	29.7396	30.5478	30.2367	30.2779	-2.09	0.709999	-0.549999	0.299999
Q9JKN1	Zinc transporter 7	Slc30a7	1.44912	0.535173	2.50693	0.0031122	+	+	26.8837	26.9849	26.8255	26.4876	26.3553	26.2458	0.880001	0.57	-2.31	0.66
Q9ES70	Serine/threonine-protein kinase Nek6	Nek6	1.32364	0.40451	2.50647	0.0031155	+		26.578	26.5164	26.6205	26.1819	26.2556	26.0638	1.05	2.41	-1.19	-2.43
P17182	Alpha-enolase	Eno1	1.42224	0.50817	2.50546	0.00312279	+	+	35.4377	35.4618	35.4705	35.1025	34.8393	34.9037	0.550003	-0.0800018	-0.970001	0.0800018
Q8R3D1	TBC1 domain family member 13	Tbc1d13	1.13963	0.188563	2.50258	0.00314354			28.5317	28.5177	28.5524	28.398	28.303	28.335	-0.950001	2.05	-0.359999	0.359999
Q9D659	Platelet receptor Gi24		0.579279	-0.78767	2.49799	0.00317696	+	-	27.3854	27.6602	27.8077	28.4221	28.4124	28.3819
Q8BY87	Ubiquitin carboxyl-terminal hydrolase 47	Usp47	0.907496	-0.140037	2.49436	0.00320362			28.0375	28.0953	28.0625	28.2016	28.182	28.2319	-0.259998	-0.83	0.259998	1.02
P56212	cAMP-regulated phosphoprotein 19	Arpp19	0.516057	-0.954397	2.493	0.00321366	+	-	25.8648	25.9559	25.8846	27.1514	26.7374	26.6798	0.32	-0.77	-0.32	0.880001
Q3UDP0	WD repeat-containing protein 41	Wdr41	1.68216	0.750313	2.49169	0.00322339	+	+	27.4598	27.2828	27.5489	26.7341	26.8011	26.5053	-0.440001	0.229999	-0.59	0.43
Q8K3A0	Iron-sulfur cluster co-chaperone protein HscB, mitochondrial	Hscb	1.50854	0.59315	2.48556	0.00326922	+	+	27.644	27.4101	27.5234	27.0187	26.9761	26.8033	-0.860001	0.940001	1.12	-2.87
Q91X97	Neurocalcin-delta	Ncald	2.06975	1.04945	2.48503	0.00327318	+	+	28.242	28.1179	27.9551	27.3292	26.8364	27.0011	-0.0200005	-0.42	-0.0300007	3.02
Q9CXY1	Transmembrane protein 175	Tmem175	3.41559	1.77213	2.48369	0.00328332	+	+	28.9653	29.4504	29.4555	27.3332	27.2448	27.9768
Q64213	Splicing factor 1	Sf1	0.723145	-0.467643	2.48315	0.00328741	+		30.3647	30.5379	30.5321	30.9233	31.0384	30.876	-0.639997	-0.189999	0.189999	0.469999
Q80W00	Serine/threonine-protein phosphatase 1 regulatory subunit 10	Ppp1r10	0.547997	-0.86776	2.48188	0.00329701	+	-	24.6024	24.7035	24.8884	25.8193	25.4952	25.4831	-0.199999	-1.06	1.04	0.199999
Q8C147	Dedicator of cytokinesis protein 8	Dock8	0.735218	-0.443757	2.48119	0.00330225	+		31.2816	31.0823	31.273	31.6028	31.6684	31.697	0.309999	6.6	-0.309999	-2.27	+
Q6NZC7	SEC23-interacting protein	Sec23ip	1.16636	0.222013	2.48108	0.00330311			27.9484	28.0374	28.057	27.8108	27.7706	27.7953	-0.110001	0.0200005	-0.0799999	0.669998
Q80YD1	ATP-dependent RNA helicase SUPV3L1, mitochondrial	Supv3l1	0.765791	-0.384977	2.47715	0.00333309	+		26.3603	26.2552	26.4569	26.7239	26.7823	26.7212	0.690001	-1.02	0.309999	-0.550001
P97465	Docking protein 1	Dok1	0.772189	-0.372973	2.47673	0.00333632	+		27.5101	27.6314	27.495	27.8363	27.9543	27.9648	-0.129999	2.06	-0.16	-0.0200005
P47753	F-actin-capping protein subunit alpha-1	Capza1	1.4861	0.571533	2.47657	0.00333755	+	+	32.055	31.987	32.1297	31.3242	31.5463	31.5867	-1	1.5	-0.709999	-0.279999
O55106	Striatin	Strn	0.82516	-0.277253	2.47654	0.00333779			28.2642	28.1707	28.3075	28.5586	28.4954	28.5203	0.0499992	-0.0499992	-0.379999	0.949999
Q6P4S8	Integrator complex subunit 1	Ints1	1.4718	0.557583	2.47567	0.00334448	+	+	24.6488	24.7762	24.6796	24.211	24.2373	23.9836	-1.25	0.15	-0.15	0.379999
P13864	DNA (cytosine-5)-methyltransferase 1	Dnmt1	0.731505	-0.45106	2.47541	0.0033465	+		26.5963	26.6867	26.8294	27.1096	27.1616	27.1944	-2.26	0.360001	1.16	-0.360001
P51881	ADP/ATP translocase 2;ADP/ATP translocase 2, N-terminally processed	Slc25a5	1.1027	0.141037	2.47469	0.00335201			33.3304	33.2866	33.3036	33.1915	33.1765	33.1296	0.52	0.18	-0.0699997	-0.509998
O88456	Calpain small subunit 1	Capns1	1.29711	0.375303	2.47446	0.00335379	+		30.1602	30.0465	30.1399	29.7518	29.6504	29.8184	1.69	0.229999	-0.450001	-0.589998
Q8BFW7	Lipoma-preferred partner homolog	Lpp	0.614177	-0.703273	2.473	0.00336513	+	-	28.4632	28.2831	28.5065	29.299	29.0145	29.0492	3.53	1.46	-1.46	-1.75	+
O70370	Cathepsin S	Ctss	0.82702	-0.274007	2.47284	0.00336636			32.3066	32.2019	32.2955	32.5859	32.4878	32.5524	-1.73	8.05	0.26	-0.26	+
Q8BGC0	HIV Tat-specific factor 1 homolog	Htatsf1	0.610738	-0.711373	2.47202	0.00337271	+	-	28.1112	28.2868	28.4319	28.945	28.9005	29.1185	-0.360001	-1.68	0.809999	0.360001
Q9EQP2	EH domain-containing protein 4	Ehd4	1.27366	0.348977	2.4707	0.00338299	+		32.6908	32.6176	32.6433	32.1997	32.3685	32.3366	-3.67	4.07	0.380001	-0.380001	+
Q9WVE8	Protein kinase C and casein kinase substrate in neurons protein 2	Pacsin2	0.689271	-0.536857	2.47018	0.00338705	+	-	31.4666	31.5905	31.6928	32.2073	32.0152	32.1381	-0.0699997	2.06	-0.68	0.0699997
Q60805	Tyrosine-protein kinase Mer	Mertk	0.691506	-0.532187	2.46836	0.00340128	+	-	29.2173	29.3745	29.4043	29.965	29.879	29.7487	1.22	1.78	-2.39	-1.07
E9Q3L2		Pi4ka	1.17959	0.23829	2.46599	0.00341985			30.0894	29.9776	30.0242	29.8305	29.7605	29.7853	-0.26	0.4	-0.630001	0.300001
P12265	Beta-glucuronidase	Gusb	1.66796	0.738087	2.463	0.00344352	+	+	28.2	27.8111	28.1033	27.3431	27.2901	27.2671	-0.209999	3.35	-0.219999	-0.370001	+
O70172	Phosphatidylinositol 5-phosphate 4-kinase type-2 alpha	Pip4k2a	0.668547	-0.5809	2.46228	0.00344924	+	-	30.9933	31.0665	30.8839	31.5677	31.4256	31.6932	-1.27	2.85	-0.92	0.92
Q64010	Adapter molecule crk	Crk	0.799729	-0.322417	2.46198	0.00345161			30.078	29.9555	29.9563	30.2542	30.3508	30.352	0.0100002	-0.32	-0.0100002	0.600002
Q8R2K1	Fucose mutarotase	Fuom	3.45632	1.78924	2.45998	0.00346755	+	+	27.0459	27.1334	26.544	25.5561	24.9781	24.8214	0.309999	0.0900002	-0.27	-0.0900002
Q9JKC8	AP-3 complex subunit mu-1	Ap3m1	1.46498	0.550883	2.45961	0.00347049	+	+	29.6497	29.7478	29.9499	29.244	29.2099	29.2408	-0.51	0.59	-0.460001	0.360001
Q8BML9		Qars	1.2591	0.332397	2.45579	0.00350116	+		30.2005	30.1316	30.1306	29.8848	29.8546	29.7261	0.279999	-0.18	-0.41	0.16
P53996	Cellular nucleic acid-binding protein	Cnbp	0.768814	-0.379293	2.45315	0.00352252	+		29.6453	29.734	29.7942	30.1689	30.122	30.0205	0.969999	-0.769999	0.73	-0.73
P19973	Lymphocyte-specific protein 1	Lsp1	3.2753	1.71163	2.45185	0.00353307	+	+	32.1718	32.3869	32.3947	31.1343	30.4242	30.26	-2.05	7.38	0.27	-0.27	+
P83741	Serine/threonine-protein kinase WNK1	Wnk1	0.767524	-0.381717	2.44863	0.00355933	+		30.4263	30.59	30.607	30.9351	30.8777	30.9556	-0.440001	0.710001	-1.04	0.51
P68404	Protein kinase C beta type	Prkcb	1.37328	0.457627	2.4485	0.00356037	+		31.5599	31.6446	31.682	31.1436	31.2953	31.0747	-1.57	0.210001	-0.210001	1.35
Q8BKX1	Brain-specific angiogenesis inhibitor 1-associated protein 2	Baiap2	1.58252	0.662227	2.44817	0.00356315	+	+	26.1303	25.9388	25.9629	25.5144	25.2077	25.3232	-0.530001	0.27	0.380001	-0.380001
Q3UMB9	WASH complex subunit 7	Kiaa1033	1.28635	0.363283	2.4462	0.00357936	+		30.3932	30.5797	30.5522	30.1477	30.1635	30.124	-0.449999	1.11	-2.17	0.449999
P56546	C-terminal-binding protein 2	Ctbp2	0.654061	-0.612503	2.4441	0.00359669	+	-	28.5878	28.5916	28.8116	29.2426	29.1802	29.4057	-0.079998	-0.279999	0.540001	-0.43
Q9D187	Mitotic spindle-associated MMXD complex subunit MIP18	Fam96b	1.49003	0.575343	2.44274	0.00360792	+	+	28.6517	28.5371	28.4636	27.8372	28.101	27.9882	0.210001	0.0700016	0.150002	-0.310001
Q61191	Host cell factor 1;HCF N-terminal chain 1;HCF N-terminal chain 2;HCF N-terminal chain 3;HCF N-terminal chain 4;HCF N-terminal chain 5;HCF N-terminal chain 6;HCF C-terminal chain 1;HCF C-terminal chain 2;HCF C-terminal chain 3;HCF C-terminal chain 4;HCF C-terminal chain 5;HCF C-terminal chain 6	Hcfc1	0.736217	-0.441797	2.44193	0.00361469	+		29.5574	29.6881	29.7558	30.1448	30.0238	30.1581	-0.489998	-0.619999	1.24	0.489998
O70274	Protein tyrosine phosphatase type IVA 2	Ptp4a2	0.6455	-0.63151	2.43996	0.00363108	+	-	28.7127	28.8071	28.65	29.4402	29.4546	29.1695	-0.0599995	0.0599995	-0.139999	0.77
Q8BH48	Ubiquitin-associated protein 1	Ubap1	0.773713	-0.37013	2.43879	0.00364089	+		25.421	25.5358	25.5927	25.8214	25.9059	25.9326	-0.67	-0.93	-1.83	1.76
Q61409	cGMP-inhibited 3,5-cyclic phosphodiesterase B	Pde3b	0.689765	-0.535823	2.43116	0.00370547	+	-	29.8106	29.8172	29.9684	30.2689	30.4204	30.5145	-0.390001	4.7	-1.8	0.110001	+
Q8C0D4	Rho GTPase-activating protein 12	Arhgap12	0.699468	-0.51567	2.42702	0.00374094	+	-	28.2198	27.9785	28.0257	28.5527	28.5436	28.6746	0.83	-1	-0.19	0.19
Q80UP3	Diacylglycerol kinase zeta	Dgkz	1.4181	0.50396	2.42586	0.00375097	+	+	27.7191	27.6134	27.6698	27.3182	27.0894	27.0827	-1.16	1.84	0.92	-1.38
Q3TFD2	Lysophosphatidylcholine acyltransferase 1	Lpcat1	1.47513	0.560843	2.42342	0.00377209	+	+	27.9766	27.9949	28.1797	27.418	27.4287	27.622	1.34	-1.52	-1.05	0.99
P47791	Glutathione reductase, mitochondrial	Gsr	1.34199	0.42437	2.4223	0.0037818	+		31.1618	31.3525	31.3559	30.829	30.8459	30.9221	-0.33	0.15	0.320002	-0.0100002
Q9CZS1	Aldehyde dehydrogenase X, mitochondrial	Aldh1b1	1.93782	0.954433	2.42207	0.00378384	+	+	27.5903	27.2103	27.3173	26.5828	26.4629	26.2088	-3.33	0.359999	0.77	-0.359999	+
Q6DFW0	Protein C9orf72 homolog		2.30475	1.20461	2.42136	0.00378999	+	+	26.7814	26.4477	26.7124	25.6327	25.5948	25.1001
Q5SSZ5	Tensin-3	Tns3	1.13603	0.184007	2.42061	0.00379657			30.4762	30.5343	30.5805	30.3492	30.3379	30.3519	0.200001	-0.200001	-2.9	2.49
P61022	Calcineurin B homologous protein 1	Chp1	1.36155	0.445253	2.41566	0.00384009	+		27.7466	27.7144	27.5293	27.1923	27.1845	27.2777	-0.24	-0.75	0.200001	0.299999
Q9R1Q9	V-type proton ATPase subunit S1	Atp6ap1	1.72635	0.787727	2.41486	0.00384715	+	+	27.8835	27.9597	27.7686	26.9477	26.9816	27.3192	-0.809999	0.48	1.2	-0.769999
Q9JLQ2	ARF GTPase-activating protein GIT2	Git2	0.68411	-0.5477	2.41191	0.00387338	+	-	30.5432	30.6939	30.7497	31.1744	31.3401	31.1155	-1.58	2.14	-1.81	1.24
Q8CHS8	Vacuolar protein sorting-associated protein 37A	Vps37a	0.759517	-0.396847	2.41156	0.00387653	+		27.0594	26.9369	26.8505	27.372	27.2929	27.3724	0.959999	-0.789999	-1.86	0.859999
Q61885	Myelin-oligodendrocyte glycoprotein	Mog	0.32243	-1.63294	2.41137	0.00387815	+	-	29.2358	28.3328	28.7021	30.5295	30.3562	30.2838	0.299999	-0.32	-0.75	4.77	+
P05480	Neuronal proto-oncogene tyrosine-protein kinase Src	Src	1.44194	0.528013	2.41064	0.00388476	+	+	28.4916	28.4699	28.4819	28.1219	27.9105	27.8269	1.46	-0.93	-0.790001	0.790001
Q8R0F6	Integrin-linked kinase-associated serine/threonine phosphatase 2C	Ilkap	0.708553	-0.497053	2.41015	0.00388913	+		26.9626	27.0602	27.1095	27.6131	27.3997	27.6107	-1.22	-0.480001	0.560001	0.540001
O08807	Peroxiredoxin-4	Prdx4	1.42108	0.506983	2.41009	0.00388963	+	+	31.588	31.7716	31.5393	31.1637	31.0339	31.1804	0.0300026	0.370003	0.18	-0.389999
Q91VR5	ATP-dependent RNA helicase DDX1	Ddx1	0.813915	-0.29705	2.41001	0.00389035			31.3732	31.3999	31.5088	31.7783	31.6942	31.7005	-0.229999	-0.609997	0.229999	0.459999
Q8BJ71	Nuclear pore complex protein Nup93	Nup93	0.899563	-0.152703	2.40974	0.00389281			30.0166	29.9784	30.0616	30.1877	30.1593	30.1678	-0.27	0.220001	0.75	-0.280003
P18181	CD48 antigen	Cd48	2.44202	1.28808	2.40881	0.00390113	+	+	28.35	28.9214	28.7499	27.121	27.5077	27.5284
P62746	Rho-related GTP-binding protein RhoB	Rhob	0.671023	-0.575567	2.40604	0.00392611	+	-	30.2201	30.2675	30.0897	30.9076	30.7665	30.6298	-0.24	0.789999	-0.42	0.359999
Q6NZF1	Zinc finger CCCH domain-containing protein 11A	Zc3h11a	0.813447	-0.29788	2.40349	0.00394919			27.2946	27.2189	27.3438	27.5179	27.6326	27.6004	-1.43	-0.0900002	1.17	0.0900002
Q3UIU2	NADH dehydrogenase [ubiquinone] 1 beta subcomplex subunit 6	Ndufb6	0.805117	-0.31273	2.39922	0.00398826			27.9695	28.084	28.0722	28.4174	28.2866	28.3599	1.12	-0.5	0.290001	0.18
Q9JIF7	Coatomer subunit beta	Copb1	1.24378	0.314737	2.39913	0.00398905			31.6142	31.7715	31.7303	31.3944	31.4301	31.3473	0.0200005	-0.0300026	-0.139999	0.0600014
Q8BYH7	TBC1 domain family member 17	Tbc1d17	0.782797	-0.35329	2.39633	0.00401489	+		28.283	28.2954	28.1352	28.6033	28.6354	28.5348	-0.9	1.12	-0.1	0.1
Q5KU39	Vacuolar protein sorting-associated protein 41 homolog	Vps41	1.73364	0.793807	2.39452	0.00403165	+	+	29.9927	30.2503	30.3068	29.2642	29.5695	29.3347	-0.25	1.07	-0.35	0.110001
Q9EPK7	Exportin-7	Xpo7	0.763694	-0.388933	2.39376	0.00403865	+		29.2376	29.4509	29.3588	29.6949	29.7656	29.7536	-0.59	-0.6	0.470001	0.51
Q91XI1	tRNA-dihydrouridine(47) synthase [NAD(P)(+)]-like	Dus3l	0.660784	-0.59775	2.39357	0.00404044	+	-	26.3093	26.1213	26.1854	26.6348	26.8942	26.8803	-0.57	-0.0900002	0.300001	0.52
P55194	SH3 domain-binding protein 1	Sh3bp1	0.707666	-0.49886	2.39281	0.00404752	+		31.2137	31.0897	31.176	31.5324	31.6496	31.794	-0.42	6.8	0.299999	-1.27	+
A2AQ19	RNA polymerase-associated protein RTF1 homolog	Rtf1	0.675609	-0.56574	2.39214	0.00405374	+	-	27.0322	27.261	27.1063	27.7388	27.7907	27.5672	-1.21	0.110001	1.4	-0.110001
Q9CWG9	Biogenesis of lysosome-related organelles complex 1 subunit 2	Bloc1s2	1.75615	0.812417	2.38684	0.00410355	+	+	27.9621	27.9839	27.8202	27.0143	26.9525	27.3622	0.220001	0.809999	-0.67	-2.13
Q8BKX6	Serine/threonine-protein kinase SMG1	Smg1	0.85655	-0.22339	2.38324	0.00413774			25.2361	25.2431	25.2422	25.3957	25.4695	25.5264	-2.78	1.27	2.63	-1.27
Q9CR51	V-type proton ATPase subunit G 1	Atp6v1g1	1.80649	0.853187	2.3795	0.00417351	+	+	31.3771	31.6745	31.5216	30.8228	30.7494	30.4413	0.98	1.44	-0.540001	-1.06
Q9CZ42	ATP-dependent (S)-NAD(P)H-hydrate dehydratase	Carkd	0.864188	-0.210583	2.37679	0.00419965			30.5594	30.6349	30.5473	30.7457	30.821	30.8067	0.639999	-0.879997	-0.469997	0.469997
Q9ET22	Dipeptidyl peptidase 2	Dpp7	1.20384	0.26764	2.37636	0.00420374			30.4431	30.391	30.2988	30.1174	30.0771	30.1354	-0.24	2.76	-0.290001	-0.450001
Q80X71	Transmembrane protein 106B	Tmem106b	1.76157	0.816863	2.37278	0.00423853	+	+	27.7948	27.8191	27.8314	26.7247	27.0917	27.1783	0.790001	1.65	1.45	-2.25
P08752	Guanine nucleotide-binding protein G(i) subunit alpha-2	Gnai2	0.745691	-0.42335	2.37018	0.00426407	+		33.5884	33.5676	33.5486	33.8488	34.0681	34.0579	0.48	0.73	-1.29	-0.709999
P29758	Ornithine aminotransferase, mitochondrial	Oat	1.16484	0.220137	2.36947	0.00427101			30.2955	30.2476	30.2026	30.0742	29.9826	30.0284	2.39	-0.349998	0.349998	-1.02
Q4KMM3	Oxidation resistance protein 1	Oxr1	1.42424	0.510197	2.36709	0.00429446	+	+	30.195	30.0752	30.0415	29.7186	29.6	29.4625	0.41	0.98	-1.1	-0.110001
P62869	Transcription elongation factor B polypeptide 2	Tceb2	0.869754	-0.20132	2.36448	0.00432039			29.649	29.7326	29.7154	29.9103	29.9348	29.8558	0.0499992	-0.389999	-0.0499992	0.41
Q9CX00	IST1 homolog	Ist1	1.23933	0.309557	2.36164	0.00434869			28.3665	28.3673	28.2173	28.0338	27.9714	28.0172	0.129999	-0.129999	-0.51	0.48
Q3TCV3	Gamma-secretase-activating protein;Gamma-secretase-activating protein 16 kDa C-terminal form	Gsap	3.22888	1.69103	2.35824	0.00438283	+	+	25.8357	26.5843	26.4791	24.5231	24.3601	24.9428
Q921M7	Protein FAM49B	Fam49b	0.673891	-0.569413	2.35764	0.0043889	+	-	33.2305	33.0123	33.3404	33.7984	33.757	33.7361	-0.769997	1.68	-1.12	0.769997
A2ATU0	Probable 2-oxoglutarate dehydrogenase E1 component DHKTD1, mitochondrial	Dhtkd1	1.43862	0.524683	2.35701	0.00439536	+	+	26.521	26.6772	26.4757	26.1419	26.0462	25.9117	4.4	1.08	-1.08	-1.37	+
Q9DBG7	Signal recognition particle receptor subunit alpha	Srpr	1.14605	0.196673	2.35625	0.00440297			27.5833	27.4853	27.5298	27.2989	27.3551	27.3546	-0.35	0.200001	0.639999	-0.0900002
P17439	Glucosylceramidase	Gba	0.69204	-0.531073	2.35594	0.00440616	+	-	27.8869	28.1647	28.1552	28.6142	28.6059	28.5799	0.469997	0.799999	-1.13	-0.450001
Q8R4Y4	Stabilin-1	Stab1	0.778697	-0.360867	2.3557	0.00440857	+		28.5852	28.7994	28.6803	29.0385	29.0488	29.0603	-1.33	6.97	-3.32	1.33	+
Q99NB1	Acetyl-coenzyme A synthetase 2-like, mitochondrial	Acss1	0.800086	-0.321773	2.35291	0.00443702			29.9746	29.802	29.8607	30.1699	30.1871	30.2457	2.21	1.02	-1.37	-1.17
Q9CQE8	UPF0568 protein C14orf166 homolog		0.828588	-0.271273	2.35199	0.00444639			29.6172	29.5977	29.5914	29.817	29.9651	29.8381
P34884	Macrophage migration inhibitory factor	Mif	1.55837	0.640037	2.35093	0.00445728	+	+	30.7379	30.4478	30.776	30.0096	29.9484	30.0836	-0.700001	0.419998	-0.43	0.689999
Q08890	Iduronate 2-sulfatase	Ids	0.471177	-1.08566	2.35086	0.00445797	+	-	26.4218	25.8732	25.8995	27.1647	27.0432	27.2435	-1.73	1.66	0.19	-0.19
Q9R0Q9	Mannose-P-dolichol utilization defect 1 protein	Mpdu1	1.53765	0.620723	2.34968	0.00447012	+	+	28.2871	27.9271	28.0794	27.4377	27.526	27.4676	0.34	0.16	-0.42	-0.309999
Q9D0M3	Cytochrome c1, heme protein, mitochondrial	Cyc1	0.792449	-0.33561	2.34502	0.00451832	+		31.3118	31.2922	31.2052	31.6721	31.5116	31.6322	0.939999	-0.110001	0.110001	-0.579998
Q5SW28	Phosphoinositide 3-kinase regulatory subunit 5	Pik3r5	0.697622	-0.519483	2.34187	0.00455128	+	-	26.2717	26.0431	26.1381	26.7894	26.5841	26.6378
Q810U5	Coiled-coil domain-containing protein 50	Ccdc50	0.6623	-0.594443	2.34003	0.00457054	+	-	29.2965	29.308	29.5504	30.1023	29.9001	29.9359	-2.9	2.64	1.76	-1.76
Q99P72	Reticulon-4	Rtn4	0.833515	-0.26272	2.33671	0.00460568			31.7599	31.7452	31.8024	32.0601	31.9482	32.0873	-0.350002	-1.67	0.350002	0.860001
Q6NZB0	DnaJ homolog subfamily C member 8	Dnajc8	0.657484	-0.604973	2.33669	0.00460584	+	-	29.6653	29.8266	30.0069	30.4288	30.5074	30.3775	-1.9	1.66	1.31	-1.64
O35678	Monoglyceride lipase	Mgll	1.44946	0.535513	2.33553	0.00461813	+	+	28.4665	28.3066	28.351	27.9599	27.6865	27.8712	1.98	-1.98	-4.41	2.36	+
Q9JLV5	Cullin-3	Cul3	0.931973	-0.10164	2.33509	0.0046228			29.9361	29.9935	29.9477	30.057	30.0587	30.0665	-0.52	-0.780001	0.380001	0.540001
Q7TPH6	E3 ubiquitin-protein ligase MYCBP2	Mycbp2	0.821426	-0.283797	2.33476	0.00462632			27.9713	27.9196	28.0857	28.2825	28.2843	28.2613	-2.6	-0.43	1.03	0.870001
P97371	Proteasome activator complex subunit 1	Psme1	1.09635	0.132707	2.33303	0.00464482			33.3294	33.404	33.3515	33.2148	33.2352	33.2368	-0.290001	1.19	0.0199966	-0.0199966
Q9CX86	Heterogeneous nuclear ribonucleoprotein A0	Hnrnpa0	0.58038	-0.78493	2.3326	0.00464946	+	-	30.8446	31.0952	31.2354	31.747	31.9941	31.7889	-0.66	-0.170002	0.580002	0.170002
O35316	Sodium- and chloride-dependent taurine transporter	Slc6a6	1.5887	0.667843	2.3317	0.00465905	+	+	26.3298	26.1438	26.0798	25.6941	25.4039	25.4519
Q9CQ92	Mitochondrial fission 1 protein	Fis1	0.742989	-0.428587	2.33121	0.00466437	+		31.0116	31.1865	31.204	31.6463	31.5398	31.5018	0.68	0.33	-0.51	-0.58
Q6KAU4	Multivesicular body subunit 12B	Mvb12b	0.697585	-0.51956	2.33069	0.0046699	+	-	26.6851	26.5111	26.4878	27.0813	26.9655	27.1959	-0.52	-2.19	0.910002	0.92
Q3TYX3	SET and MYND domain-containing protein 5	Smyd5	1.37158	0.455837	2.32943	0.00468354	+		27.8499	27.5854	27.6695	27.2463	27.276	27.215	-0.57	1.05	0.43	-0.17
P52503	NADH dehydrogenase [ubiquinone] iron-sulfur protein 6, mitochondrial	Ndufs6	0.583864	-0.776297	2.32894	0.00468876	+	-	29.2051	28.9504	28.9338	29.9962	29.7848	29.6372	0.84	0.59	-0.889999	-0.73
Q8VEE0	Ribulose-phosphate 3-epimerase	Rpe	0.754774	-0.405883	2.3263	0.00471742	+		27.6775	27.4982	27.7	27.9902	28.0938	28.0093	0.42	-3.17	-0.599998	1.12
Q8R5G7	Arf-GAP with Rho-GAP domain, ANK repeat and PH domain-containing protein 3	Arap3	0.680198	-0.555973	2.32606	0.00471997	+	-	26.9946	27.1612	27.1132	27.682	27.7701	27.4849	-0.700001	2.05	-0.51	0.470001
P46638	Ras-related protein Rab-11B	Rab11b	0.64633	-0.629657	2.32422	0.00474006	+	-	28.8365	29.1081	29.1158	29.7619	29.5477	29.6398
Q8R5C5	Beta-centractin	Actr1b	1.29954	0.378003	2.32371	0.00474561	+		29.6137	29.6546	29.7465	29.1863	29.3535	29.341	-0.110001	-0.470001	0.220001	0.509998
Q9CWX9	Probable ATP-dependent RNA helicase DDX47	Ddx47	0.565771	-0.82171	2.32348	0.00474813	+	-	25.104	25.5382	25.5377	26.2089	26.212	26.2242	-1.91	0.57	-0.0400009	0.0400009
P99029	Peroxiredoxin-5, mitochondrial	Prdx5	0.764989	-0.38649	2.3231	0.0047523	+		32.8236	32.5925	32.7462	33.0998	33.1162	33.1057	0.119999	0.619999	-0.43	-0.119999
Q60634	Flotillin-2	Flot2	1.30796	0.38732	2.3223	0.004761	+		26.6764	26.6798	26.492	26.2744	26.1764	26.2353	1.55	-1.08	-0.66	0.66
P61965	WD repeat-containing protein 5	Wdr5	0.811665	-0.301043	2.32123	0.00477274			28.0538	28.1269	28.2163	28.4666	28.385	28.4485	-0.67	0.24	0.799997	-0.360001
Q8C854	Myelin expression factor 2	Myef2	0.650216	-0.62101	2.31938	0.00479317	+	-	27.6527	27.7491	27.6094	28.1023	28.3217	28.4503	-0.52	-1.24	0.720001	0.600002
Q9WVA3	Mitotic checkpoint protein BUB3	Bub3	0.824236	-0.27887	2.31742	0.00481481			29.9942	29.84	29.9375	30.1737	30.1932	30.2414	-0.41	-0.170002	0.529999	0.229999
Q922H4	Mannose-1-phosphate guanyltransferase alpha	Gmppa	1.72604	0.787463	2.31703	0.00481917	+	+	28.5903	28.645	28.52	27.5978	27.7417	28.0534	-0.609999	0.309999	0.229999	0.299999
Q8K3G9	DCC-interacting protein 13-beta	Appl2	1.17237	0.22943	2.31517	0.00483988			28.2421	28.2659	28.1539	27.9929	28.0287	27.952	2.83	0.25	-0.550001	-0.66
Q8R5A3	Amyloid beta A4 precursor protein-binding family B member 1-interacting protein	Apbb1ip	0.703414	-0.507553	2.31274	0.00486699	+	-	31.5294	31.8251	31.7202	32.2471	32.1656	32.1846	0.16	6.1	-0.550001	-0.43	+
Q8CIF6	SID1 transmembrane family member 2	Sidt2	1.77869	0.830817	2.31252	0.00486945	+	+	27.7	27.7467	27.9248	27.0812	27.0989	26.699	0.449999	0.25	0.0499992	-1.77
P18760	Cofilin-1	Cfl1	1.13453	0.18209	2.30964	0.00490189			35.6905	35.6235	35.5793	35.4514	35.4463	35.4494	-0.34	0.98	-0.220001	0.110001
Q924N4	Solute carrier family 12 member 6	Slc12a6	0.673106	-0.571093	2.30881	0.00491119	+	-	27.2184	27.2892	27.2095	27.9232	27.8929	27.6142
Q6DIC0	Probable global transcription activator SNF2L2	Smarca2	0.52315	-0.934703	2.30712	0.00493041	+	-	25.6771	25.8862	25.5441	26.4431	26.8924	26.5761	-2.28	0.730001	-0.730001	0.93
Q9DCZ1	GMP reductase 1	Gmpr	0.802131	-0.31809	2.30646	0.00493785			30.1379	30.2538	30.0976	30.4682	30.4337	30.5417	-0.84	1.77	-0.6	0.5
Q62159	Rho-related GTP-binding protein RhoC	Rhoc	1.9188	0.940203	2.30351	0.00497148	+	+	29.1961	29.7004	29.3963	28.5877	28.3289	28.5556	1.31	0.24	-3.07	-0.360001
P41241	Tyrosine-protein kinase CSK	Csk	0.805731	-0.31163	2.30327	0.00497424			31.4217	31.3513	31.5366	31.7695	31.7242	31.7508	-0.85	0.84	-0.110001	0.110001
Q03963	Interferon-induced, double-stranded RNA-activated protein kinase	Eif2ak2	2.01634	1.01174	2.30253	0.00498278	+	+	28.8163	28.8586	28.5046	27.9028	27.4365	27.805	2.82	3.43	-3.93	-3.13	+
Q6NVF9	Cleavage and polyadenylation specificity factor subunit 6	Cpsf6	0.792735	-0.33509	2.30075	0.00500323	+		29.885	29.9087	30.0358	30.3405	30.2114	30.2828	-0.74	-0.0699997	0.449999	0.27
Q8K1B8	Fermitin family homolog 3	Fermt3	0.813394	-0.297973	2.29954	0.00501722			33.5101	33.3387	33.4527	33.7556	33.6979	33.7418	-5.3	8.25	1.82	-1.82	+
O35075	Down syndrome critical region protein 3 homolog	Dscr3	1.3021	0.38084	2.2994	0.00501882	+		30.2029	30.2159	30.3248	29.9791	29.8154	29.8065	-0.440001	1.13	-1.29	0.290001
Q9Z0F8	Disintegrin and metalloproteinase domain-containing protein 17	Adam17	1.31689	0.39714	2.29934	0.00501947	+		27.4387	27.3181	27.5333	27.0519	26.9665	27.0803	0.42	0.43	-1.83	-0.0200005
P97825	Hematological and neurological expressed 1 protein;Hematological and neurological expressed 1 protein, N-terminally processed	Hn1	0.286954	-1.80111	2.29849	0.0050293	+	-	26.5308	27.4568	27.2446	29.1458	28.8953	28.5944	-1.26	-2.92	2.79	1.26
O89001	Carboxypeptidase D	Cpd	2.54673	1.34865	2.29797	0.00503539	+	+	27.6746	27.649	27.5149	26.4941	26.5068	25.7917	-3.55	-0.9	1.42	1.41	+
Q62425	Cytochrome c oxidase subunit NDUFA4	Ndufa4	0.656867	-0.606327	2.29687	0.00504807	+	-	29.2515	28.9531	29.2182	29.8545	29.699	29.6882	0.579998	0.0100021	-0.650002	-0.34
Q3U1F9	Phosphoprotein associated with glycosphingolipid-enriched microdomains 1	Pag1	0.662718	-0.593533	2.29683	0.00504854	+	-	28.2499	28.5651	28.4147	28.904	29.0128	29.0936	0.870001	0.24	-0.629999	-0.26
Q62018	RNA polymerase-associated protein CTR9 homolog	Ctr9	0.808538	-0.306613	2.29546	0.00506455			27.1762	27.1677	27.0521	27.3894	27.5126	27.4137	-1.53	-0.15	0.529999	0.25
Q9R257	Heme-binding protein 1	Hebp1	1.61299	0.68974	2.2947	0.00507335	+	+	31.6769	31.3903	31.5859	30.9784	30.6836	30.9219	1.73	1.87	-2.97	-1.73
P97369	Neutrophil cytosol factor 4	Ncf4	1.16121	0.215623	2.29367	0.00508543			30.7161	30.7252	30.8085	30.5539	30.4843	30.5647	-0.0100002	4.85	0.0100002	-1.46	+
Q8CFJ7	Solute carrier family 25 member 45	Slc25a45	0.563801	-0.826743	2.28965	0.00513274	+	-	25.9559	26.0185	26.3842	26.8234	26.9682	27.0472	-0.75	2.3	-0.0299988	0.0299988
O08553	Dihydropyrimidinase-related protein 2	Dpysl2	0.729709	-0.454607	2.28877	0.00514315	+		34.8401	34.6122	34.6834	35.2143	35.2119	35.0734	-0.0200005	-0.720001	0.0200005	0.720001
Q9D967	Magnesium-dependent phosphatase 1	Mdp1	0.745865	-0.423013	2.28686	0.0051658	+		27.1477	27.3563	27.2389	27.7073	27.5782	27.7265	-0.0199986	-0.290001	-0.41	0.75
Q9JMD0	BUB3-interacting and GLEBS motif-containing protein ZNF207	Znf207	0.67967	-0.557093	2.28682	0.0051663	+	-	27.3083	27.5189	27.6294	28.0724	28.0823	27.9733
Q6P5D8	Structural maintenance of chromosomes flexible hinge domain-containing protein 1	Smchd1	0.74752	-0.419817	2.28448	0.00519423	+		29.0414	29.0217	29.1559	29.4239	29.4355	29.6191	-1.79	0.580002	0.380001	-0.34
Q8BFQ4	WD repeat-containing protein 82	Wdr82	0.7282	-0.457593	2.28434	0.00519591	+		28.4134	28.5377	28.3946	29.0129	28.9295	28.7761	-0.18	-0.219999	0.25	0.26
Q8K012	Formin-binding protein 1-like	Fnbp1l	0.663789	-0.591203	2.28394	0.00520068	+	-	26.526	26.2934	26.2202	27.0433	26.9037	26.8662	0.0400009	-1.02	2.5	-0.0400009
P28667	MARCKS-related protein	Marcksl1	0.564319	-0.825417	2.28367	0.00520397	+	-	27.6411	27.32	27.4367	28.5127	28.2403	28.1211	1.95	-2.57	-1.23	1.23
Q8BTV2	Cleavage and polyadenylation specificity factor subunit 7	Cpsf7	0.749519	-0.415963	2.28351	0.00520581	+		26.8651	26.6516	26.6444	27.1305	27.1048	27.1737	-0.139999	-0.33	0.74	0.139999
Q9ERG0	LIM domain and actin-binding protein 1	Lima1	1.70462	0.76945	2.2817	0.00522756	+	+	26.5291	26.5311	26.1618	25.7005	25.5069	25.7063	-1.93	-1.49	1.49	1.88
C0HKG6;C0HKG5			0.730262	-0.453513	2.28121	0.00523349	+		30.5593	30.4303	30.4458	31.0007	31.0058	30.7895
O35127	Protein C10	Grcc10	0.652877	-0.615117	2.28108	0.00523502	+	-	27.6529	27.4277	27.3535	28.1998	27.9742	28.1054	0.439999	0.32	-0.179998	-0.0999985
P62257	Ubiquitin-conjugating enzyme E2 H	Ube2h	0.567609	-0.81703	2.27925	0.0052571	+	-	26.8744	27.1501	27.1882	27.7132	28.0915	27.8591	-0.790001	0.709999	-1.07	0.869999
Q3U0B3	Dehydrogenase/reductase SDR family member 11	Dhrs11	0.564533	-0.82487	2.27825	0.00526932	+	-	26.7589	26.9727	27.1223	27.9055	27.566	27.8569
Q9CYG7	Mitochondrial import receptor subunit TOM34	Tomm34	1.39928	0.484687	2.27647	0.00529087	+		29.6048	29.437	29.5672	29.1952	28.9782	28.9815	-0.279999	0.039999	-0.289999	0.5
Q8BVW3	Tripartite motif-containing protein 14	Trim14	1.61642	0.692803	2.27507	0.00530802	+	+	28.0415	27.9595	27.6895	27.2095	27.0849	27.3177	-0.74	2.96	0.33	-1.69
P11103	Poly [ADP-ribose] polymerase 1	Parp1	0.785179	-0.348907	2.27488	0.00531026	+		30.4206	30.585	30.5921	30.8667	30.8392	30.9386	-1.84	0.25	-0.25	0.420002
Q3TWL2	Type 1 phosphatidylinositol 4,5-bisphosphate 4-phosphatase	Tmem55b	1.43455	0.520597	2.27404	0.00532064	+	+	30.0578	29.7476	29.8285	29.3243	29.3863	29.3614	-0.369999	1.17	0.369999	-0.34
Q64314	Hematopoietic progenitor cell antigen CD34	Cd34	0.402834	-1.31174	2.27383	0.00532313	+	-	26.1035	25.673	26.3393	27.6089	27.1421	27.3
P60840	Alpha-endosulfine	Ensa	0.612526	-0.707157	2.27127	0.00535458	+	-	26.4492	26.5978	26.2487	27.227	26.98	27.2101	0.00999832	-1.55	1.02	0.809999
Q8C547	HEAT repeat-containing protein 5B	Heatr5b	0.87407	-0.19418	2.26831	0.00539124			29.1286	29.1475	29.1917	29.2901	29.3765	29.3838	-0.299999	0.5	0.15	-0.199999
P70280	Vesicle-associated membrane protein 7	Vamp7	1.33957	0.42177	2.26731	0.0054037	+		28.5162	28.3234	28.3388	28.0019	27.8808	28.0304	-0.4	0.809999	0.339998	-0.0799999
Q69Z38	Pseudopodium-enriched atypical kinase 1	Peak1	0.429488	-1.21931	2.26578	0.00542279	+	-	24.164	24.4757	24.1475	25.2662	25.8721	25.3069	2.74	-0.49	-0.699999	0.49
P63321	Ras-related protein Ral-A	Rala	0.767515	-0.381733	2.26188	0.00547166	+		28.584	28.6573	28.7066	29.1269	29.0461	28.9201	-0.00999832	0.00999832	-0.259998	0.410002
Q05144	Ras-related C3 botulinum toxin substrate 2	Rac2	0.76998	-0.377107	2.2618	0.00547265	+		31.2485	31.0781	31.222	31.4863	31.554	31.6396	-1.1	6.46	1.06	-1.22	+
Q8BIE6	FERM domain-containing protein 4A	Frmd4a	0.644666	-0.633377	2.26129	0.00547906	+	-	27.9175	27.8097	27.6	28.4601	28.495	28.2723	0.1	-0.24	-0.18	1.26
Q7M6Y3	Phosphatidylinositol-binding clathrin assembly protein	Picalm	0.667995	-0.58209	2.26049	0.00548917	+	-	32.0365	32.2369	32.4029	32.833	32.7938	32.7958	-2.2	2.47	-2.28	2.1
Q99KF1	Transmembrane emp24 domain-containing protein 9	Tmed9	1.22007	0.286963	2.25976	0.00549842			30.4102	30.3884	30.3498	30.1606	29.9985	30.1285	-0.139999	0.26	-0.379999	0.139999
P68510	14-3-3 protein eta	Ywhah	0.731669	-0.450737	2.25915	0.0055062	+		34.3002	34.2904	34.3428	34.9237	34.6914	34.6705	0.300003	0.529999	-0.509998	-0.27
Q9D1G1	Ras-related protein Rab-1B	Rab1b	1.19272	0.25425	2.25625	0.00554301			31.4456	31.557	31.5747	31.2656	31.2341	31.3149	0.279999	0.209999	-0.18	-0.209999
P62748	Hippocalcin-like protein 1	Hpcal1	1.21343	0.279097	2.25555	0.00555196			28.7475	28.853	28.8521	28.4669	28.5546	28.5939	-1.8	-0.299999	0.719999	1.01
O35887	Calumenin	Calu	0.768253	-0.380347	2.25461	0.00556408	+		31.3906	31.4944	31.3419	31.8088	31.8709	31.6882	0.880001	-0.490002	0.0900002	-0.0900002
P56213	FAD-linked sulfhydryl oxidase ALR	Gfer	0.713295	-0.48743	2.2526	0.00558988	+		27.7961	27.5497	27.7026	28.1316	28.1023	28.2768	1.02	-0.49	0.49	-2.32
Q2EMV9	Poly [ADP-ribose] polymerase 14	Parp14	1.29887	0.377257	2.25256	0.00559042	+		29.1903	29.3423	29.3638	29.0048	28.8988	28.8611	-2.8	5.01	-3.27	2.8	+
Q8BFW4	Tripartite motif-containing protein 65	Trim65	0.664188	-0.590337	2.25238	0.00559265	+	-	29.7825	29.8501	29.9255	30.5159	30.2441	30.5691	0.51	1.92	-0.940001	-0.51
Q99J23	GH3 domain-containing protein	Ghdc	1.21401	0.279783	2.25156	0.00560326			26.6367	26.6839	26.7708	26.3681	26.4028	26.4812	1.23	0.34	-2.02	0.27
Q921J2	GTP-binding protein Rheb	Rheb	1.23329	0.302513	2.25114	0.00560872			28.6659	28.7922	28.6782	28.4237	28.4684	28.3367	0.119999	-0.4	-0.0699997	0.0699997
O35382	Exocyst complex component 4	Exoc4	0.820579	-0.285287	2.25061	0.00561552			29.8154	29.8491	29.9698	30.1798	30.1941	30.1162	0.0799999	-0.0799999	-0.209999	0.709999
P63213	Guanine nucleotide-binding protein G(I)/G(S)/G(O) subunit gamma-2	Gng2	0.768667	-0.37957	2.24878	0.00563927	+		31.0575	31.1314	31.0462	31.3531	31.4443	31.5764
P17742	Peptidyl-prolyl cis-trans isomerase A;Peptidyl-prolyl cis-trans isomerase A, N-terminally processed	Ppia	0.825479	-0.276697	2.24781	0.00565183			34.596	34.5057	34.6448	34.92	34.8359	34.8206
Q9JHF7	Hematopoietic prostaglandin D synthase	Hpgds	1.57765	0.657777	2.24767	0.00565369	+	+	31.3308	31.1455	31.2377	30.3838	30.7611	30.5957	-3.43	6.11	1.42	-1.42	+
Q2TBE6	Phosphatidylinositol 4-kinase type 2-alpha	Pi4k2a	4.36521	2.12605	2.24369	0.00570578	+	+	28.605	28.8263	28.7539	27.2481	26.6539	25.9051	0.99	-0.880001	0.639999	-0.639999
Q60870	Receptor expression-enhancing protein 5	Reep5	1.12476	0.169617	2.24338	0.00570981			30.0176	30.0193	29.968	29.7802	29.8477	29.8682	0.609999	0.0699997	-0.889999	0.369999
Q6NZN0	RNA-binding protein 26	Rbm26	0.582512	-0.77964	2.23959	0.00575985	+	-	26.8625	27.0082	27.2101	27.982	27.8158	27.6219	0.0400009	-0.969999	-0.0400009	0.290001
Q9CWE0	Mitochondrial fission regulator 1-like	Mtfr1l	0.658936	-0.60179	2.23312	0.00584626	+	-	25.1117	24.8551	25.0803	25.7727	25.552	25.5277	0.359999	-1.26	0.309999	-0.309999
Q9QXK3	Coatomer subunit gamma-2	Copg2	1.21952	0.286317	2.23212	0.00585971			30.2887	30.4123	30.4221	30.06	30.0526	30.1516	0.0599995	0.299999	0.0300007	-0.179998
Q9ESW8	Pyroglutamyl-peptidase 1	Pgpep1	1.55389	0.635887	2.2306	0.00588025	+	+	25.232	25.5035	25.5584	24.7431	24.7229	24.9203	0.629999	-0.74	-1.48	0.67
Q99JF8	PC4 and SFRS1-interacting protein	Psip1	0.614697	-0.702053	2.22872	0.00590576	+	-	26.531	26.7666	26.9453	27.4298	27.5507	27.3685	-0.42	-3.05	0.42	3.21
P08101	Low affinity immunoglobulin gamma Fc region receptor II	Fcgr2	1.53101	0.61448	2.22862	0.00590711	+	+	29.9411	29.7675	29.7119	29.3369	29.0216	29.2186	0.139999	6.11	-1.03	-0.309999	+
P70122	Ribosome maturation protein SBDS	Sbds	0.760289	-0.39538	2.22861	0.00590731	+		29.7584	30.0034	29.9128	30.2649	30.3244	30.2714	0.139999	-0.139999	-0.85	0.98
Q91VF2	Histamine N-methyltransferase	Hnmt	0.701618	-0.511243	2.2244	0.00596492	+	-	29.4892	29.6733	29.4018	30.0006	30.136	29.9614	-0.109999	0.959999	-0.92	0.15
O35691	Pinin	Pnn	0.628206	-0.67069	2.22332	0.00597975	+	-	27.2755	27.58	27.6407	28.1871	28.2557	28.0655	-0.959999	-0.459999	0.959999	0.389999
Q6PFD9	Nuclear pore complex protein Nup98-Nup96;Nuclear pore complex protein Nup98;Nuclear pore complex protein Nup96	Nup98	0.765287	-0.385927	2.21982	0.00602808	+		31.1943	31.0342	31.2035	31.5178	31.4544	31.6175	-0.350002	0.350002	0.93	-0.43
Q7TSI3	Serine/threonine-protein phosphatase 6 regulatory subunit 1	Ppp6r1	0.734162	-0.44583	2.21962	0.00603081	+		30.9306	30.8585	31.0307	31.2805	31.3653	31.5114	-0.42	0.640001	-0.83	0.6
Q61753	D-3-phosphoglycerate dehydrogenase	Phgdh	1.97584	0.982463	2.21904	0.0060389	+	+	29.9156	29.6395	29.5905	28.9652	28.4393	28.7937	1.88	0.48	-0.809998	-0.519997
P56387	Dynein light chain Tctex-type 3	Dynlt3	1.57459	0.654977	2.21832	0.006049	+	+	27.4269	27.5048	27.7697	26.9662	26.9907	26.7794
Q9D880	Mitochondrial import inner membrane translocase subunit TIM50	Timm50	0.781655	-0.355397	2.21715	0.00606534	+		28.6566	28.5557	28.6871	28.9394	29.0963	28.9298	0.57	-0.890001	-0.67	0.48
O35166	Golgi SNAP receptor complex member 2	Gosr2	0.740516	-0.433397	2.21667	0.00607201	+		27.4066	27.4953	27.4839	28.0459	27.8463	27.7938	0.27	0.66	-0.76	0.1
P41216	Long-chain-fatty-acid--CoA ligase 1	Acsl1	0.818282	-0.28933	2.21428	0.00610545			29.3739	29.4546	29.548	29.7903	29.7218	29.7323	-1.53	0.889999	-0.889999	1.4
Q8R2Y8	Peptidyl-tRNA hydrolase 2, mitochondrial	Ptrh2	0.800859	-0.32038	2.21195	0.00613835			27.5529	27.6433	27.7541	27.985	27.9368	27.9897	0.5	-0.460001	0.290001	-0.389999
Q60790	Ras GTPase-activating protein 3	Rasa3	0.80276	-0.31696	2.21002	0.00616569			28.3719	28.3529	28.5278	28.6906	28.7684	28.7445	1.51	-1.26	-2.45	1.26
Q8CE96	tRNA (adenine(58)-N(1))-methyltransferase non-catalytic subunit TRM6	Trmt6	0.653594	-0.613533	2.20734	0.00620386	+	-	25.3026	25.5695	25.5702	26.2373	25.9845	26.0611	-1.88	0.110001	-0.0900002	0.5
O35841	Apoptosis inhibitor 5	Api5	0.733897	-0.44635	2.20673	0.00621249	+		29.7622	29.9745	30.0427	30.3605	30.3803	30.3776	-0.279999	-0.240002	0.59	0.550003
Q9R1K6	Probable G-protein coupled receptor 34	Gpr34	0.548186	-0.867263	2.20559	0.0062289	+	-	27.8022	27.3542	27.2842	28.4036	28.3208	28.318
P97352	Protein S100-A13	S100a13	0.710101	-0.493903	2.2022	0.00627773	+		29.1891	29.2335	29.1478	29.5036	29.7587	29.7898	-0.779999	0.389999	-1.47	2.17
Q5SSH7	Zinc finger ZZ-type and EF-hand domain-containing protein 1	Zzef1	1.23262	0.301723	2.20163	0.00628596			27.6253	27.5146	27.5483	27.1793	27.3428	27.261	-2.15	0.869999	-1.08	2.13
Q8JZQ9	Eukaryotic translation initiation factor 3 subunit B	Eif3b	1.1064	0.145877	2.2005	0.00630225			31.321	31.3629	31.366	31.1999	31.2471	31.1653	-0.549999	-0.449997	0.379997	0.629997
Q5ND34	WD repeat-containing protein 81	Wdr81	1.5189	0.603027	2.20037	0.00630425	+	+	28.7835	28.8891	29.0842	28.1808	28.3319	28.4349	-0.1	1.19	-0.76	0.0600014
P61089	Ubiquitin-conjugating enzyme E2 N	Ube2n	0.850441	-0.233717	2.1999	0.006311			31.5082	31.5702	31.5745	31.7665	31.8596	31.728	0.0400009	-0.110001	0.0100021	-0.0100021
Q80TM9	Nischarin	Nisch	0.892504	-0.16407	2.1974	0.00634745			29.6573	29.6212	29.6377	29.7485	29.8098	29.8501	-0.0699997	0.0699997	-0.75	0.32
Q5SGK3	Aldehyde oxidase 2	Aox2	1.46583	0.551713	2.19569	0.00637251	+	+	26.8344	26.9456	26.8104	26.1465	26.4819	26.3069
P47941	Crk-like protein	Crkl	0.733492	-0.447147	2.1919	0.00642842	+		29.6783	29.4825	29.4524	30.0216	29.8893	30.0437	-0.25	-0.580002	0.459999	0.43
Q6P8X1	Sorting nexin-6;Sorting nexin-6, N-terminally processed	Snx6	0.790733	-0.338737	2.18907	0.00647038	+		30.3447	30.2408	30.306	30.5932	30.7497	30.5647	-0.289999	1.31	0.0100002	-0.0100002
Q8VDV3	Guanine nucleotide exchange factor for Rab-3A	Rab3il1	0.803868	-0.31497	2.18623	0.00651279			30.6568	30.7021	30.7913	30.943	31.0557	31.0965	-1.42	6.28	0.93	-1.4	+
Q9CPT5	Nucleolar protein 16	Nop16	0.802076	-0.31819	2.18168	0.00658139			26.568	26.7453	26.556	26.9486	26.9419	26.9335	-0.84	0.879999	0.559999	-0.559999
P58771	Tropomyosin alpha-1 chain	Tpm1	0.512417	-0.96461	2.18018	0.00660426	+	-	27.7322	28.0589	27.9575	29.1522	28.6009	28.8893	1.38	-1.38	-2.59	5.19	+
Q8K4P0	pre-mRNA 3 end processing protein WDR33	Wdr33	0.637154	-0.650287	2.17975	0.00661079	+	-	26.561	26.5191	26.8656	27.2836	27.2	27.4131	-0.929998	-2.16	1.13	0.91
P42208	Septin-2	2019-09-02	0.844584	-0.243687	2.1796	0.00661307			30.9519	30.9633	31.0523	31.2255	31.2964	31.1766
P62075	Mitochondrial import inner membrane translocase subunit Tim13	Timm13	0.700408	-0.513733	2.17914	0.00662003	+	-	28.4207	28.3028	28.2974	29.0348	28.7767	28.7506	0.4	-0.950001	0.529999	-0.35
Q8R4C2	RUN and FYVE domain-containing protein 2	Rufy2	1.66428	0.7349	2.17693	0.00665382	+	+	25.8947	25.7424	26.0562	25.3774	25.0171	25.0941	1.07	-0.85	-0.870001	0.790001
Q9JKY0	Cell differentiation protein RCD1 homolog	Rqcd1	0.897071	-0.156707	2.17542	0.00667697			28.1716	28.0971	28.1504	28.2767	28.3378	28.2747	-0.440001	-1.14	1.34	0.199999
Q8BWR2	PITH domain-containing protein 1	Pithd1	0.717878	-0.47819	2.17539	0.00667737	+		27.2283	27.2935	27.1061	27.5404	27.7819	27.7401	-1.2	0.85	-0.800001	1.12
O55201	Transcription elongation factor SPT5	Supt5h	0.659367	-0.600847	2.17332	0.0067094	+	-	28.7432	28.9075	28.9179	29.3276	29.3857	29.658	-0.900002	0.380001	0.540001	0.220001
Q6PAR5	GTPase-activating protein and VPS9 domain-containing protein 1	Gapvd1	1.1923	0.253743	2.17239	0.0067238			30.0818	30.2127	30.215	29.9474	29.9273	29.8735	-0.0599995	-0.449999	-0.129999	0.529999
P51855	Glutathione synthetase	Gss	1.25232	0.3246	2.17216	0.00672724			28.6765	28.5308	28.5999	28.3696	28.2484	28.2154	0.280001	-0.32	-0.549999	1.28
A2AF47	Dedicator of cytokinesis protein 11	Dock11	1.14361	0.1936	2.17138	0.00673945			29.8782	29.9352	29.9531	29.7804	29.7289	29.6764	-3.28	2.38	2.98	-2.38
P51569	Alpha-galactosidase A	Gla	7.35547	2.87882	2.16965	0.00676625	+	+	29.1069	28.9152	29.0172	26.6016	25.0253	26.7759	-1.91	3.92	-0.74	0.74	+
P70248	Unconventional myosin-If	Myo1f	2.21428	1.14684	2.16865	0.00678194	+	+	30.433	29.7365	30.0794	28.7445	29.0518	29.0122	-0.960001	6.87	-0.540001	-0.68	+
Q8QZS1	3-hydroxyisobutyryl-CoA hydrolase, mitochondrial	Hibch	0.758717	-0.398367	2.16453	0.00684646	+		29.111	28.9014	28.9255	29.4401	29.3014	29.3915	1.32	-0.43	0.0900002	-0.0900002
Q9QXA5	U6 snRNA-associated Sm-like protein LSm4	Lsm4	0.829356	-0.269937	2.16085	0.00690474			27.9842	28.0984	28.146	28.3897	28.3287	28.3201	-0.66	-1.09	1.03	0.529999
Q60520	Paired amphipathic helix protein Sin3a	Sin3a	0.718	-0.477943	2.15747	0.00695867	+		27.1705	27.4129	27.4782	27.8268	27.8373	27.8314	-1.08	0.75	1.25	-0.75
P70398	Probable ubiquitin carboxyl-terminal hydrolase FAF-X	Usp9x	1.10321	0.141713	2.15504	0.00699785			31.6307	31.6289	31.6446	31.4522	31.545	31.4819	-0.140003	0.0300026	-0.0300026	0.169998
Q9DB43	Zinc finger protein-like 1	Zfpl1	1.33513	0.416977	2.15437	0.00700861	+		28.0542	28.0365	27.8426	27.6462	27.489	27.5472	0.780001	0.280001	-0.620001	0.290001
Q8R1F1	Niban-like protein 1	Fam129b	1.67488	0.74406	2.15255	0.00703802	+	+	28.5685	28.6716	28.6365	28.096	27.6103	27.9381	0.620001	-0.66	0.480001	-0.480001
Q8R2V5	Arf-GAP with dual PH domain-containing protein 2	Adap2	0.766117	-0.384363	2.15015	0.007077	+		30.2507	30.073	30.1174	30.4732	30.4826	30.6385	-0.17	5.1	0.17	-1.02	+
Q9DBC0	Selenoprotein O	Selo	0.739631	-0.435123	2.15006	0.00707851	+		26.6907	26.6077	26.7154	27.2633	27.009	27.0469	0.889999	-0.469999	-0.67	0.19
P49935	Pro-cathepsin H;Cathepsin H mini chain;Cathepsin H;Cathepsin H heavy chain;Cathepsin H light chain	Ctsh	1.62182	0.697613	2.14939	0.00708938	+	+	30.6764	30.3478	30.6345	30.0017	29.6896	29.8746	-1.18	5.06	0.450001	-3.21	+
Q8R4V1	NFAT activation molecule 1	Nfam1	0.713801	-0.486407	2.14767	0.00711752	+		26.4241	26.4554	26.5831	27.1117	26.8259	26.9842
Q3U2S8	Voltage-gated hydrogen channel 1	Hvcn1	1.39773	0.48309	2.14766	0.00711775	+		29.7261	29.4504	29.5453	29.0176	29.0677	29.1872	-0.91	2.86	-0.209999	-1.88
Q5DU09	Zinc finger protein 652	Znf652	0.518795	-0.946763	2.14605	0.00714412	+	-	25.2832	24.7013	24.9368	25.7849	26.0609	25.9158
Q62189	U1 small nuclear ribonucleoprotein A	Snrpa	0.804555	-0.313737	2.14448	0.00716996			29.3673	29.3575	29.4745	29.808	29.6414	29.6912
Q8C0D5	Elongation factor Tu GTP-binding domain-containing protein 1	Eftud1	1.10509	0.144167	2.14326	0.0071901			27.9299	27.9423	27.9273	27.8422	27.7466	27.7782	-0.1	-0.0200005	-0.370001	0.220001
O35445	E3 ubiquitin-protein ligase RNF5	Rnf5	0.666856	-0.584553	2.14324	0.00719057	+	-	25.6771	25.9699	25.8638	26.3782	26.5723	26.3139
Q9EST5	Acidic leucine-rich nuclear phosphoprotein 32 family member B	Anp32b	0.808586	-0.306527	2.14305	0.00719363			30.1443	30.1878	30.3328	30.487	30.5524	30.545	-0.18	0.43	-0.0499992	-0.280003
Q8BX90	Fibronectin type-III domain-containing protein 3A	Fndc3a	0.905611	-0.143037	2.14007	0.00724325			28.1859	28.2498	28.21	28.3722	28.3863	28.3164	-0.34	1.26	-0.66	0.300001
Q8K0F1	TBC1 domain family member 23	Tbc1d23	1.14039	0.18953	2.13891	0.0072625			28.3736	28.4677	28.4619	28.2173	28.2885	28.2289	-0.380001	-1.01	-0.35	2.11
Q8K2Q0	COMM domain-containing protein 9	Commd9	1.1912	0.25242	2.13883	0.00726383			29.6513	29.8097	29.7575	29.4539	29.5169	29.4904	-0.18	0.67	-1.19	0.18
Q9Z108	Double-stranded RNA-binding protein Staufen homolog 1	Stau1	0.632734	-0.66033	2.13758	0.00728485	+	-	26.7248	26.5813	26.9133	27.5508	27.2425	27.4071	-0.150002	-0.91	0.220001	0.150002
Q61329	Zinc finger homeobox protein 3	Zfhx3	0.626937	-0.673607	2.13711	0.00729276	+	-	25.554	25.3601	25.1982	25.8981	26.0411	26.194	0.229999	2.33	-0.229999	-0.889999
P03958	Adenosine deaminase	Ada	1.41475	0.500547	2.13623	0.00730752	+	+	31.1035	31.0551	31.1809	30.4278	30.7073	30.7027	-2.36	1.81	-0.860001	-1.55
Q7TNP2	Serine/threonine-protein phosphatase 2A 65 kDa regulatory subunit A beta isoform	Ppp2r1b	1.39486	0.480117	2.13332	0.00735665	+		27.5399	27.6085	27.5415	26.9992	27.2686	26.9819	-0.1	0.57	-0.0699997	0.0499992
O89032	SH3 and PX domain-containing protein 2A	Sh3pxd2a	0.707102	-0.50001	2.1333	0.00735703	+	-	27.6589	27.4994	27.6922	27.9577	28.1877	28.2052	-0.879999	0.809999	-0.639999	0.65
O35737	Heterogeneous nuclear ribonucleoprotein H;Heterogeneous nuclear ribonucleoprotein H, N-terminally processed	Hnrnph1	0.447067	-1.16144	2.13231	0.00737372	+	-	28.4895	29.1389	28.8151	29.7081	30.0744	30.1452	-0.800003	-0.66	1.16	0.650002
P50544	Very long-chain specific acyl-CoA dehydrogenase, mitochondrial	Acadvl	0.875543	-0.19175	2.12661	0.00747124			30.68	30.6913	30.5821	30.8355	30.819	30.8741	2.02	0.169998	-0.290001	-0.169998
O70318	Band 4.1-like protein 2	Epb41l2	0.770557	-0.376027	2.12643	0.00747422	+		35.1069	35.206	35.2024	35.5632	35.6567	35.4235	-0.32	0.32	-2.79	0.349998
Q921T2	Torsin-1A-interacting protein 1	Tor1aip1	0.813996	-0.296907	2.12454	0.00750687			30.6802	30.7334	30.5708	30.9585	30.8973	31.0193	1.71	1.26	-1.41	-1.46
Q63918	Serum deprivation-response protein	Sdpr	0.449535	-1.15349	2.12351	0.00752467	+	-	25.4028	25.6507	25.38	26.9448	26.7273	26.2219	0.82	-0.229999	0.229999	-1.7
Q8VI75	Importin-4	Ipo4	1.81692	0.861493	2.12224	0.00754676	+	+	26.5918	26.3566	26.2419	25.7564	25.28	25.5694	-0.359999	-0.5	0.32	0.65
Q64729	TGF-beta receptor type-1	Tgfbr1	0.658584	-0.60256	2.1215	0.00755962	+	-	29.1303	29.2412	29.2766	29.6977	29.7146	30.0434	-0.91	2.22	-0.0999985	0.0999985
Q9D1G5	Leucine-rich repeat-containing protein 57	Lrrc57	0.83542	-0.259427	2.12116	0.00756547			28.5719	28.5097	28.4785	28.8488	28.6973	28.7922	0.309999	-0.309999	-1.45	0.639999
Q8CCS6	Polyadenylate-binding protein 2	Pabpn1	0.771449	-0.374357	2.12087	0.00757067	+		28.0659	27.9932	28.1824	28.3852	28.5543	28.425
Q91YI0	Argininosuccinate lyase	Asl	1.21241	0.277877	2.11984	0.00758856			30.4821	30.542	30.4764	30.2476	30.2965	30.1229	0.389999	1.58	-0.889999	-0.389999
Q6A028	Switch-associated protein 70	Swap70	0.818072	-0.2897	2.11958	0.00759308			30.6395	30.4699	30.604	30.8407	30.9138	30.8279	-1.05	1.55	-2.52	1.05
Q3UNZ8	Quinone oxidoreductase-like protein 2		1.53796	0.621017	2.11663	0.00764492	+	+	28.4437	28.2479	28.5987	27.9531	27.7562	27.718
Q921H8;Q8VCH0	3-ketoacyl-CoA thiolase A, peroxisomal;3-ketoacyl-CoA thiolase B, peroxisomal	Acaa1a;Acaa1b	1.12954	0.17574	2.11626	0.00765143			30.3217	30.287	30.3542	30.122	30.1097	30.204
Q9D071	MMS19 nucleotide excision repair protein homolog	Mms19	1.3313	0.412837	2.11432	0.00768568	+		29.2694	29.2198	29.1342	28.7617	28.9351	28.6881	0.24	1.4	-0.65	-0.24
Q8R1F0	Leydig cell tumor 10 kDa protein homolog	D8Ertd738e	0.470739	-1.087	2.11405	0.00769033	+	-	25.1746	25.7089	25.5894	26.6744	26.2883	26.7713	1.38	2.2	-1.38	-2.42
Q8VDQ1	Prostaglandin reductase 2	Ptgr2	1.22572	0.293627	2.1139	0.00769299			30.1955	30.0428	30.0251	29.7463	29.8186	29.8177	1.53	0.82	-1.75	-0.82
Q8BFR5	Elongation factor Tu, mitochondrial	Tufm	0.78008	-0.358307	2.11147	0.00773621	+		31.7924	31.7594	31.6691	32.2221	32.0506	32.0232
Q8C052	Microtubule-associated protein 1S;MAP1S heavy chain;MAP1S light chain	Map1s	0.840813	-0.250143	2.11084	0.0077475			30.5183	30.3751	30.4128	30.6414	30.7338	30.6814	-0.490002	0.460001	-0.300001	0.290001
Q05CL8	La-related protein 7	Larp7	0.816378	-0.29269	2.11026	0.00775777			27.7533	27.6197	27.7472	27.9429	27.9788	28.0766	-1.96	0.879999	0.59	-0.59
Q3TGF2	Protein FAM107B	Fam107b	0.262612	-1.92899	2.10953	0.00777092	+	-	26.0261	26.2834	27.0404	28.853	28.2388	28.0451	-0.24	-0.620001	0.360001	0.65
Q61739	Integrin alpha-6;Integrin alpha-6 heavy chain;Integrin alpha-6 light chain	Itga6	0.605286	-0.72431	2.10893	0.00778158	+	-	30.8173	30.3761	30.7038	31.4782	31.3234	31.2685	2.64	3.62	-2.64	-4.31	+
P23591	GDP-L-fucose synthase	Tsta3	1.27722	0.353003	2.10798	0.00779866	+		29.331	29.3709	29.5424	29.1206	29.0419	29.023	-0.529999	0.0499992	0.219999	0.25
Q9D5T0	ATPase family AAA domain-containing protein 1	Atad1	0.758631	-0.39853	2.10644	0.0078264	+		29.0637	29.0421	28.9083	29.2791	29.4951	29.4354	1.01	-0.719999	-0.610001	-0.259998
Q8BXC6	COMM domain-containing protein 2	Commd2	1.26898	0.343673	2.10379	0.00787433	+		29.2268	29.1327	29.1796	28.7694	28.9644	28.7742	-0.52	0.67	-0.48	0.52
Q9Z2D8	Methyl-CpG-binding domain protein 3	Mbd3	0.765678	-0.38519	2.10364	0.00787703	+		27.306	27.4241	27.3828	27.6265	27.8671	27.7748	-0.289999	-0.429998	1.2	0.289999
Q6PFQ7	Ras GTPase-activating protein 4	Rasa4	1.16518	0.220553	2.10332	0.00788285			28.7039	28.7028	28.7554	28.4333	28.5755	28.4917	-1.09	4.83	-0.400002	-0.310001	+
Q148W8	Inactive dual specificity phosphatase 27	Dusp27	1.62448	0.69998	2.10328	0.00788356	+	+	27.1779	27.2223	27.2783	26.7641	26.5319	26.2825
Q80UM7	Mannosyl-oligosaccharide glucosidase	Mogs	0.830109	-0.268627	2.10325	0.00788407			29.8525	29.8161	29.9721	30.1673	30.1843	30.095	-0.619999	0.450001	0.52	-0.559999
O89110	Caspase-8;Caspase-8 subunit p18;Caspase-8 subunit p10	Casp8	0.791307	-0.33769	2.10266	0.00789483			31.1589	30.9981	31.0831	31.5052	31.4173	31.3306	-0.92	8.09	0.73	-0.73	+
Q3UHD6	Sorting nexin-27	Snx27	0.827652	-0.272903	2.10159	0.00791418			30.0014	30.1632	30.0456	30.2957	30.3902	30.343	0.499998	-0.499998	-0.919998	0.710001
Q8VBV7	COP9 signalosome complex subunit 8	Cops8	0.808971	-0.30584	2.10138	0.00791815			27.871	27.8338	27.9332	28.1137	28.1486	28.2933	-0.720001	-0.140001	0.0100002	0.49
Q8CHU3	Epsin-2	Epn2	0.554755	-0.850077	2.09828	0.00797474	+	-	25.1114	25.6118	25.5586	26.4101	26.178	26.2439	-0.1	-2.52	0.1	3.96	+
Q6KAR6	Exocyst complex component 3	Exoc3	0.832326	-0.26478	2.09657	0.00800635			28.7152	28.7136	28.849	29.0826	28.9836	29.0059	-0.200001	0.0799999	-0.0799999	0.99
Q00612	Glucose-6-phosphate 1-dehydrogenase X	G6pdx	1.11089	0.151713	2.09497	0.0080358			32.7407	32.8089	32.7947	32.6385	32.5863	32.6643	-0.310001	0.919998	-0.110001	-0.0699997
Q9Z2X1	Heterogeneous nuclear ribonucleoprotein F;Heterogeneous nuclear ribonucleoprotein F, N-terminally processed	Hnrnpf	0.823397	-0.28034	2.09472	0.00804052			31.7911	31.8535	31.9234	32.0875	32.1004	32.2211	-0.0999985	0.130001	0.0999985	-0.32
Q9CR62	Mitochondrial 2-oxoglutarate/malate carrier protein	Slc25a11	0.762206	-0.391747	2.09196	0.00809177	+		31.824	31.6166	31.8142	32.2293	32.1028	32.098	0.100002	0.200001	0.130001	-0.900002
Q8R3G1	Nuclear inhibitor of protein phosphatase 1	Ppp1r8	0.754253	-0.40688	2.09121	0.00810576	+		27.3735	27.5365	27.6044	27.9972	27.8342	27.9036	-0.120001	-0.459999	0.120001	0.460001
Q61335	B-cell receptor-associated protein 31	Bcap31	1.34481	0.4274	2.08926	0.00814209	+		31.8773	31.9834	31.8661	31.578	31.3246	31.5419	0.369999	1.01	-0.519999	-0.689999
Q61655	ATP-dependent RNA helicase DDX19A	Ddx19a	0.867489	-0.205083	2.08757	0.00817388			30.2171	30.3316	30.2854	30.5345	30.4573	30.4575	0.0500031	-0.139999	-0.0500031	0.32
P0C6B7	Immunoglobulin superfamily member 6	Igsf6	1.50621	0.59092	2.08673	0.0081898	+	+	27.6757	27.8205	27.6371	27.3349	27.0242	27.0013
P70227	Inositol 1,4,5-trisphosphate receptor type 3	Itpr3	0.683517	-0.54895	2.08606	0.00820241	+	-	28.8202	28.5334	28.8725	29.3703	29.2575	29.2452	-1.21	2.68	-0.41	0.41
O88487	Cytoplasmic dynein 1 intermediate chain 2	Dync1i2	1.21054	0.275653	2.08592	0.00820496			31.0995	31.1606	31.0581	30.7393	30.8492	30.9028	-0.350002	-1.05	0.350002	0.710003
Q8K0Z7	Translational activator of cytochrome c oxidase 1	Taco1	1.18402	0.243693	2.08538	0.0082153			26.7914	26.7608	26.8666	26.5437	26.6374	26.5066	1.41	-0.18	0.0799999	-0.959999
Q7TSV4	Phosphoglucomutase-2	Pgm2	1.14709	0.197977	2.08479	0.00822642			31.0244	31.0517	31.1135	30.8397	30.9268	30.8291	-0.730001	0.82	-0.42	0.42
Q6ZWM4	U6 snRNA-associated Sm-like protein LSm8	Lsm8	0.739904	-0.43459	2.08423	0.00823698	+		27.9762	27.7451	27.8136	28.2334	28.212	28.3933	0.0200005	-0.539999	-0.0200005	0.719999
Q08093	Calponin-2	Cnn2	0.260602	-1.94008	2.08274	0.00826537	+	-	25.0274	25.8752	26.3743	27.6582	27.6069	27.832	1.11	2.36	-2.32	0.299999
Q920I9	WD repeat-containing protein 7	Wdr7	1.3963	0.481613	2.08172	0.0082847	+		28.4071	28.0859	28.2743	27.7066	27.8063	27.8096	-0.25	0	0	0.32
O88851	Putative hydrolase RBBP9	Rbbp9	0.706111	-0.502033	2.08116	0.00829544	+	-	30.4448	30.5474	30.459	30.8055	31.0082	31.1436	1.12	-1.25	-0.450001	0.450001
Q8BYK6	YTH domain-containing family protein 3	Ythdf3	0.485075	-1.04372	2.08035	0.00831099	+	-	25.5824	25.9598	26.1291	27.1489	26.6663	26.9873	0.240002	-0.74	-0.0300007	0.32
O08738	Caspase-6;Caspase-6 subunit p18;Caspase-6 subunit p11	Casp6	1.17715	0.235293	2.07901	0.00833667			29.1036	29.0999	29.219	28.9004	28.9576	28.8586	-0.73	1.65	0.73	-1.94
Q80XD1	Beta-chimaerin	Chn2	0.517004	-0.951753	2.07889	0.00833899	+	-	26.0359	26.7019	26.3936	27.3483	27.3837	27.2547	-3.02	1.04	-1.04	1.56
O54689	C-C chemokine receptor type 6	Ccr6	0.387383	-1.36817	2.07861	0.00834429	+	-	28.3274	27.4423	27.7751	29.4318	29.1733	29.0442
Q3UMU9	Hepatoma-derived growth factor-related protein 2	Hdgfrp2	0.845127	-0.24276	2.07692	0.00837692			27.853	27.859	27.7123	28.0619	28.022	28.0687	-0.34	0	0.329998	0.48
O55029	Coatomer subunit beta	Copb2	1.27693	0.35268	2.07614	0.00839188	+		31.5526	31.6784	31.6929	31.1892	31.2877	31.3889	0.00999832	-0.00999832	-0.299999	0.0399971
Q6PD26	GPI transamidase component PIG-S	Pigs	1.14972	0.201283	2.07449	0.0084239			29.4348	29.3731	29.4156	29.2114	29.1394	29.2688	0.389999	-0.600002	0.200001	0.229999
P97820	Mitogen-activated protein kinase kinase kinase kinase 4	Map4k4	0.646457	-0.629373	2.07405	0.00843239	+	-	27.6964	28.0908	27.9025	28.5272	28.6345	28.4162	-0.279999	-1.39	0.279999	0.98
Q9Z0R6	Intersectin-2	Itsn2	0.816401	-0.29265	2.07354	0.00844237			29.0335	29.197	29.0759	29.4551	29.3318	29.3975	-1.99	2.65	-0.0200005	0.0200005
Q80W22	Threonine synthase-like 2	Thnsl2	1.41726	0.503103	2.06972	0.00851695	+	+	26.2861	26.1399	26.3435	25.6091	25.7479	25.9032	0.5	-1.09	-0.17	0.17
P10833	Ras-related protein R-Ras	Rras	0.728133	-0.457727	2.0695	0.00852112	+		27.6327	27.5713	27.6724	28.2609	28.0223	27.9664	0.119999	0.32	-0.119999	-1.39
O35864	COP9 signalosome complex subunit 5	Cops5	0.754966	-0.405517	2.06949	0.00852133	+		29.4365	29.501	29.6869	29.9217	30.0217	29.8976	-0.15	-0.629999	0.0699997	0.549999
Q8BG39	Synaptic vesicle glycoprotein 2B	Sv2b	2.10082	1.07095	2.0692	0.00852698	+	+	29.2144	28.9403	28.7511	28.25	27.6943	27.7487	-0.690001	-0.48	1.29	1.56
P97363	Serine palmitoyltransferase 2	Sptlc2	1.29281	0.370507	2.06788	0.00855301	+		28.3935	28.3789	28.4762	28.1063	28.1261	27.9047	-2.73	0.610001	-0.0500011	-0.0600014
Q9JK38	Glucosamine 6-phosphate N-acetyltransferase	Gnpnat1	1.28514	0.361923	2.06772	0.00855618	+		26.8448	26.7259	26.6897	26.2762	26.4687	26.4297	0.110001	0.280001	-0.280001	-0.16
Q6PNC0	DmX-like protein 1	Dmxl1	1.3826	0.467387	2.06677	0.00857491	+		27.7152	27.6353	27.7849	27.2729	27.3788	27.0815	-1.68	2.08	-0.529999	0.229999
Q8K274	Ketosamine-3-kinase	Fn3krp	0.731346	-0.451373	2.06555	0.00859896	+		29.2079	29.4745	29.3696	29.8755	29.6993	29.8314	0.49	-0.99	-0.110001	0.110001
Q91YP3	Deoxyribose-phosphate aldolase	Dera	1.48142	0.566983	2.06375	0.00863482	+	+	28.6218	28.5188	28.5567	28.2243	27.9172	27.8549	-2.72	2.85	0.27	-0.68
P58681	Toll-like receptor 7	Tlr7	1.22387	0.291453	2.06291	0.00865139			29.4337	29.6108	29.562	29.2028	29.3023	29.227	-1	6.6	-0.74	0.57	+
Q60866	Phosphotriesterase-related protein	Pter	1.70871	0.77291	2.0605	0.00869961	+	+	28.1617	28.339	27.8612	27.1857	27.4358	27.4217	0.289999	-0.49	-0.800001	-0.0400009
Q3U1Z5	G-protein-signaling modulator 3	Gpsm3	0.66384	-0.591093	2.06017	0.00870623	+	-	28.854	29.0279	28.7101	29.3234	29.4352	29.6066	-1.89	4.08	-0.369999	-0.559999	+
Q9DCV4	Regulator of microtubule dynamics protein 1	Rmdn1	1.25621	0.32908	2.05929	0.00872379			27.9947	28.0624	28.1553	27.649	27.7531	27.823	0.42	0.379999	-0.839998	-0.389999
P11352	Glutathione peroxidase 1	Gpx1	0.469368	-1.09121	2.05851	0.00873964	+	-	31.7574	31.6783	31.8481	33.1005	32.4081	33.0488	-1.41	2.14	-0.440001	0.440001
Q80XH1	KxDL motif-containing protein 1	Kxd1	1.90873	0.93261	2.05838	0.00874213	+	+	25.8638	26.1581	26.3656	24.9861	25.4328	25.1708
Q569Z5	Probable ATP-dependent RNA helicase DDX46	Ddx46	0.818418	-0.28909	2.05797	0.00875036			29.9214	30.0833	30.1076	30.3572	30.3113	30.3112	-0.529999	-0.329998	0.279999	0.529999
A6H5Z3	Exocyst complex component 6B	Exoc6b	0.790041	-0.34	2.05714	0.00876715			28.5073	28.3328	28.3011	28.6676	28.7196	28.7741	-0.25	-1.21	0.25	1.08
Q99LD8	N(G),N(G)-dimethylarginine dimethylaminohydrolase 2	Ddah2	0.647617	-0.626787	2.05642	0.00878179	+	-	28.761	28.8367	28.5876	29.1539	29.3857	29.5259	0.740002	-1.75	1.1	-0.720001
Q99JB2	Stomatin-like protein 2, mitochondrial	Stoml2	0.785883	-0.347613	2.05642	0.00878181	+		28.9063	28.8415	29.0161	29.3709	29.2347	29.2011	0.889999	-0.52	-0.42	0.389999
Q62417	Sorbin and SH3 domain-containing protein 1	Sorbs1	0.567216	-0.81803	2.05621	0.008786	+	-	25.6354	25.5456	25.4233	26.6588	26.2794	26.1201	2.04	-3.84	1.06	-1.06	+
Q61550	Double-strand-break repair protein rad21 homolog	Rad21	0.788258	-0.34326	2.05594	0.00879135			27.8633	27.8853	27.9527	28.1715	28.1828	28.3768	-0.380001	0.200001	0.449999	0.0500011
P19324	Serpin H1	Serpinh1	0.414636	-1.27008	2.05196	0.00887234	+	-	25.5631	25.9176	25.1035	27.0182	26.5871	26.7893	2.71	-0.440002	0.440002	-0.760002
Q62448	Eukaryotic translation initiation factor 4 gamma 2	Eif4g2	0.851855	-0.23132	2.05139	0.00888407			29.568	29.7145	29.6722	29.859	29.9259	29.8639	-0.120003	-0.77	0.210003	0.220001
P35821	Tyrosine-protein phosphatase non-receptor type 1	Ptpn1	0.924911	-0.112613	2.05131	0.00888573			30.7368	30.7408	30.7677	30.8579	30.8254	30.8999	-0.700001	0.950001	0.129999	-0.129999
P56399	Ubiquitin carboxyl-terminal hydrolase 5	Usp5	1.13325	0.180467	2.05098	0.00889251			32.0341	32.0314	31.9897	31.7985	31.8074	31.9079	-0.239998	-0.57	0.310001	0.309998
B9EJ86	Oxysterol-binding protein	Osbpl8	1.49987	0.58484	2.04984	0.00891575	+	+	28.3678	28.0712	28.034	27.6985	27.5088	27.511	-0.74	-0.0400009	1.07	0.0400009
Q8VH51	RNA-binding protein 39	Rbm39	0.736301	-0.441633	2.04265	0.00906468	+		29.0135	28.7904	29.0091	29.2824	29.3751	29.4804	-0.609997	-0.140003	0.779999	0.16
Q9JHG7	Phosphatidylinositol 4,5-bisphosphate 3-kinase catalytic subunit gamma isoform	Pik3cg	0.802252	-0.317873	2.04233	0.00907133			30.2268	30.4042	30.3694	30.606	30.73	30.6179	-1.59	5.76	1.16	-1.17	+
O55091	Protein IMPACT	Impact	1.52266	0.606593	2.04104	0.00909828	+	+	27.7359	27.6466	27.8596	26.9637	27.1095	27.3492	1.99	-1.67	-0.809999	1.44
P70288	Histone deacetylase 2	Hdac2	0.768162	-0.380517	2.03937	0.00913334	+		27.9095	28.0506	27.88	28.4407	28.2319	28.309	-0.480003	-0.0800018	0.669998	0.0800018
Q8C166	Copine-1	Cpne1	0.798444	-0.324737	2.03824	0.00915713			29.5226	29.3448	29.5111	29.7692	29.8559	29.7276	-0.19	0.280001	0.230001	-0.360001
Q9EP53	Hamartin	Tsc1	1.40118	0.486647	2.0382	0.00915797	+		26.1978	26.1259	26.0976	25.8067	25.6852	25.4694	-0.83	0.24	-0.24	0.700001
Q99JP4	Anaphase-promoting complex subunit CDC26	Cdc26	0.451052	-1.14863	2.03806	0.00916086	+	-	24.7445	24.423	24.9269	26.2254	25.7277	25.5873	0.0600014	-1.17	-0.0600014	0.720001
Q8BPU7	Engulfment and cell motility protein 1	Elmo1	0.721134	-0.47166	2.0375	0.00917271	+		32.5566	32.7816	32.8486	33.1446	33.2934	33.1638	-1.19	2.85	-1.79	1.19
Q9R062	Glycogenin-1	Gyg1	1.79115	0.84089	2.03726	0.00917775	+	+	28.4906	28.8101	28.6627	27.5537	27.8056	28.0815
O70310	Glycylpeptide N-tetradecanoyltransferase 1	Nmt1	0.792442	-0.335623	2.03335	0.00926093			30.1565	30.0149	30.1803	30.3547	30.5068	30.4972	-0.800001	0.539999	0.17	-0.17
Q6PJN8	DALR anticodon-binding domain-containing protein 3	Dalrd3	1.77459	0.827483	2.03285	0.00927158	+	+	30.8895	31.0871	30.7893	29.7983	30.306	30.1793
Q9ERU3	Zinc finger protein 22	Znf22	0.699783	-0.51502	2.03281	0.00927244	+	-	28.1042	28.1564	28.0036	28.4784	28.5303	28.8005	-1.72	1.01	2.23	-1.01
Q9CRD2	ER membrane protein complex subunit 2	Emc2	1.18479	0.244633	2.03188	0.0092923			29.3042	29.3675	29.205	29.0058	29.0585	29.0785	0.449999	-0.379999	-0.039999	0.039999
Q6PCP5	Mitochondrial fission factor	Mff	0.588437	-0.76504	2.03111	0.00930866	+	-	27.3701	27.314	26.8778	27.9455	27.8731	28.0384	1.54	-4.68	-1.06	1.06	+
Q8BH24	Transmembrane 9 superfamily member 4	Tm9sf4	1.23968	0.309963	2.02947	0.00934404			28.5923	28.4558	28.3946	28.1536	28.1286	28.2306	-0.0400009	0.0499992	-0.240002	-0.0200005
Q91WF7	Polyphosphoinositide phosphatase	Fig4	1.35082	0.433837	2.02919	0.00934998	+		26.7853	27.0531	26.948	26.5258	26.5615	26.3977	-0.970001	0.91	-0.439999	0.68
Q80XI3	Eukaryotic translation initiation factor 4 gamma 3	Eif4g3	0.848038	-0.2378	2.02659	0.00940614			29.4612	29.472	29.3992	29.6946	29.7535	29.5978	-0.0199986	-0.58	0.0199986	0.42
Q9WVJ5	Beta-crystallin B1;Beta-crystallin B1B	Crybb1	0.774038	-0.369523	2.02409	0.00946049	+		32.7231	32.8573	32.8081	33.0563	33.1488	33.292	-2.93	6.68	1.35	-1.35	+
P70295	Ancient ubiquitous protein 1	Aup1	0.783769	-0.3515	2.02401	0.0094622	+		28.0076	28.1419	28.2529	28.4821	28.4445	28.5304	-1.24	1.29	-0.0900002	0.570002
Q8BGZ4	Cell division cycle protein 23 homolog	Cdc23	0.751409	-0.41233	2.02398	0.00946273	+		30.7734	31.0204	30.8769	31.3874	31.2098	31.3105	0.0900002	-0.679998	0.349998	0.0999985
P35831	Tyrosine-protein phosphatase non-receptor type 12	Ptpn12	0.498025	-1.00571	2.02304	0.00948337	+	-	23.8822	23.5513	23.6476	24.9715	24.7965	24.3303	0.710001	-1.48	-0.0500011	0.0500011
P40142	Transketolase	Tkt	1.23994	0.310267	2.01943	0.00956251			34.2447	34.2918	34.3997	34.0941	33.9317	33.9796	0.210003	0.229999	-0.470001	-0.16
Q9CPQ3	Mitochondrial import receptor subunit TOM22 homolog	Tomm22	0.800748	-0.32058	2.01883	0.00957566			27.4041	27.5229	27.5828	27.894	27.7416	27.836	0.560001	-0.639999	0.4	-0.24
Q7TMR0	Lysosomal Pro-X carboxypeptidase	Prcp	0.706281	-0.501687	2.01746	0.00960591	+	-	28.1475	28.3399	28.4535	28.7037	28.9103	28.8319	-0.0900002	2.6	-0.4	-0.440001
P49446	Receptor-type tyrosine-protein phosphatase epsilon	Ptpre	0.71175	-0.490557	2.01652	0.00962674	+		29.2714	29.4836	29.5018	29.8957	30.0458	29.7869	-4.06	2.84	-2.99	3.33	+
O70305	Ataxin-2	Atxn2	0.640322	-0.64313	2.01633	0.00963107	+	-	27.1249	27.3629	27.1299	28.0092	27.9088	27.6291	0.459999	-2.29	-0.459999	0.51
P04202	Transforming growth factor beta-1;Latency-associated peptide	Tgfb1	0.659382	-0.600813	2.0163	0.00963174	+	-	28.3882	28.2454	28.1407	28.8427	28.6817	29.0524	-1.54	1.21	2.42	-1.68
O54885	TYRO protein tyrosine kinase-binding protein	Tyrobp	1.43669	0.522747	2.01553	0.0096487	+	+	27.9722	28.1383	27.7722	27.3799	27.4258	27.5089
Q9JHU9	Inositol-3-phosphate synthase 1	Isyna1	0.794649	-0.33161	2.01346	0.00969474			31.411	31.4276	31.3479	31.6323	31.6923	31.8568	-0.58	2.44	-0.360001	-0.679998
Q9JII5	DAZ-associated protein 1	Dazap1	0.735699	-0.442813	2.01059	0.00975912	+		29.5267	29.5669	29.825	30.0486	30.0818	30.1167	-0.669998	-0.199997	0.699997	0.199997
A2AJI0	MAP7 domain-containing protein 1	Map7d1	0.63862	-0.64697	2.00849	0.00980652	+	-	27.7853	28.0978	28.2206	28.7423	28.7248	28.5775	0.35	-1.05	-0.35	0.9
Q9CWL8	Beta-catenin-like protein 1	Ctnnbl1	0.860979	-0.21595	2.00634	0.00985512			28.871	28.8761	28.9026	29.0126	29.1676	29.1174	-0.49	-0.27	0.610001	0.429998
P48193	Protein 4.1	Epb41	0.66606	-0.586277	2.0057	0.00986955	+	-	27.9397	28.2033	28.3026	28.8363	28.6107	28.7572	-0.83	-1.28	0.610001	1.51
P25799	Nuclear factor NF-kappa-B p105 subunit;Nuclear factor NF-kappa-B p50 subunit	Nfkb1	1.14035	0.189477	2.00442	0.00989882			29.8572	29.807	29.9086	29.6995	29.6108	29.6941	-0.0699997	4.37	-1.73	0.0699997	+
Q1HFZ0	tRNA (cytosine(34)-C(5))-methyltransferase	Nsun2	0.835744	-0.258867	2.00361	0.00991711			29.238	29.2466	29.3553	29.4566	29.5705	29.5893	-1.85	0.800003	0.32	0.310001
Q60598	Src substrate cortactin	Cttn	0.364634	-1.45548	2.0029	0.0099335	+	-	26.0206	26.2236	25.8144	28.0547	27.2541	27.1162	0.779999	-3.65	0.269999	-0.269999	+
Q9R0N0	Galactokinase	Galk1	1.28014	0.356303	2.0022	0.00994948	+		29.1695	29.1421	29.0628	28.6457	28.7704	28.8894	0.0900002	0.309999	-1.12	-0.0900002
P42227	Signal transducer and activator of transcription 3	Stat3	0.782781	-0.35332	2.00218	0.00994985	+		30.1634	29.908	29.9885	30.4007	30.3583	30.3609	0.879999	0.390001	-1.47	-0.390001
Q3TYS2	Uncharacterized protein C17orf62 homolog		0.742404	-0.429723	2.0021	0.00995176	+		29.1011	29.3148	29.3739	29.6083	29.7264	29.7443
P14152	Malate dehydrogenase, cytoplasmic	Mdh1	0.84518	-0.24267	2.0015	0.00996542			33.9926	33.8879	33.8452	34.2004	34.1541	34.0992	-0.27	0.18	-0.0599976	0.0599976
Q61510	E3 ubiquitin/ISG15 ligase TRIM25	Trim25	1.40945	0.495133	2.00114	0.00997369	+		30.0165	30.2197	30.2908	29.767	29.5436	29.731	-1.29	1.91	-2.71	1.29
Q9EQG9	Collagen type IV alpha-3-binding protein	Col4a3bp	1.30544	0.384533	2.00088	0.00997979	+		26.9823	27.2075	27.0046	26.6932	26.7471	26.6004	-0.690001	2.27	-0.6	-0.559999
Q8BZX4	Splicing regulatory glutamine/lysine-rich protein 1	Srek1	0.712254	-0.489537	1.99559	0.010102	+		25.0566	25.0093	25.1053	25.6321	25.3416	25.6661	-0.440001	-0.300001	1.03	0.42
Q62446	Peptidyl-prolyl cis-trans isomerase FKBP3	Fkbp3	0.702248	-0.509947	1.99485	0.0101194	+	-	29.6664	29.8005	29.8397	30.4701	30.1462	30.2201	-0.5	-0.98	0.630001	0.66
Q8K1R7	Serine/threonine-protein kinase Nek9	Nek9	0.820412	-0.28558	1.99462	0.0101245			28.9657	28.9413	29.0081	29.1688	29.2336	29.3695	0.32	0.709999	-0.85	-0.32
P70333	Heterogeneous nuclear ribonucleoprotein H2	Hnrnph2	0.582158	-0.780517	1.99432	0.0101316	+	-	29.4524	29.0027	29.1551	29.8629	29.8909	30.198	-0.079998	-0.200001	0.149998	0.129997
P58404	Striatin-4	Strn4	0.626484	-0.67465	1.99357	0.0101492	+	-	26.3842	26.4835	26.477	27.1192	27.3734	26.876	-0.609999	-1.41	0.609999	1.01
Q9CZJ2	Heat shock 70 kDa protein 12B	Hspa12b	0.535301	-0.901577	1.99315	0.010159	+	-	26.3376	25.8631	26.3672	27.2958	27.056	26.9208	-0.619999	0.0900002	-0.0499992	0.0499992
Q61699	Heat shock protein 105 kDa	Hsph1	0.848624	-0.236803	1.99153	0.010197			30.5677	30.602	30.5998	30.9249	30.7978	30.7572	-0.880001	-1.27	0.880001	1.08
Q61823	Programmed cell death protein 4	Pdcd4	0.830002	-0.268813	1.98695	0.0103051			28.5676	28.528	28.5425	28.9211	28.801	28.7225	-1.02	-0.790001	0.360001	2.07
Q8VIB3	Type 2 lactosamine alpha-2,3-sialyltransferase	St3gal6	0.791285	-0.33773	1.98555	0.0103382			26.2487	26.072	26.1859	26.4469	26.4605	26.6123	-1.73	3.3	-1.26	0.530001
Q8R010	Aminoacyl tRNA synthase complex-interacting multifunctional protein 2	Aimp2	1.22782	0.296103	1.98547	0.0103401			28.4642	28.6331	28.6227	28.2976	28.3251	28.2089	0.17	-0.57	0.15	-0.0599995
Q80WT5	Aftiphilin	Aftph	0.628003	-0.671157	1.98356	0.0103859	+	-	26.3406	26.7781	26.4778	27.0662	27.2403	27.3034	-1.69	0.0100002	0.289999	0.380001
P46460	Vesicle-fusing ATPase	Nsf	1.24597	0.317273	1.98336	0.0103907			32.8158	32.636	32.6649	32.4695	32.3648	32.3305	-0.719997	-0.240002	0.41	0.259998
P59017	Bcl-2-like protein 13	Bcl2l13	0.717997	-0.47795	1.98306	0.0103977	+		28.0263	28.1317	28.2101	28.6826	28.6994	28.42	0.98	-1.57	0.43	-0.43
Q8BKT7	THO complex subunit 5 homolog	Thoc5	0.729952	-0.454127	1.98241	0.0104134	+		27.4298	27.4013	27.5601	27.7678	27.9165	28.0692	-0.65	-0.0499992	0.799999	0.0499992
P46096	Synaptotagmin-1	Syt1	1.75768	0.813673	1.97867	0.0105034	+	+	30.5806	30.2582	30.1906	29.7237	29.5894	29.2753	-1.49	0.530001	0.380001	1.35
Q5SWT3	Solute carrier family 25 member 35	Slc25a35	0.603689	-0.728123	1.97805	0.0105184	+	-	24.5061	24.4621	24.7036	25.5577	25.2208	25.0777	-0.0900002	0.429998	-0.4	0.189999
Q9CZP5	Mitochondrial chaperone BCS1	Bcs1l	0.741561	-0.431363	1.97779	0.0105248	+		26.4841	26.511	26.3038	26.9943	26.7575	26.8411	0.0299988	-0.0299988	0.16	-0.0799999
Q8R574	Phosphoribosyl pyrophosphate synthase-associated protein 2	Prpsap2	0.850143	-0.234223	1.97765	0.0105281			31.0948	31.18	31.1806	31.3589	31.3288	31.4703	-0.809998	0.43	-0.0199966	0.0199966
Q8C3P7	N6-adenosine-methyltransferase subunit METTL3	Mettl3	0.67794	-0.56077	1.97758	0.0105298	+	-	25.1338	25.0861	25.065	25.7734	25.4119	25.7819	-0.26	-0.379999	0.17	0.609999
Q8K157	Aldose 1-epimerase	Galm	1.06961	0.09709	1.97657	0.0105544			28.9771	29.015	29.0396	28.8925	28.9314	28.9165	1.2	3.21	-1.4	-1.38
Q8VED2	Biogenesis of lysosome-related organelles complex 1 subunit 4	Bloc1s4	1.68727	0.75469	1.97634	0.01056	+	+	26.0752	26.339	26.4644	25.597	25.306	25.7115
P35803	Neuronal membrane glycoprotein M6-b	Gpm6b	1.51179	0.596253	1.97406	0.0106154	+	+	28.9087	29.113	28.6782	28.3342	28.3523	28.2247	3.3	-2.61	1.54	-1.54
Q68FL6	Methionine--tRNA ligase, cytoplasmic	Mars	1.26731	0.341773	1.97372	0.0106237			30.2094	30.2294	30.2304	29.7331	29.9779	29.933	-0.310001	-0.470001	0.220001	0.630001
Q9D824	Pre-mRNA 3-end-processing factor FIP1	Fip1l1	0.518732	-0.94694	1.97143	0.0106799	+	-	25.9607	25.8437	26.4074	26.7772	27.1376	27.1378	-0.17	-1.41	0.17	0.85
Q9D8T7	SRA stem-loop-interacting RNA-binding protein, mitochondrial	Slirp	0.496666	-1.00965	1.97053	0.0107022	+	-	25.9652	26.6027	26.2292	27.4723	27.0415	27.3123	-0.349998	0.0200005	0.49	0.0499992
P09055	Integrin beta-1	Itgb1	0.708746	-0.49666	1.97018	0.0107107	+		31.4333	31.2759	31.3819	32.0595	31.7732	31.7485	0.57	0.470001	-1.29	-0.18
Q8K2F0	Bromodomain-containing protein 3	Brd3	0.553195	-0.85414	1.96862	0.0107494	+	-	25.8479	26.2744	25.933	27.0859	26.6157	26.9162	-1.13	-0.99	1.74	0.91
Q8BWG9	Calcium release-activated calcium channel protein 1	Orai1	0.610945	-0.710887	1.96821	0.0107594	+	-	26.1355	25.956	25.8753	26.975	26.5524	26.5721
Q9DBR1	5-3 exoribonuclease 2	Xrn2	0.88572	-0.175077	1.96812	0.0107617			28.7581	28.8343	28.763	28.9264	28.9341	29.0201	-0.919998	-0.0599976	0.309998	0.320003
Q9Z2D6	Methyl-CpG-binding protein 2	Mecp2	0.561018	-0.83388	1.96725	0.0107831	+	-	28.5423	28.7923	28.8413	29.2592	29.6113	29.8071	-0.0499992	-0.0299988	0.73	-0.0400009
Q9CZN7	Serine hydroxymethyltransferase	Shmt2	1.17683	0.2349	1.96648	0.0108024			30.1439	29.9943	30.0514	29.8423	29.8695	29.7732	0.82	-0.600002	-0.25	0.210003
Q02614	SAP30-binding protein	Sap30bp	0.532105	-0.910217	1.96398	0.0108647	+	-	24.7503	25.4313	25.2048	25.991	26.0309	26.095	-0.820002	-0.0100002	0.9	0.0100002
Q3UVG3	Protein FAM91A1	Fam91a1	0.865577	-0.208267	1.96302	0.0108887			29.3479	29.3349	29.4723	29.5638	29.6144	29.6018	0.26	-0.26	-0.440001	0.410002
O35242	Protein FAN	Nsmaf	1.29844	0.376783	1.96136	0.0109306	+		26.3227	26.4583	26.3991	25.9141	25.9748	26.1608
P26350	Prothymosin alpha;Prothymosin alpha, N-terminally processed;Thymosin alpha	Ptma	0.656128	-0.60795	1.95943	0.0109792	+	-	31.8473	32.0102	32.2722	32.5917	32.7621	32.5997	-1.66	-0.769999	0.769999	0.16
Q9Z2L7	Cytokine receptor-like factor 3	Crlf3	0.795709	-0.329687	1.95756	0.0110265			29.5202	29.4548	29.6194	29.7575	29.9498	29.8762
Q80VL1	Tudor and KH domain-containing protein	Tdrkh	0.639638	-0.644673	1.95692	0.0110427	+	-	25.1718	25.3512	25.3725	26.1837	25.9053	25.7406	0.229999	-1.41	0.19	-0.039999
Q7TSC1	Protein PRRC2A	Prrc2a	0.736549	-0.441147	1.95679	0.0110461	+		27.3091	27.3956	27.4403	28.0044	27.7349	27.7292	-0.210001	-1.9	0.290001	0.229999
B2RY56	RNA-binding protein 25	Rbm25	0.872256	-0.197177	1.95251	0.0111557			30.2356	30.1706	30.288	30.377	30.4745	30.4342	-0.419998	0.240002	-0.0400009	0.27
Q6PGH1	Protein BUD31 homolog	Bud31	0.733172	-0.447777	1.95176	0.0111748	+		26.9618	27.1062	27.2929	27.5579	27.6244	27.5219	-0.870001	-0.379999	1.25	0.59
Q9DBW0	Cytochrome P450 4V2	Cyp4v2	1.40291	0.488423	1.94838	0.0112622	+		26.2872	26.336	26.3854	25.6771	25.8241	26.0422
Q99PL5	Ribosome-binding protein 1	Rrbp1	0.790414	-0.33932	1.94779	0.0112774			33.4072	33.526	33.6454	33.9239	33.8633	33.8093	1.25	0.830002	-1.94	-0.830002
Q9D0B0	Serine/arginine-rich splicing factor 9	Srsf9	0.688595	-0.538273	1.94769	0.0112801	+	-	29.4991	29.415	29.7523	29.9629	30.1766	30.1416	-0.550001	0.58	-0.710001	0.309999
Q8R361	Rab11 family-interacting protein 5	Rab11fip5	1.3143	0.39429	1.94686	0.0113015	+		28.3339	28.2932	28.3885	28.1124	27.8714	27.8489	-0.869999	1.66	0.32	-0.32
Q9CSH3	Exosome complex exonuclease RRP44	Dis3	0.844208	-0.24433	1.9463	0.0113161			28.3253	28.3057	28.3506	28.4793	28.5709	28.6644	-1.38	0	0.9	0
P23198	Chromobox protein homolog 3	Cbx3	0.750711	-0.41367	1.94549	0.0113372	+		30.4382	30.6229	30.7043	30.9337	31.0991	30.9735	-0.470001	0	0	0.709999
Q6GV12	3-ketodihydrosphingosine reductase	Kdsr	1.4526	0.538633	1.94547	0.0113378	+	+	28.0759	28.254	28.4465	27.6706	27.6557	27.8341	0.459999	-0.0599995	0.200001	-0.460001
Q3TX08	tRNA (guanine(26)-N(2))-dimethyltransferase	Trmt1	1.25095	0.32302	1.94533	0.0113414			24.8983	24.9611	24.9051	24.7138	24.6096	24.4721	-3.27	0.780001	-0.19	0.19
Q922L6	Negative elongation factor D	Nelfcd	0.820298	-0.28578	1.94516	0.011346			26.6082	26.7557	26.7307	26.9	26.9956	27.0563	-1.11	0.730001	0.570002	-0.35
P11031	Activated RNA polymerase II transcriptional coactivator p15	Sub1	0.621388	-0.686433	1.9413	0.0114472	+	-	30.2264	30.6356	30.7103	31.1675	31.2857	31.1785	-1.12	0.279999	0.25	-0.189999
P63082	V-type proton ATPase 16 kDa proteolipid subunit	Atp6v0c	3.1195	1.64131	1.9412	0.0114498	+	+	27.8929	27.4951	26.9765	25.5307	25.5791	26.3308	-0.720001	0.25	-0.93	0.4
P14106	Complement C1q subcomponent subunit B	C1qb	1.31304	0.392913	1.93998	0.011482	+		30.3659	30.5262	30.4601	30.1409	29.9067	30.1258	-2.12	2.99	0.0200005	-0.809999
Q9D8Z2	TP53-regulated inhibitor of apoptosis 1	Triap1	0.567952	-0.81616	1.93984	0.0114856	+	-	25.6941	25.0687	25.4247	26.276	26.2056	26.1544
P85094	Isochorismatase domain-containing protein 2A, mitochondrial	Isoc2a	1.21118	0.276413	1.93894	0.0115096			29.6351	29.5033	29.513	29.3461	29.1885	29.2875	1.08	-0.17	-0.220001	-0.200001
Q62172	RalA-binding protein 1	Ralbp1	1.24071	0.311167	1.93872	0.0115153			26.1061	25.9192	26.0016	25.7531	25.6085	25.7318
P97868	E3 ubiquitin-protein ligase RBBP6	Rbbp6	0.835922	-0.25856	1.93841	0.0115236			26.8873	26.9821	26.9905	27.1836	27.1461	27.3059	-1.19	0.280001	0.790001	-0.280001
Q5SXY1	Cytospin-B	Specc1	0.827989	-0.272317	1.93702	0.0115606			30.6845	30.8596	30.8262	31.0018	31.0895	31.096	1.19	-0.0100002	-2.41	0.0100002
Q3UFF7	Lysophospholipase-like protein 1	Lyplal1	1.87449	0.906497	1.93519	0.0116094	+	+	27.7489	27.9974	27.8484	26.5929	27.0363	27.246	-0.210001	-0.0799999	-0.49	0.210001
Q9DCT1	1,5-anhydro-D-fructose reductase	Akr1e2	1.48595	0.57139	1.93469	0.0116227	+	+	27.5367	27.5226	27.4558	27.1852	26.7747	26.8411
O55023	Inositol monophosphatase 1	Impa1	1.16503	0.220363	1.93401	0.0116411			32.0291	32.0628	31.9876	31.8552	31.7162	31.8471	-0.290001	0.5	-0.660002	0.509998
Q9D1H7	Golgi to ER traffic protein 4 homolog	Get4	1.302	0.380733	1.93388	0.0116444	+		26.8405	26.724	26.7547	26.536	26.3777	26.2632	-0.469999	-0.960001	0.150002	0.58
Q3TYD4	Arylsulfatase G	Arsg	0.674963	-0.56712	1.93209	0.0116925	+	-	27.4109	27.3456	27.4781	27.7771	27.957	28.2018	0.229999	2.49	-0.229999	-1.23
Q8BI84	Melanoma inhibitory activity protein 3	Mia3	0.777663	-0.362783	1.93204	0.0116939	+		28.4475	28.6991	28.6468	29.0191	28.9168	28.9459	-0.4	-0.48	1.13	0.550001
Q99LP6	GrpE protein homolog 1, mitochondrial	Grpel1	0.701609	-0.51126	1.92929	0.0117683	+	-	28.6925	28.3659	28.6257	29.1904	29.0357	28.9917	0.449999	0.17	-0.17	-0.369999
Q3UMY5	Echinoderm microtubule-associated protein-like 4	Eml4	0.862177	-0.213943	1.92835	0.0117937			29.8418	29.7122	29.7855	30.0559	29.96	29.9654	-1.13	0.440001	-0.229999	0.229999
P62322	U6 snRNA-associated Sm-like protein LSm5	Lsm5	0.618142	-0.69399	1.92766	0.0118123	+	-	25.9485	25.6454	26.0197	26.5598	26.3793	26.7565	-0.809999	-0.6	0.82	1.17
Q3USH5	Splicing factor, suppressor of white-apricot homolog	Sfswap	1.35213	0.43523	1.92404	0.0119113	+		24.9615	24.867	25.143	24.4468	24.5754	24.6437	-1.08	0.289999	1.56	-0.289999
Q9JJV0	Beta-crystallin A4	Cryba4	0.662577	-0.59384	1.92319	0.0119346	+	-	29.5517	29.7322	29.4897	29.9822	30.1938	30.3791	-1.76	5.68	-2.03	1.15	+
Q9Z1F9	SUMO-activating enzyme subunit 2	Uba2	0.803507	-0.315617	1.92297	0.0119406			30.9188	31.0998	31.0478	31.3969	31.3738	31.2425	-0.450001	-0.0100021	0.210003	0.18
Q3UUG6	TBC1 domain family member 24	Tbc1d24	1.72084	0.783117	1.92297	0.0119408	+	+	26.7438	26.7839	26.6834	26.3048	25.7426	25.8144	-0.93	-1.47	0.950001	0.940001
Q61233	Plastin-2	Lcp1	0.86932	-0.20204	1.92155	0.0119798			35.7759	35.6523	35.7904	35.9238	35.9709	35.93	-2.7	3.7	0.709999	-0.709999	+
P15307	Proto-oncogene c-Rel	Rel	0.712242	-0.48956	1.92111	0.011992	+		28.4813	28.7337	28.8379	29.2468	29.1473	29.1275	-1.13	2.97	0.34	-1.08
P97315	Cysteine and glycine-rich protein 1	Csrp1	0.587483	-0.76738	1.92039	0.0120119	+	-	28.8669	28.9228	28.9784	30.0322	29.5615	29.4765	1.83	-1.1	-0.220001	0.220001
Q99JY8	Lipid phosphate phosphohydrolase 3	Ppap2b	2.09817	1.06913	1.91866	0.0120597	+	+	27.7248	27.4369	27.5259	26.1294	26.9189	26.4318	3.89	-1.9	0.240002	-0.240002	+
Q8BU31	Ras-related protein Rap-2c	Rap2c	0.799653	-0.322553	1.91706	0.0121042			28.467	28.3267	28.3808	28.6524	28.8376	28.6521	-0.219999	1.82	-0.93	0.219999
O09159	Lysosomal alpha-mannosidase	Man2b1	1.14175	0.19125	1.91683	0.0121108			32.0667	31.9162	32.0054	31.8012	31.814	31.7993	-1.64	3.26	-0.709999	0.709999
Q9WU28	Prefoldin subunit 5	Pfdn5	0.716123	-0.48172	1.91664	0.0121161	+		27.0515	27.1448	27.0917	27.5936	27.7551	27.3845	-0.68	-0.220001	0.630001	0.220001
Q8K2B3	Succinate dehydrogenase [ubiquinone] flavoprotein subunit, mitochondrial	Sdha	1.09604	0.132303	1.91662	0.0121167			32.9266	32.8822	32.8598	32.7255	32.8024	32.7438	0.439999	0.119999	-0.119999	-0.439999
Q99J27	Acetyl-coenzyme A transporter 1	Slc33a1	1.44224	0.528307	1.91613	0.0121303	+	+	26.4771	26.3695	26.201	25.6438	25.9454	25.8735	1.03	-0.51	-1.11	0.619999
Q8BFQ8	Parkinson disease 7 domain-containing protein 1	Pddc1	0.668786	-0.580383	1.91425	0.0121827	+	-	29.3448	29.1843	29.3069	29.6858	29.7909	30.1004	-0.51	0.51	-1.13	0.66
P70236	Dual specificity mitogen-activated protein kinase kinase 6	Map2k6	1.17004	0.22656	1.91241	0.0122346			28.8185	28.7139	28.8759	28.5429	28.5687	28.6171	0.15	-0.15	0.970001	-0.939999
Q8BT07	Centrosomal protein of 55 kDa	Cep55	0.607473	-0.719107	1.91195	0.0122476	+	-	26.1071	26.1659	26.5728	26.8476	27.097	27.0586
P01831	Thy-1 membrane glycoprotein	Thy1	1.38151	0.466247	1.91143	0.0122623	+		28.9973	28.7542	28.7967	28.3184	28.2946	28.5365	-0.17	-0.809999	1.1	0.98
Q6PHU5	Sortilin	Sort1	0.730478	-0.453087	1.91085	0.0122787	+		28.9303	28.7086	29.0069	29.2274	29.3821	29.3955	-0.57	0.75	0.709999	-1.57
P62137	Serine/threonine-protein phosphatase PP1-alpha catalytic subunit	Ppp1ca	0.816675	-0.292167	1.91075	0.0122815			30.762	30.7464	30.8154	31.0526	31.1841	30.9635	-0.25	-0.59	-0.149998	0.360001
Q8R015	Biogenesis of lysosome-related organelles complex 1 subunit 5	Bloc1s5	1.59974	0.677837	1.91011	0.0122996	+	+	27.3238	27.0103	27.3509	26.5651	26.35	26.7365	2.46	4.57	-4.33	-3.89	+
Q8CH72	E3 ubiquitin-protein ligase TRIM32	Trim32	1.31935	0.39983	1.90943	0.0123189	+		26.7487	26.736	26.8149	26.4111	26.1953	26.4937	0.51	0.0299988	-0.0299988	-0.440001
Q3UYC0	Protein phosphatase 1H	Ppm1h	1.29053	0.36796	1.90836	0.0123493	+		30.0337	29.7947	30.061	29.6118	29.586	29.5878	-2.78	2.01	1.36	-1.36
Q3UMR5	Calcium uniporter protein, mitochondrial	Mcu	0.702349	-0.50974	1.90451	0.0124593	+	-	28.3496	27.9465	28.1898	28.6543	28.6995	28.6614	0.0699997	-0.530001	0.17	-0.0200005
P62311	U6 snRNA-associated Sm-like protein LSm3	Lsm3	0.794255	-0.332327	1.90217	0.0125264			27.0304	26.8073	26.9109	27.173	27.2535	27.3192	-0.960001	0.0900002	0.389999	0.67
P63037	DnaJ homolog subfamily A member 1	Dnaja1	0.843954	-0.244763	1.89983	0.0125943			30.3719	30.4287	30.4038	30.7523	30.572	30.6145	-0.370003	-0.830002	0.5	0.570003
Q80TE4	Signal-induced proliferation-associated 1-like protein 2	Sipa1l2	1.31247	0.392287	1.8995	0.0126038	+		27.5579	27.5404	27.4777	27.0224	27.3065	27.0702	-0.9	-1.15	0.49	1.17
Q8C163	Nuclease EXOG, mitochondrial	Exog	0.674448	-0.56822	1.89927	0.0126104	+	-	27.3562	27.1829	27.0739	27.9646	27.7426	27.6105	-1.35	0.0800018	0.699999	-0.0800018
P97300	Neuroplastin	Nptn	1.48549	0.570943	1.89827	0.0126395	+	+	30.384	30.3196	29.9902	29.6782	29.5618	29.741	-0.370001	0.960001	0.370001	-1.32
Q8BFY9	Transportin-1	Tnpo1	0.777783	-0.36256	1.89701	0.0126762	+		30.1722	29.9011	30.1263	30.4277	30.4471	30.4126	0.16	-0.0300007	-0.34	0.140001
Q9CQ62	2,4-dienoyl-CoA reductase, mitochondrial	Decr1	1.16853	0.22469	1.89692	0.0126787			30.537	30.4136	30.3887	30.2449	30.2489	30.1714	2.08	-0.0100002	-0.119999	-0.18
Q8BVY0	Ribosomal L1 domain-containing protein 1	Rsl1d1	0.719402	-0.47513	1.89637	0.0126948	+		26.9648	26.8869	26.9757	27.254	27.3798	27.619	-1.05	-0.209999	0.209999	0.549999
Q91WS0	CDGSH iron-sulfur domain-containing protein 1	Cisd1	0.665046	-0.588473	1.89587	0.0127095	+	-	29.9537	29.9607	29.6363	30.608	30.3772	30.331	0.889999	-1.47	-0.140003	0.140003
Q80SY5	Pre-mRNA-splicing factor 38B	Prpf38b	0.715473	-0.48303	1.89462	0.0127462	+		27.8635	28.0432	28.1919	28.6296	28.495	28.423	-0.6	0.869999	-0.52	0.41
Q8K1E0	Syntaxin-5	Stx5	1.19195	0.25332	1.89347	0.01278			26.0921	26.1745	26.1465	25.8757	25.7956	25.9818
Q3U319	E3 ubiquitin-protein ligase BRE1B	Rnf40	0.64927	-0.62311	1.89287	0.0127977	+	-	26.9595	27.1133	27.2632	27.8745	27.826	27.5048	-0.99	-0.550001	0.99	0.6
O88587	Catechol O-methyltransferase	Comt	1.10947	0.14987	1.89038	0.0128712			31.8186	31.8956	31.8658	31.7295	31.6569	31.744	0.4	1.14	-1.1	-0.4
P17095	High mobility group protein HMG-I/HMG-Y	Hmga1	0.518571	-0.947387	1.89033	0.0128727	+	-	26.8253	26.8582	27.3109	27.7315	27.8545	28.2504	-2.03	3.48	-1.93	1.79	+
Q80TV8	CLIP-associating protein 1	Clasp1	0.850341	-0.233887	1.88986	0.0128866			26.7468	26.7383	26.7923	26.9434	26.9385	27.0971	0.400002	-1.07	0.470001	-0.209999
P99024	Tubulin beta-5 chain	Tubb5	0.784564	-0.350037	1.88949	0.0128976			33.648	33.7105	33.8365	34.2022	34.0198	34.0231	-0.57	0.0600014	0.670002	0.169998
Q923B0	Gamma-glutamylaminecyclotransferase	Ggact	1.42874	0.514747	1.88834	0.0129317	+	+	26.0311	26.3682	26.2981	25.8169	25.6008	25.7354	1.04	0.959999	-0.879999	-1.9
Q8R349	Cell division cycle protein 16 homolog	Cdc16	0.826441	-0.275017	1.88607	0.0129995			27.6335	27.4375	27.5252	27.7623	27.8659	27.7929	-0.26	-0.43	0.5	0.140001
P61164	Alpha-centractin	Actr1a	1.2909	0.368373	1.88472	0.0130401	+		30.5483	30.3518	30.4486	30.1138	30.1743	29.9555	0.239998	-0.700001	-0.239998	0.75
P17426	AP-2 complex subunit alpha-1	Ap2a1	1.2004	0.263517	1.88143	0.0131391			31.6403	31.5877	31.6107	31.2815	31.4692	31.2975	0.220001	0.0500031	-0.320003	0.25
Q80WB5	Protein N-terminal glutamine amidohydrolase	Wdyhv1	0.789279	-0.341393	1.88008	0.01318			27.019	26.8053	26.7695	27.235	27.1683	27.2147
Q99J77		Nans	1.13256	0.17959	1.87886	0.0132173			30.8355	30.7151	30.7054	30.5832	30.5614	30.5727	-0.85	0.830002	0.139999	-0.139999
Q99LT0	Protein dpy-30 homolog	Dpy30	1.44774	0.533807	1.87773	0.0132517	+	+	26.9347	26.7965	26.5668	26.1023	26.2793	26.3151	0.25	-0.85	-0.25	0.279999
P30416	Peptidyl-prolyl cis-trans isomerase FKBP4;Peptidyl-prolyl cis-trans isomerase FKBP4, N-terminally processed	Fkbp4	0.728459	-0.45708	1.87694	0.0132757	+		30.5146	30.8249	30.7689	31.1554	31.2489	31.0753	-0.16	-0.970001	0.57	0.16
Q3THG9	Alanyl-tRNA editing protein Aarsd1	Aarsd1	1.85057	0.887967	1.8763	0.0132955	+	+	27.139	27.1678	27.0049	26.6218	26.0375	25.9883	-0.389999	-0.66	0.389999	0.85
Q9EPC1	Alpha-parvin	Parva	0.499373	-1.00181	1.87583	0.0133099	+	-	24.4697	24.6973	23.9562	25.5524	25.308	25.2682	2.27	-2.01	0.639999	-0.639999
Q80X82	Symplekin	Sympk	0.787952	-0.34382	1.87571	0.0133136			27.8545	27.8357	27.8458	28.0347	28.2241	28.3087	-0.24	-0.309999	0.19	0.290001
B2RQC6	CAD protein;Glutamine-dependent carbamoyl-phosphate synthase;Aspartate carbamoyltransferase;Dihydroorotase	Cad	1.10927	0.149607	1.87402	0.0133652			30.0625	30.0296	30.0714	29.9643	29.8503	29.9001	-0.260002	-0.799999	0.580002	0.300003
P60904	DnaJ homolog subfamily C member 5	Dnajc5	1.58753	0.66678	1.87383	0.0133711	+	+	31.17	31.2274	31.3465	30.8209	30.6141	30.3086	0.6	-0.6	-0.93	1.38
P49962	Signal recognition particle 9 kDa protein	Srp9	0.708693	-0.496767	1.87285	0.0134014	+		27.8241	27.7182	27.71	28.027	28.3878	28.3279	-0.439999	1.16	0.0999985	-0.0999985
A2APV2	Formin-like protein 2	Fmnl2	1.36368	0.447503	1.87214	0.0134233	+		27.0214	26.9408	27.0964	26.4773	26.7638	26.4748	0.229999	-0.229999	-1.09	1.22
Q60591	Nuclear factor of activated T-cells, cytoplasmic 2	Nfatc2	0.674604	-0.567887	1.87084	0.0134634	+	-	27.8057	28.1577	28.1869	28.5088	28.6909	28.6542	-0.459999	3.76	-0.700001	-0.5	+
Q3UM45	Protein phosphatase 1 regulatory subunit 7	Ppp1r7	0.874704	-0.193133	1.87061	0.0134707			31.2054	31.1292	31.1524	31.3481	31.4278	31.2905	-0.66	-0.32	0.360001	0.580002
Q60715	Prolyl 4-hydroxylase subunit alpha-1	P4ha1	1.31528	0.39537	1.86939	0.0135085	+		29.9397	30.2537	30.0268	29.6891	29.6725	29.6726	0.549999	0.039999	-1.05	-0.039999
Q91WG2	Rab GTPase-binding effector protein 2	Rabep2	1.27666	0.352377	1.86809	0.0135489			29.1684	29.0213	29.2087	28.8798	28.7928	28.6687	-0.65	1.93	0.309999	-0.369999
P43006	Excitatory amino acid transporter 2	Slc1a2	1.54819	0.630583	1.86671	0.0135922	+	+	32.3249	32.1647	32.105	31.3055	31.6453	31.7521	4.72	-0.59	-0.16	-0.0400009	+
Q5DTM8	E3 ubiquitin-protein ligase BRE1A	Rnf20	0.767662	-0.381457	1.86326	0.0137005	+		26.8666	26.9212	26.9469	27.2407	27.1742	27.4641	-1.02	-0.130001	0.130001	1.06
P12960	Contactin-1	Cntn1	1.54058	0.623477	1.86304	0.0137076	+	+	27.8152	28.0116	27.559	27.0552	27.1637	27.2967	-1.49	0.0499992	-0.0499992	1.82
Q9WVJ3	Carboxypeptidase Q	Cpq	1.27542	0.35097	1.86282	0.0137145			29.8239	30.0725	29.8504	29.5117	29.5763	29.6059	-1.01	2.45	-0.77	0.709999
O08796	Eukaryotic elongation factor 2 kinase	Eef2k	0.566768	-0.81917	1.86126	0.0137639	+	-	26.9391	26.9495	26.3713	27.495	27.6331	27.5893	0.84	-0.220001	-1.3	0.220001
Q80XJ3	Tetratricopeptide repeat protein 28	Ttc28	0.54637	-0.87205	1.86075	0.0137801	+	-	25.6209	25.3534	25.875	26.7719	26.3079	26.3855	-0.16	0.25	0.16	-0.789999
Q9JIK9	28S ribosomal protein S34, mitochondrial	Mrps34	1.19573	0.257887	1.86009	0.0138011			25.9413	25.9614	26.0878	25.6593	25.7614	25.7961	-0.199999	-0.75	0.76	0.129999
Q61035	Histidine--tRNA ligase, cytoplasmic	Hars	1.25397	0.326503	1.85978	0.0138108			30.968	31.0159	30.9061	30.6556	30.7497	30.5053	-0.389999	0.16	-0.169998	0.669998
Q6PIU9	Uncharacterized protein FLJ45252 homolog		0.728698	-0.456607	1.85789	0.0138709	+		26.2388	26.2974	26.4105	26.6012	26.7791	26.9363
P62830	60S ribosomal protein L23	Rpl23	0.71144	-0.491187	1.85778	0.0138747	+		29.3249	29.2828	29.5279	29.8351	30.0396	29.7345	-0.200001	-0.00999832	-0.00999832	0.279999
Q9D8X2	Coiled-coil domain-containing protein 124	Ccdc124	0.696372	-0.52207	1.85636	0.01392	+	-	28.2613	28.6369	28.542	28.9154	28.9906	29.1004	-0.389999	-0.690001	0.35	0.43
Q921Q3	Chitobiosyldiphosphodolichol beta-mannosyltransferase	Alg1	1.47764	0.563297	1.85586	0.0139361	+	+	27.6928	27.7369	27.5276	27.1695	26.8553	27.2426	-0.369999	0.539999	-0.51	0.389999
Q9CQR4	Acyl-coenzyme A thioesterase 13;Acyl-coenzyme A thioesterase 13, N-terminally processed	Acot13	1.30358	0.382483	1.85465	0.0139749	+		28.8895	28.7302	28.6843	28.4968	28.3955	28.2644	0.76	0.940001	-0.690001	-2.26
Q61464	Zinc finger protein 638	Znf638	0.739019	-0.436317	1.85364	0.0140075	+		27.7919	27.9747	27.8845	28.1448	28.37	28.4453
P59672	Ankyrin repeat and SAM domain-containing protein 1A	Anks1a	0.700158	-0.514247	1.85268	0.0140385	+	-	27.362	27.1856	27.4706	27.8082	28.0294	27.7234
Q8BTS4	Nuclear pore complex protein Nup54	Nup54	0.884939	-0.17635	1.85239	0.0140477			28.3215	28.2964	28.3678	28.5768	28.4825	28.4554	-0.559999	0.16	0.57	-0.139999
Q78J03	Methionine-R-sulfoxide reductase B2, mitochondrial	Msrb2	0.650304	-0.620813	1.85159	0.0140737	+	-	27.4217	27.0482	27.2082	27.8541	27.6659	28.0206	0.77	-0.139999	0.15	-0.940001
Q3TXX4	Vesicular glutamate transporter 1	Slc17a7	1.76808	0.822183	1.84871	0.0141674	+	+	27.7176	27.4328	27.3204	26.8034	26.8486	26.3522	-0.389999	-0.299999	0.299999	0.0999985
F6ZDS4	Nucleoprotein TPR	Tpr	0.817001	-0.29159	1.84823	0.0141831			31.3783	31.5023	31.6016	31.8393	31.7679	31.7498	-0.58	-3.74	0.67	0.0300007	+
Q9CY58	Plasminogen activator inhibitor 1 RNA-binding protein	Serbp1	0.708844	-0.49646	1.84814	0.014186	+		30.5982	30.8336	30.9566	31.3535	31.3448	31.1794	-0.35	-0.33	0.169998	0.359999
A2AIV8	Caspase recruitment domain-containing protein 9	Card9	0.7682	-0.380447	1.84738	0.0142107	+		29.4098	29.3624	29.474	29.9144	29.8437	29.6294	-1.02	5.64	-0.33	-1.08	+
P97372	Proteasome activator complex subunit 2	Psme2	1.26876	0.343417	1.84642	0.0142423			32.2214	31.9629	32.0453	31.7497	31.7784	31.6712	-0.439999	1.81	0.439999	-0.75
Q99JI6	Ras-related protein Rap-1b	Rap1b	0.843617	-0.24534	1.84545	0.0142742			31.1877	31.349	31.2649	31.4644	31.4893	31.584	0.43	2.17	-1.25	-0.43
Q9WU40	Inner nuclear membrane protein Man1	Lemd3	0.67103	-0.57555	1.84489	0.0142926	+	-	26.6228	27.0279	26.9692	27.5615	27.411	27.374	-0.480001	-1.08	0.67	0.290001
Q60714	Long-chain fatty acid transport protein 1	Slc27a1	1.61103	0.687987	1.84411	0.0143182	+	+	27.2821	27.1005	27.0798	26.5806	26.1631	26.6547	3.94	-0.0199986	0.0199986	-0.74	+
Q8K2I4	Beta-mannosidase	Manba	1.26909	0.3438	1.84378	0.0143293			28.3761	28.5481	28.527	28.0195	28.169	28.2313	-0.33	3.15	-0.360001	-0.459999
Q8VEM8	Phosphate carrier protein, mitochondrial	Slc25a3	1.103	0.141427	1.84271	0.0143644			32.8065	32.7873	32.7926	32.6761	32.6981	32.5879	0.77	-0.240002	0.290001	-0.759998
P26040	Ezrin	Ezr	1.56124	0.64269	1.84216	0.0143825	+	+	30.815	30.9906	30.6073	30.3738	30.014	30.097	2.59	-2.17	2.17	-4.59	+
Q9WUB3	Glycogen phosphorylase, muscle form	Pygm	0.488903	-1.03238	1.84166	0.0143991	+	-	27.6616	27.4862	26.9091	28.2253	28.3519	28.5768	3.69	3.93	-3.5	-3.84	+
Q8VIJ6	Splicing factor, proline- and glutamine-rich	Sfpq	0.728299	-0.457397	1.83741	0.0145407	+		32.1056	32.2529	32.4266	32.5977	32.7809	32.7786	0.130001	-0.690002	-0.0999985	0.349998
Q3U829	AP-5 complex subunit zeta-1	Ap5z1	2.02556	1.01832	1.83712	0.0145507	+	+	27.2595	27.1956	27.4406	25.8984	26.2318	26.7106	-1.92	2.21	0.15	-0.969999
Q62318	Transcription intermediary factor 1-beta	Trim28	0.661942	-0.595223	1.8359	0.0145913	+	-	31.4857	31.9285	31.9009	32.3877	32.3302	32.3829	-1.14	-0.369999	0.75	0.369999
Q3TDN2	FAS-associated factor 2	Faf2	0.778227	-0.361737	1.83563	0.0146004	+		28.6885	28.6127	28.4921	29.0718	28.8413	28.9654	0.68	-0.360001	-0.33	0.120001
Q9EP72	ER membrane protein complex subunit 7	Emc7	1.08735	0.120817	1.83546	0.0146064			28.7484	28.7459	28.6903	28.6257	28.6335	28.5629	0.219999	-0.229999	-0.219999	0.24
P70195	Proteasome subunit beta type-7	Psmb7	0.806882	-0.30957	1.83449	0.014639			29.2072	29.3451	29.2665	29.4741	29.6947	29.5786	-0.32	0.369999	0.470001	0.0499992
Q99ME9	Nucleolar GTP-binding protein 1	Gtpbp4	0.736712	-0.440827	1.83295	0.014691	+		26.5533	26.8521	26.841	27.2666	27.1873	27.115	-2.09	0.67	0.92	-0.469999
Q9JJL8	Serine--tRNA ligase, mitochondrial	Sars2	1.43538	0.52143	1.83216	0.0147177	+	+	26.4811	26.489	26.465	25.7263	25.9816	26.1628	-0.4	-0.269999	0.550001	0.25
Q9D8U8	Sorting nexin-5	Snx5	0.84083	-0.250113	1.83188	0.0147273			31.7937	31.9125	31.836	32.0824	32.1906	32.0195	-0.630001	2.14	-0.540001	0.52
Q6ZPE2	Myotubularin-related protein 5	Sbf1	1.19382	0.25558	1.83097	0.0147581			28.6386	28.4638	28.446	28.2455	28.279	28.2571	1.26	-1.51	-1.24	1.61
Q3U487	E3 ubiquitin-protein ligase HECTD3	Hectd3	1.37714	0.46168	1.83085	0.0147623	+		27.4145	27.0816	27.1013	26.7842	26.7512	26.6769	-0.519999	-0.310001	-0.5	0.890001
P03911	NADH-ubiquinone oxidoreductase chain 4	Mtnd4	1.34421	0.426763	1.83042	0.0147769	+		26.7612	26.6321	26.6902	26.1897	26.1529	26.4606
Q9D1X9	Transmembrane protein 50B	Tmem50b	1.47496	0.560673	1.82939	0.0148118	+	+	26.214	25.8123	25.981	25.3073	25.5512	25.4668
Q8R1F5	Putative hydroxypyruvate isomerase	Hyi	1.19479	0.25676	1.82739	0.0148804			28.8679	28.7846	28.9048	28.6246	28.4955	28.667
Q91YD3	mRNA-decapping enzyme 1A	Dcp1a	0.694256	-0.52646	1.82405	0.0149952	+	-	24.9001	24.6148	24.8145	25.4195	25.3793	25.11	-2.53	1.1	2.07	-1.1
Q6IRU2	Tropomyosin alpha-4 chain	Tpm4	1.31874	0.399163	1.82132	0.0150896	+		30.0627	30.3826	30.1687	29.8452	29.8166	29.7546	0.530003	-0.240002	0.540001	-1.09
Q99JW4	LIM and senescent cell antigen-like-containing domain protein 1	Lims1	0.821926	-0.28292	1.81716	0.015235			31.1782	31.337	31.3229	31.6441	31.4794	31.5634	0.85	1.08	-4.28	-0.74	+
Q8K4Q8	Collectin-12	Colec12	1.3265	0.407627	1.81674	0.0152497	+		27.5073	27.3217	27.4521	27.1861	26.9498	26.9223
P80314	T-complex protein 1 subunit beta	Cct2	0.878532	-0.186833	1.816	0.0152757			32.9247	32.9937	33.0443	33.1934	33.1153	33.2145	-0.380001	-0.529999	0.360001	0.510002
P56812	Programmed cell death protein 5	Pdcd5	0.718563	-0.476813	1.81558	0.0152904	+		28.8841	29.2594	29.1477	29.5534	29.5221	29.6461	-0.52	-0.57	0.519999	0.540001
Q6A026	Sister chromatid cohesion protein PDS5 homolog A	Pds5a	0.793438	-0.33381	1.8154	0.0152967			29.4661	29.4398	29.5728	29.6946	29.8462	29.9394	-1.51	0.57	1	-0.57
Q01147	Cyclic AMP-responsive element-binding protein 1	Creb1	0.630781	-0.66479	1.81425	0.0153374	+	-	25.8828	26.4012	26.1087	26.8365	26.6675	26.883	-0.440001	0.26	1.14	-0.34
Q9Z0Y1	Dynactin subunit 3	Dctn3	1.16681	0.22257	1.81341	0.015367			28.8025	28.9406	28.938	28.6202	28.7255	28.6676	-0.210001	0.280001	0.210001	-0.370001
Q8VE88	Protein FAM114A2	Fam114a2	0.777176	-0.363687	1.81309	0.0153785	+		28.2276	28.4651	28.2584	28.7679	28.6784	28.5957	-0.629999	0.229999	0.6	-0.0499992
O89079	Coatomer subunit epsilon	Cope	1.24231	0.31302	1.8127	0.0153921			29.9806	30.1188	30.0457	29.6064	29.7749	29.8247	-0.079998	0.079998	-0.450001	0.25
Q7TQ95	Protein lunapark	Lnp	0.782728	-0.353417	1.81137	0.0154393			26.3781	26.2362	26.2742	26.5367	26.7946	26.6174	0.15	-1.13	-0.0699997	0.280001
P84104	Serine/arginine-rich splicing factor 3	Srsf3	0.762222	-0.391717	1.80945	0.0155078	+		30.5781	30.8793	30.7273	31.0608	31.2024	31.0966
Q8VE70	Programmed cell death protein 10	Pdcd10	0.839962	-0.251603	1.80941	0.0155093			29.1836	29.1513	29.317	29.54	29.4424	29.4243	-0.599998	0.0400009	-0.0400009	0.559999
O08609	Max-like protein X	Mlx	0.702571	-0.509283	1.80902	0.0155231	+	-	25.8662	25.9865	26.242	26.5055	26.6573	26.4597
P20917	Myelin-associated glycoprotein	Mag	0.434944	-1.2011	1.80853	0.0155407	+	-	28.5669	27.9204	27.8714	29.6558	29.325	28.9811	-1.08	0.300001	-1.04	6.89	+
Q8BUB4	WD repeat and FYVE domain-containing protein 2	Wdfy2	0.823995	-0.279293	1.80847	0.0155427			27.4709	27.5993	27.7054	27.8463	27.8904	27.8767	0.19	2.04	-0.780001	-0.35
Q9ES28	Rho guanine nucleotide exchange factor 7	Arhgef7	1.18584	0.24591	1.80842	0.0155445			30.2856	30.3511	30.4527	30.1504	30.157	30.0443	-0.640001	-0.41	0.48	0.610001
Q99LB6	Methionine adenosyltransferase 2 subunit beta	Mat2b	0.732429	-0.44924	1.80823	0.0155515	+		29.557	29.8546	29.9133	30.2506	30.215	30.2071	-0.860001	0.43	0.950001	-0.91
Q9EPW0	Type I inositol 3,4-bisphosphate 4-phosphatase	Inpp4a	1.48842	0.573783	1.80703	0.0155945	+	+	26.3491	26.161	25.9037	25.6443	25.5994	25.4488	-1.44	-0.67	1.48	1.24
P48024	Eukaryotic translation initiation factor 1	Eif1	0.73274	-0.448627	1.80675	0.0156046	+		27.1751	27.0043	27.2612	27.7577	27.527	27.5018	0	-0.0900002	0.139997	0.139999
Q9D662	Protein transport protein Sec23B	Sec23b	1.29071	0.36816	1.80635	0.015619	+		29.7809	29.8867	30.0077	29.4019	29.5539	29.6151	-0.32	0.41	-0.51	0.619999
Q9R099	Transducin beta-like protein 2	Tbl2	0.814143	-0.296647	1.80543	0.0156519			28.1125	28.3173	28.308	28.5534	28.4847	28.5896	0.859999	-1	-0.709999	0.709999
Q3UBX0	Transmembrane protein 109	Tmem109	0.656051	-0.60812	1.80434	0.0156912	+	-	27.3926	27.7519	27.7759	28.3045	28.0797	28.3605
Q91WZ8	Dysbindin	Dtnbp1	1.6676	0.737777	1.80366	0.0157158	+	+	26.5574	26.875	26.8947	25.7643	26.0826	26.2669
Q8K2K6	Arf-GAP domain and FG repeat-containing protein 1	Agfg1	0.604613	-0.725917	1.80172	0.0157862	+	-	27.0138	27.2648	27.4902	28.1053	28.092	27.7493	-0.229999	-2.04	0.229999	0.67
Q78IK4	MICOS complex subunit Mic27	Apool	0.761166	-0.393717	1.80166	0.0157884	+		29.0098	28.7439	28.9422	29.3853	29.3016	29.1902	0.0900002	0.229999	0.1	-0.860001
Q8C878	NEDD8-activating enzyme E1 catalytic subunit	Uba3	0.838146	-0.254727	1.80089	0.0158163			29.4475	29.4722	29.6388	29.7979	29.7903	29.7345	-0.0100002	-0.700001	0.0799999	0.220001
Q9QXV0	ProSAAS;KEP;Big SAAS;Little SAAS;Big PEN-LEN;PEN;PEN-20;PEN-19;Little LEN;Big LEN	Pcsk1n	1.63858	0.71245	1.79926	0.0158761	+	+	28.3116	28.4737	28.0397	27.8078	27.4725	27.4073	-2.03	-2.61	1.92	3.53	+
Q02053	Ubiquitin-like modifier-activating enzyme 1	Uba1	0.936173	-0.0951533	1.79879	0.015893			33.2563	33.2588	33.3149	33.3661	33.351	33.3984	-0.25	-0.380001	0.189999	0.41
Q5SUR0	Phosphoribosylformylglycinamidine synthase	Pfas	1.17747	0.23569	1.79633	0.0159836			30.5953	30.6346	30.6604	30.3524	30.3263	30.5047	-0.289997	-0.0900002	0.57	0.290001
Q8BQ30	Phostensin	Ppp1r18	0.642468	-0.638303	1.79462	0.0160467	+	-	28.9031	28.8	28.7331	29.7529	29.2854	29.3128	-3.09	0.26	0.229999	0.49
Q62419	Endophilin-A2	Sh3gl1	1.15087	0.20272	1.79418	0.0160628			29.0126	28.9778	28.9019	28.8386	28.7203	28.7252	-0.450001	0.389999	-0.0600014	0.0600014
P62737;P63268	Actin, aortic smooth muscle;Actin, gamma-enteric smooth muscle	Acta2;Actg2	0.331416	-1.59329	1.79351	0.0160874	+	-	27.7236	28.203	28.5057	30.0701	29.0845	30.0575
Q99LJ0	CTTNBP2 N-terminal-like protein	Cttnbp2nl	0.766762	-0.38315	1.79245	0.0161267	+		29.2874	29.4484	29.388	29.9215	29.704	29.6477	0.879999	0.24	-0.24	-0.32
Q8BH58	TIP41-like protein	Tiprl	0.780027	-0.358403	1.79174	0.0161531	+		29.9283	30.1472	30.1115	30.4264	30.3165	30.5193	-0.0799999	-0.35	-0.0799999	0.450001
Q3UZ39	Leucine-rich repeat flightless-interacting protein 1	Lrrfip1	1.50418	0.58898	1.79091	0.0161841	+	+	29.639	30.0418	29.8783	29.412	29.278	29.1022	-1.57	1.92	-0.109999	0.109999
P11798	Calcium/calmodulin-dependent protein kinase type II subunit alpha	Camk2a	2.06069	1.04313	1.7908	0.0161883	+	+	31.08	30.3783	30.55	29.901	29.6078	29.3703	-3.7	1.61	3.86	-1.61	+
Q91X52	L-xylulose reductase	Dcxr	1.23975	0.310047	1.79057	0.0161969			30.1864	30.246	30.2607	29.7733	30.0072	29.9825	-0.210001	3.18	0.210001	-1.9
Q4VA53	Sister chromatid cohesion protein PDS5 homolog B	Pds5b	0.804553	-0.31374	1.79041	0.0162027			29.4541	29.6212	29.683	29.842	29.8843	29.9732	-0.189999	-0.330002	0.700001	0.130001
O70311	Glycylpeptide N-tetradecanoyltransferase 2	Nmt2	1.6399	0.713607	1.79024	0.0162091	+	+	25.1778	25.1754	25.4856	24.8221	24.5593	24.3165	0.199999	-1.47	0.679998	0.269999
Q922D4	Serine/threonine-protein phosphatase 6 regulatory subunit 3	Ppp6r3	0.871619	-0.19823	1.78984	0.0162241			29.3627	29.5068	29.457	29.5948	29.6851	29.6413	-0.41	-0.120001	0.280001	0.460001
Q99J99	3-mercaptopyruvate sulfurtransferase	Mpst	1.13975	0.188723	1.78982	0.0162249			30.026	29.9086	29.872	29.7295	29.755	29.7559	1.35	-0.549999	0.299999	-0.299999
O35609	Secretory carrier-associated membrane protein 3	Scamp3	1.22103	0.2881	1.78748	0.0163126			29.2166	29.249	29.3603	29.087	28.8872	28.9873	0.27	-0.27	-0.4	0.529999
Q9EPU0	Regulator of nonsense transcripts 1	Upf1	0.9164	-0.12595	1.7864	0.0163532			30.0504	30.0678	30.1106	30.1819	30.2539	30.1708	0.00999832	-0.57	0.0499992	0.16
P60202	Myelin proteolipid protein	Plp1	0.714363	-0.48527	1.7863	0.0163567	+		34.7839	34.7586	34.6438	35.4311	35.1656	35.0454	-0.0699997	0.0499992	-1.28	7.85	+
P58749	Transmembrane 6 superfamily member 1	Tm6sf1	0.374578	-1.41666	1.78571	0.016379	+	-	25.1236	25.676	25.7263	26.3295	27.2642	27.1822
Q9WTN0	Geranylgeranyl pyrophosphate synthase	Ggps1	0.790498	-0.339167	1.78555	0.016385			27.4337	27.5705	27.4112	27.8622	27.8965	27.6741	0.139999	-1.86	-0.139999	0.92
P59114	Phosphorylated CTD-interacting factor 1	Pcif1	0.739099	-0.43616	1.78191	0.016523	+		27.0441	27.1874	27.3371	27.7294	27.6555	27.4922	-1.05	0.390001	1.2	0.0300007
Q9CQ49	Nuclear cap-binding protein subunit 2	Ncbp2	0.587961	-0.766207	1.78155	0.0165366	+	-	26.3227	26.3056	26.0657	26.7383	26.9255	27.3289	-0.860001	-1.41	0.66	1.13
Q9EQU3	Toll-like receptor 9	Tlr9	1.19302	0.254623	1.7814	0.0165425			29.361	29.4443	29.4471	29.2776	29.1136	29.0973	0.339998	4.52	-0.629999	-0.379999	+
Q80Y17	Lethal(2) giant larvae protein homolog 1	Llgl1	0.67863	-0.559303	1.77989	0.0166002	+	-	25.4935	25.6992	25.8486	26.4166	26.0847	26.2179	1.63	-2.57	-1.55	1.61
Q80U78	Pumilio homolog 1	Pum1	0.619778	-0.690177	1.77913	0.0166292	+	-	26.2921	26.6638	26.4688	27.4285	27.0995	26.9673	-0.18	-0.68	0.41	0.34
Q8R3S6	Exocyst complex component 1	Exoc1	0.83231	-0.264807	1.77536	0.016774			29.3027	29.2943	29.3685	29.5179	29.53	29.7119	-0.299999	-0.219999	-0.199999	0.98
P27641	X-ray repair cross-complementing protein 5	Xrcc5	1.21491	0.28085	1.77277	0.0168744			26.7724	26.7641	26.5872	26.4889	26.3589	26.4334	-0.75	-0.92	1.07	1.22
Q8CES0	N-alpha-acetyltransferase 30	Naa30	0.582787	-0.77896	1.77264	0.0168795	+	-	24.7977	24.9433	24.6723	25.744	25.2217	25.7845	-0.280001	-0.610001	0.19	0.93
Q80YR5	Scaffold attachment factor B2	Safb2	0.594242	-0.750877	1.76731	0.0170879	+	-	26.9501	27.2403	27.1382	27.5302	28.1031	27.9478	-0.279999	-0.299999	0.42	-0.229999
O09044	Synaptosomal-associated protein 23	Snap23	0.709758	-0.4946	1.7662	0.0171319	+		29.4672	29.6736	29.7197	30.3119	30.0345	29.9979	-0.290001	0.620001	-2.07	0.370001
Q9JHS9	Spliceosome-associated protein CWC15 homolog	Cwc15	0.540545	-0.887513	1.766	0.0171395	+	-	26.7264	27.2091	27.3306	27.9825	28.1989	27.7471	-0.219999	-1.55	0.960001	0.229999
Q60664	Lymphoid-restricted membrane protein;Processed lymphoid-restricted membrane protein	Lrmp	0.650591	-0.620177	1.76572	0.0171507	+	-	27.8756	28.2797	28.2606	28.9045	28.7692	28.6027	-1	4.22	-0.65	0.65	+
Q62376	U1 small nuclear ribonucleoprotein 70 kDa	Snrnp70	0.775886	-0.366083	1.7644	0.017203	+		30.0986	29.836	30.1289	30.3777	30.3814	30.4026	-0.0699997	0.0499992	-0.139999	0.0699997
P50114	Protein S100-B	S100b	1.76608	0.820553	1.76357	0.0172357	+	+	27.8596	27.4417	27.1952	26.7684	26.5214	26.745	3.25	-3.54	-3.55	3.98	+
Q8BTZ4	Anaphase-promoting complex subunit 5	Anapc5	0.770203	-0.37669	1.75987	0.0173834	+		25.5624	25.8285	25.5552	25.9918	25.99	26.0945	-0.809999	-0.58	0.58	0.620001
Q8BVI5	Syntaxin-16	Stx16	1.30653	0.385743	1.75976	0.0173875	+		25.7292	25.5405	25.6384	25.1694	25.1667	25.4147	-0.34	0.0300007	1.07	0.0500011
Q80U30	Protein CLEC16A	Clec16a	0.684315	-0.547267	1.75832	0.0174456	+	-	25.1001	25.5432	25.359	25.9853	25.8646	25.7942	4.1	-3.89	1.87	-4.41	+
Q91YH5	Atlastin-3	Atl3	1.16737	0.223257	1.75826	0.0174476			30.33	30.3745	30.5023	30.1377	30.2225	30.1768	-0.41	0.480001	-0.960001	0.57
Q9D0D5	General transcription factor IIE subunit 1	Gtf2e1	0.663715	-0.591363	1.75747	0.0174794	+	-	25.6137	25.6804	25.9642	26.1886	26.5485	26.2952	-0.630001	-0.66	1.59	-0.119999
P26516	26S proteasome non-ATPase regulatory subunit 7	Psmd7	1.19985	0.26285	1.75559	0.0175555			30.1618	30.3279	30.2152	29.9807	30.0478	29.8878	0.16	-0.16	-0.259998	0.52
Q60963	Platelet-activating factor acetylhydrolase	Pla2g7	2.26023	1.17647	1.75538	0.017564	+	+	26.9147	27.5404	27.3892	26.0762	25.7119	26.5268	2.38	0.709999	-1.63	-0.709999
Q99K23	Ufm1-specific protease 2	Ufsp2	0.871907	-0.197753	1.75348	0.017641			28.2727	28.3824	28.3164	28.4612	28.5075	28.596	-0.419998	0.299999	-0.199999	0.27
P84096	Rho-related GTP-binding protein RhoG	Rhog	0.856616	-0.22328	1.75324	0.0176508			33.0815	33.1983	33.2255	33.3388	33.462	33.3743	-0.66	2.31	-1.51	0.639999
Q9D8W5	26S proteasome non-ATPase regulatory subunit 12	Psmd12	1.11448	0.156373	1.75313	0.0176552			30.8011	30.8262	30.8736	30.6248	30.6659	30.7412	-0.419998	-0.0299988	0.0299988	0.309998
Q925N2	Sideroflexin-2	Sfxn2	0.862642	-0.213167	1.75255	0.0176787			25.808	25.9807	25.9056	26.0669	26.1281	26.1387	-0.380001	3.28	0.280001	-0.959999
Q61072	Disintegrin and metalloproteinase domain-containing protein 9	Adam9	1.70212	0.767333	1.75203	0.0177	+	+	27.3447	27.0377	27.1295	26.0599	26.5159	26.6341	-0.809999	-0.949999	0.0799999	1.99
Q9QYY8	Spastin	Spast	0.659085	-0.601463	1.75147	0.0177226	+	-	25.1411	25.6096	25.5998	26.0598	26.0385	26.0566	1.04	-1.47	-0.959999	1.34
P09602	Non-histone chromosomal protein HMG-17	Hmgn2	0.393279	-1.34637	1.75072	0.0177533	+	-	24.6407	24.686	25.313	25.7283	26.6568	26.2938
Q8CIB5	Fermitin family homolog 2	Fermt2	0.647762	-0.626463	1.75065	0.0177564	+	-	26.9296	26.8898	26.9346	27.8315	27.2761	27.5258	2.64	-2.82	-1.42	1.42
Q8BR65	Sin3 histone deacetylase corepressor complex component SDS3	Suds3	0.706028	-0.502203	1.74957	0.0178005	+	-	24.391	24.7187	24.759	25.0676	25.0704	25.2373	-1.23	0.18	1.47	-0.17
Q9EQJ0	Two pore calcium channel protein 1	Tpcn1	1.55118	0.63337	1.74955	0.0178011	+	+	27.9972	28.4167	28.2564	27.3836	27.6381	27.7486	1.12	0.1	-0.1	-0.84
Q8QZV7	Protein asunder homolog	Asun	0.825166	-0.277243	1.74884	0.0178305			25.272	25.4383	25.3295	25.5555	25.5896	25.7264	-0.940001	-0.6	0.6	1
Q922D8	C-1-tetrahydrofolate synthase, cytoplasmic;Methylenetetrahydrofolate dehydrogenase;Methenyltetrahydrofolate cyclohydrolase;Formyltetrahydrofolate synthetase;C-1-tetrahydrofolate synthase, cytoplasmic, N-terminally processed	Mthfd1	1.03869	0.05477	1.7484	0.0178484			30.9971	30.9852	31.0206	30.9606	30.9281	30.9498	1.53	-0.719997	-0.789997	0.609997
Q99LD4	COP9 signalosome complex subunit 1	Gps1	0.808005	-0.307563	1.74636	0.0179325			29.9692	29.9376	29.9421	30.1636	30.1943	30.4138	-0.730001	-0.630001	0.420002	0.960001
Q9QXK7	Cleavage and polyadenylation specificity factor subunit 3	Cpsf3	0.852282	-0.230597	1.74292	0.018075			27.7661	27.8071	27.7545	28.1113	27.9131	27.9951	-0.5	-0.42	0.720001	0.42
Q66GT5	Phosphatidylglycerophosphatase and protein-tyrosine phosphatase 1	Ptpmt1	0.798618	-0.324423	1.74251	0.0180922			24.9888	24.9385	24.7617	25.1602	25.1865	25.3156	1.97	-0.219999	-0.280001	-0.0900002
P70336	Rho-associated protein kinase 2	Rock2	0.906262	-0.142	1.74	0.0181968			31.0764	31.1334	31.1076	31.2734	31.2875	31.1825	0	0.379999	-1.73	0.0799999
O55222	Integrin-linked protein kinase	Ilk	0.775006	-0.36772	1.73937	0.0182232	+		31.5462	31.39	31.4564	31.995	31.7156	31.7852	0.83	0.620001	-0.880001	-0.790001
Q8VCA8	Secernin-2	Scrn2	0.803029	-0.316477	1.73911	0.0182343			26.6353	26.7474	26.638	26.8681	26.9804	27.1216	0.91	-1.19	-0.189999	0.16
Q9QX60	Deoxyguanosine kinase, mitochondrial	Dguok	0.849542	-0.235243	1.73814	0.0182751			29.1307	29.2242	29.2781	29.3633	29.4661	29.5094	-0.33	0.65	0.480001	-0.800001
Q6PB44	Tyrosine-protein phosphatase non-receptor type 23	Ptpn23	1.10843	0.148517	1.73582	0.0183731			29.8143	29.7936	29.854	29.6181	29.7358	29.6625	-0.16	-0.0599995	-0.17	0.459999
Q3TIV5	Zinc finger CCCH domain-containing protein 15	Zc3h15	0.773037	-0.37139	1.7357	0.0183781	+		26.804	26.5131	26.6919	27.1242	27.0353	26.9638	-0.550001	-0.630001	0.540001	0.58
Q60668	Heterogeneous nuclear ribonucleoprotein D0	Hnrnpd	0.668941	-0.58005	1.73432	0.0184367	+	-	31.3097	31.4328	31.6395	31.8251	32.2243	32.0727	0.110001	-0.619999	-0.0699997	0.16
Q61103	Zinc finger protein ubi-d4	Dpf2	0.75393	-0.407497	1.73401	0.0184496	+		27.7954	27.8541	27.9455	28.1133	28.257	28.4472	-1.55	0.83	1.42	-1.47
Q61545	RNA-binding protein EWS	Ewsr1	0.647894	-0.62617	1.73243	0.0185168	+	-	29.8599	30.1167	30.3213	30.5595	30.7323	30.8846	0.280003	-0.830002	-0.18	0.280003
Q80V94	AP-4 complex subunit epsilon-1	Ap4e1	0.714108	-0.485787	1.73137	0.0185624	+		25.1198	25.4605	25.1628	25.8675	25.6839	25.6492	-2.32	0.689999	-0.0899983	-0.0299988
Q61166	Microtubule-associated protein RP/EB family member 1	Mapre1	0.857762	-0.22135	1.73119	0.0185699			32.2631	32.2281	32.3097	32.3979	32.4865	32.5804	0.350002	-0.570003	-0.0300026	0.0300026
Q9JJF9	Signal peptide peptidase-like 2A	Sppl2a	1.56174	0.643153	1.72915	0.0186575	+	+	26.6249	27.0606	27.0935	26.3286	26.3819	26.1391	0.0900002	1.36	-1.28	-0.0900002
Q8BIQ5	Cleavage stimulation factor subunit 2	Cstf2	0.573477	-0.802193	1.72901	0.0186634	+	-	25.8039	26.3539	25.7567	26.6041	26.8589	26.8582	-0.25	-0.710001	0.290001	0.580002
Q8K2T8	RNA polymerase II-associated factor 1 homolog	Paf1	0.76634	-0.383943	1.72823	0.018697	+		26.8924	26.9528	26.7852	27.222	27.1321	27.4281	-0.74	0.559999	0.780001	0.57
Q8BP67	60S ribosomal protein L24	Rpl24	1.28925	0.36653	1.72797	0.0187081	+		30.7359	30.7371	30.5954	30.1835	30.4723	30.313	-0.489998	-0.130001	0.299999	0.259998
Q78IK2	Up-regulated during skeletal muscle growth protein 5	Usmg5	0.856093	-0.22416	1.7264	0.0187757			29.2921	29.3075	29.2251	29.604	29.459	29.4342	-0.15	0.210001	0.550001	-0.230001
Q9CXV1	Succinate dehydrogenase [ubiquinone] cytochrome b small subunit, mitochondrial	Sdhd	1.22082	0.287847	1.72428	0.0188677			26.3776	26.2834	26.4454	26.1283	26.151	25.9635	0.25	-0.35	-0.58	0.35
O08582	GTP-binding protein 1	Gtpbp1	0.793011	-0.334587	1.72237	0.0189509			29.6054	29.746	29.7594	29.9429	30.181	29.9906	-0.42	-0.48	0.690001	0.42
P83917	Chromobox protein homolog 1	Cbx1	0.75525	-0.404973	1.72232	0.0189529	+		30.1718	29.8046	30.0106	30.396	30.4084	30.3975	-0.320002	1.16	0.629999	-0.24
Q9CT10	Ran-binding protein 3	Ranbp3	0.643628	-0.6357	1.72157	0.0189858	+	-	28.774	29.2953	29.1284	29.6881	29.5961	29.8207	-1.13	0.139999	0.34	0.139999
Q9R1P0	Proteasome subunit alpha type-4	Psma4	1.14568	0.196203	1.7194	0.0190811			31.7617	31.6753	31.7272	31.4518	31.6072	31.5166	-0.380001	0.459999	0.149998	-0.169998
O54984	ATPase Asna1	Asna1	1.23527	0.304827	1.71864	0.0191145			30.3145	30.4511	30.5094	30.0363	30.2256	30.0986	0.300003	-0.130001	-0.0400009	-0.170002
Q60829	Protein phosphatase 1 regulatory subunit 1B	Ppp1r1b	0.459657	-1.12137	1.71744	0.0191674	+	-	25.0922	25.1715	24.4694	26.3858	25.7134	25.9981
Q9CQA1	Trafficking protein particle complex subunit 5	Trappc5	1.15767	0.211223	1.71666	0.0192019			27.9991	28.0424	28.0458	27.7703	27.7584	27.9248	0.690001	0.73	-0.73	0.309999
Q99MS7	EH domain-binding protein 1-like protein 1	Ehbp1l1	0.725899	-0.46216	1.71645	0.0192111	+		26.9527	26.6644	27.0664	27.3129	27.3665	27.3906	-0.75	3.43	0.16	-0.16	+
Q8BG07	Phospholipase D4	Pld4	0.829998	-0.26882	1.71586	0.0192372			31.5219	31.5445	31.5728	31.6775	31.898	31.8703	-0.82	8.36	0.290001	-1.32	+
Q9QXE7	F-box-like/WD repeat-containing protein TBL1X	Tbl1x	0.682739	-0.550593	1.71568	0.0192449	+	-	25.5577	25.721	25.865	26.2037	26.4877	26.1041	-0.529999	0.18	0.289999	-0.16
Q69ZN7	Myoferlin	Myof	2.32045	1.21441	1.71552	0.0192524	+	+	27.7294	27.4041	27.3092	26.3832	25.7091	26.7073	-0.550001	5.94	-0.129999	0.129999	+
P30999	Catenin delta-1	Ctnnd1	0.872814	-0.196253	1.71435	0.0193041			29.3468	29.4209	29.4681	29.5325	29.6412	29.6509	0.330002	-0.260002	0.330002	-0.369999
Q9D3A9	Protein tweety homolog 1	Ttyh1	1.59642	0.674837	1.71411	0.0193147	+	+	26.8012	27.3342	27.1013	26.2277	26.5153	26.4692	4.32	-2.45	-2.21	1.1	+
Q80UG5	Septin-9	2019-09-09	1.5224	0.606343	1.71348	0.0193429	+	+	29.5817	29.2731	29.2886	29.003	28.573	28.7483
Q8BVF2	Phosducin-like protein 3	Pdcl3	0.808857	-0.306043	1.71288	0.0193696			27.9689	28.0796	28.0809	28.3856	28.2105	28.4513	-0.99	-0.139999	0.139999	0.289999
P56391	Cytochrome c oxidase subunit 6B1	Cox6b1	0.664272	-0.590153	1.71098	0.0194546	+	-	31.0798	30.5945	30.6994	31.4378	31.2785	31.4279	1.35	-0.58	-0.690001	-0.57
O35566	CD151 antigen	Cd151	0.764685	-0.387063	1.7104	0.0194804	+		26.7393	26.8724	27.0417	27.2385	27.3759	27.2002
P39054	Dynamin-2	Dnm2	0.927293	-0.108903	1.71033	0.0194837			32.4021	32.3572	32.4443	32.4845	32.5127	32.5331	-0.93	4.9	0.450001	-0.51	+
Q06180	Tyrosine-protein phosphatase non-receptor type 2	Ptpn2	0.751543	-0.412073	1.7095	0.0195207	+		25.8002	25.8288	26.1094	26.3356	26.3999	26.2392	-0.0799999	0.0799999	0.91	-0.15
Q9CPX6	Ubiquitin-like-conjugating enzyme ATG3	Atg3	0.86811	-0.20405	1.70868	0.0195576			29.3005	29.4688	29.3386	29.5828	29.5989	29.5384	0.0599995	-0.4	-0.629999	0.58
Q08642	Protein-arginine deiminase type-2	Padi2	0.557447	-0.843093	1.70861	0.0195607	+	-	25.0096	25.4098	25.6801	25.9906	26.3122	26.326	0.82	-0.150002	-2.93	1.45
P28652	Calcium/calmodulin-dependent protein kinase type II subunit beta	Camk2b	1.68379	0.751713	1.70734	0.0196182	+	+	28.3383	27.7015	27.7979	27.2059	27.1509	27.2257	-0.00999832	0.00999832	1.46	-0.259998
Q8CH18	Cell division cycle and apoptosis regulator protein 1	Ccar1	0.733052	-0.448013	1.70612	0.0196732	+		29.3146	29.5879	29.6543	29.9012	30.0823	29.9173	-1.09	-0.490002	0.93	0.290001
Q99LX0	Protein deglycase DJ-1	Park7	0.851603	-0.231747	1.70603	0.0196774			33.154	33.163	33.2473	33.3996	33.3383	33.5217	-0.139999	-0.129997	0.109997	0.0199966
Q3UMT1	Protein phosphatase 1 regulatory subunit 12C	Ppp1r12c	0.679204	-0.558083	1.70558	0.0196978	+	-	29.7558	29.938	30.0899	30.7096	30.3525	30.396	0.960001	0.470001	-0.230001	-0.950001
O35250	Exocyst complex component 7	Exoc7	0.852775	-0.229763	1.70337	0.0197982			29.0203	28.9171	29.1233	29.2346	29.2374	29.278	-0.390001	0.119999	-0.26	0.859999
O35643	AP-1 complex subunit beta-1	Ap1b1	0.882715	-0.17998	1.70322	0.0198053			31.8452	31.7294	31.858	32.0319	31.9459	31.9946	-0.0200005	1.19	-0.630001	0.0200005
Q8R1Q8	Cytoplasmic dynein 1 light intermediate chain 1	Dync1li1	1.23868	0.308807	1.70318	0.0198071			30.7264	30.7324	30.7726	30.274	30.5019	30.5291	-0.509998	-0.789999	0.439999	0.93
O35593	26S proteasome non-ATPase regulatory subunit 14	Psmd14	1.198	0.260633	1.70069	0.0199209			30.2333	30.4545	30.4242	30.1043	30.1047	30.1212	-0.300003	-0.360001	0.0699997	0.369999
Q9DCE5	p21-activated protein kinase-interacting protein 1	Pak1ip1	0.664005	-0.590733	1.7005	0.0199297	+	-	25.8249	25.8862	26.2001	26.3488	26.6587	26.6759	-0.32	0.24	0.67	-0.25
Q8BHT6	Beta-1,3-glucosyltransferase	B3galtl	1.29071	0.368167	1.70008	0.0199489	+		27.5016	27.6484	27.75	27.2912	27.1389	27.3653	0.66	-0.73	1.28	-0.110001
Q9WVR4	Fragile X mental retardation syndrome-related protein 2	Fxr2	0.679044	-0.558423	1.69942	0.0199792	+	-	27.753	27.8241	27.8631	28.5836	28.4386	28.0932	-0.49	-0.82	1.14	0.49
Q8VE52	Opioid growth factor receptor-like protein 1	Ogfrl1	0.875751	-0.191407	1.69768	0.0200595			28.2159	28.0443	28.1661	28.3259	28.3367	28.3379
Q9ERL7	Glia maturation factor gamma	Gmfg	0.774228	-0.36917	1.69691	0.0200951	+		30.4664	30.1825	30.2182	30.7084	30.5747	30.6915	-2.63	6.04	2.54	-2.81	+
Q9CQH7	Transcription factor BTF3 homolog 4	Btf3l4	0.899304	-0.15312	1.69658	0.0201104			29.9131	29.9047	29.8164	29.9811	30.0396	30.0729	0.0599995	-0.469999	-0.0599995	0.510002
Q5SFM8	RNA-binding protein 27	Rbm27	0.760605	-0.39478	1.69575	0.020149	+		25.8961	25.9314	26.1847	26.3246	26.5034	26.3685	-0.389999	0.1	0.229999	0.0200005
Q3UVL4	Vacuolar protein sorting-associated protein 51 homolog	Vps51	1.09272	0.12793	1.6955	0.0201603			28.6762	28.5871	28.5807	28.5064	28.4575	28.4962	-0.849998	0.110001	-0.110001	0.49
Q9CU62	Structural maintenance of chromosomes protein 1A	Smc1a	0.792098	-0.33625	1.69089	0.0203758			30.7105	30.6677	30.92	31.15	31.1456	31.0113	-0.360001	0.439999	0.549999	-0.400002
Q9JHJ0	Tropomodulin-3	Tmod3	1.81543	0.860313	1.68945	0.0204432	+	+	28.7335	28.244	28.5515	27.287	27.8059	27.8552	0.26	0.290001	-0.19	-2.69
P63087	Serine/threonine-protein phosphatase PP1-gamma catalytic subunit	Ppp1cc	1.32214	0.40288	1.68715	0.0205517	+		28.7594	28.5575	28.444	28.0978	28.1626	28.2919	-0.210001	0.0400009	0.0100002	0.219999
Q9JJZ4	Ubiquitin-conjugating enzyme E2 J1	Ube2j1	1.21917	0.2859	1.68595	0.0206085			29.3267	29.4326	29.2277	28.9505	29.1187	29.0601	0.33	1.28	-1.04	-0.33
Q99JW2	Aminoacylase-1	Acy1	0.862339	-0.213673	1.68582	0.020615			29.8113	29.8817	29.938	30.003	30.1225	30.1465	0.41	0.33	-0.33	-0.84
Q99J83	Autophagy protein 5	Atg5	1.40273	0.488237	1.6856	0.0206254	+		28.5371	28.9263	28.846	28.1709	28.3587	28.3151	1.05	-1.18	-0.75	0.75
Q60749	KH domain-containing, RNA-binding, signal transduction-associated protein 1	Khdrbs1	0.710456	-0.493183	1.6836	0.0207207	+		29.9755	30.2058	30.2364	30.782	30.6842	30.4311	-0.360001	-0.610001	0.600002	0.27
Q9CW46	Ribonucleoprotein PTB-binding 1	Raver1	0.75823	-0.399293	1.68308	0.0207454	+		28.1491	28.3514	28.3327	28.6978	28.5182	28.815	-0.59	0.219999	-0.35	0.450001
Q3U4I7	Pyridine nucleotide-disulfide oxidoreductase domain-containing protein 2	Pyroxd2	1.39019	0.475283	1.68129	0.0208309	+		26.3633	26.2583	25.9877	25.8248	25.6094	25.7493	2.16	3.73	-2.62	-2.5	+
Q9D6F9	Tubulin beta-4A chain	Tubb4a	0.417176	-1.26127	1.68079	0.020855	+	-	28.8743	27.8069	28.1157	29.7171	29.5729	29.2906	-2.06	-1.8	1.8	3.74	+
Q91XA2	Golgi membrane protein 1	Golm1	0.816047	-0.293277	1.67846	0.0209673			29.0571	29.0323	29.0279	29.2077	29.3109	29.4785	-0.0100002	2.21	0.0100002	-1.22
Q9JI75	Ribosyldihydronicotinamide dehydrogenase [quinone]	Nqo2	0.73837	-0.437583	1.67616	0.0210785	+		27.4369	27.7068	27.5465	28.1607	27.8526	27.9897	0.58	1.03	-0.860001	-0.77
Q91V64	Isochorismatase domain-containing protein 1	Isoc1	1.10976	0.150243	1.67584	0.0210938			29.5851	29.7058	29.6535	29.5014	29.4599	29.5324	-0.109999	-0.17	0.109999	1.02
Q9JKF1	Ras GTPase-activating-like protein IQGAP1	Iqgap1	1.28146	0.357783	1.67424	0.0211721			30.2629	30.0239	30.2257	29.894	29.6897	29.8556	-0.129997	0.599998	0.129997	-1.41
P59438	Hermansky-Pudlak syndrome 5 protein homolog	Hps5	1.13776	0.18619	1.67357	0.0212045			26.2747	26.3782	26.3394	26.2255	26.1096	26.0986	-1.63	1.67	-1.34	1.37
Q3U3R4	Lipase maturation factor 1	Lmf1	0.745938	-0.422873	1.67114	0.0213235	+		27.0079	27.3567	27.2278	27.5511	27.5839	27.7259	1.05	-0.529999	-1.29	0.460001
Q6ZQH8	Nucleoporin NUP188 homolog	Nup188	0.779006	-0.360293	1.66918	0.02142			26.4622	26.1684	26.3775	26.699	26.6171	26.7729	-1.77	0.940001	1.16	-0.67
Q9D883	Splicing factor U2AF 35 kDa subunit	U2af1	0.734118	-0.445917	1.66908	0.021425	+		29.009	29.2715	29.282	29.5273	29.5771	29.7958	-0.389999	0.139999	1.01	0.209999
P51175	Protoporphyrinogen oxidase	Ppox	0.76727	-0.382193	1.66761	0.0214978	+		27.5596	27.3458	27.6894	27.9583	27.8592	27.9239	1.37	0.550001	-0.550001	-0.84
Q99LC5	Electron transfer flavoprotein subunit alpha, mitochondrial	Etfa	0.76807	-0.38069	1.6676	0.021498	+		31.2923	31.4602	31.2373	31.8572	31.6902	31.5846	1.41	0.5	-0.5	-0.959999
Q91WQ3	Tyrosine--tRNA ligase, cytoplasmic;Tyrosine--tRNA ligase, cytoplasmic, N-terminally processed	Yars	0.906254	-0.142013	1.66594	0.0215806			31.2685	31.2309	31.2336	31.4506	31.3856	31.3229	-0.32	-0.639999	0.32	0.84
A2AJ88	Patatin-like phospholipase domain-containing protein 7	Pnpla7	1.17331	0.230587	1.66556	0.0215995			27.471	27.6122	27.6334	27.3047	27.3043	27.4158	1.3	2.36	-2.16	-1.48
Q9R020	Zinc finger Ran-binding domain-containing protein 2	Zranb2	0.620688	-0.68806	1.66486	0.0216341	+	-	26.8131	27.3831	27.0528	27.9475	27.7132	27.6525	-0.279999	-0.219999	0.279999	0.33
P20444	Protein kinase C alpha type	Prkca	0.774874	-0.367967	1.66263	0.0217456	+		28.5082	28.5435	28.6989	29.1084	28.9145	28.8317	-1.45	0.800001	0.52	-0.27
Q9DAK9	14 kDa phosphohistidine phosphatase	Phpt1	0.795389	-0.330267	1.66033	0.021861			30.4102	30.5391	30.3056	30.8293	30.6304	30.786	0.499998	-0.499998	-0.790001	0.609999
Q8VD12	Zinc finger protein 385A	Znf385a	0.527994	-0.921407	1.65939	0.0219082	+	-	25.3129	25.5345	26.0631	26.5547	26.7682	26.3519	0.780001	-0.0699997	0.0799999	-0.84
P70444	BH3-interacting domain death agonist;BH3-interacting domain death agonist p15;BH3-interacting domain death agonist p13;BH3-interacting domain death agonist p11	Bid	0.723506	-0.466923	1.65827	0.0219647	+		28.2707	27.9658	28.0602	28.6611	28.3834	28.653	-2.42	3.25	1.54	-3.16
P35505	Fumarylacetoacetase	Fah	0.753809	-0.40773	1.65339	0.0222132	+		25.5226	25.4921	25.3494	25.9599	25.9628	25.6646	0.809999	-2.46	-0.9	3.03
P70196	TNF receptor-associated factor 6	Traf6	0.665455	-0.587587	1.65293	0.0222364	+	-	25.3225	25.0874	25.2705	26.1051	25.6794	25.6585
Q9JKP5	Muscleblind-like protein 1	Mbnl1	0.672704	-0.571957	1.65255	0.0222562	+	-	27.9766	28.4497	28.4332	28.9108	28.8553	28.8093	-1.49	4.81	-1.07	-0.76	+
Q9CQQ8	U6 snRNA-associated Sm-like protein LSm7	Lsm7	0.751029	-0.41306	1.65156	0.0223068	+		28.2628	28.5445	28.5426	28.791	28.805	28.993	-2.24	0.75	1.37	-1.4
Q91YE7	RNA-binding protein 5	Rbm5	0.769187	-0.378593	1.64978	0.0223986	+		25.0173	24.9505	25.0352	25.4052	25.1925	25.541	-0.360001	-0.620001	0.91	0.120001
Q8C7X2	ER membrane protein complex subunit 1	Emc1	1.13027	0.176663	1.64796	0.0224925			30.129	30.2316	30.2762	30.0329	30.0753	29.9986	0.490002	-0.25	0.119999	-0.149998
Q8CGF7	Transcription elongation regulator 1	Tcerg1	0.705869	-0.502527	1.64787	0.0224974	+	-	28.9396	29.2182	29.3468	29.7648	29.7136	29.5338	-0.82	-0.149998	0.380001	0.149998
P40237	CD82 antigen	Cd82	0.834901	-0.260323	1.64756	0.0225131			28.8367	29.0526	29.0009	29.1948	29.1907	29.2856
Q8BHL3	TBC1 domain family member 10B	Tbc1d10b	0.901457	-0.14967	1.64676	0.0225547			27.3452	27.4416	27.4506	27.5581	27.5226	27.6058	0.33	-2.08	-0.33	0.65
P08551	Neurofilament light polypeptide	Nefl	0.447203	-1.161	1.64463	0.0226659	+	-	29.6047	28.6187	28.9586	30.4689	30.2187	29.9775	-2.27	-2.55	2.27	4.88	+
P61327;Q9CQL1	Protein mago nashi homolog;Protein mago nashi homolog 2	Magoh;Magohb	0.846411	-0.24057	1.64454	0.0226706			29.2554	29.2915	29.3878	29.4646	29.6501	29.5417	-0.34	0.300001	0.370001	-0.0400009
P70663	SPARC-like protein 1	Sparcl1	1.31965	0.40016	1.64425	0.0226854	+		31.2094	31.3185	31.0912	30.6272	30.902	30.8895	3.76	-0.209999	0.0799999	-0.650002	+
Q9CXF4	TBC1 domain family member 15	Tbc1d15	1.16896	0.225223	1.64235	0.0227853			30.0527	30.2407	30.0608	29.8706	29.9133	29.8947	-0.57	0.68	-0.98	0.57
P70460	Vasodilator-stimulated phosphoprotein	Vasp	0.823816	-0.279607	1.64033	0.0228912			31.4183	31.4238	31.323	31.6632	31.5482	31.7926	0.35	2.06	-0.559999	-0.49
Q9DBR0	A-kinase anchor protein 8	Akap8	0.799483	-0.32286	1.63855	0.0229853			27.6492	27.7624	27.9426	28.1633	28.0873	28.0721	-0.85	0.419998	0.66	-0.24
Q922V4	Pleiotropic regulator 1	Plrg1	0.532547	-0.90902	1.63585	0.0231286	+	-	26.8018	27.1583	26.9565	28.3028	27.8377	27.5032	-0.93	-0.540001	0.960003	0.710003
P62960	Nuclease-sensitive element-binding protein 1	Ybx1	0.758638	-0.398517	1.63465	0.0231929	+		29.9007	30.2638	30.1128	30.4295	30.5546	30.4887	0.0900002	-1.07	-0.0900002	0.84
Q9R0I7	YLP motif-containing protein 1	Ylpm1	0.737658	-0.438977	1.63404	0.0232252	+		26.5292	26.7071	26.9467	27.2005	27.1702	27.1293	-0.489998	-1.35	0.810001	0.489998
Q9D0J4	ADP-ribosylation factor-like protein 2	Arl2	1.26719	0.341637	1.63353	0.0232528			26.7393	26.8169	26.889	26.5584	26.5589	26.303	0.15	-0.199999	-0.620001	0.57
P22892	AP-1 complex subunit gamma-1	Ap1g1	0.861216	-0.215553	1.63307	0.0232769			30.8243	30.9299	30.9344	31.1758	31.1427	31.0168	-0.66	0.549999	-0.52	0.52
C0HKD9;C0HKD8			0.603269	-0.729127	1.62838	0.0235296	+	-	26.1198	25.7615	26.1463	26.4129	26.8933	26.9087
O35381	Acidic leucine-rich nuclear phosphoprotein 32 family member A	Anp32a	0.757776	-0.400157	1.62514	0.0237061	+		32.1699	32.4941	32.3894	32.8562	32.7479	32.6498	-0.490002	0.970001	0.0300026	-0.540001
Q9CQ26	STAM-binding protein	Stambp	1.15227	0.204483	1.62488	0.0237202			27.3232	27.2766	27.184	27.0539	26.9882	27.1283	-0.210001	-0.5	0.19	0.65
Q99K95	Protein RTF2 homolog	Rtfdc1	0.555149	-0.849053	1.62374	0.0237828	+	-	25.9395	25.8964	26.4458	27.2623	26.742	26.8246
Q8BVU0	Leucine-rich repeat and calponin homology domain-containing protein 3	Lrch3	1.16175	0.2163	1.62317	0.0238138			26.5606	26.6769	26.6573	26.4801	26.4471	26.3188	3.31	0.34	-0.34	-2.5
P26041	Moesin	Msn	1.21993	0.286797	1.62174	0.0238924			35.4224	35.61	35.626	35.321	35.306	35.1711	0.299999	1.82	-0.299999	-0.759998
Q9QXY9	Peroxisomal biogenesis factor 3	Pex3	1.33133	0.41287	1.6213	0.0239165	+		25.9809	26.3791	26.2189	25.7721	25.7612	25.807	0.699999	-1.79	-0.33	0.609999
Q8BYW1	Rho GTPase-activating protein 25	Arhgap25	0.870498	-0.200087	1.62125	0.0239195			31.2652	31.1296	31.3175	31.4241	31.4393	31.4492	-2.71	7.26	1.94	-1.94	+
Q8BUV3	Gephyrin;Molybdopterin adenylyltransferase;Molybdopterin molybdenumtransferase	Gphn	1.19505	0.25707	1.6188	0.0240548			28.7361	28.7459	28.6054	28.5289	28.4534	28.3338	0.0299988	-0.720001	-0.0299988	0.869999
P62313	U6 snRNA-associated Sm-like protein LSm6	Lsm6	0.781902	-0.35494	1.61804	0.0240967			28.084	28.055	28.1262	28.3166	28.3767	28.6367	-0.889999	0.65	0.540001	0.25
Q8BZ20	Poly [ADP-ribose] polymerase 12	Parp12	1.14721	0.198127	1.6175	0.0241268			28.5242	28.6595	28.5109	28.3225	28.4234	28.3543	3.07	0.780001	-2.97	-2.88
P47955	60S acidic ribosomal protein P1	Rplp1	0.837111	-0.25651	1.61641	0.0241874			30.5849	30.3748	30.548	30.7235	30.7292	30.8247	0.150002	-0.0999985	-0.0399971	-0.0900002
P47757	F-actin-capping protein subunit beta	Capzb	1.41847	0.50434	1.61446	0.0242965	+	+	33.6648	33.7669	33.8339	33.0047	33.4668	33.2811	4.6	-2.85	-2.91	1.49	+
Q9D1P4	Cysteine and histidine-rich domain-containing protein 1	Chordc1	0.795858	-0.329417	1.61417	0.0243125			29.3106	29.5007	29.3397	29.8516	29.6801	29.6076	-0.859999	0.0400009	0.140001	0.209999
P47754	F-actin-capping protein subunit alpha-2	Capza2	1.31907	0.399523	1.61402	0.024321	+		33.1469	33.3371	33.2572	32.7497	33.0455	32.7474	0.210003	0.890003	-0.75	-0.440002
Q8BPM2	Mitogen-activated protein kinase kinase kinase kinase 5	Map4k5	0.698911	-0.51682	1.61234	0.0244153	+	-	26.2123	26.195	26.284	26.6486	27.0313	26.5619	0.58	-2.4	-0.51	0.75
P62192	26S protease regulatory subunit 4	Psmc1	0.862267	-0.213793	1.60986	0.0245552			30.9697	31.1434	31.1274	31.3439	31.2676	31.2703	-0.48	0.0200005	0.27	0.220001
Q6ZWV3;P86048	60S ribosomal protein L10;60S ribosomal protein L10-like	Rpl10;Rpl10l	1.17741	0.235617	1.60796	0.0246627			32.7271	32.6966	32.7465	32.4265	32.6187	32.4181	-0.0600014	0.320003	0.0600014	-0.0900002
P52840	Sulfotransferase 1A1	Sult1a1	0.536949	-0.897143	1.60682	0.0247277	+	-	24.2051	23.4646	23.6147	24.4221	24.8101	24.7436	-0.529999	2.48	-0.229999	0.0699997
Q9WUP4	Polyprenol reductase	Srd5a3	1.21052	0.275627	1.60678	0.0247296			27.3696	27.6062	27.5453	27.1951	27.2001	27.299
Q02819	Nucleobindin-1	Nucb1	1.15043	0.202173	1.60653	0.024744			31.8931	31.7899	31.7329	31.6138	31.5404	31.6551	0.279999	-0.189999	0.32	-0.279999
Q8CHY3	Dymeclin	Dym	1.17768	0.235953	1.60514	0.0248235			24.7033	24.8394	24.9095	24.5998	24.6209	24.5237	0.440001	0.0699997	-0.65	0.0300007
Q9QVP9	Protein-tyrosine kinase 2-beta	Ptk2b	1.14529	0.19571	1.60475	0.0248458			28.5623	28.5429	28.5057	28.4071	28.381	28.2356	-0.229999	2.16	0.229999	-0.66
Q6ZQA0	Neurobeachin-like protein 2	Nbeal2	0.656922	-0.606207	1.60411	0.0248821	+	-	23.6252	24.1971	23.907	24.4714	24.6202	24.4564
Q9CR70	EKC/KEOPS complex subunit Lage3	Lage3	0.478502	-1.0634	1.60291	0.024951	+	-	25.3595	26.2682	25.9144	26.996	27.1173	26.6191	-0.889999	-4.12	0.710001	0.880001	+
Q8VBT6	Apolipoprotein B receptor	Apobr	0.772896	-0.371653	1.60223	0.02499	+		28.875	29.0117	28.9987	29.5253	29.2129	29.2622	0.220001	1.87	-1.16	-0.220001
Q99MR6	Serrate RNA effector molecule homolog	Srrt	0.869415	-0.201883	1.60141	0.0250374			30.7467	30.8018	30.9119	31.0621	31.0436	30.9602	-0.48	0.220001	0.460003	-0.220001
Q920E5	Farnesyl pyrophosphate synthase	Fdps	1.322	0.402723	1.60038	0.0250968	+		28.7647	28.5444	28.6082	28.0639	28.3916	28.2537	0.599998	-1.17	-0.419998	0.779999
Q9Z1S8	GRB2-associated-binding protein 2	Gab2	0.816388	-0.292673	1.59958	0.0251433			26.9655	27.1253	27.0892	27.2335	27.3537	27.4709	-0.130001	0.0599995	-0.92	1.53
Q9Z0H8	CAP-Gly domain-containing linker protein 2	Clip2	0.889638	-0.16871	1.59797	0.0252365			30.2949	30.236	30.1342	30.3677	30.407	30.3966	0.849998	-1.5	-0.790001	0.849998
Q8BU33	Acetolactate synthase-like protein	Ilvbl	1.22671	0.29479	1.59674	0.0253081			29.3454	29.1991	29.4573	29.1142	28.9791	29.0241	0.710001	0.34	-1.15	-0.34
Q9JK23	Proteasome assembly chaperone 1	Psmg1	1.3939	0.479127	1.59662	0.0253149	+		26.8477	27.1463	26.9964	26.344	26.7136	26.4954	-0.139999	-0.0699997	-0.0499992	0.84
Q9CZN8	Glutamyl-tRNA(Gln) amidotransferase subunit A, mitochondrial	Qrsl1	0.614349	-0.70287	1.59628	0.0253347	+	-	25.6869	25.3524	25.2832	26.4608	25.9686	26.0016	0.17	-0.17	1.18	-0.820002
Q9EP89	Serine beta-lactamase-like protein LACTB, mitochondrial	Lactb	0.76639	-0.38385	1.59463	0.0254316	+		29.3951	29.1978	29.3316	29.8182	29.5085	29.7492	0.92	1.36	-0.92	-0.969999
Q63810	Calcineurin subunit B type 1	Ppp3r1	1.26871	0.343357	1.59419	0.0254574			28.8925	28.7357	28.6355	28.4381	28.5071	28.2884	0.43	-0.16	-0.6	0.16
Q60648	Ganglioside GM2 activator	Gm2a	0.72907	-0.45587	1.59407	0.0254644	+		27.7341	27.8318	27.4657	28.245	27.9978	28.1564	-0.389999	0.799999	-1.06	0.389999
P21279	Guanine nucleotide-binding protein G(q) subunit alpha	Gnaq	0.906622	-0.141427	1.59361	0.025491			29.7758	29.8616	29.8461	29.9204	30.0267	29.9607	-0.0100002	-0.1	-0.280001	0.800001
P13439	Uridine 5-monophosphate synthase;Orotate phosphoribosyltransferase;Orotidine 5-phosphate decarboxylase	Umps	1.18818	0.248757	1.5919	0.0255917			29.3841	29.3969	29.1758	29.0701	29.0733	29.0671	-0.659998	1.24	0.529999	-0.529999
Q9CQ65	S-methyl-5-thioadenosine phosphorylase	Mtap	0.917	-0.125007	1.59053	0.0256725			29.9661	29.9597	29.9501	30.0379	30.1541	30.0589	-0.74	0.490002	-0.490002	1.52
P97822	Acidic leucine-rich nuclear phosphoprotein 32 family member E	Anp32e	0.818768	-0.288473	1.59036	0.0256825			29.0777	29.2898	29.1904	29.3619	29.536	29.5255	-0.67	-0.0400009	0.490002	0.0400009
Q01768	Nucleoside diphosphate kinase B	Nme2	1.21793	0.284437	1.58973	0.0257202			31.936	32.0814	31.842	31.7387	31.5888	31.6785
Q8BTG7	Protein NDRG4	Ndrg4	1.91204	0.935113	1.58972	0.0257207	+	+	25.985	25.2832	25.2923	24.7516	24.6908	24.3128	0.0900002	-2.3	0.16	1.09
P63328	Serine/threonine-protein phosphatase 2B catalytic subunit alpha isoform	Ppp3ca	1.25104	0.323123	1.58939	0.0257401			30.7168	30.569	30.4546	30.2807	30.3369	30.1534	0.429998	-0.379999	-0.6	0.379999
P70296	Phosphatidylethanolamine-binding protein 1;Hippocampal cholinergic neurostimulating peptide	Pebp1	1.09864	0.135723	1.58829	0.0258056			33.0815	32.9834	32.9731	32.8672	32.9129	32.8507	0.00999832	-0.889999	0.0200005	0.18
A3KGF7	1-phosphatidylinositol 4,5-bisphosphate phosphodiesterase beta-2	Plcb2	1.12476	0.169613	1.58798	0.025824			28.8616	28.8714	28.8822	28.6054	28.7596	28.7414
Q9D1J3	SAP domain-containing ribonucleoprotein	Sarnp	0.530926	-0.913417	1.58704	0.02588	+	-	28.3205	28.641	28.5785	29.862	29.0131	29.4052	-0.439999	-0.459999	1.02	0.220001
Q8BHD0	Ras-related protein Rab-39A	Rab39a	2.45358	1.29489	1.58559	0.0259664	+	+	26.5204	26.8745	27.0694	24.9127	25.5852	26.0817
Q6PA06	Atlastin-2	Atl2	1.50716	0.591833	1.58316	0.0261118	+	+	25.9704	26.1306	25.6606	25.3348	25.5025	25.1488	1.16	-0.859999	1.12	-1.42
Q8BK67	Protein RCC2	Rcc2	0.848557	-0.236917	1.58165	0.0262027			31.7647	31.8437	31.9583	32.016	32.1492	32.1122	-1.5	0.540001	1.08	-0.440002
Q9QYE6	Golgin subfamily A member 5	Golga5	1.13067	0.177177	1.58113	0.0262345			28.5041	28.5638	28.5764	28.4637	28.3218	28.3274	0.959999	-2.07	0.0799999	-0.189999
P11032	Granzyme A	Gzma	0.295069	-1.76088	1.5783	0.0264057	+	-	25.6345	25.5661	26.9023	27.3704	27.7133	28.3019
P12658	Calbindin	Calb1	1.39101	0.47613	1.57617	0.0265358	+		26.6224	26.1963	26.2213	25.8671	25.8971	25.8474	-2.06	-1.59	0.98	3.16
P63024	Vesicle-associated membrane protein 3	Vamp3	0.669827	-0.57814	1.574	0.0266688	+	-	29.4876	29.9609	29.977	30.4881	30.3576	30.3142	-0.48	0.349998	-0.389999	0.610001
P61290	Proteasome activator complex subunit 3	Psme3	0.916794	-0.12533	1.57006	0.0269117			28.7389	28.682	28.7862	28.886	28.8194	28.8778	-0.77	0.259998	0.529999	-0.25
Q6ZQK5	Arf-GAP with coiled-coil, ANK repeat and PH domain-containing protein 2	Acap2	0.852444	-0.230323	1.56764	0.0270622			29.7036	29.8306	29.914	30.1001	30.002	30.0371	0.389999	0.950001	-1.85	-0.389999
Q99LI7	Cleavage stimulation factor subunit 3	Cstf3	0.841758	-0.248523	1.56753	0.0270687			27.7963	27.9036	27.9473	28.0185	28.2081	28.1661	-1.01	0.079998	0.389999	0.0699997
Q9CZ13	Cytochrome b-c1 complex subunit 1, mitochondrial	Uqcrc1	0.834359	-0.26126	1.56649	0.027134			32.4286	32.2409	32.1915	32.5855	32.5607	32.4986	0.700001	-0.700001	0.389999	-0.43
Q8BUN5	Mothers against decapentaplegic homolog 3	Smad3	0.845398	-0.242297	1.56556	0.0271919			25.8844	25.6792	25.7474	26.0856	25.9935	25.9589
Q6PB93	Polypeptide N-acetylgalactosaminyltransferase 2;Polypeptide N-acetylgalactosaminyltransferase 2 soluble form	Galnt2	0.891988	-0.164903	1.56449	0.0272587			27.7118	27.7024	27.807	27.843	27.9083	27.9646	-0.950001	0.700001	-0.34	0.34
Q61234	Alpha-1-syntrophin	Snta1	0.612293	-0.707707	1.56433	0.0272691	+	-	26.6926	26.1051	26.4695	26.895	27.2239	27.2713	2.6	0.860001	-0.860001	-1.89
Q3TLS3	GDP-D-glucose phosphorylase 1	Gdpgp1	1.21533	0.281347	1.56349	0.0273217			25.9689	25.8512	26.001	25.7945	25.5674	25.6151	-1.67	1.5	-0.75	-0.549999
Q8CGY8	UDP-N-acetylglucosamine--peptide N-acetylglucosaminyltransferase 110 kDa subunit	Ogt	1.15875	0.212573	1.56321	0.0273393			28.839	28.6555	28.6557	28.5271	28.5045	28.4808	-0.280001	-1.45	1.7	0.719999
Q8CHG3	GRIP and coiled-coil domain-containing protein 2	Gcc2	0.765604	-0.38533	1.56303	0.0273511	+		25.5925	25.5708	25.8364	26.1301	25.902	26.1235	-0.16	1.02	-0.41	-0.32
Q8R3Q6	Coiled-coil domain-containing protein 58	Ccdc58	0.781023	-0.356563	1.5627	0.0273718			27.3726	27.4208	27.0987	27.5931	27.695	27.6736	-0.0499992	0.429998	0.0499992	-0.15
Q8R480	Nuclear pore complex protein Nup85	Nup85	0.86422	-0.21053	1.56226	0.0273996			27.839	27.8457	27.807	27.9198	28.0934	28.1102	-0.870001	0.900002	1.23	-0.83
P31938	Dual specificity mitogen-activated protein kinase kinase 1	Map2k1	0.774013	-0.36957	1.55988	0.0275498			30.7803	30.9625	31.0592	31.3828	31.3685	31.1595	-0.219999	0.949999	-0.799999	0.219999
Q8R180	ERO1-like protein alpha	Ero1l	1.15887	0.212717	1.55901	0.0276054			28.0471	28.055	28.0092	27.9466	27.7577	27.7689	-0.59	0.0900002	0.66	0.1
Q62093	Serine/arginine-rich splicing factor 2	Srsf2	0.728012	-0.457967	1.559	0.0276061	+		30.224	30.4388	30.6819	30.9597	30.8939	30.865	-0.889999	0.350002	-0.34	0.68
Q61124	Battenin	Cln3	1.61092	0.687883	1.55325	0.0279738	+	+	26.8386	27.3173	26.9143	26.0721	26.3864	26.548
P62259	14-3-3 protein epsilon	Ywhae	0.920547	-0.119437	1.55244	0.0280262			35.2436	35.209	35.3277	35.383	35.3834	35.3721	0.470001	-0.510002	-0.220001	0.200001
P49586	Choline-phosphate cytidylyltransferase A	Pcyt1a	1.32405	0.404957	1.55195	0.0280576	+		27.9019	28.188	27.824	27.4737	27.6	27.6253	0.210001	-1	-0.210001	0.830002
O54941	SWI/SNF-related matrix-associated actin-dependent regulator of chromatin subfamily E member 1	Smarce1	0.795106	-0.33078	1.55171	0.0280729			28.9358	29.1415	29.1972	29.3199	29.4275	29.5193	-1.09	-0.039999	1.07	0.039999
Q6A4J8	Ubiquitin carboxyl-terminal hydrolase 7	Usp7	0.827993	-0.27231	1.55123	0.0281038			30.107	30.1536	30.3677	30.4902	30.4931	30.462	-0.470001	0.0900002	0.119999	0.18
A2AGT5	Cytoskeleton-associated protein 5	Ckap5	0.868533	-0.203347	1.54959	0.0282103			30.0105	29.9695	30.1467	30.2671	30.2797	30.19	-0.0200005	-0.780003	0.290001	0.300003
Q8CBY3	Leukocyte receptor cluster member 8 homolog	Leng8	0.629185	-0.668443	1.54932	0.0282278	+	-	24.5971	24.1839	24.5002	25.0972	24.8266	25.3626	-2.71	0.279999	0.75	-0.279999
Q9CX99	GRB2-related adapter protein	Grap	0.606541	-0.721323	1.5485	0.0282815	+	-	26.6224	25.9559	26.4955	27.2092	27.0307	26.9979
Q6ZPY7	Lysine-specific demethylase 3B	Kdm3b	0.460202	-1.11966	1.54849	0.0282822	+	-	25.4938	25.3989	24.5212	26.1276	26.1419	26.5035	-0.869999	-0.380001	0.300001	0.76
Q9DBX2	Phosducin-like protein	Pdcl	0.852097	-0.23091	1.54646	0.0284144			25.54	25.5504	25.5478	25.7916	25.8881	25.6513	-1.03	-1.72	1.63	1.03
Q60930	Voltage-dependent anion-selective channel protein 2	Vdac2	0.893387	-0.162643	1.5462	0.0284313			33.5669	33.4821	33.5245	33.6415	33.6493	33.7707	0.139999	0.27	-0.130001	-0.669998
P53395	Lipoamide acyltransferase component of branched-chain alpha-keto acid dehydrogenase complex, mitochondrial	Dbt	0.827226	-0.273647	1.5442	0.0285625			32.795	32.6939	32.6876	32.9463	33.1451	32.906	1.26	-0.52	-0.960001	0.52
Q9CVD2	Ataxin-3	Atxn3	0.835246	-0.259727	1.54289	0.0286488			27.3259	27.5335	27.5254	27.6479	27.7445	27.7716	-2.9	1.53	-0.440001	1.07
Q9CWM4	Prefoldin subunit 1	Pfdn1	0.804741	-0.313403	1.54239	0.028682			27.7856	27.6653	27.9301	28.0324	28.0767	28.212	-1.1	-0.200001	1.58	0.559999
Q9D0B6	Protein PBDC1	Pbdc1	1.32023	0.400793	1.54018	0.0288282	+		28.1412	27.8616	28.1184	27.5915	27.532	27.7954	-1.05	0.360001	0.26	-0.33
P29351	Tyrosine-protein phosphatase non-receptor type 6	Ptpn6	1.1382	0.18675	1.53927	0.0288888			33.4394	33.355	33.5395	33.2862	33.2595	33.2278	-2.93	8.87	1.17	-1.17	+
Q8BGT7	Survival of motor neuron-related-splicing factor 30	Smndc1	0.637811	-0.6488	1.53906	0.0289025	+	-	26.5645	26.2965	26.2806	26.6918	27.1484	27.2478	-0.32	-0.18	0.49	-0.26
Q9DBG9	Tax1-binding protein 3	Tax1bp3	0.841785	-0.248477	1.53889	0.0289141			27.5402	27.5246	27.7069	27.8262	27.7662	27.9248	0.700001	0.469999	-0.51	-0.68
P12970	60S ribosomal protein L7a	Rpl7a	1.17168	0.22858	1.53868	0.0289279			32.9537	32.826	32.7782	32.6609	32.6751	32.5361	-0.5	-0.119999	0.119999	0.209999
P36993	Protein phosphatase 1B	Ppm1b	0.86154	-0.21501	1.53784	0.0289842			28.5314	28.5763	28.5389	28.8888	28.6876	28.7152	0.32	-0.639999	-0.25	0.25
Q9DBF1	Alpha-aminoadipic semialdehyde dehydrogenase	Aldh7a1	1.22159	0.28876	1.5335	0.0292751			30.1695	30.2013	30.0906	29.7043	29.9408	29.9499	2.07	-0.350002	-0.210003	0.210003
G5E829	Plasma membrane calcium-transporting ATPase 1	Atp2b1	1.27675	0.352473	1.53344	0.0292794			30.5099	30.3604	30.4607	30.2196	30.1517	29.9022	-0.18	0.429998	-0.33	0.18
Q62186	Translocon-associated protein subunit delta	Ssr4	1.12817	0.173987	1.52987	0.0295209			29.8626	29.8509	30.0076	29.7511	29.7039	29.7441	0.139999	0.43	-0.219997	-0.48
Q62241	U1 small nuclear ribonucleoprotein C	Snrpc	0.516007	-0.954537	1.52924	0.0295638	+	-	28.2539	27.9108	28.1348	29.5929	28.8187	28.7516	-1.12	0.99	0.529999	-0.360001
Q3THK3	General transcription factor IIF subunit 1	Gtf2f1	0.85776	-0.221353	1.52887	0.0295893			27.4816	27.6583	27.5911	27.7373	27.7775	27.8803	-1.42	0.0200005	0.9	-0.0200005
Q9CQR6	Serine/threonine-protein phosphatase 6 catalytic subunit;Serine/threonine-protein phosphatase 6 catalytic subunit, N-terminally processed	Ppp6c	0.913513	-0.130503	1.52861	0.0296067			29.9725	30.0679	30.0593	30.1225	30.2089	30.1599	-0.42	0.41	-0.120001	0.5
P70441	Na(+)/H(+) exchange regulatory cofactor NHE-RF1	Slc9a3r1	1.18259	0.241947	1.52856	0.02961			30.5557	30.6374	30.6909	30.4723	30.2667	30.4191	3.57	1.75	-1.75	-2.32	+
Q8VDW0	ATP-dependent RNA helicase DDX39A	Ddx39a	1.50375	0.588567	1.52834	0.029625	+	+	27.5441	27.0038	27.4455	26.6431	26.7247	26.8599	-1.33	1.61	0.910002	-0.480001
O54781	SRSF protein kinase 2;SRSF protein kinase 2 N-terminal;SRSF protein kinase 2 C-terminal	Srpk2	1.40239	0.48789	1.52307	0.0299867	+		26.3367	26.391	26.1467	25.5553	25.9821	25.8734	-0.189999	-1.3	0.189999	0.48
Q9R1C7	Pre-mRNA-processing factor 40 homolog A	Prpf40a	0.741122	-0.432217	1.52219	0.0300473	+		28.5626	28.8756	28.9508	29.27	29.2967	29.1188	-0.800001	0.360001	0.419998	-0.389999
Q9R0U0	Serine/arginine-rich splicing factor 10	Srsf10	0.668856	-0.580233	1.52218	0.0300486	+	-	28.0762	28.2542	28.3046	28.4705	28.9195	28.9858	-0.830002	-0.34	1.03	0.32
Q8R5F3	O-acetyl-ADP-ribose deacetylase 1	Oard1	0.686082	-0.543547	1.52142	0.0301006	+	-	26.4556	26.6221	26.9779	27.1399	27.3408	27.2055	-2.64	1.92	0.769999	-0.769999
O70200	Allograft inflammatory factor 1	Aif1	1.2149	0.28084	1.52049	0.0301652			33.5533	33.437	33.5192	33.0969	33.2047	33.3654	-2.27	6.49	0.82	-0.82	+
Q03145	Ephrin type-A receptor 2	Epha2	0.601679	-0.732933	1.51597	0.030481	+	-	24.8055	24.7302	24.2634	25.6219	25.2151	25.1609
Q8R3N6	THO complex subunit 1	Thoc1	0.644713	-0.63327	1.5138	0.030634	+	-	26.0537	26.0241	26.4636	26.5606	27.0016	26.8789	-1.05	0.559998	0.889999	-0.559998
Q9Z2F7	BCL2/adenovirus E1B 19 kDa protein-interacting protein 3-like	Bnip3l	0.555493	-0.84816	1.51332	0.0306674	+	-	25.0907	25.0102	24.7444	26.1622	25.875	25.3526	-0.229999	-0.18	0.67	-0.25
Q811U4	Mitofusin-1	Mfn1	0.74897	-0.41702	1.5132	0.0306764	+		26.5522	26.9134	26.8168	27.3127	27.1019	27.1189	0.49	-1.29	-0.130001	0.130001
Q3TEA8	Heterochromatin protein 1-binding protein 3	Hp1bp3	0.860732	-0.216363	1.51255	0.0307221			30.2108	30.3639	30.4301	30.5503	30.5734	30.5303	-0.439999	-0.0100021	0.470001	-0.0700035
Q921W4	Quinone oxidoreductase-like protein 1	Cryzl1	0.88263	-0.18012	1.5114	0.0308032			28.3472	28.3616	28.3878	28.4386	28.609	28.5892	-0.6	0.309999	-0.32	0.5
Q9D7H3	RNA 3-terminal phosphate cyclase	RtcA	0.836386	-0.25776	1.51071	0.0308528			26.5536	26.6542	26.8092	26.8796	26.9685	26.9421	0.19	-0.570002	0.6	0.27
P48410	ATP-binding cassette sub-family D member 1	Abcd1	0.727904	-0.45818	1.50944	0.0309427	+		27.6365	27.6195	27.7655	28.3651	27.9062	28.1247	-0.550001	3.02	0.24	-0.24
Q9JMA1	Ubiquitin carboxyl-terminal hydrolase 14	Usp14	1.22085	0.28789	1.50633	0.0311651			30.6372	30.8321	30.9028	30.5062	30.5683	30.4339	-0.91	0.34	-0.0599976	0.0599976
Q4PJX1	Protein odr-4 homolog	Odr4	0.886869	-0.173207	1.50601	0.031188			27.4885	27.6462	27.5414	27.6866	27.7772	27.732	-0.27	0.860001	0.200001	-0.77
P30285	Cyclin-dependent kinase 4	Cdk4	0.884516	-0.17704	1.5056	0.0312179			27.0576	26.9245	27.0011	27.1019	27.2341	27.1784	-0.440001	-0.709999	0.940001	0.17
Q61193	Ral guanine nucleotide dissociation stimulator-like 2	Rgl2	0.696641	-0.521513	1.50448	0.0312986	+	-	24.7153	25.0113	24.6292	25.5097	25.1274	25.2833	0.66	-2.37	-0.66	0.719999
O35855	Branched-chain-amino-acid aminotransferase, mitochondrial	Bcat2	1.22075	0.28777	1.50348	0.0313702			30.0325	29.997	30.0128	29.8341	29.5521	29.7928	0.560001	1.91	-0.560001	-1.64
P70698	CTP synthase 1	Ctps1	0.759201	-0.397447	1.50334	0.0313803	+		27.4218	27.5334	27.5472	27.8647	28.1133	27.7168	-1.06	-0.880001	1	0.900002
Q9D735	Uncharacterized protein C19orf43 homolog		0.61456	-0.702373	1.50092	0.0315556	+	-	26.5282	26.4025	26.962	27.5205	27.4075	27.0718
Q9QXG2	Rab proteins geranylgeranyltransferase component A 1	Chm	1.12064	0.164317	1.50079	0.0315655			27.003	27.0382	26.9478	26.7455	26.8734	26.8773	-0.639999	0.85	-1.38	0.539999
Q5U3K5	Rab-like protein 6	Rabl6	0.837877	-0.25519	1.49955	0.0316556			29.1887	29.2599	29.2093	29.5488	29.552	29.3228	-0.219999	-0.769999	0.219999	1
Q9WTX5	S-phase kinase-associated protein 1	Skp1	1.18568	0.24572	1.49836	0.0317422			30.5677	30.6546	30.4534	30.3747	30.217	30.3469	0.610001	-0.609999	-0.650002	-0.309998
Q99NH8	Triggering receptor expressed on myeloid cells 2	Trem2	1.40571	0.491303	1.4978	0.0317834	+		25.841	26.3596	26.0573	25.5596	25.631	25.5934
Q3TPX4	Exocyst complex component 5	Exoc5	0.843266	-0.24594	1.49764	0.031795			28.8308	28.6736	28.876	29.1291	28.9983	28.9908	-0.849998	-0.4	0.76	0.67
Q61301	Catenin alpha-2	Ctnna2	1.4666	0.552477	1.49736	0.0318157	+	+	25.9201	25.7803	25.4026	25.2475	25.191	25.0071
P07901	Heat shock protein HSP 90-alpha	Hsp90aa1	0.882872	-0.179723	1.49716	0.0318303			33.3605	33.3701	33.3865	33.6578	33.4727	33.5258	-0.200001	-0.32	0.559998	0.200001
O35143	ATPase inhibitor, mitochondrial	Atpif1	0.634961	-0.65526	1.49689	0.03185	+	-	28.6807	29.1034	28.8667	29.7683	29.621	29.2273	0.629999	0.719999	-0.959999	-0.629999
Q8BK63	Casein kinase I isoform alpha	Csnk1a1	0.717218	-0.479517	1.49667	0.0318661	+		26.2968	26.3083	26.3994	27.0964	26.7296	26.6171	-0.679998	-0.429998	0.440001	0.790001
Q9ER39	Torsin-1A	Tor1a	1.2805	0.356703	1.4957	0.0319376			26.3465	26.5757	26.6155	26.2348	26.2203	26.0125	-0.130001	0	0.66	-0.35
P62317	Small nuclear ribonucleoprotein Sm D2	Snrpd2	0.808524	-0.306637	1.49509	0.0319826			30.661	30.5993	30.8102	30.8726	31.1199	30.9979
Q8R1V4	Transmembrane emp24 domain-containing protein 4	Tmed4	1.39176	0.47691	1.49345	0.0321033	+		28.1764	28.3832	28.4956	27.9716	27.6466	28.0062	0.960001	-0.730001	-0.550001	0.200001
P24788	Cyclin-dependent kinase 11B	Cdk11b	0.741352	-0.43177	1.49251	0.0321728	+		26.6512	26.7843	26.4226	26.9086	27.1939	27.0508	-1.32	-0.0500011	1.19	0.0500011
Q69ZW3	EH domain-binding protein 1	Ehbp1	0.795099	-0.330793	1.48965	0.0323856			25.6621	25.7473	25.6253	26.0044	26.178	25.8446	0.58	-0.360001	0.16	-0.16
O35638	Cohesin subunit SA-2	Stag2	0.834436	-0.261127	1.4896	0.032389			27.8653	27.8556	28.0205	28.1067	28.2969	28.1212	-0.690001	0.24	0.18	-0.0799999
Q91VK4	Integral membrane protein 2C;CT-BRI3	Itm2c	2.19378	1.13342	1.48918	0.0324204	+	+	25.8188	25.3426	24.9964	23.7362	24.4622	24.5592	1.62	-1.23	0.320002	-0.639999
Q8CFK6	DENN domain-containing protein 1C	Dennd1c	0.557545	-0.84284	1.48885	0.0324448	+	-	24.0964	24.6082	24.8492	25.0986	25.4087	25.575
P46660	Alpha-internexin	Ina	0.624121	-0.680103	1.48756	0.0325413	+	-	28.4886	27.9713	28.0915	29.0884	28.9047	28.5985	-4.42	-2.95	2.95	3.44	+
Q99P88	Nuclear pore complex protein Nup155	Nup155	0.9243	-0.113567	1.48739	0.0325546			29.4921	29.4229	29.381	29.5314	29.5314	29.5739	-0.509998	0.380001	0.690002	-0.43
P28741	Kinesin-like protein KIF3A	Kif3a	1.19257	0.25407	1.4873	0.0325613			26.5366	26.6636	26.5549	26.4115	26.3866	26.1947	-0.780001	-0.970001	0.699999	0.719999
Q6NS82	Protein FAM134A	Fam134a	1.62313	0.69878	1.48697	0.0325863	+	+	25.7768	25.3941	25.7392	25.2986	24.7677	24.7475	-1.85	1.53	-1.53	2.06
Q9D6J6	NADH dehydrogenase [ubiquinone] flavoprotein 2, mitochondrial	Ndufv2	0.776828	-0.364333	1.48676	0.0326016			28.8257	28.651	28.4414	29.0492	28.972	28.9899	0.65	-0.329998	0.269999	-0.349998
O88685	26S protease regulatory subunit 6A	Psmc3	0.882289	-0.180677	1.48619	0.0326444			31.1598	31.2221	31.2438	31.3481	31.4895	31.3303	-0.209999	-0.119999	-0.330002	0.470001
Q9QUH0	Glutaredoxin-1	Glrx	0.745825	-0.42309	1.48584	0.0326706	+		29.4842	29.5432	29.7113	30.1125	29.7767	30.1188	0.400002	0.120001	-1.11	-0.120001
Q9D142	Uridine diphosphate glucose pyrophosphatase	Nudt14	1.39312	0.478317	1.48531	0.032711	+		28.3177	28.3798	28.4732	27.696	28.1802	27.8595	-0.469999	1.4	-0.66	0.74
Q8VD65	Phosphoinositide 3-kinase regulatory subunit 4	Pik3r4	1.17226	0.229287	1.48375	0.0328283			28.0882	28.0742	28.0744	27.9595	27.8739	27.7156	-0.269999	0.74	-0.940001	0.219999
Q9D0R2	Threonine--tRNA ligase, cytoplasmic	Tars	1.09838	0.135383	1.48351	0.0328463			30.6849	30.8012	30.803	30.6477	30.6395	30.5957	-0.629999	-0.380001	0.509998	0.419998
Q9JLV1	BAG family molecular chaperone regulator 3	Bag3	0.629726	-0.667203	1.48326	0.0328652	+	-	26.0838	26.4165	25.7141	26.6917	26.8344	26.6899	4.84	1.05	-1.97	-1.05	+
Q8K297	Procollagen galactosyltransferase 1	Colgalt1	1.2127	0.278227	1.48252	0.0329218			28.0023	27.8451	27.945	27.5685	27.7998	27.5895	-1.11	1.72	-0.19	0.19
Q9WTX8	Mitotic spindle assembly checkpoint protein MAD1	Mad1l1	0.635381	-0.654307	1.48163	0.0329888	+	-	26.6644	27.0211	27.2821	27.7372	27.748	27.4453	0	0.889999	-0.0499992	0
Q8K212	Phosphofurin acidic cluster sorting protein 1	Pacs1	0.861787	-0.214597	1.4813	0.0330142			29.2585	29.2615	29.2082	29.5868	29.3989	29.3862	-0.67	-0.17	0.17	0.280001
Q9DBU0	Transmembrane 9 superfamily member 1	Tm9sf1	1.35421	0.437453	1.48113	0.0330273	+		27.0302	26.7371	26.6749	26.219	26.495	26.4158	0.939999	-0.16	-0.19	0.110001
Q9R0P4	Small acidic protein	Smap	0.655889	-0.608477	1.48087	0.033047	+	-	27.1251	27.0415	27.4281	27.5704	27.765	28.0847
P42669	Transcriptional activator protein Pur-alpha	Pura	0.813904	-0.29707	1.48059	0.0330678			30.2539	30.3983	30.4146	30.5011	30.6984	30.7585	0.68	-0.229999	-0.6	0.229999
O88512	AP-1 complex subunit gamma-like 2	Ap1g2	1.71589	0.77896	1.48038	0.0330845	+	+	26.917	26.9956	26.9965	26.2109	25.7611	26.6002	-0.879999	3.6	-0.9	0.25	+
Q60902	Epidermal growth factor receptor substrate 15-like 1	Eps15l1	0.792295	-0.33589	1.47992	0.0331193			29.9651	29.6883	29.7485	30.263	30.0728	30.0738	0	-0.24	-0.17	0.269999
Q6PAL8	DENN domain-containing protein 5A	Dennd5a	0.79263	-0.33528	1.47905	0.0331858			27.4839	27.4084	27.401	27.7934	27.5783	27.9274	2.6	-2.16	-2.66	2.2
P30993	C5a anaphylatoxin chemotactic receptor 1	C5ar1	0.55746	-0.84306	1.47876	0.0332081	+	-	25.8863	25.7271	26.0078	27.2117	26.5467	26.392
Q8CHG7	Rap guanine nucleotide exchange factor 2	Rapgef2	0.839536	-0.252337	1.47819	0.0332511			26.5082	26.2737	26.2796	26.5863	26.5915	26.6407	0.790001	-1.49	-0.550001	0.890001
P68037	Ubiquitin-conjugating enzyme E2 L3	Ube2l3	0.837203	-0.25635	1.47745	0.0333081			32.0233	31.9501	31.9151	32.2501	32.3287	32.0786	0.0999985	0.400002	-0.869999	-0.0999985
Q8JZN5	Acyl-CoA dehydrogenase family member 9, mitochondrial	Acad9	0.919792	-0.12062	1.4762	0.0334041			30.4201	30.3901	30.3976	30.5956	30.4754	30.4988	0.610001	-0.650002	-0.360001	0.360001
Q9D7A8	Armadillo repeat-containing protein 1	Armc1	0.876709	-0.18983	1.47548	0.0334592			25.9987	26.0451	26.134	26.2732	26.3113	26.1628	0.700001	-2.62	0.189999	-0.189999
Q921G7	Electron transfer flavoprotein-ubiquinone oxidoreductase, mitochondrial	Etfdh	0.839237	-0.25285	1.47471	0.0335187			30.6965	30.5053	30.474	30.8879	30.7646	30.7819	1.63	-0.130001	-0.530001	-0.0900002
Q8VDM6	Heterogeneous nuclear ribonucleoprotein U-like protein 1	Hnrnpul1	0.835231	-0.259753	1.47393	0.0335793			31.7861	31.7352	31.9255	32.0159	32.0174	32.1927	-0.620003	0.75	0.5	-0.59
Q8QZY9	Splicing factor 3B subunit 4	Sf3b4	0.778785	-0.360703	1.47063	0.0338352			27.0508	26.7352	26.7975	27.1511	27.1728	27.3416	0.19	-0.310001	-0.19	0.41
Q9D554	Splicing factor 3A subunit 3	Sf3a3	0.817847	-0.290097	1.46985	0.0338962			29.7016	29.5909	29.7677	29.8256	30.0552	30.0497	-0.769997	-0.00999832	0.380001	0.27
Q6DID3	Protein SCAF8	Scaf8	0.69816	-0.51837	1.46972	0.0339064	+	-	26.6338	26.8299	26.5546	26.9078	27.3356	27.33	-1.06	0.0699997	1.12	-0.0699997
P26645	Myristoylated alanine-rich C-kinase substrate	Marcks	0.701225	-0.51205	1.46822	0.0340234	+	-	35.0671	35.076	35.2286	35.9274	35.5714	35.409	1.52	-1.1	-1.66	1.1
O54833	Casein kinase II subunit alpha	Csnk2a2	0.925405	-0.111843	1.46641	0.034166			29.3736	29.3313	29.4341	29.5293	29.4772	29.468	0.469999	-0.43	-0.17	-0.27
Q9D773	39S ribosomal protein L2, mitochondrial	Mrpl2	1.1957	0.25786	1.46445	0.0343205			25.7296	25.8314	25.7976	25.6026	25.3763	25.6062	0.42	-0.449999	0.92	-0.58
Q9CX34	Suppressor of G2 allele of SKP1 homolog	Sugt1	0.800243	-0.32149	1.46395	0.0343598			30.0121	30.0774	30.0536	30.5667	30.2987	30.2422	-0.200001	-0.0100002	0.210001	0.0100002
O35350	Calpain-1 catalytic subunit	Capn1	1.35559	0.43892	1.463	0.0344351	+		30.4132	30.4392	30.6878	30.2774	29.9076	30.0384	2.88	5.42	-3	-3.14	+
Q3UHH1	Zinc finger SWIM domain-containing protein 8	Zswim8	1.51064	0.595157	1.46263	0.0344642	+	+	22.9631	23.4153	23.0365	22.3032	22.5932	22.7331	-1.64	-0.690001	1.15	0.690001
P56671	Myc-associated zinc finger protein	Maz	0.715308	-0.483363	1.46201	0.0345132	+		26.5606	26.8166	26.7205	27.0738	27.0249	27.4492	0.139999	-1.29	1.15	-0.709999
Q9JJC6	RILP-like protein 1	Rilpl1	0.883315	-0.179	1.46116	0.0345816			30.7833	30.6864	30.6404	30.9305	30.9096	30.8069	0.66	1.4	-1.44	0.700001
Q8CFV9	Riboflavin kinase	Rfk	1.16019	0.214367	1.46108	0.0345875			27.6005	27.4371	27.5325	27.3898	27.2209	27.3161	-0.980001	-0.980001	0.84	1.24
Q3V3R4	Integrin alpha-1	Itga1	0.555649	-0.847753	1.46064	0.0346224	+	-	25.814	26.1835	25.8004	27.2559	26.513	26.5722	4.04	0.519999	-0.519999	-1.64	+
P32067	Lupus La protein homolog	Ssb	0.829962	-0.268883	1.46051	0.0346327			30.9385	31.0326	31.1089	31.1759	31.4177	31.293	-0.490002	0.149998	0.309998	0.0300026
Q6PDQ2	Chromodomain-helicase-DNA-binding protein 4	Chd4	0.8294	-0.26986	1.46047	0.0346362			31.0995	31.3857	31.3012	31.5202	31.5192	31.5565	-0.91	-0.0400009	0.77	0.0400009
Q9JHL1	Na(+)/H(+) exchange regulatory cofactor NHE-RF2	Slc9a3r2	0.540071	-0.88878	1.45864	0.0347825	+	-	27.7025	27.2061	27.3651	28.794	28.1237	28.0224	-1.18	1.18	-2.95	1.03
Q61696;P17879	Heat shock 70 kDa protein 1A;Heat shock 70 kDa protein 1B	Hspa1a;Hspa1b	0.676893	-0.563	1.45854	0.0347902	+	-	25.7168	25.3317	25.1217	25.9247	26.0352	25.8992
Q9D358	Low molecular weight phosphotyrosine protein phosphatase	Acp1	0.742023	-0.430463	1.4584	0.0348017	+		28.3568	28.3075	28.5978	28.704	28.7984	29.0511	-0.110001	0.43	0.110001	-0.120001
O08808	Protein diaphanous homolog 1	Diaph1	1.28425	0.360927	1.4561	0.0349866			27.0104	26.9087	27.1041	26.846	26.5263	26.5681
Q76LS9	Protein FAM63A	Fam63a	1.25735	0.33039	1.456	0.0349947			25.7331	25.4968	25.4123	25.3017	25.1583	25.191	-0.43	-1.54	0.43	1.54
Q61102	ATP-binding cassette sub-family B member 7, mitochondrial	Abcb7	0.8268	-0.27439	1.45563	0.0350245			28.6949	28.513	28.3995	28.826	28.8265	28.778	0.0800018	0.119999	-0.279999	-0.110001
P51432	1-phosphatidylinositol 4,5-bisphosphate phosphodiesterase beta-3	Plcb3	0.84352	-0.245507	1.45298	0.0352388			29.9037	29.9968	30.1089	30.1796	30.3491	30.2172	1.56	0.280001	-0.960001	-0.280001
P97434	Myosin phosphatase Rho-interacting protein	Mprip	1.31813	0.398497	1.45044	0.0354457	+		26.2516	25.8645	25.972	25.6282	25.5377	25.7267	3.23	-3.22	3.24	-3.69	+
P97470	Serine/threonine-protein phosphatase 4 catalytic subunit	Ppp4c	1.35475	0.438023	1.44989	0.0354906	+		27.7999	27.8545	27.8331	27.1132	27.5497	27.5105	-0.369999	-0.0699997	0.0699997	0.57
Q5SYL3	Protein KIAA0100	Kiaa0100	0.665152	-0.588243	1.44937	0.0355327	+	-	23.9199	24.4408	24.2859	25.0183	24.6722	24.7209	2.33	-0.0599995	-0.809999	-0.939999
Q9D9M2;P62069	Ubiquitin carboxyl-terminal hydrolase 12;Ubiquitin carboxyl-terminal hydrolase 46	Usp12;Usp46	1.14345	0.193397	1.44879	0.0355807			25.5155	25.5572	25.5506	25.4438	25.3638	25.2355
P62892	60S ribosomal protein L39	Rpl39	3.59667	1.84666	1.44848	0.0356055	+	+	30.6574	30.8319	30.8721	28.0809	30.0669	28.6736	-1.14	0.25	0.84	-0.25
Q9QY81	Nuclear pore membrane glycoprotein 210	Nup210	0.776142	-0.365607	1.44729	0.0357037			29.1017	28.7446	29.0519	29.4036	29.2892	29.3022	-1.33	-0.379997	0.779999	0.379997
Q8BP92	Reticulocalbin-2	Rcn2	0.756057	-0.403433	1.44625	0.0357892	+		28.8726	28.8523	28.497	29.086	29.1161	29.2302	2.41	-1.56	0.789999	-0.789999
P63005	Platelet-activating factor acetylhydrolase IB subunit alpha	Pafah1b1	1.17066	0.227317	1.4444	0.0359421			31.7782	31.9887	31.9793	31.737	31.6744	31.6528	0.279999	-0.759998	-0.279999	0.34
Q9EPE9	Manganese-transporting ATPase 13A1	Atp13a1	1.14846	0.199697	1.44389	0.0359837			30.0953	29.973	30.0136	29.7227	29.8642	29.8959	-0.35	0.48	-0.34	-0.169998
P49442	Inositol polyphosphate 1-phosphatase	Inpp1	0.743425	-0.42774	1.44306	0.0360525	+		25.9035	25.7177	25.5901	26.3705	26.0814	26.0426	0.74	-1.49	-0.74	1.3
Q9QYI3	DnaJ homolog subfamily C member 7	Dnajc7	0.796552	-0.32816	1.44286	0.0360691			29.131	29.2187	29.0309	29.3527	29.3764	29.636	-0.639999	0.299999	0.589998	0.15
P50427	Steryl-sulfatase	Sts	1.52026	0.60432	1.44106	0.0362194	+	+	27.7194	27.1317	27.4859	26.7524	26.7427	27.0291	-2.28	2.98	0.709999	-1.39
B1AZI6	THO complex subunit 2	Thoc2	0.751643	-0.41188	1.44076	0.0362441	+		27.5041	27.5655	27.5684	27.731	27.9571	28.1856	-0.870001	0.450003	0.42	-0.379999
Q8C754	Vacuolar protein sorting-associated protein 52 homolog	Vps52	1.12802	0.173787	1.43872	0.0364151			28.6873	28.6179	28.6443	28.4213	28.5808	28.4261	-0.19	-0.76	-0.15	0.550001
Q99J08	SEC14-like protein 2	Sec14l2	0.848261	-0.23742	1.43802	0.0364738			28.1067	28.2825	28.2534	28.4938	28.3441	28.5169	2.83	-1.44	-3.07	1.44
P49722	Proteasome subunit alpha type-2	Psma2	1.13289	0.180013	1.43788	0.0364852			30.4122	30.4591	30.4833	30.1632	30.3328	30.3186	-0.669998	0.16	-0.0400009	0.189999
P70318	Nucleolysin TIAR	Tial1	0.768049	-0.38073	1.43703	0.0365569			27.6068	27.9552	27.9392	28.1388	28.2017	28.3029	-0.24	-0.200001	0.0900002	0.370001
Q9JHR7	Insulin-degrading enzyme	Ide	1.109	0.149253	1.43648	0.0366032			29.917	29.9489	30.0069	29.8585	29.7282	29.8384	0.779999	-0.870003	-0.450001	0.450001
P49615	Cyclin-dependent-like kinase 5	Cdk5	1.22205	0.289307	1.43442	0.0367773			28.917	28.906	28.9128	28.7959	28.598	28.474	-0.679998	-0.83	0.679998	0.98
Q68FF6	ARF GTPase-activating protein GIT1	Git1	1.12078	0.164503	1.43291	0.0369056			28.4295	28.2868	28.325	28.124	28.2346	28.1892	0.0499992	-0.460001	-0.279999	0.310001
Q924M7	Mannose-6-phosphate isomerase	Mpi	0.800905	-0.320297	1.43282	0.0369133			31.1586	31.376	31.1707	31.4431	31.7013	31.5218	-0.58	1.29	-0.950001	0.52
Q9JLC8	Sacsin	Sacs	0.516289	-0.95375	1.43252	0.0369385	+	-	26.4349	25.5335	26.4241	27.2426	27.042	26.9692	-2.3	-2.87	2.37	1.96
P62743	AP-2 complex subunit sigma	Ap2s1	0.856885	-0.222827	1.43099	0.0370692			29.6019	29.3806	29.4979	29.6482	29.7517	29.749	0.110001	0.84	-0.780001	0.390001
Q61239	Protein farnesyltransferase/geranylgeranyltransferase type-1 subunit alpha	Fnta	0.945437	-0.0809467	1.43068	0.0370955			29.193	29.1822	29.1153	29.2246	29.2513	29.2575	0.229999	-0.229999	-0.699999	1.58
Q8K2C7	Protein OS-9	Os9	1.24036	0.310753	1.43011	0.037144			28.357	28.1936	28.1501	28.0747	27.8089	27.8848	-0.609999	-0.290001	0.290001	0.559999
Q9Z2I9	Succinyl-CoA ligase [ADP-forming] subunit beta, mitochondrial	Sucla2	0.77424	-0.369147	1.42893	0.0372448			31.0258	30.8715	30.9215	31.5152	31.2774	31.1336	0.489998	-0.349998	0.209999	-0.379997
Q99KI3	ER membrane protein complex subunit 3	Emc3	1.19894	0.261763	1.4289	0.0372476			28.4503	28.3289	28.2271	27.9646	28.1085	28.1479	0.549999	-0.66	0.0200005	-0.0200005
O08756	3-hydroxyacyl-CoA dehydrogenase type-2	Hsd17b10	0.897274	-0.15638	1.4288	0.0372563			30.3744	30.2093	30.2586	30.4452	30.4097	30.4565	1.3	-0.149998	0.149998	-0.390003
P23506	Protein-L-isoaspartate(D-aspartate) O-methyltransferase	Pcmt1	0.735163	-0.443863	1.4283	0.0372993	+		29.6021	29.4503	29.5735	30.2354	29.7635	29.9586	-0.129999	-0.27	0.34	0.139999
O88643	Serine/threonine-protein kinase PAK 1	Pak1	0.692128	-0.53089	1.42813	0.0373137	+	-	28.1547	27.8439	27.9477	28.8067	28.3682	28.364	-0.299999	-0.290001	0.310001	0.4
O08912	Polypeptide N-acetylgalactosaminyltransferase 1;Polypeptide N-acetylgalactosaminyltransferase 1 soluble form	Galnt1	1.19501	0.257023	1.42738	0.0373779			28.4911	28.2793	28.3822	28.017	28.2094	28.1552	0.84	0.389999	-1.25	-0.389999
Q91V01	Lysophospholipid acyltransferase 5	Lpcat3	0.812859	-0.298923	1.42691	0.0374188			28.9877	28.8575	29.1845	29.2878	29.2867	29.3521	1.95	1.53	-1.87	-1.17
P70302	Stromal interaction molecule 1	Stim1	0.872593	-0.19662	1.42577	0.0375168			29.0461	29.0757	28.9979	29.3251	29.122	29.2624	0.00999832	0.0699997	0.0299988	-0.48
Q91YJ3	Thymocyte nuclear protein 1	Thyn1	0.804583	-0.313687	1.42564	0.0375282			28.6776	28.4164	28.6031	28.7946	28.8327	29.011	-0.16	-0.0799999	-0.280001	0.259998
Q9D7I5	Phospholysine phosphohistidine inorganic pyrophosphate phosphatase	Lhpp	1.60591	0.683393	1.42523	0.0375635	+	+	27.4812	27.7353	27.3949	26.7959	26.5427	27.2226	1.19	1.67	-3.62	-0.969999	+
Q9Z0D9	CX3C chemokine receptor 1	Cx3cr1	0.743245	-0.42809	1.42522	0.0375651	+		30.8793	31.1672	31.1779	31.3645	31.6968	31.4473	-1	3.56	0.16	-0.41	+
Q9R0X4;Q32MW3	Acyl-coenzyme A thioesterase 9, mitochondrial;Acyl-coenzyme A thioesterase 10, mitochondrial	Acot9;Acot10	1.16889	0.225137	1.42476	0.0376045			29.2513	29.2163	29.218	29.1059	29.0414	28.863
Q9R226	KH domain-containing, RNA-binding, signal transduction-associated protein 3	Khdrbs3	0.234187	-2.09427	1.42371	0.0376959	+	-	23.0785	25.4143	24.2904	26.4962	26.4484	26.1215	-0.42	-1.29	0.42	1.17
Q9D0L7	Armadillo repeat-containing protein 10	Armc10	0.7646	-0.387223	1.42308	0.0377505	+		27.5901	27.5424	27.8161	27.9958	28.2169	27.8976	0.0900002	0.560001	1.02	-0.77
Q3U7R1	Extended synaptotagmin-1	Esyt1	1.22767	0.29592	1.42306	0.0377518			30.8783	30.8274	31.0419	30.7606	30.5761	30.5231	-0.33	1.54	-1.02	-0.6
Q8BU04	Putative E3 ubiquitin-protein ligase UBR7	Ubr7	0.694434	-0.52609	1.42278	0.0377767	+	-	24.2669	24.5753	24.2797	25.1089	24.9559	24.6353	-0.74	-1.35	1.28	0.620001
Q8BXQ2	GPI transamidase component PIG-T	Pigt	1.07359	0.102443	1.42156	0.0378828			28.9669	28.8938	28.9598	28.8377	28.7959	28.8796	-0.450001	0.49	0.280001	-0.860001
Q93092	Transaldolase	Taldo1	0.938948	-0.0908833	1.42152	0.0378862			33.5099	33.6112	33.5617	33.6503	33.6429	33.6623	-1.01	1.12	-0.959999	0.959999
O35633	Vesicular inhibitory amino acid transporter	Slc32a1	1.92766	0.946853	1.42132	0.0379036	+	+	27.3122	26.641	26.4977	26.2226	25.6153	25.7725	-0.980001	-0.99	3	0.9
P19253	60S ribosomal protein L13a	Rpl13a	1.21288	0.278437	1.42104	0.0379283			31.9787	32.249	32.2415	31.9036	31.8375	31.8928	-0.170002	-0.119999	0.119999	0.209999
Q8VE47	Ubiquitin-like modifier-activating enzyme 5	Uba5	0.85482	-0.226307	1.42004	0.0380156			29.4754	29.4997	29.578	29.683	29.6705	29.8787	0.549999	0.0799999	-0.4	-0.0799999
P48758	Carbonyl reductase [NADPH] 1	Cbr1	1.2137	0.279413	1.4198	0.038036			32.0956	32.0662	31.8849	31.7064	31.8582	31.6438	0.0800018	-0.529999	-0.0800018	0.279999
Q61083	Mitogen-activated protein kinase kinase kinase 2	Map3k2	1.40312	0.488643	1.41974	0.0380414	+		25.9298	25.8716	25.5102	25.2594	25.1352	25.4512
O35215	D-dopachrome decarboxylase	Ddt	1.21336	0.279007	1.41866	0.0381362			29.8548	29.9139	30.0865	29.5984	29.7906	29.6292	2.1	-0.780001	-0.42	-0.25
P52479	Ubiquitin carboxyl-terminal hydrolase 10	Usp10	0.68393	-0.54808	1.41852	0.0381488	+	-	25.7042	25.3928	25.9056	26.414	26.1449	26.0879	-0.0500011	-1.26	0.0500011	0.58
Q99LS3	Phosphoserine phosphatase	Psph	1.40809	0.493743	1.41832	0.0381664	+		26.8799	26.9523	26.6207	26.4374	26.0703	26.464	1.74	-1.39	-0.68	0.68
P62245	40S ribosomal protein S15a	Rps15a	1.1598	0.21388	1.4182	0.0381766			31.3631	31.441	31.4412	31.3316	31.138	31.134	-0.34	-0.0400009	-0.209999	0.359997
Q9DBR7	Protein phosphatase 1 regulatory subunit 12A	Ppp1r12a	0.75803	-0.399673	1.41619	0.038354	+		30.1968	30.3872	30.589	30.9093	30.6784	30.7843	1.37	-0.0600014	-0.1	-0.34
Q8BHD7	Polypyrimidine tract-binding protein 3	Ptbp3	1.2555	0.328257	1.41579	0.0383892			29.8484	29.6809	29.8205	29.2865	29.6143	29.4642	-0.910002	2.59	-0.470001	0.470001
P61982	14-3-3 protein gamma;14-3-3 protein gamma, N-terminally processed	Ywhag	1.22628	0.29429	1.41499	0.03846			33.0653	33.1882	33.0199	32.9411	32.7951	32.6544	-0.489998	0.66	0.0800018	-0.0800018
Q9ERB0	Synaptosomal-associated protein 29	Snap29	1.22818	0.296527	1.41192	0.0387328			28.3762	28.5791	28.401	28.2895	28.0338	28.1435	0.43	-0.27	-0.74	0.490002
Q3UHQ6	Protein dopey-2	Dopey2	1.39619	0.4815	1.41169	0.0387537	+		25.8684	25.9348	25.5575	25.0952	25.4553	25.3657	0.73	-0.0400009	1.16	-1.84
P36423	Thromboxane-A synthase	Tbxas1	0.834982	-0.260183	1.4097	0.0389315			29.7944	29.7746	29.9825	30.0092	30.1973	30.1256	-0.360001	7.02	0.0400009	-0.93	+
Q9D3U0	Putative tRNA pseudouridine synthase Pus10	Pus10	1.44558	0.531653	1.40832	0.039055	+	+	25.9361	25.9393	26.3424	25.3248	25.5929	25.7051	-1.64	1.67	-0.98	0.299999
O08709	Peroxiredoxin-6	Prdx6	1.14138	0.190773	1.4081	0.039075			32.321	32.2103	32.1512	32.0437	31.9663	32.1003	2.08	-1.3	0.5	-0.5
Q9JHW2	Omega-amidase NIT2	Nit2	0.840395	-0.25086	1.40551	0.0393091			29.2802	29.2285	29.1044	29.5685	29.4532	29.344	0.84	-0.869999	-0.9	0.93
Q80YN3	Breast carcinoma-amplified sequence 1 homolog	Bcas1	0.481218	-1.05524	1.40373	0.03947	+	-	26.5663	26.5523	26.5418	28.1917	27.6535	26.9809	0.0400009	-0.76	-0.240002	7.01	+
Q9JLI8	Squamous cell carcinoma antigen recognized by T-cells 3	Sart3	0.922909	-0.11574	1.40329	0.0395106			29.9728	30.0742	30.0971	30.1552	30.1663	30.1699	-0.980001	0.52	0.369999	-0.309998
Q9DBC7	cAMP-dependent protein kinase type I-alpha regulatory subunit;cAMP-dependent protein kinase type I-alpha regulatory subunit, N-terminally processed	Prkar1a	1.21467	0.28056	1.40104	0.0397158			31.0557	30.9894	30.8561	30.6358	30.5941	30.8296	-0.66	0.529999	0.379997	-0.279999
Q9D1K7	UPF0687 protein C20orf27 homolog		1.66517	0.735673	1.401	0.039719	+	+	27.5801	27.946	27.1852	27.0494	26.7078	26.7471
Q8K4M5	COMM domain-containing protein 1	Commd1	1.21861	0.285237	1.40044	0.0397702			28.567	28.7952	28.4886	28.2977	28.3772	28.3202
O88351	Inhibitor of nuclear factor kappa-B kinase subunit beta	Ikbkb	1.06249	0.0874533	1.40042	0.0397723			29.7535	29.7643	29.8332	29.684	29.6786	29.726	0.91	1.25	-1.07	-1.08
Q91VM9	Inorganic pyrophosphatase 2, mitochondrial	Ppa2	0.792907	-0.334777	1.40037	0.039777			29.845	29.7203	29.5914	30.201	30.0499	29.9101	0.709999	-0.35	-0.32	0.210001
Q9WUD8	Fas apoptotic inhibitory molecule 1	Faim	1.1018	0.139867	1.3999	0.0398195			27.8295	27.8068	27.8664	27.6948	27.6193	27.769	0.27	-0.290001	-0.379999	0.75
Q9CZ91	Serum response factor-binding protein 1	Srfbp1	0.61568	-0.699747	1.39981	0.0398284	+	-	23.0223	22.6043	23.3632	23.6151	23.6209	23.853
P28658	Ataxin-10	Atxn10	1.24446	0.31552	1.39937	0.0398686			29.7708	29.9809	29.996	29.6447	29.7039	29.4524	-0.0499992	-0.380001	0.129997	0.369999
P17183	Gamma-enolase	Eno2	1.63957	0.71332	1.39863	0.0399364	+	+	31.7946	31.5715	31.38	31.2512	30.8072	30.5478	-0.439999	-0.320002	-0.110001	3.03
Q9EPL8	Importin-7	Ipo7	0.888173	-0.171087	1.39844	0.0399541			29.9397	29.9191	30.0675	30.0851	30.1988	30.1557	-0.0699997	-0.25	0.0699997	0.369999
O08915	AH receptor-interacting protein	Aip	0.772207	-0.37294	1.39699	0.0400875			28.7544	28.4971	28.8335	29.2078	28.9688	29.0272	-0.24	-0.0799999	0.129999	0.349998
Q9D0K2	Succinyl-CoA:3-ketoacid coenzyme A transferase 1, mitochondrial	Oxct1	1.16099	0.21535	1.39694	0.0400924			32.3686	32.3733	32.265	32.2049	32.1578	31.9981	0.360001	-0.139999	0.139999	-0.779999
Q9JIX8	Apoptotic chromatin condensation inducer in the nucleus	Acin1	0.848363	-0.237247	1.39535	0.0402394			29.2742	29.1856	29.3674	29.4046	29.5249	29.6094	-0.610001	-0.110001	0.380001	0.110001
Q3URE1	Acyl-CoA synthetase family member 3, mitochondrial	Acsf3	1.24172	0.31234	1.39526	0.0402473			24.9148	25.2551	25.0956	24.7076	24.7978	24.823	0.4	-0.43	0.42	-0.300001
P62071	Ras-related protein R-Ras2	Rras2	0.531986	-0.91054	1.39517	0.040256	+	-	26.6786	25.7294	26.0504	26.8246	27.1382	27.2272	-0.639999	0.589998	-0.619999	2.05
P20491	High affinity immunoglobulin epsilon receptor subunit gamma	Fcer1g	0.688711	-0.53803	1.39425	0.0403414	+	-	31.2361	31.3296	31.4822	32.0119	32.0897	31.5603
Q99K82	Spermine oxidase	Smox	0.59823	-0.741227	1.39342	0.0404181	+	-	23.8339	24.3026	24.0636	24.8104	25.1668	24.4466
O89116	Vesicle transport through interaction with t-SNAREs homolog 1A	Vti1a	1.19921	0.26208	1.39302	0.0404553			27.3539	27.5197	27.2245	27.1318	27.115	27.0651	0.780001	-2.9	0.539999	1.04
O08848	60 kDa SS-A/Ro ribonucleoprotein	Trove2	1.12678	0.172203	1.3925	0.0405043			29.1204	29.3094	29.2529	29.0719	29.0662	29.0281	-0.0299988	-1.68	0.15	0.450001
Q8C092	Transcription initiation factor TFIID subunit 5	Taf5	0.76813	-0.380577	1.39222	0.0405307			28.5341	28.4089	28.7868	28.8912	29.0821	28.8983	-1.3	0.0900002	1.21	-0.0900002
Q8VBV3	Exosome complex component RRP4	Exosc2	0.602387	-0.731237	1.39173	0.040576	+	-	25.6965	26.0875	26.3507	26.7753	26.5086	27.0445	-1.98	0.0799999	0.32	-0.0799999
Q8BXN9	Transmembrane protein 87A	Tmem87a	0.792682	-0.335187	1.39162	0.0405867			27.1704	27.3684	27.4518	27.8091	27.5549	27.6323	-0.039999	-0.91	-0.35	1.04
A2AIV2	Protein virilizer homolog	Kiaa1429	0.838061	-0.254873	1.39095	0.0406486			25.9876	26.1754	25.9446	26.2002	26.3624	26.3097
Q8JZY2	COMM domain-containing protein 10	Commd10	1.20803	0.272653	1.39079	0.0406638			29.4299	29.4074	29.402	28.9764	29.154	29.2909	-0.43	1.13	-0.34	-0.0899983
O08784	Treacle protein	Tcof1	0.613459	-0.70496	1.39065	0.0406775	+	-	28.6873	29.3901	29.1934	30.0148	29.6759	29.695	-0.470001	-0.830002	0.460001	0.280001
Q8JZQ2	AFG3-like protein 2	Afg3l2	0.76117	-0.39371	1.39062	0.0406797	+		28.4723	28.1653	28.3083	28.8896	28.6838	28.5536	0.0200005	0.26	-0.0200005	-0.0400009
Q8R123	FAD synthase;Molybdenum cofactor biosynthesis protein-like region;FAD synthase region	Flad1	1.33661	0.418573	1.38811	0.0409157	+		27.3613	27.3477	27.3957	26.9398	27.1969	26.7124	-0.710001	1.18	-0.870001	0.800001
Q9WV80	Sorting nexin-1	Snx1	0.849748	-0.234893	1.38652	0.0410659			31.3827	31.4733	31.5548	31.7864	31.7445	31.5846	-0.32	0.130001	-0.42	0.540001
Q8BGV0	Probable asparagine--tRNA ligase, mitochondrial	Nars2	1.42959	0.515597	1.38634	0.0410824	+	+	26.0199	25.7713	25.6131	25.1148	25.209	25.5336	0.559999	-0.0499992	-0.18	0.139999
Q6P1H6	Ankyrin repeat and LEM domain-containing protein 2	Ankle2	0.86735	-0.205313	1.38558	0.041155			27.3691	27.5161	27.4533	27.5425	27.7064	27.7055	0.0100002	0.18	-0.4	-0.0100002
Q9CZW5	Mitochondrial import receptor subunit TOM70	Tomm70a	0.798064	-0.325423	1.38517	0.0411936			30.367	30.0964	30.2393	30.7084	30.5187	30.4519	-0.469997	-0.310001	0.599998	0.239998
Q793I8	TRAF-interacting protein with FHA domain-containing protein A	Tifa	0.851702	-0.23158	1.38494	0.0412153			27.3477	27.3353	27.2657	27.6226	27.4004	27.6205	-0.91	3.68	0.91	-1.43	+
Q3U0V2	Tumor necrosis factor receptor type 1-associated DEATH domain protein	Tradd	1.27769	0.353533	1.38434	0.0412729			27.4233	27.4949	27.3941	27.3135	26.9496	26.9886	-0.19	2.82	-0.719999	0.19
P42567	Epidermal growth factor receptor substrate 15	Eps15	0.904837	-0.14427	1.38237	0.0414604			29.7235	29.7237	29.8012	29.8138	29.916	29.9514	1	0.84	-1.88	-0.700001
Q9R069	Basal cell adhesion molecule	Bcam	0.425066	-1.23424	1.38229	0.0414674	+	-	24.9501	25.9175	25.6735	27.2439	26.7884	26.2114
P35564	Calnexin	Canx	1.12839	0.174267	1.38204	0.0414913			34.1735	34.3381	34.2699	34.0429	34.0617	34.1542	0.380001	-0.129997	-0.439999	0.079998
Q8R0S2	IQ motif and SEC7 domain-containing protein 1	Iqsec1	1.20768	0.272237	1.38138	0.0415544			26.5183	26.7818	26.8037	26.4235	26.443	26.4205	0.540001	-0.650002	-0.320002	0.320002
P52196	Thiosulfate sulfurtransferase	Tst	1.61311	0.689843	1.38084	0.0416065	+	+	29.479	28.7909	28.8818	28.2328	28.5301	28.3194	3.44	-0.560001	0.560001	-1.86	+
Q9CXR1	Dehydrogenase/reductase SDR family member 7	Dhrs7	1.10445	0.14333	1.37922	0.0417621			28.6585	28.7776	28.7942	28.6285	28.6171	28.5547	0.4	-0.129999	-1.07	0.129999
P43024	Cytochrome c oxidase subunit 6A1, mitochondrial	Cox6a1	0.761233	-0.39359	1.37898	0.0417852	+		29.6809	29.5088	29.3307	29.7283	29.9675	30.0054	0.279999	-0.689999	-0.789999	0.0900002
P35235	Tyrosine-protein phosphatase non-receptor type 11	Ptpn11	0.890837	-0.166767	1.37825	0.0418556			29.787	29.6586	29.6309	29.917	29.8199	29.84	0.420002	-1.26	-0.389999	0.720001
Q9Z0H4	CUGBP Elav-like family member 2	Celf2	0.728259	-0.457477	1.37659	0.0420157	+		29.9097	30.1392	30.214	30.3266	30.5483	30.7604	-0.0899963	0.0899963	1.03	-0.790001
P52760	Ribonuclease UK114	Hrsp12	1.13511	0.182833	1.37632	0.0420421			29.0991	29.096	29.1801	28.8452	29.0377	28.9439	2.01	0.039999	-0.610001	-0.17
P97770	THUMP domain-containing protein 3	Thumpd3	0.841863	-0.248343	1.37577	0.0420951			28.3824	28.3731	28.4703	28.5568	28.8115	28.6027	-0.130001	0.5	-0.67	0.130001
Q8K2L8	Trafficking protein particle complex subunit 12	Trappc12	1.13534	0.18312	1.37412	0.0422552			28.4804	28.3973	28.5687	28.2656	28.3743	28.2572	-1.39	0.84	-0.800001	0.800001
O35345	Importin subunit alpha-7	Kpna6	0.786523	-0.34644	1.37384	0.0422826			27.2122	27.4176	27.5395	27.6074	27.8427	27.7586	0.440001	-0.24	-0.77	0.24
P70168	Importin subunit beta-1	Kpnb1	0.854933	-0.226117	1.37256	0.0424076			33.0612	32.9448	32.9775	33.0842	33.3029	33.2746	-0.0200005	0.0800018	-0.310001	0.16
Q921Z5	Tumor necrosis factor alpha-induced protein 8	Tnfaip8	0.752689	-0.409873	1.37235	0.0424277	+		27.8421	27.5563	27.9707	28.0769	28.3064	28.2154	0.560001	0.93	-2.82	-1.56
Q9CQP2	Trafficking protein particle complex subunit 2	Trappc2	1.19691	0.259317	1.371	0.0425602			26.7764	26.7904	26.8646	26.654	26.3847	26.6147	-0.530001	0.51	-0.610001	1.2
Q8BZQ7	Anaphase-promoting complex subunit 2	Anapc2	0.745874	-0.422997	1.37001	0.0426569	+		25.3728	25.7326	25.3701	25.9031	26.0577	25.7837	0.539999	-0.99	-0.379999	0.59
Q8VBW6	NEDD8-activating enzyme E1 regulatory subunit	Nae1	0.862058	-0.214143	1.36971	0.042686			28.4587	28.5281	28.7033	28.7853	28.7812	28.7661	0.229999	-0.229999	0.24	-0.19
D3YZP9	Coiled-coil domain-containing protein 6	Ccdc6	1.13434	0.18185	1.36922	0.0427345			27.7374	27.8982	27.9173	27.692	27.6204	27.695	0.41	-0.75	-0.0799999	0.0799999
P07356	Annexin A2	Anxa2	1.33813	0.420213	1.36861	0.0427951	+		30.56	30.4477	30.6837	30.394	29.9915	30.0453	1.34	1.67	-1.57	-1.68
Q6KCD5	Nipped-B-like protein	Nipbl	0.742608	-0.429327	1.36777	0.0428778	+		26.798	26.8232	26.5371	26.9233	27.2259	27.2971	-0.940001	-0.450001	1.08	0.17
Q9D289	Trafficking protein particle complex subunit 6B	Trappc6b	1.12157	0.165517	1.36672	0.0429815			27.2966	27.2244	27.1677	27.0435	27.0028	27.1458	0.0600014	0.120001	-0.0600014	-0.25
Q61164	Transcriptional repressor CTCF	Ctcf	0.730931	-0.452193	1.36512	0.0431401	+		27.3933	27.0582	27.2032	27.6488	27.4733	27.8891	-0.799999	0.57	1.51	-0.84
Q9D6K7	Tetratricopeptide repeat protein 33	Ttc33	0.864919	-0.209363	1.36509	0.0431429			25.8666	25.8475	25.9983	26.0958	26.0306	26.2142	0.209999	-0.189999	0.429998	-0.25
Q99L27	GMP reductase 2	Gmpr2	0.870058	-0.200817	1.36383	0.0432682			30.391	30.4614	30.4817	30.6898	30.7257	30.5211	-0.879999	1.08	0.0300007	-0.0300007
P13597	Intercellular adhesion molecule 1	Icam1	1.23911	0.309307	1.36323	0.0433285			29.1669	28.9808	28.9229	28.5792	28.7201	28.8432	-0.219999	-0.360001	0.450001	-0.959999
Q3U2P1	Protein transport protein Sec24A	Sec24a	1.30415	0.383107	1.35993	0.0436584			26.3395	26.0178	26.3	25.9753	25.8478	25.6849	1.25	-1.29	-1.91	1.58
Q922R8	Protein disulfide-isomerase A6	Pdia6	0.954844	-0.0666633	1.35811	0.0438424			32.4253	32.3935	32.4722	32.498	32.4997	32.4933	-6.22	3	2.99	-3.26	+
Q80TY0	Formin-binding protein 1	Fnbp1	0.792863	-0.334857	1.35739	0.0439145			30.1879	29.8311	30.1067	30.3905	30.301	30.4389	0.51	0.990002	-2.8	-0.41
P45700	Mannosyl-oligosaccharide 1,2-alpha-mannosidase IA	Man1a1	1.26314	0.337013	1.35564	0.0440922			27.908	28.0109	27.8366	27.603	27.3905	27.7509	-2.78	2.73	-2.71	2.41
O35900	U6 snRNA-associated Sm-like protein LSm2	Lsm2	0.788021	-0.343693	1.35435	0.0442228			29.2784	29.5328	29.61	29.8132	29.9294	29.7096	-1.02	-0.18	0.860003	0.729998
Q8BKC5	Importin-5	Ipo5	1.09435	0.130073	1.3541	0.0442482			31.928	32.0538	32.0669	31.8851	31.8993	31.8741	0.130001	-0.0699997	-0.130001	0.0400009
Q62084	Protein phosphatase 1 regulatory subunit 14B	Ppp1r14b	0.820171	-0.286003	1.35389	0.0442697			28.255	28.2123	28.3411	28.375	28.6228	28.6685	-1.41	-1.97	1.76	1.58
Q9CYR0	Single-stranded DNA-binding protein, mitochondrial	Ssbp1	0.69255	-0.53001	1.35056	0.044611	+	-	25.8559	25.683	25.5514	26.4215	25.9076	26.3513	0.16	-0.039999	0.039999	-0.289999
Q62433	Protein NDRG1	Ndrg1	0.650887	-0.61952	1.3488	0.0447916	+	-	27.2142	26.5056	26.8178	27.5804	27.3597	27.4561	-1.83	-0.91	0.0900002	3.13
Q9CSU0	Regulation of nuclear pre-mRNA domain-containing protein 1B	Rprd1b	0.829258	-0.270107	1.34688	0.0449907			28.033	27.7708	28.0386	28.1838	28.1886	28.2803	-0.92	0.15	0.759998	-0.34
Q64674	Spermidine synthase	Srm	1.11581	0.158097	1.34664	0.0450148			29.9136	29.9931	30.102	29.8392	29.8393	29.8559	-0.409998	0.25	-0.48	0.619999
P45952	Medium-chain specific acyl-CoA dehydrogenase, mitochondrial	Acadm	0.818952	-0.28815	1.3466	0.0450193			31.0873	31.083	31.0031	31.515	31.341	31.1818	1.74	0.629997	-0.669998	-0.75
Q8K1X1	WD repeat-containing protein 11	Wdr11	1.21102	0.276227	1.34527	0.0451574			28.746	28.8574	29.0577	28.5786	28.6709	28.5829	-0.310001	0.530001	-0.24	0.129999
P35283	Ras-related protein Rab-12	Rab12	1.12426	0.168977	1.34508	0.045177			27.533	27.4577	27.4734	27.2335	27.3044	27.4192	-0.0100002	-0.66	-0.210001	0.360001
Q60575	Kinesin-like protein KIF1B	Kif1b	1.29111	0.368617	1.34485	0.0452008			26.0851	26.4753	26.1766	25.8027	25.9733	25.8552	1.82	0.039999	-0.639999	-0.459999
P55258	Ras-related protein Rab-8A	Rab8a	0.790385	-0.339373	1.34392	0.045298			29.9555	29.9414	30.2715	30.4518	30.4353	30.2994	-0.799999	0.690001	-0.469999	0.619999
Q8K2X3	CST complex subunit STN1	Obfc1	0.835003	-0.260147	1.34381	0.0453096			26.4926	26.231	26.2397	26.5252	26.5972	26.6214	-0.690001	0.200001	0.460001	-0.49
Q9D2V7	Coronin-7	Coro7	1.14742	0.19839	1.34332	0.0453604			31.5035	31.5418	31.6361	31.442	31.3918	31.2524	-0.26	0.879999	-0.91	0.26
Q9D1D4	Transmembrane emp24 domain-containing protein 10	Tmed10	1.1946	0.256527	1.34303	0.0453913			31.0875	31.0725	31.0703	30.9889	30.6859	30.7858	0.150002	-0.150002	0.190002	-0.27
Q9D7N9	Adipocyte plasma membrane-associated protein	Apmap	1.24818	0.319823	1.34273	0.0454224			29.7632	29.8087	29.6915	29.5481	29.533	29.2227	0.350002	-0.130001	-0.42	-0.330002
Q9D924	Iron-sulfur cluster assembly 1 homolog, mitochondrial	Isca1	0.746914	-0.420987	1.34193	0.0455059	+		25.1122	25.4583	25.2256	25.7554	25.479	25.8247
Q3UEB3	Poly(U)-binding-splicing factor PUF60	Puf60	0.892964	-0.163327	1.34187	0.0455123			29.8549	29.8838	29.9604	29.971	30.129	30.089	-0.349998	-0.200001	-0.0200005	0.73
Q8CJG1	Protein argonaute-1	Ago1	0.820654	-0.285153	1.34172	0.0455284			28.2163	28.3576	28.4188	28.7518	28.4772	28.6192	-0.119999	-1.6	0.58	0.119999
Q922B9	Sperm-specific antigen 2 homolog	Ssfa2	0.684519	-0.546837	1.34154	0.045547	+	-	26.3745	26.0445	26.1492	26.5567	26.5883	27.0635	3.23	-0.91	-1.98	0.91
Q8CCN5	Breast carcinoma-amplified sequence 3 homolog	Bcas3	1.17099	0.227733	1.34104	0.0456			28.8368	28.9064	28.6786	28.533	28.5421	28.6634	-0.16	-0.459999	0.16	0.34
E9Q1P8	Interferon regulatory factor 2-binding protein 2	Irf2bp2	0.680322	-0.55571	1.34005	0.0457039	+	-	24.4756	24.8108	24.1397	25.0427	25.0122	25.0384	-0.200001	0.4	0.299999	-1.39
Q9Z1M8	Protein Red	Ik	0.647463	-0.62713	1.3393	0.0457827	+	-	27.9025	27.4359	27.9519	28.104	28.4985	28.5693	-1.21	-0.1	1.13	0.1
Q9Z0H7	B-cell lymphoma/leukemia 10	Bcl10	0.683669	-0.54863	1.33866	0.0458499	+	-	25.3646	24.842	24.9516	25.3888	25.7282	25.687	-1.36	2.29	-0.640001	0.640001
P98078	Disabled homolog 2	Dab2	0.878814	-0.18637	1.33678	0.046049			28.7511	28.9332	28.9099	29.0182	29.1138	29.0213	-1.89	3.37	1.28	-1.28	+
Q9R1R2	Tripartite motif-containing protein 3	Trim3	0.744627	-0.42541	1.33639	0.04609	+		25.8426	26.2578	26.3012	26.5972	26.5774	26.5032	-1.35	-0.99	0.99	1.31
A2A432	Cullin-4B	Cul4b	0.848792	-0.236517	1.33604	0.0461278			28.0329	28.0757	28.036	28.133	28.3082	28.4129	0.200001	-0.26	-0.0299988	-0.15
Q640N3	Rho GTPase-activating protein 30	Arhgap30	0.897493	-0.156027	1.33598	0.0461342			28.3699	28.3301	28.4425	28.5224	28.4696	28.6186	-1.81	3.02	0.360001	-0.360001
Q00560	Interleukin-6 receptor subunit beta	Il6st	1.20946	0.274367	1.3346	0.0462805			24.8368	25.0149	25.0149	24.8247	24.6509	24.5678	2.3	1.31	-1.5	-1.39
Q03958	Prefoldin subunit 6	Pfdn6	0.768072	-0.380687	1.33428	0.0463144			28.7491	28.3175	28.5539	28.8294	28.9883	28.9449	-1.12	-0.269999	1.47	0.269999
Q5PRF0	HEAT repeat-containing protein 5A	Heatr5a	1.12815	0.17396	1.33413	0.0463313			29.6654	29.7258	29.8092	29.4763	29.6287	29.5734	-0.189999	2.54	-3.7	0.189999	+
Q04736	Tyrosine-protein kinase Yes	Yes1	0.846358	-0.24066	1.33376	0.0463708			27.4221	27.2147	27.4045	27.6594	27.6175	27.4864	2.17	-2.25	-1.36	1.3
Q8BX80	Cytosolic endo-beta-N-acetylglucosaminidase	Engase	0.826097	-0.275617	1.33367	0.0463798			28.9381	28.7544	28.9796	29.0589	29.1492	29.291	-1.56	2.79	-0.16	0.16
P08553	Neurofilament medium polypeptide	Nefm	0.638302	-0.64769	1.33367	0.0463801	+	-	30.0927	29.4783	29.5892	30.5652	30.4049	30.1332	1.35	-1.66	-1.35	1.99
Q9CR09	Ubiquitin-fold modifier-conjugating enzyme 1	Ufc1	1.29475	0.372677	1.33285	0.0464678			29.0453	28.7638	28.9531	28.6878	28.605	28.3513	-0.210001	0.0799999	-0.15	0.370001
Q9ERU9	E3 SUMO-protein ligase RanBP2	Ranbp2	0.915522	-0.127333	1.33278	0.0464755			30.6438	30.7543	30.7287	30.7835	30.8864	30.8391	-0.299999	0.18	0.52	-0.18
D3YVF0	A-kinase anchor protein 5	Akap5	0.602092	-0.731943	1.33196	0.0465627	+	-	25.8644	26.3374	25.7534	26.3527	26.8479	26.9504	-0.0100002	-0.709999	0.0100002	1.01
Q9D8V7	Signal peptidase complex catalytic subunit SEC11C	Sec11c	1.10146	0.139423	1.33173	0.0465878			28.0957	28.2008	28.1688	28.0761	27.946	28.0249	-0.0599995	0.0599995	-1.45	1.02
Q6PDL0	Cytoplasmic dynein 1 light intermediate chain 2	Dync1li2	0.817296	-0.29107	1.33169	0.046592			29.3	29.555	29.6022	29.7058	29.8466	29.7781	-0.0500011	-1.89	0.0500011	0.370001
P48725	Pericentrin	Pcnt	1.26646	0.340807	1.33166	0.0465955			28.6538	28.8146	28.8716	28.4759	28.2498	28.5919	-0.32	0.85	0.280001	-0.280001
Q9D0G0	28S ribosomal protein S30, mitochondrial	Mrps30	0.874013	-0.194273	1.33138	0.0466256			26.9839	26.9068	26.9495	27.2608	27.1228	27.0395	0.0999985	0.4	-0.139999	-0.49
P62307	Small nuclear ribonucleoprotein F	Snrpf	0.819703	-0.286827	1.33092	0.0466745			28.972	28.9023	28.7239	29.0163	29.2332	29.2092	-1.4	-0.380001	0.110003	0.82
P11983	T-complex protein 1 subunit alpha	Tcp1	0.907366	-0.140243	1.32867	0.0469169			32.6883	32.7507	32.7749	32.9573	32.8638	32.8135	-0.48	-0.279999	0.389999	0.380001
Q8C1D8	Protein IWS1 homolog	Iws1	0.673905	-0.569383	1.32815	0.0469728	+	-	25.7389	26.2569	26.0894	26.8454	26.5441	26.4039	-2.46	-0.25	0.639999	0.549999
Q3UE37	Ubiquitin-conjugating enzyme E2 Z	Ube2z	1.13902	0.187793	1.32748	0.0470457			29.8199	29.641	29.6621	29.5382	29.4529	29.5685	-1.03	0.68	-0.0600014	-0.140001
O35857	Mitochondrial import inner membrane translocase subunit TIM44	Timm44	0.902157	-0.14855	1.32511	0.0473032			29.1594	29.1757	29.0399	29.3286	29.2682	29.2238	0.33	0.279999	-0.229999	-0.42
P80318	T-complex protein 1 subunit gamma	Cct3	0.874286	-0.193823	1.3244	0.0473807			32.4503	32.5974	32.6543	32.8022	32.699	32.7823	-0.52	-0.440002	0.389999	0.489998
Q80SW1	Putative adenosylhomocysteinase 2	Ahcyl1	1.22345	0.29096	1.32396	0.0474288			30.6649	30.6277	30.5872	30.3609	30.1505	30.4955	2.15	-0.610001	-1.07	0.610001
Q8VC31	Coiled-coil domain-containing protein 9	Ccdc9	0.778423	-0.361373	1.32365	0.0474625			25.1715	24.9853	25.3864	25.5066	25.4723	25.6485
P11688	Integrin alpha-5;Integrin alpha-5 heavy chain;Integrin alpha-5 light chain	Itga5	1.4615	0.547447	1.32342	0.0474873	+	+	26.8473	26.7857	26.4869	26.4759	26.0123	25.9894
Q8BHG1	Nardilysin	Nrd1	0.924114	-0.113857	1.3234	0.0474899			30.2254	30.2702	30.2985	30.3125	30.4267	30.3965	-1.14	0.439999	-0.5	1.53
Q3UMC0	Spermatogenesis-associated protein 5	Spata5	1.37413	0.458523	1.32276	0.0475597	+		26.721	26.6112	26.6953	26.5288	26.1158	26.0073	-0.0599995	-0.25	0.0599995	0.17
Q810A7	ATP-dependent RNA helicase DDX42	Ddx42	0.822697	-0.281567	1.32276	0.04756			28.4023	28.638	28.7235	28.8404	28.8456	28.9225	-0.559998	-0.149998	0.360001	0.549999
Q9D0J8	Parathymosin	Ptms	1.57549	0.6558	1.3226	0.0475768	+	+	31.7507	32.2618	32.0762	31.7193	31.1293	31.2727	-0.58	0.639999	0.91	-0.91
Q9Z1X2	Phosphatidylserine synthase 2	Ptdss2	0.796554	-0.328157	1.32093	0.047761			25.7378	25.7289	25.836	26.3075	25.9314	26.0483	1.38	-1.53	-0.82	-0.719999
Q91V14	Solute carrier family 12 member 5	Slc12a5	1.65578	0.727513	1.32059	0.0477979	+	+	26.1355	25.5674	25.5042	24.9232	25.3214	24.7801	-1.25	1.25	2.95	-1.49
Q8BX17	Gem-associated protein 5	Gemin5	0.801914	-0.31848	1.32049	0.0478094			25.3265	25.1637	25.2154	25.4966	25.4122	25.7522	-1.51	-1.03	1.46	1.03
O70145	Neutrophil cytosol factor 2	Ncf2	1.15522	0.208163	1.31993	0.047871			31.7977	31.8899	31.938	31.7854	31.6356	31.5801	0.889999	8.13	-1.26	-1.27	+
Q8R2R3	Alpha- and gamma-adaptin-binding protein p34	Aagab	0.690549	-0.534183	1.31952	0.0479161	+	-	26.5904	26.1215	26.2904	26.6105	27.0367	26.9576	-1.05	2.94	-1.48	0.300001
Q80XP8	Protein FAM76B	Fam76b	0.776629	-0.364703	1.31928	0.0479425			26.5038	26.2765	26.5549	26.7494	26.9998	26.68	-0.43	1.92	-0.130001	0.43
Q5F2F2	Abhydrolase domain-containing protein 15	Abhd15	0.816509	-0.29246	1.31842	0.0480372			27.5665	27.3916	27.6809	27.86	27.7243	27.9321
Q8BW96	Calcium/calmodulin-dependent protein kinase type 1D	Camk1d	0.591884	-0.756613	1.31714	0.048179	+	-	27.8459	27.0539	27.6457	28.4994	28.2509	28.0652	-2.22	1.16	-0.65	0.65
Q8VDG5	Phosphopantothenate--cysteine ligase	Ppcs	1.29617	0.374253	1.31461	0.0484613			25.7734	26.0363	25.8751	25.3642	25.7308	25.4672
P62761	Visinin-like protein 1	Vsnl1	1.68908	0.75624	1.31396	0.0485331	+	+	29.5443	29.1442	28.9672	28.7835	28.5323	28.0711	-2.14	-0.140001	0.140001	1.57
Q8R151	NFX1-type zinc finger-containing protein 1	Znfx1	1.07322	0.10195	1.31353	0.0485815			27.9078	27.9377	27.8777	27.7649	27.7836	27.8687	1.59	1.24	-0.639999	-0.709999
Q91W50	Cold shock domain-containing protein E1	Csde1	0.8948	-0.160363	1.31155	0.048803			29.7328	29.7497	29.7662	29.984	29.9467	29.7991	-0.43	-0.559998	0.209999	0.739998
P20108	Thioredoxin-dependent peroxide reductase, mitochondrial	Prdx3	1.17709	0.235227	1.31139	0.0488216			31.8162	31.8448	31.7483	31.604	31.4166	31.683	0.169998	0.259998	-0.16	-0.75
O55131	Septin-7	2019-09-07	0.855498	-0.225163	1.31004	0.0489729			31.6772	31.5093	31.4801	31.8422	31.6772	31.8227
Q91VJ1	Interferon-inducible protein AIM2	Aim2	0.786027	-0.34735	1.30708	0.0493087			27.3272	27.0583	26.9813	27.5441	27.3357	27.529	-1.31	4.18	-0.32	0.0200005	+
Q923U0	TOM1-like protein 1	Tom1l1	1.54677	0.62926	1.30673	0.049348	+	+	26.726	26.9173	26.8778	25.8015	26.2868	26.545	2.7	-0.85	-0.0699997	0.0699997
Q9CRC9	Glucosamine-6-phosphate isomerase 2	Gnpda2	0.897093	-0.15667	1.30435	0.0496197			29.1786	29.3224	29.257	29.3426	29.474	29.4114	0.51	0.0900002	-0.620001	-0.35
Q6P1E1	Zinc finger MIZ domain-containing protein 1	Zmiz1	0.900249	-0.151603	1.30432	0.049623			27.3195	27.4056	27.2997	27.5236	27.4071	27.549	-0.99	0.73	0.699999	-0.65
Q9D8I2	P2Y purinoceptor 13	P2yr13	0.707613	-0.498967	1.30421	0.0496348	+		30.0908	30.0157	30.0427	30.1943	30.6992	30.7527	-0.549999	3.1	-0.4	-0.16
Q91VW3	SH3 domain-binding glutamic acid-rich-like protein 3	Sh3bgrl3	0.794023	-0.332747	1.30409	0.0496494			31.053	30.8255	30.8735	31.2141	31.434	31.1021	-0.610001	1.2	-0.32	0.32
Q9DB26	Phytanoyl-CoA dioxygenase domain-containing protein 1	Phyhd1	1.1421	0.191687	1.30282	0.0497948			31.7397	31.6652	31.6647	31.4347	31.6268	31.4331	-0.4	6.18	-0.359999	0.0799999	+
Q60875	Rho guanine nucleotide exchange factor 2	Arhgef2	0.948016	-0.0770167	1.30238	0.0498448			30.0034	30.032	29.9943	30.1356	30.0509	30.0742	-2.06	-0.130001	0.380001	0.130001
Q9Z1R2	Large proline-rich protein BAG6	Bag6	1.19821	0.260883	1.301	0.0500032			29.1482	29.2238	29.0494	28.8163	28.7854	29.0371	-0.199999	-0.849998	0.480001	0.610001
Q9D173	Mitochondrial import receptor subunit TOM7 homolog	Tomm7	0.746579	-0.421633	1.29941	0.0501869	+		25.1444	25.1613	25.2845	25.7838	25.743	25.3283	0.99	-1.64	0.0899983	-0.26
Q9D8S9	BolA-like protein 1	Bola1	0.720462	-0.473007	1.2991	0.0502222	+		26.233	26.1667	26.2438	26.3683	26.7514	26.9429	-0.0300007	-0.710001	0.610001	0.0300007
Q9CQS2	H/ACA ribonucleoprotein complex subunit 3	Nop10	1.4115	0.497233	1.29847	0.0502958	+		27.1874	27.1237	27.0323	26.2698	26.7899	26.792	-0.52	-0.32	0.41	0.6
Q9CYI4	Putative RNA-binding protein Luc7-like 1	Luc7l	0.810764	-0.302647	1.29846	0.0502966			26.001	25.7495	25.9719	26.1512	26.359	26.1201	-0.68	-0.51	2.24	-0.75
Q9DCN2	NADH-cytochrome b5 reductase 3;NADH-cytochrome b5 reductase 3 membrane-bound form;NADH-cytochrome b5 reductase 3 soluble form	Cyb5r3	0.888978	-0.16978	1.2973	0.0504312			31.8985	31.9159	31.9613	32.0101	32.068	32.207	0.730003	-0.459999	-0.320003	0.360001
P83870	PHD finger-like domain-containing protein 5A	Phf5a	0.773992	-0.36961	1.29683	0.0504861			28.5453	28.1918	28.3374	28.6445	28.6399	28.8989	0.199999	0.869999	-0.199999	-0.279999
Q9CQK7	RWD domain-containing protein 1	Rwdd1	1.04013	0.05677	1.29626	0.0505521			27.0662	27.1208	27.0801	27.041	27.0479	27.0079	-0.42	-0.290001	0.130001	0.890001
P53702	Cytochrome c-type heme lyase	Hccs	0.83526	-0.259703	1.29601	0.0505809			27.2794	27.1056	26.9792	27.3157	27.4371	27.3906	1.01	-0.440001	-1.02	0.450001
Q91YT7	YTH domain-containing family protein 2	Ythdf2	0.469933	-1.08947	1.29574	0.0506122	+		25.7064	26.6535	26.8666	27.8014	27.4714	27.222	-0.529999	-0.699999	1.08	0.219999
P47802	Metaxin-1	Mtx1	0.8751	-0.19248	1.29464	0.0507411			28.0131	28.074	27.9357	28.3141	28.1398	28.1464	0.17	-0.360001	0.6	-0.17
Q923D4	Splicing factor 3B subunit 5	Sf3b5	0.623831	-0.680773	1.29453	0.0507538	+		26.3487	25.8919	26.3601	26.5131	27.162	26.9678	-0.73	0.33	0.19	0.299999
P63323	40S ribosomal protein S12	Rps12	0.818638	-0.288703	1.29385	0.050833			31.1782	30.9308	31.2758	31.4561	31.3911	31.4038	-0.310001	-0.389999	0.229999	0.330002
Q8C0J2	Autophagy-related protein 16-1	Atg16l1	0.884453	-0.177143	1.29384	0.0508351			27.5604	27.4928	27.4367	27.739	27.7142	27.5682	-2.19	0.43	0.789999	0.969999
Q921C5	Protein bicaudal D homolog 2	Bicd2	1.15144	0.203443	1.29341	0.0508853			26.1179	26.0534	26.2309	25.9982	25.9662	25.8274	0.43	-0.27	-0.730001	0.68
Q8R3Q0	Store-operated calcium entry-associated regulatory factor	Saraf	0.672381	-0.57265	1.29188	0.0510648	+		25.9257	25.645	25.5058	26.1431	26.0561	26.5952	1.08	0.42	-1.28	-0.530001
Q8R2R9	AP-3 complex subunit mu-2	Ap3m2	1.4118	0.497533	1.29187	0.0510659	+		27.7665	27.7318	27.6993	27.3468	27.4745	26.8837	0.0200005	0.0699997	0.209999	-0.130001
Q61768	Kinesin-1 heavy chain	Kif5b	0.881179	-0.182493	1.28941	0.0513561			32.1731	32.35	32.312	32.3998	32.533	32.4497	0.57	-0.679997	-0.57	0.68
Q9CQ02	COMM domain-containing protein 4	Commd4	1.08248	0.114343	1.2887	0.0514403			28.4174	28.4474	28.5483	28.3632	28.3321	28.3748	-0.300001	0.6	-0.960001	0.300001
Q9Z210	Peroxisomal membrane protein 11B	Pex11b	1.68052	0.748907	1.28826	0.0514918	+		25.9933	25.555	25.8522	24.7635	25.5279	24.8624	0.19	-0.19	-0.809999	0.290001
Q78YZ6	Short coiled-coil protein	Scoc	0.740077	-0.434253	1.28818	0.0515009	+		26.6473	26.3253	26.13	26.7096	26.8658	26.8299	0.610001	-0.65	-1.62	1.18
O08917	Flotillin-1	Flot1	1.46219	0.548127	1.2871	0.0516295	+		27.8895	27.5717	27.5195	27.3992	26.8356	27.1015	1.02	-1.1	-0.34	0.34
Q8C5P5	5-nucleotidase domain-containing protein 1	Nt5dc1	0.909137	-0.13743	1.28699	0.0516423			24.9378	25.0339	24.9934	25.1967	25.0526	25.128	-0.949999	2.03	0.039999	-0.790001
Q62407	Striated muscle-specific serine/threonine-protein kinase	Speg	1.84514	0.88373	1.28549	0.0518215	+		25.4911	25.7949	24.7712	24.3131	24.4156	24.6773
P97765	WW domain-binding protein 2	Wbp2	1.26432	0.338357	1.2847	0.0519161			28.5339	28.3866	28.1521	28.095	28.0474	27.9151	-0.229999	-0.33	0.459999	0.229999
Q8BGD9	Eukaryotic translation initiation factor 4B	Eif4b	0.816646	-0.292217	1.28405	0.0519936			30.1062	30.3363	30.1296	30.5675	30.5537	30.3276	-0.269999	-0.5	0.229999	0.560001
Q6P3E7	Histone deacetylase 10	Hdac10	0.868096	-0.204073	1.28381	0.0520226			25.3007	25.3983	25.534	25.584	25.6776	25.5835
Q9WTK5	Nuclear factor NF-kappa-B p100 subunit;Nuclear factor NF-kappa-B p52 subunit	Nfkb2	1.46348	0.549403	1.28192	0.0522491	+		27.883	27.5404	27.6857	26.8071	27.3661	27.2877	0.710001	2.8	-1.75	-2.57
Q791T5	Mitochondrial carrier homolog 1	Mtch1	0.791415	-0.337493	1.28128	0.0523264			28.5007	28.7975	28.7271	28.8437	29.0783	29.1158	0.43	-0.780001	0.599998	-0.49
Q9D8T2	Gasdermin-D	Gsdmdc1	0.891428	-0.16581	1.28105	0.0523542			30.1794	30.1812	30.2878	30.4253	30.4363	30.2842	-2.59	5.54	1.16	-2.64	+
P63318	Protein kinase C gamma type	Prkcg	1.81844	0.862703	1.281	0.0523606	+		27.275	26.6706	26.6398	26.3829	26.053	25.5613	-1.04	0.91	3.81	-1.06	+
Q6PF93	Phosphatidylinositol 3-kinase catalytic subunit type 3	Pik3c3	1.18162	0.240763	1.28099	0.052361			28.443	28.4514	28.6578	28.383	28.2185	28.2285	-0.58	0.91	-2.18	0.889999
Q9JIQ3	Diablo homolog, mitochondrial	Diablo	0.73228	-0.449533	1.2805	0.0524203	+		25.926	26.0664	26.119	26.1923	26.7136	26.5541	-0.609999	0.229999	0.15	-0.039999
P11881	Inositol 1,4,5-trisphosphate receptor type 1	Itpr1	0.648306	-0.625253	1.28017	0.0524597	+		25.7915	25.5379	25.0579	26.2311	25.9596	26.0723
Q8VE19	WD repeat-containing protein mio	Mios	1.58219	0.66192	1.27974	0.0525117	+		26.4331	26.8614	26.9559	25.7819	26.0724	26.4103	-0.0300007	-0.51	0.0400009	0.140001
P59016	Vacuolar protein sorting-associated protein 33B	Vps33b	1.19199	0.253373	1.27881	0.0526249			28.0141	27.9275	27.9848	27.5763	27.8845	27.7054	0.139999	-0.710001	-0.509998	0.699999
Q99KW9	T-cell immunomodulatory protein	Itfg1	1.3023	0.381067	1.27852	0.0526603			26.7309	26.3128	26.4132	26.0793	26.2197	26.0147	-0.52	-0.800001	0.49	0.52
Q9Z1M0	P2X purinoceptor 7	P2rx7	0.791104	-0.33806	1.27791	0.0527338			31.7588	31.3408	31.4833	31.8883	31.8291	31.8798	-2.34	5.27	-2.28	2.07	+
Q8C3F2	Constitutive coactivator of PPAR-gamma-like protein 2	Fam120c	0.708682	-0.49679	1.27757	0.0527752	+		25.3574	25.4907	25.0077	25.8379	25.9418	25.5665	1.76	-2.77	-1.1	1.1
Q8BR90	UPF0600 protein C5orf51 homolog		1.36621	0.45018	1.2768	0.0528687	+		28.8304	28.778	28.7962	28.5073	28.5245	28.0222
P30275	Creatine kinase U-type, mitochondrial	Ckmt1	1.53888	0.621883	1.2767	0.0528806	+		32.0618	31.735	31.5497	31.3651	31.2985	30.8173	-3.11	0.389999	1.38	-0.32
Q8CCH2	NHL repeat-containing protein 3	Nhlrc3	0.796979	-0.327387	1.27598	0.0529691			25.8378	25.5982	25.6365	25.8942	25.9564	26.2042	-0.199999	3.67	0.199999	-1.52	+
P29341	Polyadenylate-binding protein 1	Pabpc1	0.897995	-0.15522	1.27591	0.0529771			32.0846	32.1852	32.2587	32.304	32.3055	32.3847	0.0699997	-0.300003	-0.0599976	0.0699997
O35658	Complement component 1 Q subcomponent-binding protein, mitochondrial	C1qbp	1.21394	0.2797	1.27544	0.0530342			30.7723	30.429	30.6759	30.3688	30.3351	30.3343	0.0499992	-0.0400009	0.169998	-0.079998
Q9JIS5	Synaptic vesicle glycoprotein 2A	Sv2a	1.71783	0.78059	1.27462	0.0531346	+		29.9183	29.346	29.2322	29.0952	28.6056	28.4538	-2.03	-1.54	2.01	1.82
Q8BWZ3	N-alpha-acetyltransferase 25, NatB auxiliary subunit	Naa25	1.2288	0.29725	1.27354	0.0532669			25.8204	25.8872	25.7043	25.3802	25.6941	25.446	-0.229999	-0.18	0.18	1.02
P62301	40S ribosomal protein S13	Rps13	1.20877	0.273543	1.2733	0.053297			31.4877	31.5391	31.4974	31.0612	31.2363	31.406	-0.290001	-0.0400009	0.32	0.16
O88874	Cyclin-K	Ccnk	0.688561	-0.538343	1.2728	0.0533577	+		24.9503	24.5656	25.0537	25.45	25.1444	25.5902	-0.539999	0.15	0.970001	-0.15
O88879	Apoptotic protease-activating factor 1	Apaf1	1.12602	0.17123	1.27235	0.0534136			27.972	27.9329	28.0635	27.8771	27.7191	27.8585	-2.83	2.35	0.950001	-0.950001
Q3UPH7	Rho guanine nucleotide exchange factor 40	Arhgef40	0.788156	-0.343447	1.2716	0.0535063			26.2027	26.1807	25.9842	26.3314	26.3916	26.6751	1.1	-0.309999	-1.38	0.309999
P63254	Cysteine-rich protein 1	Crip1	0.607702	-0.718563	1.27146	0.053523	+		29.4013	29.1029	29.2889	30.4271	29.5604	29.9613	3.39	4.32	-3.4	-3.87	+
Q9WUZ9	Ectonucleoside triphosphate diphosphohydrolase 5	Entpd5	1.33068	0.412163	1.27105	0.0535731	+		24.5538	24.9833	24.5358	24.362	24.2301	24.2442	1.37	-0.700001	-0.309999	0.309999
P03995	Glial fibrillary acidic protein	Gfap	2.41975	1.27486	1.27092	0.0535901	+		32.5724	31.3721	32.0972	31.3677	30.4753	30.3741	3.91	-0.690001	-0.99	0.35	+
Q9JLV6	Bifunctional polynucleotide phosphatase/kinase;Polynucleotide 3-phosphatase;Polynucleotide 5-hydroxyl-kinase	Pnkp	0.799714	-0.322443	1.27049	0.0536429			28.2339	28.0591	28.3687	28.5243	28.6872	28.4176	-0.359999	0.699999	-0.339998	0.279999
O70492	Sorting nexin-3	Snx3	1.1734	0.230697	1.27001	0.0537015			29.7359	29.8815	29.6796	29.5767	29.6122	29.416	-0.27	0.880001	-1.11	0.27
Q8R105	Vacuolar protein sorting-associated protein 37C	Vps37c	0.926845	-0.1096	1.26986	0.0537203			26.4054	26.4423	26.4544	26.5019	26.5101	26.6189	-0.129999	0.189999	0.16	-0.229999
P58252	Elongation factor 2	Eef2	1.08257	0.114463	1.26953	0.0537611			34.5978	34.6233	34.564	34.5528	34.4682	34.4206	-0.18	-0.390003	0.130001	0.5
Q5U4D9	THO complex subunit 6 homolog	Thoc6	0.791419	-0.337487	1.26916	0.053807			26.1974	26.293	26.1953	26.3402	26.6061	26.7519	-0.57	-0.0799999	0.720001	0.26
Q9ES00	Ubiquitin conjugation factor E4 B	Ube4b	1.19228	0.253727	1.26895	0.0538334			27.716	27.6658	27.9235	27.4647	27.4632	27.6163	-0.940001	-0.380001	0.84	0.380001
Q8VD04	GRIP1-associated protein 1	Gripap1	0.845891	-0.241457	1.26781	0.0539746			29.1574	29.1939	29.3332	29.6005	29.454	29.3542	-0.77	-0.67	0.390001	0.620001
Q61542	StAR-related lipid transfer protein 3	Stard3	0.827213	-0.27367	1.26648	0.0541405			27.7482	28.0208	27.7987	28.0154	28.1812	28.1922	-0.200001	2.06	-0.960001	0.200001
A2AR02	Peptidyl-prolyl cis-trans isomerase G	Ppig	0.818342	-0.289223	1.26516	0.0543053			27.0923	27.0407	27.1977	27.2222	27.4206	27.5556	-0.66	0.42	-0.15	0.16
P97355	Spermine synthase	Sms	1.13426	0.181747	1.26499	0.0543263			26.9951	27.2082	27.1239	26.9406	26.9652	26.8761	-0.620001	-0.57	1.24	0.4
Q91W90	Thioredoxin domain-containing protein 5	Txndc5	1.10498	0.14402	1.26489	0.0543387			29.744	29.674	29.6634	29.5749	29.4586	29.6157	0.879997	0.0800018	-0.0800018	-0.190002
O55042	Alpha-synuclein	Snca	0.51841	-0.947833	1.26488	0.0543396	+		28.4131	27.9075	27.8459	29.5883	28.5789	28.8428	0.17	-2.85	-0.17	0.99
P51807	Dynein light chain Tctex-type 1	Dynlt1	1.08367	0.115927	1.26452	0.0543853			29.4273	29.4137	29.478	29.2731	29.3988	29.2993	-0.16	-0.68	-0.73	0.679998
Q9CPU4	Microsomal glutathione S-transferase 3	Mgst3	1.21369	0.279397	1.26398	0.0544529			28.1955	27.9809	28.1373	27.9404	27.8674	27.6676	-2.61	2.24	3.5	-2.5	+
Q99M87	DnaJ homolog subfamily A member 3, mitochondrial	Dnaja3	0.824204	-0.278927	1.26272	0.054611			27.2437	27.4443	27.1243	27.4701	27.5529	27.626	-0.140001	-0.039999	0.490002	-0.130001
Q8BJY1	26S proteasome non-ATPase regulatory subunit 5	Psmd5	0.8592	-0.218933	1.26241	0.0546498			29.358	29.3819	29.5893	29.6008	29.7222	29.663	-0.140001	-0.390001	0.0800018	0.51
Q9CRB2	H/ACA ribonucleoprotein complex subunit 2	Nhp2	1.31379	0.393737	1.25981	0.0549777			27.0949	26.8066	27.1443	26.4347	26.6436	26.7863	-0.390001	0.15	0.0900002	-0.0900002
P03921	NADH-ubiquinone oxidoreductase chain 5	Mtnd5	1.12021	0.163767	1.25889	0.0550942			27.7466	27.7596	27.7009	27.6854	27.4914	27.539
P47708	Rabphilin-3A	Rph3a	1.41802	0.503877	1.25885	0.0550997	+		27.1498	26.7554	26.6621	26.5795	26.2339	26.2423	-1.5	1.11	-1.28	1.4
P70670;Q60817	Nascent polypeptide-associated complex subunit alpha, muscle-specific form;Nascent polypeptide-associated complex subunit alpha	Naca	0.889214	-0.169397	1.25831	0.0551681			31.1088	31.1068	31.0883	31.1662	31.2625	31.3834	-0.59	-0.529999	0.229999	0.900002
Q922Q8	Leucine-rich repeat-containing protein 59	Lrrc59	1.26707	0.341493	1.25829	0.0551703			29.9523	30.1241	30.0164	29.4821	29.6987	29.8874	0	0.280003	-0.450001	0.130001
P97823	Acyl-protein thioesterase 1	Lypla1	0.840735	-0.250277	1.25788	0.0552236			29.1089	28.978	28.9037	29.3844	29.1435	29.2135	0.469999	0.550001	-0.99	-0.84
Q9QZB9	Dynactin subunit 5	Dctn5	1.24934	0.321167	1.25224	0.0559446			27.47	27.3416	27.3238	26.9074	26.99	27.2746	0	-0.99	0.619999	0.810001
P81117	Nucleobindin-2;Nesfatin-1	Nucb2	1.26861	0.34325	1.25096	0.0561095			28.8978	29.1359	28.8655	28.506	28.8147	28.5488	-1.8	1.86	1.49	-1.29
P51859	Hepatoma-derived growth factor	Hdgf	0.788284	-0.343213	1.2506	0.0561562			31.6396	31.9255	31.8574	32.2818	31.9643	32.206	-0.450001	-0.0900002	0.68	0.0900002
Q3UDK1	TRAF-type zinc finger domain-containing protein 1	Trafd1	0.800252	-0.321473	1.24976	0.0562658			29.0096	29.1784	29.3767	29.4911	29.4203	29.6177	-2.49	1.43	0.76	-0.76
Q9CWJ9	Bifunctional purine biosynthesis protein PURH;Phosphoribosylaminoimidazolecarboxamide formyltransferase;IMP cyclohydrolase	Atic	1.0845	0.11703	1.24827	0.0564584			32.3015	32.3262	32.3528	32.2921	32.1773	32.16	-0.529999	-0.0699997	0.0699997	0.66
Q9CX56	26S proteasome non-ATPase regulatory subunit 8	Psmd8	1.09752	0.134243	1.24755	0.0565517			29.2938	29.2752	29.3794	29.1045	29.2123	29.2289	-0.469997	-0.419998	0.400002	0.540001
Q8BWM0	Prostaglandin E synthase 2;Prostaglandin E synthase 2 truncated form	Ptges2	0.872685	-0.196467	1.24728	0.0565879			27.3361	27.2716	27.2055	27.5918	27.3815	27.4293	0.82	-0.470001	0.300001	-0.300001
Q99M31	Heat shock 70 kDa protein 14	Hspa14	0.939825	-0.0895367	1.24707	0.0566142			28.2057	28.1937	28.2882	28.3	28.3504	28.3057	-1.24	-0.35	0.74	0.609999
Q7TMS5	ATP-binding cassette sub-family G member 2	Abcg2	0.769532	-0.377947	1.24701	0.0566232			25.4516	25.2555	25.4974	25.7491	26.0033	25.5859	-1.69	0.610001	-0.210001	0.859999
Q6PD03	Serine/threonine-protein phosphatase 2A 56 kDa regulatory subunit alpha isoform	Ppp2r5a	0.878705	-0.18655	1.24693	0.0566327			28.443	28.2891	28.4844	28.5427	28.6656	28.5679	1.62	0.1	-1.27	-0.1
Q8BK64	Activator of 90 kDa heat shock protein ATPase homolog 1	Ahsa1	0.861075	-0.21579	1.24558	0.0568091			30.237	30.2938	30.3554	30.6485	30.3956	30.4895	-0.330002	-0.219997	-0.149998	0.379997
Q99PG2	Opioid growth factor receptor	Ogfr	1.13844	0.187057	1.24541	0.0568315			28.2263	28.335	28.4232	28.221	28.1212	28.0811	-0.119999	-0.99	0.119999	1.17
Q9QYF1	Retinol dehydrogenase 11	Rdh11	1.31013	0.38971	1.24446	0.0569567			28.2867	28.5813	28.4182	28.2665	27.9905	27.8599	0.800001	-1.42	-1.08	0.820002
P32037	Solute carrier family 2, facilitated glucose transporter member 3	Slc2a3	1.55684	0.63862	1.24429	0.0569784	+		26.8821	26.7038	26.5672	26.425	26.1502	25.6622	0.229999	-0.929998	0.0299988	0.41
P60060	Protein transport protein Sec61 subunit gamma	Sec61g	0.757554	-0.40058	1.24038	0.0574931			27.0183	26.9269	27.067	27.6964	27.2681	27.2494	1.3	0.48	-0.970001	0.689999
Q8R4R6	Nucleoporin NUP53	Nup35	0.696514	-0.521777	1.24017	0.0575209	+		25.9702	26.5104	26.5151	26.7656	27.0124	26.7829	-0.349998	-0.519999	1.47	0.269999
Q99020	Heterogeneous nuclear ribonucleoprotein A/B	Hnrnpab	0.78902	-0.341867	1.23973	0.0575802			29.9651	29.9392	30.0737	30.161	30.5717	30.2709	-1.04	-0.48	1.09	1.12
Q9Z0W3	Nuclear pore complex protein Nup160	Nup160	1.07878	0.109397	1.23862	0.0577276			28.7697	28.6903	28.7662	28.5811	28.6245	28.6924	-1.02	0.42	0.429998	-0.249998
Q9D771	Transmembrane protein 206	Tmem206	1.16951	0.225907	1.2385	0.0577429			28.3472	28.6095	28.525	28.2206	28.2428	28.3406
P11835	Integrin beta-2	Itgb2	0.886841	-0.173253	1.23849	0.0577443			33.4872	33.4766	33.6659	33.7588	33.7127	33.678	-1.38	10.4	0.559999	-0.559999	+
Q9D945	Protein LLP homolog	Llph	0.734157	-0.44584	1.23841	0.0577548	+		25.452	25.849	25.5233	26.0178	26.2719	25.8721	-1.87	-2.36	0.889999	2.11
Q8R4U7	Leucine zipper protein 1	Luzp1	0.627759	-0.671717	1.23778	0.057839	+		27.8996	28.1517	27.9721	29.0168	28.8153	28.2064	0.240002	0.0699997	-0.0900002	-1.2
Q924T7	E3 ubiquitin-protein ligase RNF31	Rnf31	1.46144	0.547393	1.23605	0.0580697	+		25.6161	25.8115	25.4998	24.7295	25.209	25.3467	-1.83	0.869999	0.25	-0.41
P57784	U2 small nuclear ribonucleoprotein A	Snrpa1	0.830464	-0.26801	1.23602	0.0580739			28.8199	28.7704	29.0604	29.0611	29.1667	29.227	-0.98	-0.139999	0.57	0.169998
Q9ERI6	Retinol dehydrogenase 14	Rdh14	1.20968	0.27463	1.23203	0.0586104			29.4094	29.2647	29.3982	28.9082	29.1104	29.2297	0.559999	-0.17	-0.559999	0.5
Q9CQQ7	ATP synthase F(0) complex subunit B1, mitochondrial	Atp5f1	1.13722	0.185517	1.23197	0.058618			31.668	31.5501	31.501	31.3967	31.2959	31.47	0.529999	-0.0999985	0	-0.380001
Q8QZT1	Acetyl-CoA acetyltransferase, mitochondrial	Acat1	0.847885	-0.23806	1.23067	0.0587935			31.7327	31.6244	31.5167	31.9718	31.8726	31.7435	0.0200005	0.0300026	0.160004	-0.150002
Q922J3	CAP-Gly domain-containing linker protein 1	Clip1	0.962637	-0.0549367	1.23064	0.0587972			30.2797	30.2614	30.2976	30.3078	30.3265	30.3692	0.99	0.799999	-1.33	-0.98
O88543	COP9 signalosome complex subunit 3	Cops3	0.87527	-0.1922	1.22894	0.0590285			29.9175	29.8577	29.7783	30.1328	29.9258	30.0715	-0.16	-0.43	0.16	0.309999
Q3UJB9	Enhancer of mRNA-decapping protein 4	Edc4	0.88748	-0.172213	1.22889	0.0590357			29.5611	29.4685	29.6219	29.743	29.6306	29.7946	0.0199966	-0.720001	0.48	-0.079998
P09103	Protein disulfide-isomerase	P4hb	1.14532	0.195757	1.22564	0.0594781			33.9625	33.8904	33.9203	33.8703	33.6805	33.635	0.259998	0.290001	-0.380001	-0.27
Q3U308	Cytoplasmic tRNA 2-thiolation protein 2	Ctu2	0.730593	-0.45286	1.22281	0.0598672	+		24.7631	24.7314	24.714	24.8464	25.4065	25.3143	-1.12	-0.549999	0.279999	1.27
Q80UP5	Ankyrin repeat domain-containing protein 13A	Ankrd13a	0.927786	-0.108137	1.22273	0.0598786			28.8095	28.8763	28.7771	28.876	28.9781	28.9333	-2.11	1.51	-0.83	0.83
O54962	Barrier-to-autointegration factor;Barrier-to-autointegration factor, N-terminally processed	Banf1	0.75368	-0.407977	1.22267	0.0598864			27.7747	27.4953	27.6369	27.8464	27.984	28.3005	-0.079998	-0.16	0.82	0.229999
Q04692	SWI/SNF-related matrix-associated actin-dependent regulator of chromatin subfamily A containing DEAD/H box 1	Smarcad1	0.867944	-0.204327	1.22223	0.0599478			26.5885	26.4641	26.5135	26.8419	26.601	26.7361	-2.46	-1.01	1.39	1.01
Q9QXB9	Developmentally-regulated GTP-binding protein 2	Drg2	1.19857	0.261313	1.22069	0.0601606			28.4278	28.6532	28.6894	28.243	28.4406	28.3029	-0.33	-0.33	-0.0699997	1.03
O55028	[3-methyl-2-oxobutanoate dehydrogenase [lipoamide]] kinase, mitochondrial	Bckdk	1.317	0.397253	1.2199	0.0602693			27.1298	26.9435	27.0161	26.6946	26.3596	26.8434	0.709999	-0.120001	0.120001	-1.21
Q9CRA8	Exosome complex component RRP46	Exosc5	0.916195	-0.126273	1.21822	0.0605039			25.684	25.5914	25.5166	25.7156	25.7338	25.7215	-1.19	0.26	0.27	0.470001
Q9JJH1	Ribonuclease 4	Rnase4	0.750711	-0.41367	1.21793	0.0605436	+		26.4736	26.3934	26.0423	26.6938	26.5753	26.8812
Q8BG30	Negative elongation factor A	Nelfa	0.763433	-0.389427	1.21781	0.0605601			26.2747	26.4037	26.4714	26.8336	26.5078	26.9766	-0.66	-0.540001	0.700001	0.77
Q80WG5	Volume-regulated anion channel subunit LRRC8A	Lrrc8a	1.25054	0.322553	1.21677	0.0607057			26.3639	26.2914	26.3778	26.2649	25.8913	25.9093	1.82	-1.96	-0.0100002	0.0100002
Q61165	Sodium/hydrogen exchanger 1	Slc9a1	1.3632	0.446997	1.21578	0.060844	+		27.6415	27.743	27.9003	27.5953	27.0583	27.2904	1.07	-0.349998	-2.56	0.349998
P31786	Acyl-CoA-binding protein	Dbi	0.686959	-0.541703	1.21523	0.0609207	+		30.9889	30.8558	30.8788	31.8603	31.2411	31.2473	1.62	-1.33	0.0499992	-0.0499992
O08583	THO complex subunit 4	Alyref	0.75971	-0.39648	1.21486	0.0609731			30.4523	30.2932	30.3184	30.4628	30.865	30.9255	-0.5	-0.0600014	0.719997	0.0600014
Q99K48	Non-POU domain-containing octamer-binding protein	Nono	0.783121	-0.352693	1.2146	0.0610093			31.0692	31.1278	31.3516	31.7215	31.5304	31.3548	0	-0.460003	0.209999	0
Q3UW53	Protein Niban	Fam129a	1.46024	0.54621	1.21348	0.0611673	+		29.3192	28.9676	29.344	28.9533	28.3547	28.6841	0.629999	4.15	-2.1	-0.629999	+
Q61334	B-cell receptor-associated protein 29	Bcap29	1.32948	0.410857	1.21321	0.0612053			28.766	28.993	28.8576	28.7284	28.425	28.2307	-0.640001	1.07	-1.18	-0.18
Q9D110	5-formyltetrahydrofolate cyclo-ligase	Mthfs	1.99376	0.99549	1.21295	0.0612417	+		28.2137	28.584	28.4675	26.6878	27.8324	27.7584
P97478	5-demethoxyubiquinone hydroxylase, mitochondrial	Coq7	1.61007	0.687127	1.21087	0.0615356	+		26.7227	26.5514	26.7297	25.974	25.5336	26.4349	-0.120001	-0.17	0.25	0.120001
O88342	WD repeat-containing protein 1	Wdr1	0.894134	-0.161437	1.21043	0.061598			34.8108	34.8659	34.9245	35.1152	35.0391	34.9312	-0.710003	1	-1.35	0.710003
Q8CHK3	Lysophospholipid acyltransferase 7	Mboat7	1.1868	0.247077	1.2101	0.0616449			27.3523	27.3868	27.5376	27.1654	27.0517	27.3184	0.91	0.0999985	-0.0999985	-1.19
O35188	Fractalkine;Processed fractalkine	Cx3cl1	0.647179	-0.627763	1.20961	0.0617154	+		28.8652	29.4386	29.1903	29.8347	30.0786	29.4642
O35465	Peptidyl-prolyl cis-trans isomerase FKBP8	Fkbp8	0.902459	-0.148067	1.20819	0.0619164			29.1195	29.1274	29.2555	29.2454	29.3713	29.3299	0.469999	-0.83	0.119999	-0.119999
Q3UFK8	FERM domain-containing protein 8	Frmd8	1.15242	0.204663	1.20806	0.061936			27.7236	27.6283	27.5611	27.3399	27.4032	27.556	0.730001	-0.730001	-3.39	1.2	+
Q61194	Phosphatidylinositol 4-phosphate 3-kinase C2 domain-containing subunit alpha	Pik3c2a	0.806016	-0.31112	1.20639	0.0621745			26.3306	26.1906	26.1036	26.395	26.4426	26.7206	-0.870001	1.7	-1.75	0.870001
Q8R4X3	RNA-binding protein 12	Rbm12	0.775322	-0.367133	1.20623	0.0621964			27.6971	27.9786	28.1299	28.402	28.1771	28.328
P80315	T-complex protein 1 subunit delta	Cct4	0.860532	-0.2167	1.20592	0.0622418			32.3976	32.5701	32.6285	32.8208	32.7684	32.6571	-0.190002	-0.0699997	0.179997	0.379997
Q9D198	Pre-mRNA-splicing factor SYF2	Syf2	0.597578	-0.7428	1.205	0.0623741	+		24.9914	25.5027	25.7695	25.9881	26.5207	25.9832	-1.89	0.460001	0.560001	-0.220001
P63158	High mobility group protein B1	Hmgb1	0.78497	-0.34929	1.20496	0.0623787			33.8894	34.1958	34.2032	34.5376	34.2681	34.5307	-0.470001	0.369999	0.549999	0
O54983	Ketimine reductase mu-crystallin	Crym	1.52629	0.61003	1.20401	0.0625162	+		26.7441	26.4524	26.3883	26.1348	26.1245	25.4953	2.49	-0.98	0.369999	-0.369999
P52912	Nucleolysin TIA-1	Tia1	0.698059	-0.51858	1.20302	0.0626585	+		24.6453	24.5312	24.6153	25.4338	25.1661	24.7476	-0.91	-1.53	1.09	1.5
Q08024	Core-binding factor subunit beta	Cbfb	0.845881	-0.241473	1.19907	0.0632306			28.2108	28.3726	28.429	28.5141	28.7157	28.507	-0.16	0.609999	-0.17	-0.0599995
Q9CXL3	Uncharacterized protein C7orf50 homolog		0.750432	-0.414207	1.19713	0.0635142	+		27.0482	27.072	26.963	27.1977	27.3871	27.7411
Q3UQN2	F-BAR domain only protein 2	Fcho2	1.10203	0.140163	1.19672	0.0635736			30.4966	30.576	30.6371	30.3833	30.503	30.4028	-0.32	1.24	-2	0.32
Q8BMD8	Calcium-binding mitochondrial carrier protein SCaMC-1	Slc25a24	2.00004	1.00003	1.19652	0.0636034	+		26.0413	25.1056	25.1565	24.3642	24.8967	24.0423	-2.7	1.77	0.76	-1.26
Q922P9	Putative oxidoreductase GLYR1	Glyr1	1.32753	0.40874	1.19564	0.0637321			28.9029	29.0046	29.0639	28.2766	28.7026	28.7661	-0.400002	-0.66	0.529999	0.209999
Q9D9V3	Ethylmalonyl-CoA decarboxylase	Echdc1	1.42922	0.515223	1.19527	0.0637865	+		26.4375	26.1232	26.0534	25.3642	25.808	25.8963	2.51	-1.18	-1.19	0.92
Q9D8Y7	Tumor necrosis factor alpha-induced protein 8-like protein 2	Tnfaip8l2	0.83201	-0.265327	1.19519	0.063799			30.2778	30.4804	30.517	30.7888	30.5474	30.735	-0.470001	4.21	-0.779999	-1.96	+
Q5XG73	Acyl-CoA-binding domain-containing protein 5	Acbd5	1.16931	0.22566	1.19184	0.0642928			27.0533	27.3035	27.1465	26.8452	27.0176	26.9635	1.37	-0.230001	-0.16	0.0699997
Q9D1F4	Proline-rich AKT1 substrate 1	Akt1s1	1.30868	0.388117	1.19181	0.0642967			26.3775	26.6171	26.2676	26.0862	26.1961	25.8155	0.480001	-0.910002	-0.410002	0.860001
Q9JHW4	Selenocysteine-specific elongation factor	Eefsec	0.836523	-0.257523	1.19172	0.0643103			29.1794	29.1964	29.3162	29.6489	29.3302	29.4854	-1.57	1.11	-0.589998	0.589998
Q8CIV8	Tubulin-specific chaperone E	Tbce	1.26544	0.33964	1.19104	0.0644103			27.0564	27.1011	26.7776	26.7669	26.6788	26.4705	-0.140001	-0.65	0.0999985	0.400002
P19536	Cytochrome c oxidase subunit 5B, mitochondrial	Cox5b	0.785954	-0.347483	1.1892	0.0646845			29.6116	29.7605	29.4568	30.1587	29.801	29.9117	0.459999	0.0400009	-0.0400009	-0.689999
P19182	Interferon-related developmental regulator 1	Ifrd1	0.648216	-0.625453	1.18879	0.0647459	+		22.2918	22.6434	22.6154	23.5698	23.0196	22.8376
Q5NCF2	Trafficking protein particle complex subunit 1	Trappc1	1.25808	0.331227	1.18842	0.064801			27.2628	27.2642	27.4348	27.1995	26.7915	26.9772	-0.799999	0.5	-0.33	-0.179998
Q64455	Receptor-type tyrosine-protein phosphatase eta	Ptprj	0.886875	-0.173197	1.18803	0.0648596			28.4612	28.5634	28.5681	28.7904	28.5913	28.7305	-0.0599995	3.15	-0.83	0.0599995
Q80UY2	E3 ubiquitin-protein ligase KCMF1	Kcmf1	0.87348	-0.195153	1.18603	0.065158			27.5666	27.5966	27.3741	27.77	27.6976	27.6551	0.809999	-2	-0.699999	0.809999
Q91WE2	Protein FAM192A	Fam192a	0.705446	-0.503393	1.18593	0.0651741	+		25.6117	25.8637	25.671	25.862	26.4785	26.3161	-0.0900002	-0.390001	0.449999	0.51
P56959	RNA-binding protein FUS	Fus	0.782871	-0.353153	1.18461	0.065371			31.0002	31.1628	31.2677	31.2648	31.5924	31.633	-0.209999	-0.0299988	0.349998	0.0299988
Q9CQ75	NADH dehydrogenase [ubiquinone] 1 alpha subcomplex subunit 2	Ndufa2	0.78531	-0.348667	1.18455	0.0653803			28.3888	27.967	28.1057	28.396	28.5036	28.6079	0.66	-0.34	0.629999	-0.110001
A6X919	Probable C-mannosyltransferase DPY19L1	Dpy19l1	0.751824	-0.411533	1.18384	0.0654876			27.1353	26.9941	27.2681	27.8184	27.337	27.4767	-0.83	0.360001	-0.33	0.82
Q8QZY1	Eukaryotic translation initiation factor 3 subunit L	Eif3l	1.10878	0.148973	1.18362	0.0655205			30.8865	30.9096	31.0634	30.7899	30.8445	30.7782	-0.52	-0.260002	0.280003	0.530003
Q09014	Neutrophil cytosol factor 1	Ncf1	0.922431	-0.116487	1.1833	0.065569			31.9567	32.041	32.1136	32.1711	32.1502	32.1395	2.56	9.43	-2.81	-2.82	+
Q9WTT4	V-type proton ATPase subunit G 2	Atp6v1g2	1.57287	0.653403	1.18171	0.0658091	+		29.2643	28.9596	28.5316	28.467	28.3557	27.9727	-1.4	-1.77	-0.110001	1.01
Q571E4	N-acetylgalactosamine-6-sulfatase	Galns	1.15217	0.204357	1.181	0.065918			29.3642	29.1693	29.2051	28.9549	29.0268	29.1438	-1.04	4.74	1.04	-1.37	+
Q9CQ48	NudC domain-containing protein 2	Nudcd2	0.865255	-0.208803	1.18096	0.065923			27.4695	27.4236	27.3493	27.7736	27.5437	27.5514	0.52	-0.549999	-0.0799999	0.0700016
Q8BZ00	Sodium/hydrogen exchanger 9	Slc9a9	0.483464	-1.04852	1.18072	0.0659594	+		27.8895	29.1639	29.0001	29.7021	29.5447	29.9521	-3.15	3.43	-0.98	0.98	+
P63030	Mitochondrial pyruvate carrier 1	Mpc1	1.46886	0.554693	1.17977	0.0661041	+		28.9953	28.6303	28.42	28.3424	28.1843	27.8549	3.37	0.0299988	-1.44	-1.76	+
O54950	5-AMP-activated protein kinase subunit gamma-1	Prkag1	0.858742	-0.219703	1.17971	0.0661139			28.959	29.1216	29.1878	29.2501	29.4195	29.258	-0.27	1.06	-0.0799999	-0.17
Q91X78	Erlin-1	Erlin1	0.856723	-0.2231	1.1796	0.0661295			27.2473	27.493	27.3926	27.7064	27.5386	27.5571	-0.710001	0.52	0.66	-0.460001
P19246	Neurofilament heavy polypeptide	Nefh	0.385739	-1.3743	1.17941	0.0661594	+		26.6569	25.3551	24.8707	27.1754	27.0715	26.7586	-1.73	-0.59	0.59	3.14
Q3UL36	Arginine and glutamate-rich protein 1	Arglu1	0.84629	-0.240777	1.17923	0.0661864			27.3246	27.2765	27.5604	27.7056	27.5943	27.5839	0.0100002	1.55	-0.0100002	-1.12
Q9CY57	Chromatin target of PRMT1 protein	Chtop	0.825315	-0.276983	1.17913	0.0662017			27.563	27.3303	27.3743	27.549	27.7091	27.8404	-0.380001	-0.77	0.539999	0.369999
P48722	Heat shock 70 kDa protein 4L	Hspa4l	1.22151	0.288663	1.17674	0.0665677			29.5789	29.4178	29.3517	29.3465	29.0483	29.0876	1.02	-2.23	-0.509998	0.509998
P70697	Uroporphyrinogen decarboxylase	Urod	1.29597	0.374033	1.17625	0.0666429			28.3285	28.5476	28.4828	27.9526	27.9361	28.3481	-0.0599995	-0.68	-0.0100002	0.469999
E9Q4P1		Wdfy1	1.09797	0.134837	1.17322	0.0671087			30.687	30.62	30.6161	30.4339	30.4853	30.5994	-0.0600014	-0.0200005	-0.76	0.630001
Q3UA37	Glutamine-rich protein 1	Qrich1	0.832156	-0.265073	1.17311	0.0671266			26.5027	26.4939	26.3996	26.689	26.58	26.9224	-1.04	-1.08	1.24	0.92
P60762	Mortality factor 4-like protein 1	Morf4l1	0.742217	-0.430087	1.17193	0.067308	+		25.6001	26.1574	26.0068	26.2856	26.4386	26.3303	-1.18	0.220001	0.9	-0.120001
Q8BIJ6	Isoleucine--tRNA ligase, mitochondrial	Iars2	1.20853	0.273253	1.17043	0.0675409			30.8882	30.6327	30.5212	30.3904	30.393	30.439	1	-0.25	0.150002	-0.279999
P02468	Laminin subunit gamma-1	Lamc1	0.31425	-1.67002	1.16989	0.0676256	+		26.5428	26.068	25.1803	26.5364	27.9768	28.2879	1.28	-0.75	-1.16	-0.639999
Q9Z140	Copine-6	Cpne6	1.57064	0.65135	1.16918	0.0677358	+		26.3157	25.9552	26.1024	25.8636	25.5199	25.0357	1.55	-1.82	1.13	0.950001
P10518	Delta-aminolevulinic acid dehydratase	Alad	1.16523	0.220613	1.16755	0.0679911			30.937	31.0663	31.0364	30.7131	30.7126	30.9522	0.119999	-0.859999	-0.799999	1.15
Q6ZWV7	60S ribosomal protein L35	Rpl35	1.22939	0.297943	1.16614	0.0682112			31.1695	30.9807	30.9677	30.7146	30.9279	30.5815
[truncated: 2,177 more rows]
