# Supplementary material for: Loss of NPC1 enhances phagocytic uptake and impairs lipid trafficking in microglia
Source: Nat Commun. 2021 Feb 24;12:1158. doi: 10.1038/s41467-021-21428-5 (PMC7904859; doi:10.1038/s41467-021-21428-5)
Supplement: Supplementary file 5 — Supplementary Data 2 [file 41467_2021_21428_MOESM5_ESM.xlsx]

## Sheet: Suppl. Data 2 (mouse 1 week)
Supplementary Data 2. MS analysis of microglia isolated from pre-symptomatic Npc1-/- mice.
															Cell Type Enrichment according to Sharma et al. 2015
Uniprot Accession			Average protein LFQ ratio	Average protein log2 LFQ ratio	Statistic (red p<0.05)		significant after FDR correction	Regulated: p <0.05, FDR: +, log2 FC > +/- 0.5	log2 transformed LFQ intensities (average of 2 technical replicates)						log2 abundance difference
Protein IDs	Protein names	Gene names	Ratio (Npc1-/-/WT) P7	log2 (Npc1-/-/WT) P7	-log10 p-value	p (Npc1-/-/WT) P7	FDR P7 (p = 0.05; s0 = 0.19)	Regulated (up: +, down: -)	Log2 LFQ Npc1-/-_P7_1	Log2 LFQ Npc1-/-_P7_2	Log2 LFQ Npc1-/-_P7_3	Log2 LFQ WT_P7_1	Log2 LFQ WT_P7_2	Log2 LFQ WT_P7_3	Isolated Astrocytes	Isolated Microglia	Isolated Neurons	Isolated Oligodendrocytes	>ten fold in at least one cell type
Q9CTG6	Probable cation-transporting ATPase 13A2	Atp13a2	1.94795	0.96196	4.1481	7.11046e-05	+	+	24.1846	24.062	24.0264	23.1189	23.0821	23.186	-0.539999	2	-0.609999	-0.039999
P47199	Quinone oxidoreductase	Cryz	1.94454	0.959432	4.04749	8.96419e-05	+	+	29.0527	29.0977	29.0016	28.1883	28.0047	28.0808	0.869999	0.119999	-0.65	-0.119999
Q8BFR4	N-acetylglucosamine-6-sulfatase	Gns	1.45496	0.54098	4.04517	9.01223e-05	+	+	29.1054	29.0759	29.0678	28.5964	28.4859	28.5438	0.0900002	2.44	-0.0900002	-0.280001
Q9JLI6	Selenocysteine lyase	Scly	1.67205	0.741615	3.99392	0.00010141	+	+	27.1393	27.2291	27.1884	26.5144	26.3751	26.4424	-0.27	2	-0.84	-0.200001
Q80X95;Q6NTA4	Ras-related GTP-binding protein A;Ras-related GTP-binding protein B	Rraga	1.41882	0.504687	3.96513	0.000108361	+	+	25.7151	25.7125	25.7056	25.2545	25.2214	25.1432	-1.26	1.66	-0.26	-0.230001
Q3U2S8	Voltage-gated hydrogen channel 1	Hvcn1	1.74884	0.806397	3.84317	0.000143493	+	+	26.2594	26.3536	26.3011	25.5297	25.4006	25.5646	-0.91	2.86	-0.209999	-1.88
Q8BH61	Coagulation factor XIII A chain	F13a1	0.338379	-1.56329	3.78373	0.00016454	+	-	29.2152	29.2733	29.5048	30.994	30.9348	30.7543	-4.39	4.06	2.29	-2.29	+
P20060	Beta-hexosaminidase subunit beta	Hexb	2.12472	1.08727	3.67103	0.000213291	+	+	33.2617	33.0953	33.103	31.9875	32.0153	32.1955	-0.539997	3.24	-0.130001	0.130001
Q60648	Ganglioside GM2 activator	Gm2a	0.403761	-1.30842	3.62815	0.000235426	+	-	26.7383	26.9255	26.9806	28.1518	28.0839	28.334	-0.389999	0.799999	-1.06	0.389999
P14231	Sodium/potassium-transporting ATPase subunit beta-2	Atp1b2	1.83039	0.872148	3.62409	0.000237636	+	+	26.1328	26.2238	26.3709	25.3542	25.372	25.3848	3.21	-0.440001	-0.98	0.17
P06802	Ectonucleotide pyrophosphatase/phosphodiesterase family member 1;Alkaline phosphodiesterase I;Nucleotide pyrophosphatase	Enpp1	1.48984	0.575153	3.60637	0.000247534	+	+	26.0769	26.0614	26.0978	25.5675	25.5274	25.4158	-1.78	0.49	0.639999	0.76
P13020	Gelsolin	Gsn	1.50243	0.587293	3.58646	0.000259144	+	+	26.773	26.7843	26.7414	26.187	26.255	26.0948	-0.84	0.509998	-0.649998	2.33
P41731	CD63 antigen	Cd63	4.67937	2.22631	3.53142	0.000294156	+	+	27.0867	27.0211	27.0122	24.787	24.5039	25.1502
P29416	Beta-hexosaminidase subunit alpha	Hexa	1.85219	0.889228	3.53038	0.000294861	+	+	30.266	30.3465	30.2265	29.4989	29.2694	29.403	-0.18	1.91	-0.0900002	0.0499992
P49446	Receptor-type tyrosine-protein phosphatase epsilon	Ptpre	0.678831	-0.558877	3.47849	0.000332286	+	-	24.6808	24.6666	24.6087	25.2062	25.2886	25.1379	-4.06	2.84	-2.99	3.33	+
Q8BY89	Choline transporter-like protein 2	Slc44a2	1.27275	0.347948	3.46532	0.000342513			25.5142	25.4795	25.55	25.2118	25.1507	25.1375	0.390001	-0.84	-1.77	1.55
O88531	Palmitoyl-protein thioesterase 1	Ppt1	2.31744	1.21253	3.46479	0.000342931	+	+	30.4375	30.3598	30.3176	29.2718	29.2476	28.9579	0.599998	1.86	-0.619999	-0.639999
Q9WVK4	EH domain-containing protein 1	Ehd1	0.645191	-0.632202	3.41829	0.000381689	+	-	26.8515	27.0263	26.9472	27.5364	27.5593	27.6259	-0.560001	-0.0400009	0.0400009	1.06
Q8K2F0	Bromodomain-containing protein 3	Brd3	0.849833	-0.234748	3.39071	0.000406717			24.9237	24.9378	24.8917	25.1283	25.1445	25.1847	-1.13	-0.99	1.74	0.91
P40240	CD9 antigen	Cd9	2.07105	1.05036	3.38414	0.000412919	+	+	28.2182	28.1456	28.0542	27.2547	26.9763	27.0359	2.1	1.97	-1.99	-0.780001
Q8R143	Pituitary tumor-transforming gene 1 protein-interacting protein	Pttg1ip	3.89024	1.95986	3.34376	0.000453143	+	+	26.3127	26.7376	26.582	24.4781	24.4171	24.8575
O35114	Lysosome membrane protein 2	Scarb2	3.25918	1.70451	3.33156	0.000466053	+	+	30.3339	30.2698	30.3161	28.6964	28.8221	28.2878	0.359999	0.250002	-0.889997	-0.250002
P53808	Phosphatidylcholine transfer protein	Pctp	1.71915	0.781697	3.32274	0.00047562	+	+	23.5324	23.5483	23.6191	22.8319	22.8756	22.6472	-0.25	4.09	-1.86	0.25	+
P17439	Glucosylceramidase	Gba	0.536209	-0.899132	3.26354	0.00054508	+	-	26.4897	26.6991	26.6181	27.5578	27.5749	27.3715	0.469997	0.799999	-1.13	-0.450001
A1L314	Macrophage-expressed gene 1 protein	Mpeg1	2.19696	1.13551	3.18333	0.00065565	+	+	28.0549	27.9626	27.8096	26.9306	26.6223	26.8678	-1.06	6.42	0.0300007	-0.0300007	+
Q99K70;Q7TT45	Ras-related GTP-binding protein C;Ras-related GTP-binding protein D	Rragc	1.53011	0.613633	3.18162	0.000658229	+	+	28.5509	28.6438	28.4954	28.0302	27.9517	27.8672	-0.550001	0.930002	0.370001	-0.370001
P55066	Neurocan core protein	Ncan	2.34072	1.22695	3.13074	0.000740056	+	+	25.9387	25.7554	25.8561	24.5813	24.4383	24.8498	4.25	1.88	-1.88	-2	+
Q9CXP8	Guanine nucleotide-binding protein G(I)/G(S)/G(O) subunit gamma-10	Gng10	0.593625	-0.752377	3.10462	0.000785931	+	-	26.268	26.0909	26.3025	27.043	26.8775	26.9981
P06151	L-lactate dehydrogenase A chain	Ldha	1.05726	0.080325	3.07046	0.000850233			32.3523	32.3624	32.3636	32.2947	32.2758	32.2669	0.34	0.400002	-0.639999	-0.34
Q91YI4	Beta-arrestin-2	Arrb2	0.74194	-0.430625	3.05225	0.000886646			28.7206	28.8014	28.7504	29.2168	29.2427	29.1047	-2.23	2.65	0.32	-0.32
Q8BX70	Vacuolar protein sorting-associated protein 13C	Vps13c	1.32504	0.406033	3.04344	0.000904809			30.1932	30.2189	30.0739	29.7346	29.7661	29.7673	-0.83	1.94	-1.9	0.83
P18242	Cathepsin D	Ctsd	1.82668	0.869223	2.98718	0.00102997	+	+	33.514	33.4152	33.2482	32.6171	32.5563	32.3963	0.0800018	2.14	-0.0800018	-0.5
Q3TC93	HCLS1-binding protein 3	Hs1bp3	1.2746	0.350045	2.97779	0.00105247			27.3795	27.3081	27.277	27.0183	26.9743	26.9219	-0.65	2.01	-1.7	0.65
Q920A5	Retinoid-inducible serine carboxypeptidase	Scpep1	1.82166	0.865252	2.97396	0.0010618	+	+	28.529	28.8369	28.6079	27.8713	27.7209	27.7857	-0.710001	2.46	0.25	-0.25
Q00493	Carboxypeptidase E	Cpe	1.95854	0.969778	2.95174	0.00111752	+	+	26.4441	26.1555	26.3413	25.3192	25.2202	25.4921	2.15	-0.719999	0.0400009	-0.0400009
Q9WV54	Acid ceramidase;Acid ceramidase subunit alpha;Acid ceramidase subunit beta	Asah1	1.73188	0.792342	2.93211	0.00116922	+	+	30.7045	30.8065	30.7115	30.1211	29.8177	29.9067	0.290001	1.38	-0.82	-0.290001
Q62087	Serum paraoxonase/lactonase 3	Pon3	1.13368	0.181015	2.91557	0.0012146			28.1612	28.1464	28.1473	27.9531	28.0136	27.9452	-1.67	7.5	1.65	-1.93	+
P48774	Glutathione S-transferase Mu 5	Gstm5	1.35011	0.433077	2.91411	0.00121869			27.5191	27.5474	27.5436	27.0937	27.1986	27.0185	1.67	-1.44	-0.00999832	0.00999832
Q9R013	Cathepsin F	Ctsf	2.66672	1.41507	2.90621	0.00124105	+	+	28.1053	27.8401	27.866	26.5887	26.2318	26.7458	0.970001	2.21	-0.970001	-1.95
O70172	Phosphatidylinositol 5-phosphate 4-kinase type-2 alpha	Pip4k2a	0.803591	-0.315467	2.90519	0.00124397			28.1343	28.1598	28.099	28.5121	28.4326	28.3948	-1.27	2.85	-0.92	0.92
Q62277	Synaptophysin	Syp	6.1373	2.6176	2.89629	0.00126973	+	+	28.0477	27.8156	27.9904	25.8616	24.7688	25.3706	-0.730001	-1.94	1.62	1.9
P48999	Arachidonate 5-lipoxygenase	Alox5	0.427679	-1.2254	2.87286	0.00134011	+	-	24.8113	24.6014	24.6251	25.7876	25.7456	26.1808	-0.68	3.36	0.0900002	-0.17	+
Q07235	Glia-derived nexin	Serpine2	2.62479	1.3922	2.87263	0.00134082	+	+	26.1318	26.2892	26.1044	25.0922	24.5293	24.7272	1.04	-0.219999	-1.85	0.219999
O35841	Apoptosis inhibitor 5	Api5	0.850057	-0.234368	2.86803	0.00135511			29.3029	29.3957	29.385	29.5955	29.5903	29.6009	-0.279999	-0.240002	0.59	0.550003
P17047	Lysosome-associated membrane glycoprotein 2	Lamp2	1.54375	0.626437	2.86352	0.00136925	+	+	29.8665	29.6821	29.9199	29.176	29.26	29.1532	0.16	2.16	-0.16	-0.92
Q2TBE6	Phosphatidylinositol 4-kinase type 2-alpha	Pi4k2a	1.91517	0.937475	2.85398	0.00139966	+	+	24.8243	24.8772	24.9781	23.7804	23.9282	24.1585	0.99	-0.880001	0.639999	-0.639999
P98078	Disabled homolog 2	Dab2	0.696625	-0.521547	2.85018	0.00141196			29.4561	29.3558	29.4798	29.8446	29.9925	30.0192	-1.89	3.37	1.28	-1.28	+
P08752	Guanine nucleotide-binding protein G(i) subunit alpha-2	Gnai2	0.739454	-0.435468	2.82827	0.001485			28.7727	28.6476	28.6952	29.2171	29.1353	29.0696	0.48	0.73	-1.29	-0.709999
Q8R2V5	Arf-GAP with dual PH domain-containing protein 2	Adap2	0.776604	-0.364748	2.81846	0.00151894			26.6896	26.7553	26.7265	27.1711	27.0248	27.0697	-0.17	5.1	0.17	-1.02	+
Q6P5E6	ADP-ribosylation factor-binding protein GGA2	Gga2	1.537	0.620117	2.81749	0.00152232	+	+	25.3494	25.4711	25.5012	24.7958	24.721	24.9445	-2.33	2.42	1.81	-1.45
Q99M71	Mammalian ependymin-related protein 1	Epdr1	0.464235	-1.10707	2.79222	0.00161356	+	-	27.3631	27.0687	27.2479	28.1364	28.5445	28.32	-0.4	2.02	0.4	-0.789999
Q9DAS9	Guanine nucleotide-binding protein G(I)/G(S)/G(O) subunit gamma-12	Gng12	0.591149	-0.758407	2.78935	0.00162426	+	-	25.0607	24.7217	24.8845	25.6081	25.6785	25.6554
P10605	Cathepsin B;Cathepsin B light chain;Cathepsin B heavy chain	Ctsb	2.19307	1.13295	2.78533	0.00163933	+	+	32.3451	32.5998	32.5194	31.5954	31.1507	31.3194	0.57	2.1	-0.790001	-0.57
P11404	Fatty acid-binding protein, heart	Fabp3	1.68857	0.755805	2.78336	0.00164678	+	+	27.9553	27.7354	27.8248	27.1948	27.1183	26.9351	-2.5	2.34	-1.69	1.69
Q8R0X7	Sphingosine-1-phosphate lyase 1	Sgpl1	1.36017	0.443785	2.76246	0.00172798			29.9161	29.9458	29.8165	29.4628	29.3654	29.5189	0.619999	1.45	-0.619999	-0.789997
Q8K211	High affinity copper uptake protein 1	Slc31a1	1.52636	0.610097	2.75377	0.00176289	+	+	26.3227	26.1909	26.3304	25.7892	25.6732	25.5513
P46061	Ran GTPase-activating protein 1	Rangap1	0.915531	-0.12732	2.73978	0.00182063			29.1521	29.1639	29.1685	29.2762	29.3217	29.2685	-0.549999	0.189999	-0.0499992	0.27
Q9CQR4	Acyl-coenzyme A thioesterase 13;Acyl-coenzyme A thioesterase 13, N-terminally processed	Acot13	1.37193	0.456207	2.72718	0.0018742			27.7092	27.8076	27.8555	27.425	27.2949	27.2839	0.76	0.940001	-0.690001	-2.26
O55100	Synaptogyrin-1	Syngr1	2.16504	1.1144	2.71804	0.00191408	+	+	25.3919	25.0498	25.0987	24.0307	23.8947	24.2719
Q9WUM4	Coronin-1C	Coro1c	1.36511	0.449017	2.68311	0.00207441			29.2063	29.0634	29.2701	28.7351	28.701	28.7566	-1.17	0.0699997	0.699997	0.0999985
Q3U9G9	Lamin-B receptor	Lbr	0.769277	-0.378425	2.67772	0.00210031			27.3153	27.1363	27.2644	27.6249	27.6169	27.6095	-0.480001	0.43	0.379997	-0.200001
Q61581	Insulin-like growth factor-binding protein 7	Igfbp7	1.77758	0.829913	2.67518	0.00211263	+	+	24.2665	24.3704	24.4104	23.4917	23.3451	23.7207	1.11	0.209999	-1.09	-0.6
Q60854	Serpin B6	Serpinb6	0.663581	-0.591655	2.67081	0.00213399	+	-	27.539	27.3194	27.4559	27.9215	28.0913	28.0764
Q9EPK2	Protein XRP2	Rp2	0.912084	-0.132762	2.66714	0.00215208			27.6341	27.6095	27.6426	27.7895	27.7338	27.7611	-0.4	2.31	-2.59	0.4
Q9JHU9	Inositol-3-phosphate synthase 1	Isyna1	0.825625	-0.276442	2.65828	0.00219646			29.1465	29.1488	29.2564	29.4509	29.4911	29.4391	-0.58	2.44	-0.360001	-0.679998
P05064	Fructose-bisphosphate aldolase A	Aldoa	1.1682	0.224283	2.65826	0.00219656			31.5515	31.5536	31.623	31.3344	31.3952	31.3257	0.42	1.19	-0.809999	-0.42
Q91Z67	SLIT-ROBO Rho GTPase-activating protein 2	Srgap2	0.804307	-0.314182	2.64324	0.00227383			29.5688	29.4477	29.4891	29.7685	29.8137	29.8659	-0.76	0.76	0.860003	-0.92
Q9DB60	Prostamide/prostaglandin F synthase	Fam213b	0.906031	-0.142368	2.64095	0.00228587			25.3415	25.397	25.37	25.5089	25.4911	25.5355	-0.800001	0.480001	0.129999	0.0400009
Q91W86	Vacuolar protein sorting-associated protein 11 homolog	Vps11	1.08285	0.114835	2.62931	0.00234798			28.254	28.2562	28.2087	28.1355	28.1139	28.125	-0.0499992	0.91	-0.559999	0.0499992
Q91W98	Solute carrier family 15 member 4	Slc15a4	1.91695	0.93881	2.62791	0.00235555	+	+	23.8821	23.7447	23.7077	22.6762	22.7546	23.0873	0.41	3.54	-2.15	-0.41	+
P49300	C-type lectin domain family 10 member A	Clec10a	0.500366	-0.998945	2.62476	0.00237267	+	-	24.9555	24.798	25.0782	26.0951	25.7036	26.0299	-1.24	2.18	-0.490002	-0.75
P16675	Lysosomal protective protein;Lysosomal protective protein 32 kDa chain;Lysosomal protective protein 20 kDa chain	Ctsa	1.43654	0.522598	2.62461	0.0023735			30.2129	30.1961	30.077	29.7359	29.5207	29.6616	-0.239998	2.04	0.239998	-0.65
Q3UJU9	Regulator of microtubule dynamics protein 3	Rmdn3	1.11814	0.161102	2.61928	0.00240281			25.0854	25.0668	25.0433	24.9258	24.9227	24.8637	0.6	-0.650002	0.1	-0.26
Q5SUF2	Luc7-like protein 3	Luc7l3	0.865648	-0.208148	2.61174	0.00244487			27.0442	27.0069	27.0583	27.2446	27.1987	27.2905	-0.210001	-0.359999	0.569998	0.039999
Q9Z1W9	STE20/SPS1-related proline-alanine-rich protein kinase	Stk39	1.81669	0.861312	2.59728	0.00252765	+	+	23.0763	23.072	23.0776	22.4684	22.0655	22.108	0.769999	-1.95	-1.24	1.75
P05201	Aspartate aminotransferase, cytoplasmic	Got1	1.46326	0.549188	2.57995	0.00263057			30.2322	30.1439	30.1376	29.7106	29.6859	29.4697	-0.68	0.229999	-0.220001	0.34
O08586	Phosphatidylinositol 3,4,5-trisphosphate 3-phosphatase and dual-specificity protein phosphatase PTEN	Pten	0.857107	-0.222453	2.57646	0.00265178			25.0743	25.1123	25.1705	25.3763	25.3339	25.3142	0.1	-0.41	-0.1	0.58
Q60967	Bifunctional 3-phosphoadenosine 5-phosphosulfate synthase 1;Sulfate adenylyltransferase;Adenylyl-sulfate kinase	Papss1	0.925138	-0.11226	2.56448	0.00272595			27.9791	27.9456	27.9442	28.0437	28.0775	28.0845	0.510002	-0.510002	-1.03	1.69
P35803	Neuronal membrane glycoprotein M6-b	Gpm6b	1.49521	0.580352	2.55436	0.00279025	+	+	23.8763	24.0262	23.9041	23.5023	23.2519	23.3114	3.3	-2.61	1.54	-1.54
Q8VEH3	ADP-ribosylation factor-like protein 8A	Arl8a	1.49935	0.58434	2.55128	0.00281007	+	+	27.6078	27.4802	27.3924	26.8473	27.0364	26.8437	0.0399971	0.0200005	-0.780001	-0.0200005
P51432	1-phosphatidylinositol 4,5-bisphosphate phosphodiesterase beta-3	Plcb3	0.819179	-0.28775	2.55094	0.00281231			27.3541	27.2983	27.2192	27.6172	27.5508	27.5668	1.56	0.280001	-0.960001	-0.280001
Q9EPL2	Calsyntenin-1;Soluble Alc-alpha;CTF1-alpha	Clstn1	1.61367	0.69035	2.54718	0.00283677	+	+	24.2991	24.1022	24.1864	23.4811	23.3652	23.6705	0.450001	-1.42	0.290001	0.0900002
P82343	N-acylglucosamine 2-epimerase	Renbp	1.32918	0.410537	2.54687	0.00283879			29.0942	28.9505	28.9755	28.5396	28.6841	28.5648	-1.32	6.97	0.0500011	-0.470001	+
Q9CQC8	Maspardin	Spg21	1.73362	0.793787	2.52647	0.00297528	+	+	25.908	25.7716	25.6663	24.9676	25.173	24.824	-0.58	2.02	-0.539999	-0.860001
Q9JJZ4	Ubiquitin-conjugating enzyme E2 J1	Ube2j1	1.22654	0.2946	2.51857	0.0030299			26.7333	26.8299	26.8316	26.5335	26.4389	26.5387	0.33	1.28	-1.04	-0.33
Q9QXS1	Plectin	Plec	1.20189	0.265308	2.50965	0.00309279			28.5656	28.6591	28.5611	28.2837	28.3303	28.3759	3.15	0.229999	-0.919998	-0.229999
Q3TCN2	Putative phospholipase B-like 2;Putative phospholipase B-like 2 28 kDa form;Putative phospholipase B-like 2 40 kDa form;Putative phospholipase B-like 2 15 kDa form	Plbd2	1.46744	0.553305	2.50524	0.00312435			27.5267	27.4029	27.2597	26.913	26.8422	26.7742	-0.0800018	1.09	-0.200001	0.0500011
Q9QXE0	2-hydroxyacyl-CoA lyase 1	Hacl1	1.17717	0.235322	2.50434	0.0031308			23.763	23.7126	23.7456	23.4528	23.5686	23.4938	4.39	-2.93	-1.72	1.72	+
Q9D1C1	Ubiquitin-conjugating enzyme E2 C	Ube2c	0.748232	-0.418443	2.48859	0.00324645			25.751	25.6195	25.5909	26.0517	26.1575	26.0075	-3.52	0.42	1.81	-0.42	+
Q99K85	Phosphoserine aminotransferase	Psat1	1.37234	0.456638	2.48277	0.00329023			30.8267	31.0141	30.9549	30.5085	30.5353	30.382	0.700001	-0.700001	-1.77	0.740002
P31996	Macrosialin	Cd68	1.94051	0.956438	2.46765	0.00340684	+	+	27.281	27.6579	27.3844	26.6287	26.545	26.2803	-1.38	6.45	1.06	-1.58	+
Q7TQD2	Tubulin polymerization-promoting protein	Tppp	0.623036	-0.682613	2.46249	0.00344753	+	-	25.6946	25.7364	25.8499	26.4029	26.6325	26.2934	-3.34	2.31	-2.31	4.56	+
Q61263	Sterol O-acyltransferase 1	Soat1	1.29259	0.370267	2.45586	0.00350056			27.331	27.2073	27.229	26.8255	26.9766	26.8545	2.02	0.530001	-2.14	-1.12
P57725	SAM domain-containing protein SAMSN-1	Samsn1	0.706428	-0.501385	2.44673	0.00357494			22.7455	22.6608	22.6317	23.0596	23.1669	23.3156
Q99LJ1	Tissue alpha-L-fucosidase	Fuca1	1.14779	0.198863	2.44562	0.00358413			27.7789	27.7475	27.8118	27.6289	27.5754	27.5372	0.73	1.71	-0.75	-1.1
Q5U4C3	Splicing factor, arginine/serine-rich 19	Scaf1	1.14163	0.191093	2.43803	0.00364733			24.7016	24.5986	24.6502	24.4398	24.4651	24.4722	-1.71	-1.83	1.3	1.18
O70401	Tetraspanin-6	Tspan6	2.47958	1.3101	2.43179	0.00370005	+	+	24.0424	24.4555	24.3204	23.2268	22.6242	23.0371
P60202	Myelin proteolipid protein	Plp1	3.4567	1.78939	2.41479	0.00384775	+	+	26.252	25.8122	26.1303	23.752	24.6289	24.4455	-0.0699997	0.0499992	-1.28	7.85	+
Q8BHG9	CGG triplet repeat-binding protein 1	Cggbp1	0.573781	-0.801428	2.40571	0.0039291	+	-	23.3717	23.1734	23.5167	24.0181	24.3242	24.1237	-1.09	-0.390001	1.89	0.0799999
P28798	Granulins;Acrogranin;Granulin-1;Granulin-2;Granulin-3;Granulin-4;Granulin-5;Granulin-6;Granulin-7	Grn	1.56617	0.647242	2.40459	0.00393924	+	+	30.4854	30.6048	30.5826	29.9996	29.7071	30.0244	1.73	3.92	-2.66	-1.82	+
Q8C0L6	Peroxisomal N(1)-acetyl-spermine/spermidine oxidase	Paox	1.26362	0.33756	2.38369	0.00413342			27.1808	27.2472	27.0543	26.8384	26.8083	26.8228	0.66	2	-0.84	-0.91
Q5SV85	Synergin gamma	Synrg	0.781424	-0.355823	2.37535	0.00421355			24.8023	24.7458	24.7441	25.169	25.0052	25.1855	-1.13	-0.549999	0.869999	0.549999
Q9D0J4	ADP-ribosylation factor-like protein 2	Arl2	1.25493	0.327612	2.34109	0.00455947			22.9385	22.912	22.7871	22.5564	22.4924	22.6058	0.15	-0.199999	-0.620001	0.57
P70248	Unconventional myosin-If	Myo1f	1.55229	0.634398	2.33795	0.00459252	+	+	27.11	27.1595	27.3351	26.685	26.6194	26.3971	-0.960001	6.87	-0.540001	-0.68	+
Q8R1Q8	Cytoplasmic dynein 1 light intermediate chain 1	Dync1li1	1.10121	0.139095	2.32843	0.0046943			28.3529	28.2956	28.3391	28.2246	28.1753	28.1704	-0.509998	-0.789999	0.439999	0.93
Q3UMW8	Ceroid-lipofuscinosis neuronal protein 5 homolog	Cln5	1.79122	0.840942	2.32199	0.00476443	+	+	25.9605	25.8172	25.67	25.1115	24.731	25.0822	-1.05	3.18	-0.980001	0.980001
P49718	DNA replication licensing factor MCM5	Mcm5	0.844593	-0.243672	2.3188	0.00479958			28.6216	28.5658	28.6353	28.9003	28.7777	28.8757	-3.6	1.2	1.77	-1.2	+
Q8K4I3	Rho guanine nucleotide exchange factor 6	Arhgef6	0.793012	-0.334585	2.29817	0.00503298			28.5428	28.507	28.4658	28.7316	28.9163	28.8714	-1.25	7.09	-1.73	1.25	+
O08992	Syntenin-1	Sdcbp	1.52396	0.607827	2.28995	0.00512925			27.3618	27.348	27.3035	26.699	26.9304	26.5604	0.0300007	1.04	-0.109999	-0.0300007
P31648	Sodium- and chloride-dependent GABA transporter 1	Slc6a1	1.76708	0.821365	2.28799	0.0051524	+	+	24.4321	24.1427	24.3165	23.5805	23.233	23.6137	3.57	-5.64	-2	2	+
B2RXR6	Serine/threonine-protein phosphatase 6 regulatory ankyrin repeat subunit B	Ankrd44	0.853198	-0.229047	2.28528	0.0051846			27.8448	27.7421	27.8598	28.0768	28.0442	28.0128	-3.52	3.22	0.6	-0.6	+
Q9CYH2	Redox-regulatory protein FAM213A	Fam213a	1.35188	0.434963	2.28385	0.00520171			26.132	26.1375	26.3143	25.8471	25.6709	25.7608	1.98	-0.949999	0.169998	-0.169998
P56542	Deoxyribonuclease-2-alpha	Dnase2	1.95045	0.963808	2.27688	0.00528595	+	+	27.2943	27.2521	27.2906	26.5184	25.9682	26.4589
P15864	Histone H1.2	Hist1h1c	1.3209	0.401525	2.26562	0.0054248			29.3037	29.3846	29.3349	29.0599	28.8192	28.9396	-0.790001	0.919998	0.279999	-0.369999
P55194	SH3 domain-binding protein 1	Sh3bp1	0.845017	-0.242948	2.25476	0.00556209			28.4846	28.4199	28.5196	28.6565	28.7232	28.7733	-0.42	6.8	0.299999	-1.27	+
Q62465	Synaptic vesicle membrane protein VAT-1 homolog	Vat1	1.45648	0.542483	2.25473	0.00556254			28.7964	28.7396	28.7519	28.3589	28.0301	28.2715	-1.56	1.02	-1	1.05
Q7TMB8	Cytoplasmic FMR1-interacting protein 1	Cyfip1	0.799393	-0.323023	2.22949	0.00589532			30.2649	30.1656	30.1131	30.4436	30.4873	30.5819	0.32	1.77	-1.41	-0.32
P31266	Recombining binding protein suppressor of hairless	Rbpj	0.739738	-0.434913	2.22165	0.00600276			24.6529	24.661	24.4562	25.0737	25.0699	24.9312	-1.9	2.38	1.9	-2.95
Q80SZ7	Guanine nucleotide-binding protein G(I)/G(S)/G(O) subunit gamma-5	Gng5	0.777403	-0.363265	2.21277	0.00612676			28.3206	28.3527	28.2086	28.6969	28.7225	28.5523
P07356	Annexin A2	Anxa2	1.22638	0.294408	2.20963	0.00617114			29.7297	29.748	29.6532	29.3942	29.507	29.3465	1.34	1.67	-1.57	-1.68
P26040	Ezrin	Ezr	1.50538	0.590132	2.19622	0.00636471			28.9261	28.9177	28.9266	28.5438	28.1582	28.298	2.59	-2.17	2.17	-4.59	+
Q8VDP3	Protein-methionine sulfoxide oxidase MICAL1	Mical1	1.82946	0.871417	2.18836	0.00648096	+	+	24.3725	23.9496	23.8247	23.1864	23.2117	23.1345	1.75	-0.450001	-0.780001	0.43
Q9QVP9	Protein-tyrosine kinase 2-beta	Ptk2b	1.45733	0.543323	2.18689	0.00650298			25.7189	25.9067	25.5925	25.1979	25.1072	25.2829	-0.229999	2.16	0.229999	-0.66
Q3UYC0	Protein phosphatase 1H	Ppm1h	1.29151	0.369062	2.18203	0.00657617			25.6339	25.5613	25.4301	25.25	25.1275	25.1407	-2.78	2.01	1.36	-1.36
Q8BVE3	V-type proton ATPase subunit H	Atp6v1h	1.23734	0.307238	2.17713	0.00665077			28.8066	28.9153	28.8729	28.6546	28.4858	28.5327	-0.0299988	0.0699997	-0.35	0.299999
Q8C156	Condensin complex subunit 2	Ncaph	0.829748	-0.269255	2.17438	0.00669294			25.8418	25.7941	25.8953	26.0273	26.1462	26.1654	-2.15	-0.15	1.58	0.15
P46062	Signal-induced proliferation-associated protein 1	Sipa1	0.875129	-0.192432	2.16966	0.00676607			27.1981	27.1365	27.2245	27.4043	27.4069	27.3252	-0.68	4.46	-0.32	-0.800001	+
Q9D1A2	Cytosolic non-specific dipeptidase	Cndp2	1.28992	0.36728	2.15722	0.0069627			32.231	32.2016	32.0999	31.8381	31.8974	31.6952	-0.189999	1.62	-0.290001	0.189999
Q64729	TGF-beta receptor type-1	Tgfbr1	1.3148	0.394842	2.15572	0.00698684			24.2481	24.0583	24.2848	23.7475	23.8607	23.7984	-0.91	2.22	-0.0999985	0.0999985
Q7M6Y3	Phosphatidylinositol-binding clathrin assembly protein	Picalm	0.894681	-0.160555	2.15435	0.00700889			30.7635	30.6735	30.7243	30.8593	30.9161	30.8676	-2.2	2.47	-2.28	2.1
Q91V92	ATP-citrate synthase	Acly	0.807997	-0.307578	2.14424	0.007174			29.4115	29.4636	29.4997	29.7347	29.873	29.6898	0.0700035	-0.959999	-0.0700035	0.529999
P54775	26S protease regulatory subunit 6B	Psmc4	0.927735	-0.108215	2.14002	0.00724404			29.3947	29.3894	29.3354	29.489	29.4615	29.4935	-0.220001	-0.0999985	-0.32	0.5
P16110	Galectin-3	Lgals3	2.17978	1.12418	2.13978	0.0072481	+	+	26.7287	26.8567	26.8407	25.7434	25.279	26.0311	-0.610001	6.16	-1.85	-0.15	+
P17665	Cytochrome c oxidase subunit 7C, mitochondrial	Cox7c	1.2408	0.311267	2.13923	0.00725729			21.7381	21.7946	21.85	21.4362	21.4247	21.5879
Q8CFD4	Sorting nexin-8	Snx8	1.30297	0.3818	2.13554	0.00731918			26.7442	26.8475	26.761	26.4287	26.2724	26.5063	-0.130001	2.23	-0.509998	0.130001
Q6A4J8	Ubiquitin carboxyl-terminal hydrolase 7	Usp7	0.917457	-0.124288	2.13176	0.00738315			28.4505	28.522	28.4547	28.5842	28.6015	28.6143	-0.470001	0.0900002	0.119999	0.18
Q61207	Prosaposin	Psap	1.18738	0.247787	2.13152	0.00738714			32.9818	33.0953	33.1316	32.8458	32.7821	32.8376	0.329998	0.950001	-0.719997	-0.549999
P62743	AP-2 complex subunit sigma	Ap2s1	0.833737	-0.262335	2.12346	0.0075255			27.5382	27.4898	27.3719	27.7503	27.7432	27.6933	0.110001	0.84	-0.780001	0.390001
Q6P8X1	Sorting nexin-6;Sorting nexin-6, N-terminally processed	Snx6	0.753181	-0.408932	2.1177	0.00762608			29.3424	29.0756	29.1327	29.5657	29.6078	29.6039	-0.289999	1.31	0.0100002	-0.0100002
P11438	Lysosome-associated membrane glycoprotein 1	Lamp1	1.82916	0.871182	2.11745	0.00763038	+	+	31.2001	31.3049	31.024	30.5073	30.001	30.4072	1.52	1.5	-2.42	-1.46
Q8K3C3	Protein LZIC	Lzic	0.904238	-0.145225	2.11154	0.00773508			27.5538	27.4842	27.5464	27.6913	27.694	27.6348	-0.32	-0.220001	0.310001	0.16
O35969	Guanidinoacetate N-methyltransferase	Gamt	0.838328	-0.254413	2.11013	0.00776012			26.4994	26.4822	26.4803	26.7647	26.8163	26.6441	0.460001	-0.76	-0.460001	1.53
Q8JZV7	Putative N-acetylglucosamine-6-phosphate deacetylase	Amdhd2	1.51169	0.596163	2.10798	0.0077987			28.3359	28.3757	28.0656	27.7514	27.7151	27.5222	-0.0499992	2.09	-0.33	-0.41
Q8C3P7	N6-adenosine-methyltransferase subunit METTL3	Mettl3	0.811572	-0.301208	2.10642	0.00782664			23.8606	23.7475	23.755	24.169	24.0973	24.0004	-0.26	-0.379999	0.17	0.609999
P17427	AP-2 complex subunit alpha-2	Ap2a2	0.712755	-0.488522	2.10582	0.00783757			29.657	29.5681	29.5585	30.086	30.2441	29.919	-0.610001	0.769997	-0.370003	0.299999
Q9WV92	Band 4.1-like protein 3;Band 4.1-like protein 3, N-terminally processed	Epb41l3	1.93873	0.955108	2.10095	0.00792596	+	+	26.6162	26.7003	26.4578	25.9176	25.2994	25.6919	-3.72	-0.719999	0.719999	2.02	+
Q9JHK5	Pleckstrin	Plek	1.47106	0.556853	2.10027	0.00793828			30.3473	30.2401	30.1677	29.8706	29.6914	29.5226	0.34	8.18	-0.5	-0.890001	+
Q9D906	Ubiquitin-like modifier-activating enzyme ATG7	Atg7	1.30502	0.384073	2.09037	0.00812137			26.4602	26.4766	26.4096	26.1401	26.1413	25.9128	0.130001	0.15	-0.320002	-0.130001
Q80VA0	N-acetylgalactosaminyltransferase 7	Galnt7	1.24448	0.31554	2.08268	0.00826649			24.3506	24.3533	24.445	24.1586	23.9626	24.0811	-1.01	1.25	0.529999	-0.779999
P97429	Annexin A4	Anxa4	1.59343	0.672135	2.07686	0.00837795			29.7303	29.6729	29.5874	29.1831	28.7373	29.0538	-0.52	3.19	0.52	-1.76
Q91YR1	Twinfilin-1	Twf1	0.835236	-0.259745	2.07209	0.00847053			29.3229	29.385	29.4356	29.6622	29.7021	29.5585	0	0	-0.849998	0.260002
Q922Q9	Chitinase domain-containing protein 1	Chid1	1.46601	0.551897	2.07182	0.00847573			24.8278	25.1437	25.1547	24.5582	24.4206	24.4918	0.630001	-0.74	0.439999	-0.540001
Q9Z0J0	Epididymal secretory protein E1	Npc2	2.34059	1.22687	2.07152	0.00848163	+	+	29.326	29.8333	29.75	28.7795	28.0935	28.3556	-0.0500011	1.48	-0.560001	-0.200001
P51174	Long-chain specific acyl-CoA dehydrogenase, mitochondrial	Acadl	1.17512	0.23281	2.06104	0.00868881			30.1749	30.1701	30.2394	30.0458	29.9026	29.9375	2.17	0.959999	-0.959999	-1.25
P25785	Metalloproteinase inhibitor 2	Timp2	1.59992	0.677998	2.06001	0.00870942			23.2595	23.242	23.5766	22.8331	22.5196	22.6915
P62880	Guanine nucleotide-binding protein G(I)/G(S)/G(T) subunit beta-2	Gnb2	0.641986	-0.639387	2.04514	0.00901286			28.0934	28.0481	28.0938	28.7343	28.9412	28.4781	0.0999985	0.379997	-0.429997	-0.0900002
P30678	Guanine nucleotide-binding protein subunit alpha-15	Gna15	0.711286	-0.491498	2.0392	0.00913696			24.5353	24.2607	24.3243	24.7409	24.9433	24.9106
Q9Z1G3	V-type proton ATPase subunit C 1	Atp6v1c1	1.41735	0.503197	2.03557	0.0092137			30.0196	30.2671	30.1499	29.8009	29.5604	29.5658	-0.369999	1	-0.84	0.369999
Q9ERI2	Ras-related protein Rab-27A	Rab27a	1.45555	0.541562	2.03477	0.00923067			25.811	25.6372	25.6021	25.3208	25.1083	24.9966	-1.39	4.77	0.15	-0.32	+
O89023	Tripeptidyl-peptidase 1	Tpp1	1.7021	0.767312	2.03438	0.00923887	+	+	29.1735	29.0018	29.1886	28.389	28.5971	28.0759	-0.0400009	2.33	0.0400009	-0.570002
P17809	Solute carrier family 2, facilitated glucose transporter member 1	Slc2a1	0.8126	-0.299383	2.02691	0.00939914			25.9193	26.0512	26.1069	26.3533	26.2624	26.3597	1.41	-1.17	-0.19	-0.200001
Q8K1R7	Serine/threonine-protein kinase Nek9	Nek9	0.869113	-0.202385	2.02347	0.00947392			26.6415	26.5876	26.6548	26.7833	26.9057	26.8021	0.32	0.709999	-0.85	-0.32
Q5SQX6	Cytoplasmic FMR1-interacting protein 2	Cyfip2	0.791518	-0.337307	2.01683	0.00961998			26.2035	26.3022	26.355	26.7104	26.5158	26.6464	-0.799999	1.23	-0.959999	0.799999
Q8K3G9	DCC-interacting protein 13-beta	Appl2	1.20888	0.273668	2.01674	0.00962182			26.2647	26.3663	26.3592	26.0493	25.9757	26.1443	2.83	0.25	-0.550001	-0.66
Q9JIF0	Protein arginine N-methyltransferase 1	Prmt1	0.912742	-0.131722	2.01212	0.00972471			29.7976	29.7673	29.7304	29.887	29.9365	29.8669	-0.860001	-0.170002	0.170002	0.310001
Q9JJF9	Signal peptide peptidase-like 2A	Sppl2a	1.7048	0.769602	1.99635	0.0100843	+	+	26.3863	26.4272	26.2038	25.595	25.2929	25.8206	0.0900002	1.36	-1.28	-0.0900002
P26041	Moesin	Msn	1.22677	0.294868	1.99246	0.0101752			32.6704	32.6448	32.5665	32.3388	32.2319	32.4265	0.299999	1.82	-0.299999	-0.759998
Q9CXY9	GPI-anchor transamidase	Pigk	1.20099	0.264222	1.99211	0.0101833			26.2319	26.2935	26.2301	26.0404	26.0425	25.88	0.19	0.309999	-0.17	-0.450001
Q61559	IgG receptor FcRn large subunit p51	Fcgrt	0.574491	-0.799643	1.99167	0.0101937	+	-	26.2577	26.4294	26.4078	26.985	27.4964	27.0124	1.21	5.6	-1.21	-1.8	+
Q9WV32	Actin-related protein 2/3 complex subunit 1B	Arpc1b	0.852832	-0.229667	1.99093	0.010211			30.8221	30.765	30.7598	30.9849	30.9494	31.1018	-0.429998	3.19	-0.339998	-0.0499992
Q8VD04	GRIP1-associated protein 1	Gripap1	0.802731	-0.317012	1.98717	0.0102999			25.832	25.9389	26.0679	26.2464	26.2542	26.2892	-0.77	-0.67	0.390001	0.620001
Q61285	ATP-binding cassette sub-family D member 2	Abcd2	1.28475	0.36149	1.98635	0.0103194			25.382	25.4238	25.257	25.0927	24.8811	25.0046	2.77	1.14	-1.14	-6.51	+
Q8BZN6	Dedicator of cytokinesis protein 10	Dock10	0.83917	-0.252965	1.98589	0.0103302			28.1609	28.0078	28.0203	28.2735	28.3628	28.3117	-4.23	4.44	-4.76	3.81	+
Q6DID7	Protein wntless homolog	Wls	1.3141	0.394072	1.97682	0.0105483			25.0286	24.954	24.9609	24.7428	24.5621	24.4564	-0.65	1.25	-1.64	0.709999
O54962	Barrier-to-autointegration factor;Barrier-to-autointegration factor, N-terminally processed	Banf1	0.848826	-0.23646	1.97134	0.0106822			27.1744	27.2511	27.3103	27.531	27.499	27.4152	-0.079998	-0.16	0.82	0.229999
Q3UZ39	Leucine-rich repeat flightless-interacting protein 1	Lrrfip1	1.44957	0.535628	1.97026	0.0107089			26.7722	26.5958	26.7871	26.0096	26.1774	26.3612	-1.57	1.92	-0.109999	0.109999
P80316	T-complex protein 1 subunit epsilon	Cct5	0.895643	-0.159005	1.9702	0.0107104			30.6169	30.5048	30.5357	30.7254	30.6894	30.7197	-0.609997	-0.399998	0.43	0.5
Q9D8U8	Sorting nexin-5	Snx5	0.783594	-0.351822	1.96762	0.0107741			30.9347	30.7611	30.8327	31.1514	31.3126	31.1201	-0.630001	2.14	-0.540001	0.52
P28352	DNA-(apurinic or apyrimidinic site) lyase;DNA-(apurinic or apyrimidinic site) lyase, mitochondrial	Apex1	0.750947	-0.413217	1.96428	0.0108574			28.6918	28.7123	28.7748	29.0784	29.3139	29.0263	-0.169998	0.799999	0.5	-0.310001
Q9ERD8	Gamma-parvin	Parvg	0.836954	-0.25678	1.96345	0.010878			29.6519	29.6256	29.6127	29.8679	29.9919	29.8008	0.140001	5.98	-0.24	-1.06	+
Q9QUK3	Protein CLN8	Cln8	1.20906	0.27389	1.9631	0.0108867			24.9205	24.7378	24.9127	24.6083	24.5729	24.568	-1.29	0.73	0.57	-0.130001
Q9D964	Glycine amidinotransferase, mitochondrial	Gatm	0.787701	-0.34428	1.95972	0.0109719			31.3485	31.2245	31.1076	31.6319	31.5202	31.5614	-0.530003	1.08	-2.47	0.530003
Q99KR8	Plasma alpha-L-fucosidase	Fuca2	1.67963	0.748147	1.95865	0.0109989	+	+	26.0576	26.4655	26.0522	25.6349	25.3556	25.3402	0.75	1.36	-1.48	-0.75
Q9QUN3	B-cell linker protein	Blnk	1.36418	0.448032	1.95513	0.0110884			25.3892	25.508	25.4882	24.9872	24.8671	25.187	1.08	1.33	-0.93	-1.25
O70439	Syntaxin-7	Stx7	1.19145	0.252718	1.95466	0.0111004			28.1399	28.0169	28.0357	27.8935	27.7574	27.7834	-0.359999	1.21	-0.25	0.0699997
P70290	55 kDa erythrocyte membrane protein	Mpp1	1.25306	0.32545	1.95126	0.0111877			28.5481	28.4605	28.3042	28.1052	28.089	28.1422	-0.799999	2.44	0.0599995	-0.17
P57716	Nicastrin	Ncstn	1.54557	0.628143	1.94869	0.0112542			27.2684	26.9228	26.8858	26.5401	26.3218	26.3306	-0.449999	0.43	-0.0900002	-0.0200005
Q3TW96	UDP-N-acetylhexosamine pyrophosphorylase-like protein 1	Uap1l1	1.37575	0.460215	1.94222	0.0114231			29.3994	29.3237	29.2011	28.8446	28.999	28.7	-0.610001	2.75	-1.23	0.460001
Q921M7	Protein FAM49B	Fam49b	0.793763	-0.33322	1.9414	0.0114446			30.2321	30.0352	30.1191	30.4559	30.55	30.3802	-0.769997	1.68	-1.12	0.769997
Q61644	Protein kinase C and casein kinase substrate in neurons protein 1	Pacsin1	0.638504	-0.647232	1.93725	0.0115545			25.8853	25.9071	26.1526	26.6122	26.8428	26.4317	0.129999	1.12	-0.530001	-0.129999
Q99KP6	Pre-mRNA-processing factor 19	Prpf19	0.935622	-0.0960017	1.93433	0.0116325			29.3385	29.3539	29.2924	29.4217	29.4454	29.4057	-0.300003	0.0299988	0.0699997	0.149998
Q8BRT1	CLIP-associating protein 2	Clasp2	0.823583	-0.280013	1.93132	0.0117133			27.346	27.3022	27.4121	27.669	27.706	27.5253	1.12	-1.43	-1.06	1.09
Q3UNZ8	Quinone oxidoreductase-like protein 2		1.22414	0.291773	1.92196	0.0119686			25.8764	25.9972	25.9487	25.7576	25.6236	25.5658
Q61655	ATP-dependent RNA helicase DDX19A	Ddx19a	0.856088	-0.224168	1.91823	0.0120718			28.4466	28.5294	28.5389	28.8056	28.7221	28.6597	0.0500031	-0.139999	-0.0500031	0.32
Q8K2Q9	Shootin-1	Kiaa1598	1.79353	0.842803	1.91772	0.012086	+	+	25.7936	26.3139	25.8356	25.3218	25.105	24.988	-2.64	-0.91	5.32	0.91	+
Q6P3A9	ADP-ribosylation factor-like protein 11	Arl11	1.35546	0.438785	1.9174	0.0120949			24.6452	24.6765	24.513	24.2533	24.2669	23.9982
Q9QWR8	Alpha-N-acetylgalactosaminidase	Naga	1.26361	0.337552	1.90956	0.0123152			29.745	29.6368	29.5569	29.3392	29.2008	29.3861	1.08	2.35	-1.29	-1.1
A2AR02	Peptidyl-prolyl cis-trans isomerase G	Ppig	1.2412	0.311732	1.90714	0.012384			25.5115	25.4516	25.3761	25.2548	25.0868	25.0624	-0.66	0.42	-0.15	0.16
Q80TQ5	Pleckstrin homology domain-containing family M member 2	Plekhm2	1.46984	0.555658	1.90583	0.0124213			24.0098	24.2969	24.0213	23.4398	23.4947	23.7266	1.25	0.42	-1.1	-0.83
P13595	Neural cell adhesion molecule 1	Ncam1	1.69742	0.763345	1.90555	0.0124295	+	+	26.5513	26.7888	26.9561	26.2188	25.7634	26.0239	0.120003	-0.620001	-0.209999	0.239998
O09131	Glutathione S-transferase omega-1	Gsto1	1.3381	0.420187	1.90537	0.0124347			28.4078	28.4574	28.3791	28.1811	27.9275	27.875	-2.1	0.98	-0.98	1.57
P84091	AP-2 complex subunit mu	Ap2m1	0.8672	-0.205563	1.90491	0.0124478			29.4794	29.5156	29.4246	29.6435	29.6351	29.7577	-0.18	0.34	-0.27	0.229999
Q920Q8	Influenza virus NS1A-binding protein homolog	Ivns1abp	0.7293	-0.455415	1.90439	0.0124626			25.7453	25.8829	26.1064	26.3805	26.3579	26.3625	-1.29	0.27	0.52	0.120001
Q3UM29	Conserved oligomeric Golgi complex subunit 7	Cog7	1.1154	0.15756	1.90376	0.0124806			24.7153	24.7138	24.8158	24.6184	24.5796	24.5744	-0.629999	0.629999	-0.289999	0.690001
P70158	Acid sphingomyelinase-like phosphodiesterase 3a	Smpdl3a	0.800343	-0.32131	1.90287	0.0125062			27.4254	27.3879	27.3699	27.6915	27.852	27.6038	1.12	1.69	-1.12	-1.33
O88544	COP9 signalosome complex subunit 4	Cops4	0.885815	-0.174923	1.89323	0.0127871			29.295	29.3009	29.249	29.4682	29.5147	29.3868	-0.549999	-0.150002	0.150002	0.57
P53995	Anaphase-promoting complex subunit 1	Anapc1	0.880629	-0.183393	1.89138	0.0128416			25.103	25.2232	25.1198	25.2924	25.3427	25.3612	-0.68	-0.68	0.82	0.84
Q8BY71	Histone acetyltransferase type B catalytic subunit	Hat1	0.844394	-0.244012	1.88166	0.0131322			26.4723	26.427	26.4955	26.8115	26.6855	26.6298	-1.06	0.43	0.67	-0.43
P51150	Ras-related protein Rab-7a	Rab7a	1.28045	0.356655	1.87656	0.0132875			30.9394	30.922	30.9362	30.7073	30.4195	30.6008	0.109997	0.369999	-0.73	-0.129997
P70315	Wiskott-Aldrich syndrome protein homolog	Was	1.23032	0.299033	1.86963	0.0135012			25.7218	25.6658	25.7147	25.3638	25.3064	25.5351	-0.039999	4.47	-0.4	-0.599998	+
P48036	Annexin A5	Anxa5	1.38912	0.474167	1.86685	0.0135878			31.4742	31.3495	31.3115	30.796	31.1067	30.8098	0.470001	1.86	-0.480003	-0.690002
P48758	Carbonyl reductase [NADPH] 1	Cbr1	1.15658	0.209867	1.86133	0.0137615			28.6534	28.6771	28.6606	28.4746	28.3595	28.5273	0.0800018	-0.529999	-0.0800018	0.279999
Q08509	Epidermal growth factor receptor kinase substrate 8	Eps8	0.666625	-0.585052	1.85908	0.013833			22.9894	23.3759	23.1881	23.7706	23.9145	23.6234	1.32	-0.91	-2.92	0.91
Q8K2I4	Beta-mannosidase	Manba	1.2477	0.319268	1.85741	0.0138865			25.5962	25.6919	25.5465	25.4188	25.2328	25.2252	-0.33	3.15	-0.360001	-0.459999
Q9QZ08	N-acetyl-D-glucosamine kinase	Nagk	1.30607	0.385237	1.84963	0.0141373			27.8264	27.9991	27.9328	27.5472	27.6619	27.3936	-0.34	1.46	-0.25	0.110001
Q9DCZ1	GMP reductase 1	Gmpr	0.80161	-0.319028	1.84678	0.0142306			28.7089	28.4814	28.6751	28.8863	28.9479	28.9883	-0.84	1.77	-0.6	0.5
P14094	Sodium/potassium-transporting ATPase subunit beta-1	Atp1b1	1.54118	0.624037	1.84026	0.0144457			28.405	28.5651	28.5405	28.1418	27.845	27.6518	0.18	-1.03	-0.18	1.07
Q9CY34	NEDD8-conjugating enzyme UBE2F	Ube2f	0.820685	-0.2851	1.83909	0.0144846			24.5269	24.4542	24.5037	24.8664	24.6513	24.8224	1.78	-1.09	-2.34	0.0100002
Q99KP3	Lambda-crystallin homolog	Cryl1	0.757524	-0.400637	1.8339	0.0146588			28.9336	28.7155	28.7696	29.0715	29.3168	29.2322	-2.96	3.62	-1.79	1.79	+
Q9ESY9	Gamma-interferon-inducible lysosomal thiol reductase	Ifi30	1.48965	0.574973	1.83241	0.0147092			26.2596	25.9567	26.1015	25.421	25.7492	25.4227	-0.470001	1.71	-0.99	0.0900002
Q69ZA1	Cyclin-dependent kinase 13	Cdk13	0.722461	-0.469008	1.83097	0.014758			23.8118	23.6422	23.6867	24.01	24.3639	24.1739	-1.19	0.459999	1.44	-0.459999
P43276	Histone H1.5	Hist1h1b	1.20762	0.272172	1.82719	0.0148871			30.532	30.563	30.5149	30.3927	30.1827	30.218	-0.59	0.349998	1.09	-0.349998
Q9CX86	Heterogeneous nuclear ribonucleoprotein A0	Hnrnpa0	0.811651	-0.301068	1.82215	0.0150609			29.7712	29.7537	29.7847	30.05	29.956	30.2069	-0.66	-0.170002	0.580002	0.170002
B9EKR1	Receptor-type tyrosine-protein phosphatase zeta	Ptprz1	1.28051	0.356723	1.82162	0.0150793			27.8464	27.6121	27.735	27.4122	27.2655	27.4457	2.64	-2.5	-2.6	1.43
Q80W00	Serine/threonine-protein phosphatase 1 regulatory subunit 10	Ppp1r10	0.842534	-0.247193	1.81912	0.0151662			25.2492	25.29	25.3784	25.5207	25.646	25.4925	-0.199999	-1.06	1.04	0.199999
Q9Z0X1	Apoptosis-inducing factor 1, mitochondrial	Aifm1	1.09985	0.137312	1.8136	0.0153601			28.956	28.9603	28.9358	28.822	28.7525	28.8657	0.760002	-0.310001	-0.0800018	-0.109997
Q9CWK8	Sorting nexin-2	Snx2	0.82001	-0.286287	1.81169	0.0154279			31.3764	31.1936	31.3135	31.5632	31.5115	31.6678	-0.599998	1.82	-0.199997	-0.130001
Q69ZK0	Phosphatidylinositol 3,4,5-trisphosphate-dependent Rac exchanger 1 protein	Prex1	0.874221	-0.19393	1.8109	0.0154563			29.239	29.1525	29.086	29.3536	29.3842	29.3215	1.69	0.189999	-2.62	-0.189999
Q9DCM0	Persulfide dioxygenase ETHE1, mitochondrial	Ethe1	1.35025	0.433223	1.80285	0.0157452			23.6425	23.8556	23.6908	23.1838	23.24	23.4653	-0.0500011	0.84	0.0200005	-0.18
Q6KAU4	Multivesicular body subunit 12B	Mvb12b	0.773544	-0.370445	1.80004	0.0158474			23.611	23.8819	23.8876	24.1723	24.1391	24.1803	-0.52	-2.19	0.910002	0.92
Q8CG47	Structural maintenance of chromosomes protein 4	Smc4	0.850727	-0.233232	1.79764	0.0159353			28.2285	28.1271	28.1065	28.3408	28.3453	28.4756	-4.77	1.51	2.63	-1.51	+
O88643	Serine/threonine-protein kinase PAK 1	Pak1	0.705394	-0.503498	1.79611	0.0159915			23.6711	23.58	23.8666	24.2206	24.0433	24.3642	-0.299999	-0.290001	0.310001	0.4
Q91XC8	Death-associated protein 1	Dap	0.832874	-0.26383	1.79103	0.0161797			24.0267	23.9673	24.0632	24.4008	24.2065	24.2413
E9Q7G0		Numa1	0.894	-0.161653	1.78907	0.0162527			30.2151	30.1536	30.1255	30.2735	30.3798	30.3259	-1.22	1.2	-0.290001	0.58
Q5SUA5	Unconventional myosin-Ig	Myo1g	1.68623	0.753802	1.78775	0.0163024			24.004	23.6221	23.7549	22.8833	22.8919	23.3446	0.59	5.54	-0.780001	-0.59	+
Q9DC37	Major facilitator superfamily domain-containing protein 1	Mfsd1	1.60987	0.686947	1.78682	0.0163374			24.1151	23.5492	23.8492	23.1303	23.2544	23.068
P22437	Prostaglandin G/H synthase 1	Ptgs1	0.794534	-0.33182	1.78618	0.0163613			28.7388	28.6832	28.8228	29.0376	29.2219	28.9808	-3.94	9.21	2.92	-3	+
Q91YS8	Calcium/calmodulin-dependent protein kinase type 1	Camk1	1.18135	0.240435	1.77959	0.0166116			29.93	29.7883	29.7669	29.6016	29.6363	29.5261	-1.23	1.87	-1.71	1.52
Q9DB16	Calcium-binding protein 39-like	Cab39l	1.54382	0.626507	1.77938	0.0166197			24.65	24.5743	24.449	23.9926	24.1492	23.652	0.210001	-0.110001	-0.210001	0.490002
Q9CR51	V-type proton ATPase subunit G 1	Atp6v1g1	1.55559	0.637462	1.77739	0.016696			28.9765	28.9116	28.9997	28.6247	28.0837	28.267	0.98	1.44	-0.540001	-1.06
P33609	DNA polymerase alpha catalytic subunit	Pola1	0.769815	-0.377417	1.77349	0.0168466			25.6105	25.3998	25.5897	25.8475	26.047	25.8377	-2.64	2.72	3.54	-2.19	+
P37913	DNA ligase 1	Lig1	0.880903	-0.182945	1.77282	0.0168726			27.7085	27.6392	27.6929	27.8299	27.8142	27.9453	-4.92	0.83	1.67	-0.83	+
O89051	Integral membrane protein 2B;BRI2, membrane form;BRI2 intracellular domain;BRI2C, soluble form;Bri23 peptide	Itm2b	1.37613	0.460612	1.77207	0.0169015			25.8653	25.8541	25.9492	25.6132	25.2239	25.4497	1.32	-0.639999	0.639999	-2.39
P12960	Contactin-1	Cntn1	1.48782	0.573197	1.76945	0.017004			26.0404	26.0488	26.1571	25.6443	25.6547	25.2276	-1.49	0.0499992	-0.0499992	1.82
Q9D0M0	Exosome complex exonuclease RRP42	Exosc7	0.709788	-0.49454	1.76238	0.0172831			24.4371	24.5756	24.5773	24.9575	25.2529	24.8632	-0.789999	-0.109999	0.529999	0.359999
P62075	Mitochondrial import inner membrane translocase subunit Tim13	Timm13	1.12844	0.174328	1.76032	0.0173653			27.1193	26.967	27.0591	26.8644	26.8791	26.8789	0.4	-0.950001	0.529999	-0.35
Q99JY9	Actin-related protein 3	Actr3	0.934075	-0.09839	1.75663	0.0175135			30.7595	30.6864	30.7325	30.8166	30.8062	30.8507	-0.260002	0.989998	-0.470001	0.200001
Q9WUU7	Cathepsin Z	Ctsz	1.69464	0.760982	1.75308	0.0176572			31.1353	30.8759	30.8495	30.3129	29.8516	30.4133	0.379999	4.9	-0.379999	-1.57	+
Q8BLF1	Neutral cholesterol ester hydrolase 1	Nceh1	1.54427	0.626922	1.74759	0.0178819			27.0041	26.7957	26.8113	26.1012	26.5377	26.0915	-2.62	0.489998	0.389999	-0.1
P50518	V-type proton ATPase subunit E 1	Atp6v1e1	1.41877	0.50464	1.7439	0.0180345			29.807	30.0668	30.0003	29.6626	29.3533	29.3442	-0.330002	0.709999	-0.16	0.16
Q8CBE3	WD repeat-containing protein 37	Wdr37	0.840361	-0.250918	1.74349	0.0180513			24.6379	24.8167	24.7759	25.0316	24.9228	25.0288	-0.77	-0.699999	0.66	1.13
Q9DCI9	39S ribosomal protein L32, mitochondrial	Mrpl32	1.26934	0.344073	1.74347	0.0180522			23.0817	22.895	23.1998	22.7108	22.7053	22.7282	0.549999	-0.58	0.5	0.16
Q8VI36	Paxillin	Pxn	0.822381	-0.282122	1.74273	0.018083			27.8448	27.7444	27.7656	27.9643	28.0458	28.1911	-0.17	1.07	-1.49	0.17
Q6P5F7	Protein tweety homolog 3	Ttyh3	1.79973	0.84778	1.7373	0.0183105			25.3776	24.7321	25.1844	24.0546	24.4319	24.2643	1.72	0.219999	-0.789999	-0.5
Q9DC50	Peroxisomal carnitine O-octanoyltransferase	Crot	0.833671	-0.26245	1.73429	0.018438			26.0168	26.1558	26.0022	26.4145	26.2885	26.2591	2.7	-0.219999	-0.4	0.0100002
Q80UP3	Diacylglycerol kinase zeta	Dgkz	1.33974	0.421955	1.73413	0.0184448			24.2757	24.0729	24.2672	23.7378	23.6594	23.9526	-1.16	1.84	0.92	-1.38
O88384	Vesicle transport through interaction with t-SNAREs homolog 1B	Vti1b	1.4049	0.490467	1.73136	0.0185627			26.6799	26.3884	26.4041	26.1082	25.8302	26.0627	0.0300007	0.18	0.6	-0.699999
Q99KE1	NAD-dependent malic enzyme, mitochondrial	Me2	0.845813	-0.24159	1.73024	0.0186105			29.0727	29.2181	29.1162	29.4528	29.3852	29.2938	-0.539999	0.950001	-0.26	0.15
Q61739	Integrin alpha-6;Integrin alpha-6 heavy chain;Integrin alpha-6 light chain	Itga6	0.854163	-0.227417	1.73005	0.0186187			29.2339	29.091	29.2382	29.4793	29.3614	29.4047	2.64	3.62	-2.64	-4.31	+
O88668	Protein CREG1	Creg1	1.32691	0.408068	1.72737	0.018734			27.657	27.3755	27.4249	27.0065	27.2016	27.0251	-1.76	2.45	-0.66	0.65
Q6PHN9	Ras-related protein Rab-35	Rab35	0.701767	-0.510935	1.72716	0.018743			28.2305	28.118	28.4225	28.5866	28.9311	28.786	-1.81	1.75	-1.09	-0.25
Q99MB1	Toll-like receptor 3	Tlr3	1.20838	0.273068	1.72461	0.0188536			25.8027	25.7078	25.6401	25.5034	25.4915	25.3363	-0.880001	1.88	-0.91	0.85
P50516	V-type proton ATPase catalytic subunit A	Atp6v1a	1.24527	0.316462	1.72262	0.01894			30.7809	30.9601	30.9269	30.635	30.6351	30.4484	-0.170002	0.41	-0.400002	0.170002
Q9EPL9	Peroxisomal acyl-coenzyme A oxidase 3	Acox3	1.24238	0.313105	1.72015	0.0190481			27.8214	28.0295	27.9257	27.6498	27.6857	27.5018	1.24	2.06	-2.42	-1.24
Q61093	Cytochrome b-245 heavy chain	Cybb	0.640225	-0.64335	1.71864	0.0191142			23.4333	23.664	23.4339	23.9391	24.4448	24.0773	-0.110001	2.67	0.039999	-0.369999
Q9D5V5	Cullin-5	Cul5	0.91494	-0.128252	1.71811	0.0191377			28.1837	28.2536	28.2174	28.2933	28.364	28.3821	-0.300001	-0.19	0.19	0.629999
Q61553	Fascin	Fscn1	0.770165	-0.37676	1.7166	0.0192045			29.6875	29.5247	29.7839	30.1326	29.9176	30.076	-1.28	-0.0100021	0.0100021	0.389999
Q8R016	Bleomycin hydrolase	Blmh	0.92438	-0.113442	1.71269	0.019378			29.8225	29.845	29.9125	29.9977	29.9688	29.9538	-0.579998	0.139999	0.299999	0.200001
Q7TMR0	Lysosomal Pro-X carboxypeptidase	Prcp	0.809765	-0.304425	1.71186	0.0194152			28.1037	28.0228	28.2127	28.3163	28.4165	28.5198	-0.0900002	2.6	-0.4	-0.440001
Q9D2C2	Protein SAAL1	Saal1	0.909787	-0.1364	1.71012	0.0194931			25.907	25.9208	25.8769	26.0268	26.1012	25.986	-0.800001	-0.18	0.869999	-0.0900002
Q62086	Serum paraoxonase/arylesterase 2	Pon2	1.12845	0.174337	1.70481	0.019733			28.0404	28.0245	28.0803	27.96	27.8228	27.8393	2.71	1.18	-1.18	-2.14
P47738	Aldehyde dehydrogenase, mitochondrial	Aldh2	1.18918	0.249972	1.70306	0.0198128			31.2482	31.395	31.3067	31.1271	31.1077	30.9652	1.69	1.31	-1.31	-1.38
Q8CBW3	Abl interactor 1	Abi1	0.895834	-0.158697	1.69962	0.01997			27.1604	27.0321	27.1165	27.3003	27.2419	27.2428	0.309999	-0.519999	-1.1	0.559999
Q4VA53	Sister chromatid cohesion protein PDS5 homolog B	Pds5b	0.861189	-0.215598	1.69903	0.0199974			28.576	28.439	28.4777	28.6429	28.7835	28.713	-0.189999	-0.330002	0.700001	0.130001
Q9CVB6	Actin-related protein 2/3 complex subunit 2	Arpc2	0.893238	-0.162883	1.6971	0.0200862			31.0963	31.1767	31.0484	31.2859	31.2981	31.2261	-0.0999985	0.91	-0.599998	0.0999985
Q91XL9	Oxysterol-binding protein-related protein 1	Osbpl1a	1.63171	0.706388	1.69664	0.0201074			24.9051	24.986	25.0938	24.5875	23.9631	24.3152	1.92	-1.75	-2.8	1.9
Q9D710	Thioredoxin-related transmembrane protein 2	Tmx2	1.22811	0.296445	1.69437	0.0202131			26.55	26.7713	26.5765	26.3553	26.39	26.2632	1.02	-1.01	0.559999	-0.469999
Q8BMJ2	Leucine--tRNA ligase, cytoplasmic	Lars	0.872333	-0.197048	1.69121	0.0203608			28.9543	29.0303	28.9529	29.198	29.2433	29.0874	-0.399998	-0.359997	0.279999	0.470001
P53395	Lipoamide acyltransferase component of branched-chain alpha-keto acid dehydrogenase complex, mitochondrial	Dbt	0.834741	-0.2606	1.68958	0.0204369			28.9823	29.0153	28.8901	29.1452	29.3392	29.1851	1.26	-0.52	-0.960001	0.52
Q8C3X4	Translation factor Guf1, mitochondrial	Guf1	0.685775	-0.544193	1.68944	0.0204437			22.5731	22.2405	22.3742	22.8242	23.1595	22.8367	0.17	-0.280001	0.34	0
Q9Z0M5	Lysosomal acid lipase/cholesteryl ester hydrolase	Lipa	1.87912	0.91006	1.68872	0.0204778	+	+	27.6951	27.8801	27.7454	27.032	27.1654	26.3931	-0.24	2.93	-2.59	0.24
P23780	Beta-galactosidase	Glb1	1.52934	0.612905	1.68307	0.0207457			29.4928	29.6368	29.4456	28.9245	29.1744	28.6375	0.599998	0.799999	-0.84	-0.75
Q91YP2	Neurolysin, mitochondrial	Nln	1.19572	0.257883	1.68156	0.0208179			27.3917	27.5289	27.5625	27.2962	27.1458	27.2674	0.809998	-0.380001	0.380001	-0.980001
P00920	Carbonic anhydrase 2	Ca2	1.35157	0.434633	1.68007	0.0208895			28.0066	27.7257	28.0016	27.5863	27.3406	27.5032	3.06	-1.06	-1.16	1.05
Q99PL6	UBX domain-containing protein 6	Ubxn6	1.15125	0.203202	1.67648	0.021063			25.9575	25.9226	25.923	25.6855	25.6695	25.8385	0.0699997	-0.929998	-0.34	0.83
Q9R112	Sulfide:quinone oxidoreductase, mitochondrial	Sqrdl	0.861424	-0.215205	1.67568	0.021102			29.495	29.3049	29.3529	29.6241	29.5865	29.5879	4.99	7.4	-6.02	-5.21	+
Q6PNC0	DmX-like protein 1	Dmxl1	1.23982	0.310135	1.67441	0.0211635			25.9417	25.8524	25.84	25.6577	25.6333	25.4127	-1.68	2.08	-0.529999	0.229999
Q91YN0	Protein C12orf4 homolog	D6Wsu163e	0.873716	-0.194763	1.67201	0.0212807			24.722	24.6561	24.5682	24.831	24.8013	24.8983	-0.959999	0.679998	-0.589998	0.759998
P43247	DNA mismatch repair protein Msh2	Msh2	0.855442	-0.225258	1.67048	0.021356			26.5851	26.5815	26.6263	26.8806	26.7037	26.8845	-1.97	-0.0599995	1.24	0.0599995
P97311	DNA replication licensing factor MCM6	Mcm6	0.881075	-0.182663	1.66044	0.0218556			29.2124	29.2271	29.1709	29.4123	29.2945	29.4516	-2.77	0.82	0.84	-0.799999
Q8BRN9	Coiled-coil and C2 domain-containing protein 1B	Cc2d1b	1.14293	0.192742	1.65976	0.0218899			26.8443	26.7207	26.8347	26.559	26.6751	26.5873	-1.62	2.7	-2.93	1.93
Q9CYN9	Renin receptor	Atp6ap2	1.19109	0.25228	1.6584	0.0219583			25.1101	25.0563	25.2277	24.8999	24.7887	24.9487	-1.11	0.709999	1.44	-0.709999
Q9Z280	Phospholipase D1	Pld1	0.805705	-0.311677	1.65744	0.0220068			23.9264	24.1126	23.8339	24.2736	24.2241	24.3103	-0.400002	1.08	-2.15	1.19
Q8K1I7	WAS/WASL-interacting protein family member 1	Wipf1	1.37165	0.455913	1.65216	0.0222759			26.4859	26.2643	26.4311	26.0192	25.7263	26.068	-4.53	4.23	-4.27	3.55	+
O09114	Prostaglandin-H2 D-isomerase	Ptgds	1.43973	0.525802	1.65126	0.0223223			26.251	26.2697	26.3552	25.5221	25.7639	26.0126	0.74	2.77	-0.74	-1.71
P21619	Lamin-B2	Lmnb2	1.28827	0.365438	1.65024	0.022375			27.897	27.7469	27.6358	27.3718	27.2916	27.5199	-0.73	0.209999	0.350002	-0.209999
Q8K449	ATP-binding cassette sub-family A member 9	Abca9	0.743662	-0.427282	1.64884	0.0224469			29.1255	28.7598	28.9185	29.2568	29.4151	29.4136	-1.62	7.76	1.62	-4.12	+
Q08093	Calponin-2	Cnn2	0.689109	-0.537197	1.64644	0.0225714			25.3189	25.4526	25.3121	25.9254	25.6407	26.1291	1.11	2.36	-2.32	0.299999
Q9EQ32	Phosphoinositide 3-kinase adapter protein 1	Pik3ap1	0.766833	-0.383015	1.64613	0.0225877			27.3836	27.1999	27.1341	27.4996	27.6074	27.7597	-1.04	4.94	0.25	-1.16	+
O08759	Ubiquitin-protein ligase E3A	Ube3a	0.932296	-0.10114	1.64606	0.0225911			26.5847	26.5093	26.5313	26.664	26.6552	26.6095	-0.699999	-0.679998	0.67	0.789999
Q8BYN3	Inositol-tetrakisphosphate 1-kinase	Itpk1	0.728609	-0.456783	1.64389	0.0227043			23.1885	22.8598	23.0145	23.5467	23.5759	23.3105	-0.109999	-0.58	-0.17	0.65
O35643	AP-1 complex subunit beta-1	Ap1b1	0.781099	-0.356423	1.63895	0.0229639			29.686	29.5359	29.5744	29.8709	30.1322	29.8626	-0.0200005	1.19	-0.630001	0.0200005
Q8BXB6	Solute carrier organic anion transporter family member 2B1	Slco2b1	0.72975	-0.454527	1.6373	0.0230517			26.1983	25.8664	26.0122	26.3747	26.4226	26.6433
Q64012	RNA-binding protein Raly	Raly	1.22581	0.293737	1.63566	0.0231389			27.6842	27.6141	27.4301	27.3444	27.2595	27.2433	-0.400002	0.0499992	0.200001	-0.0699997
P70460	Vasodilator-stimulated phosphoprotein	Vasp	0.758791	-0.398225	1.63234	0.0233162			28.4521	28.3925	28.2417	28.6917	28.9429	28.6464	0.35	2.06	-0.559999	-0.49
Q6PCN7	Helicase-like transcription factor	Hltf	0.841974	-0.248152	1.63047	0.0234168			23.8639	23.8285	23.6558	24.0272	24.0785	23.9869	-2.16	2.01	-0.379999	0.379999
Q3UYV9	Nuclear cap-binding protein subunit 1	Ncbp1	0.899794	-0.152333	1.62971	0.023458			26.249	26.3651	26.3545	26.5086	26.4813	26.4358	-1.16	-0.230003	0.730003	0.750002
O08917	Flotillin-1	Flot1	1.51029	0.594828	1.62466	0.0237325			23.6227	23.7158	23.8646	23.0979	23.421	22.8999	1.02	-1.1	-0.34	0.34
P19426	Negative elongation factor E	Nelfe	0.772916	-0.371617	1.62415	0.02376			23.3411	23.1512	23.246	23.4463	23.7458	23.6609	-0.52	-0.630001	0.73	0.0900002
P19973	Lymphocyte-specific protein 1	Lsp1	1.3879	0.472903	1.62363	0.0237886			28.8051	28.6368	28.7313	28.2445	28.0403	28.4696	-2.05	7.38	0.27	-0.27	+
Q0VGB7	Serine/threonine-protein phosphatase 4 regulatory subunit 2	Ppp4r2	0.805723	-0.311645	1.62274	0.0238372			25.208	25.0617	24.9164	25.3337	25.4199	25.3674	-0.5	-0.460001	-0.110001	0.550001
O88708	Origin recognition complex subunit 4	Orc4	0.709795	-0.494527	1.62065	0.0239525			22.5585	22.7191	22.3288	22.9715	23.1912	22.9273	-0.33	-0.339998	0.33	0.660002
Q91WG4	Elongator complex protein 2	Elp2	0.892709	-0.163738	1.61045	0.0245218			25.7027	25.7647	25.862	25.9487	25.9342	25.9378	-0.529999	-0.91	0.529999	0.73
Q08890	Iduronate 2-sulfatase	Ids	0.744205	-0.426228	1.6091	0.024598			26.5229	26.1652	26.4133	26.8232	26.6789	26.878	-1.73	1.66	0.19	-0.19
P07309	Transthyretin	Ttr	4.07806	2.02788	1.60706	0.0247136	+	+	27.9014	28.293	28.1996	27.1287	26.0058	25.1759	-0.390001	0.639999	-0.959999	0.619999
P70699	Lysosomal alpha-glucosidase	Gaa	1.36149	0.445192	1.60662	0.024739			25.6886	25.8813	25.5832	25.4079	25.0964	25.3133	0.290001	0.779999	-0.68	-0.290001
P60904	DnaJ homolog subfamily C member 5	Dnajc5	1.46934	0.555168	1.60135	0.0250407			26.8611	26.6321	27.1099	26.3844	26.155	26.3982	0.6	-0.6	-0.93	1.38
Q640Q5	PAB-dependent poly(A)-specific ribonuclease subunit PAN3	Pan3	0.877335	-0.1888	1.59988	0.0251261			23.9004	23.9871	23.9378	24.0368	24.1602	24.1946	-0.529999	-0.450001	1.01	0.240002
Q5KU39	Vacuolar protein sorting-associated protein 41 homolog	Vps41	1.16369	0.21871	1.5996	0.0251422			26.8706	26.729	26.6629	26.5142	26.5325	26.5597	-0.25	1.07	-0.35	0.110001
Q8K411	Presequence protease, mitochondrial	Pitrm1	1.14642	0.197142	1.59896	0.025179			28.3698	28.3993	28.403	28.2866	28.0945	28.1997	0.939999	-0.229999	0.229999	-0.549999
Q8CG48	Structural maintenance of chromosomes protein 2	Smc2	0.883416	-0.178835	1.59379	0.0254806			28.4584	28.38	28.4271	28.6698	28.5131	28.619	-2.58	1.33	1.87	-1.33
Q00422	GA-binding protein alpha chain	Gabpa	0.859215	-0.218908	1.58806	0.0258192			26.4456	26.3745	26.3403	26.5733	26.7132	26.5306	-0.75	0.719999	0.799999	-0.84
Q8BV13	COP9 signalosome complex subunit 7b	Cops7b	0.949198	-0.0752183	1.58802	0.0258217			26.3724	26.3053	26.3613	26.4341	26.417	26.4135	-0.92	-0.549999	0.379999	1.3
Q8C547	HEAT repeat-containing protein 5B	Heatr5b	0.819174	-0.287758	1.58788	0.0258295			26.8356	26.6884	26.7625	27.0733	27.1604	26.9161	-0.299999	0.5	0.15	-0.199999
P27641	X-ray repair cross-complementing protein 5	Xrcc5	1.16104	0.215412	1.58374	0.0260769			25.4764	25.3123	25.4324	25.217	25.1157	25.2422	-0.75	-0.92	1.07	1.22
Q8BWG8	Beta-arrestin-1	Arrb1	0.749684	-0.415645	1.58144	0.0262153			26.6668	26.4599	26.5648	26.8723	26.8769	27.1893	-0.780001	2.41	-0.58	-0.00999832
Q9CQ71	Replication protein A 14 kDa subunit	Rpa3	0.768989	-0.378965	1.57614	0.0265374			26.8097	26.7978	26.6244	26.9926	27.3026	27.0736	-0.110001	0.110001	0.940001	-0.289999
P27046	Alpha-mannosidase 2	Man2a1	1.21046	0.275557	1.57606	0.0265426			25.8456	25.7392	25.8445	25.6681	25.4205	25.514	-1.97	3.94	-0.289999	-0.110001	+
Q91YR9	Prostaglandin reductase 1	Ptgr1	1.27276	0.347957	1.57564	0.0265681			28.5891	28.5928	28.3803	28.3049	28.0519	28.1615	1.51	2.35	-1.51	-3.47	+
Q9DBF1	Alpha-aminoadipic semialdehyde dehydrogenase	Aldh7a1	0.897151	-0.156577	1.57311	0.0267233			27.8005	27.7121	27.7844	27.9916	27.8664	27.9086	2.07	-0.350002	-0.210003	0.210003
Q3URD3	Sarcolemmal membrane-associated protein	Slmap	0.743858	-0.4269	1.57298	0.0267312			27.4547	27.2165	27.4622	27.6492	27.7875	27.9775	-0.780001	1.53	0.33	-0.33
Q8CIN4	Serine/threonine-protein kinase PAK 2;PAK-2p27;PAK-2p34	Pak2	0.881171	-0.182507	1.56946	0.026949			29.1574	29.1655	29.091	29.4029	29.3218	29.2368	-0.200001	0.100002	-0.100002	0.260002
Q00915	Retinol-binding protein 1	Rbp1	1.42916	0.515172	1.56861	0.0270014			25.8089	26.1713	26.0578	25.6498	25.2923	25.5504	1.18	-1.82	0.540001	-0.560001
Q9CWZ7	Gamma-soluble NSF attachment protein	Napg	1.12182	0.165843	1.56653	0.0271313			27.6539	27.647	27.6725	27.5612	27.3995	27.5152	-0.0900002	-0.0799999	0.110001	-0.0100002
Q9D1K2	V-type proton ATPase subunit F	Atp6v1f	1.27165	0.346698	1.56587	0.0271728			27.3823	27.4807	27.4976	27.0693	27.2874	26.9638	-0.359999	0.15	0.449999	0.34
Q9DB27	Malignant T-cell-amplified sequence 1	Mcts1	0.828095	-0.272132	1.56541	0.0272015			27.9041	27.8845	27.9142	28.1251	28.3283	28.0658	-0.389999	0.67	-0.130001	-0.0799999
C0HK80;C0HK79			1.27339	0.348673	1.56379	0.0273027			22.9875	23.0683	23.3127	22.7257	22.8323	22.7645
Q9CQQ7	ATP synthase F(0) complex subunit B1, mitochondrial	Atp5f1	1.13125	0.177922	1.56366	0.0273112			28.8681	28.8839	28.8636	28.7978	28.6454	28.6386	0.529999	-0.0999985	0	-0.380001
Q9JJX6	P2X purinoceptor 4	P2rx4	1.75863	0.814453	1.56079	0.0274924			25.6954	25.5313	25.4863	24.8875	24.3063	25.0758	-1.01	4.5	0.129999	-1.04	+
Q61830	Macrophage mannose receptor 1	Mrc1	0.572587	-0.804433	1.55948	0.0275753			29.2058	28.7192	29.0601	29.6817	29.548	30.1687	-8.29	5.47	-3.32	3.32	+
Q9DBE0	Cysteine sulfinic acid decarboxylase	Csad	0.863401	-0.211897	1.5581	0.0276631			26.6409	26.5856	26.6867	26.9562	26.8222	26.7704	1.2	0.19	-1.69	-0.19
Q62261	Spectrin beta chain, non-erythrocytic 1	Sptbn1	1.10842	0.1485	1.55732	0.027713			30.4258	30.4982	30.4406	30.3781	30.2491	30.2919	1.7	-1.26	-0.970001	0.970001
Q61584	Fragile X mental retardation syndrome-related protein 1	Fxr1	0.883785	-0.178233	1.55615	0.0277872			26.7936	26.81	26.723	27.034	26.9508	26.8765	-0.34	-0.599998	0.380001	0.73
Q8R151	NFX1-type zinc finger-containing protein 1	Znfx1	1.17357	0.2309	1.55542	0.0278343			25.331	25.1964	25.1913	24.9609	24.9549	25.1102	1.59	1.24	-0.639999	-0.709999
P09411	Phosphoglycerate kinase 1	Pgk1	1.15286	0.205222	1.55484	0.0278716			32.152	32.227	32.1983	32.0936	31.9682	31.8999	0.470001	-0.369999	-0.709999	0.599998
Q8CHH9	Septin-8	2019-09-08	0.834967	-0.260208	1.55414	0.0279165			27.8199	27.6524	27.5622	27.9673	27.934	27.9138
P24638	Lysosomal acid phosphatase	Acp2	1.24009	0.310447	1.55387	0.0279341			26.4849	26.5118	26.4011	26.3204	26.0322	26.1139	-0.67	1.38	0.4	-0.66
Q7TMY8	E3 ubiquitin-protein ligase HUWE1	Huwe1	0.922677	-0.116102	1.55176	0.0280698			27.5407	27.4915	27.5043	27.6007	27.5936	27.6904	-0.66	-0.73	0.599998	0.59
P45700	Mannosyl-oligosaccharide 1,2-alpha-mannosidase IA	Man1a1	1.29926	0.37769	1.54646	0.0284147			25.9151	26.1402	26.1309	25.5168	25.7412	25.7951	-2.78	2.73	-2.71	2.41
Q6NXI6	Regulation of nuclear pre-mRNA domain-containing protein 2	Rprd2	0.719437	-0.47506	1.54618	0.0284327			23.752	23.6161	23.4544	24.2175	24.1709	23.8592	-0.77	-1.09	1.44	0.77
Q9CW46	Ribonucleoprotein PTB-binding 1	Raver1	0.820971	-0.284597	1.54249	0.0286757			26.4561	26.4775	26.6121	26.7225	26.7382	26.9388	-0.59	0.219999	-0.35	0.450001
Q60766	Immunity-related GTPase family M protein 1	Irgm1	1.59657	0.674973	1.54208	0.0287024			26.3033	26.5114	25.9386	25.6071	25.3673	25.754	0.610001	1.76	-1.3	-1.18
Q9R171	Cerebellin-1;Cerebellin;[des-Ser1]-cerebellin	Cbln1	0.736379	-0.44148	1.54135	0.0287507			23.5417	23.9552	23.9167	24.2534	24.2326	24.252	-0.720001	3	0.0300007	-0.110001
Q9D6T0	Nitric oxide synthase-interacting protein	Nosip	0.816103	-0.293177	1.54096	0.0287768			24.2509	24.2151	24.2785	24.4621	24.7128	24.4492	-0.59	-0.460001	1.45	0.460001
Q6P5G6	UBX domain-containing protein 7	Ubxn7	0.837373	-0.256058	1.53792	0.028979			25.6276	25.4632	25.521	25.7664	25.9077	25.7059	-0.82	-0.33	0.719999	0.0699997
P97797	Tyrosine-protein phosphatase non-receptor type substrate 1	Sirpa	1.69426	0.760657	1.5348	0.0291877			24.5029	24.2679	24.4933	23.346	23.5634	24.0727	-1.88	0.98	-0.889999	0.779999
Q9D115	Zinc finger protein 706	Znf706	0.78068	-0.357197	1.53208	0.0293713			24.9763	24.9452	25.2777	25.3938	25.4207	25.4563
Q8C878	NEDD8-activating enzyme E1 catalytic subunit	Uba3	0.867595	-0.204907	1.53162	0.0294021			27.0981	26.9698	27.0454	27.1754	27.3386	27.214	-0.0100002	-0.700001	0.0799999	0.220001
Q9QY76	Vesicle-associated membrane protein-associated protein B	Vapb	1.29856	0.376917	1.52855	0.029611			28.5927	28.5525	28.6494	28.2248	28.0285	28.4105	0.330002	-0.18	-0.43	0.18
Q8VIJ6	Splicing factor, proline- and glutamine-rich	Sfpq	1.10188	0.139963	1.52641	0.0297571			29.7935	29.7678	29.8138	29.5963	29.6291	29.7298	0.130001	-0.690002	-0.0999985	0.349998
Q9CRT8	Exportin-T	Xpot	0.885444	-0.175527	1.5259	0.0297917			26.421	26.3748	26.3614	26.4693	26.641	26.5735	-0.6	0.65	-1.33	0.700001
Q99MK8	Beta-adrenergic receptor kinase 1	Adrbk1	0.891053	-0.166417	1.52507	0.0298491			27.5595	27.5633	27.7106	27.7665	27.7928	27.7734	-1.28	1.17	0.0300007	-0.0300007
P27600	Guanine nucleotide-binding protein subunit alpha-12	Gna12	1.14501	0.19536	1.52505	0.0298502			25.3886	25.2364	25.387	25.1848	25.159	25.0822	0.279999	0.98	-1.57	0.509998
P63328	Serine/threonine-protein phosphatase 2B catalytic subunit alpha isoform	Ppp3ca	0.917644	-0.123993	1.52157	0.0300907			26.7654	26.787	26.7331	26.8407	26.9529	26.8638	0.429998	-0.379999	-0.6	0.379999
Q9D211	CDKN2AIP N-terminal-like protein	Cdkn2aipnl	0.636743	-0.651217	1.51404	0.0306166			24.4462	24.239	24.4146	24.8984	25.3864	24.7687	-0.870001	-1.53	0.849998	0.759998
O35638	Cohesin subunit SA-2	Stag2	0.859104	-0.219095	1.51307	0.0306854			26.7071	26.6141	26.6779	26.8455	27.0054	26.8056	-0.690001	0.24	0.18	-0.0799999
P08226	Apolipoprotein E	Apoe	1.21769	0.284148	1.50923	0.0309578			27.9437	28.0476	27.9577	27.611	27.8601	27.6254	2.92	1.35	-1.35	-1.43
P04627	Serine/threonine-protein kinase A-Raf	Araf	0.856286	-0.223835	1.50535	0.0312358			24.0416	23.9321	24.0037	24.1761	24.137	24.3358	0.530001	-0.0700016	-0.75	0.0700016
Q3TNH5	Protein FAM172A	Fam172a	1.1568	0.210138	1.50505	0.0312573			24.1257	24.1733	24.0351	23.9947	23.8223	23.8867	-1.29	0.68	-0.289999	0.459999
P56565	Protein S100-A1	S100a1	1.41076	0.49647	1.50173	0.0314972			24.8913	24.6731	24.8806	24.1279	24.2471	24.5806	1.52	-1.43	-3.05	2.56
D3Z6Q9	Bridging integrator 2	Bin2	0.783214	-0.352522	1.49606	0.0319111			29.7901	29.5302	29.7241	29.9689	29.9471	30.1859	-0.82	8.35	-0.860001	-0.9	+
P48771	Cytochrome c oxidase subunit 7A2, mitochondrial	Cox7a2	1.15921	0.213145	1.49421	0.0320473			28.2275	28.2514	28.1298	28.086	27.9862	27.897	-0.940001	-0.130001	1.38	0.370001
P48962	ADP/ATP translocase 1	Slc25a4	1.17654	0.234555	1.4928	0.0321516			30.672	30.7372	30.7593	30.497	30.3667	30.6013	0.330002	-0.610001	0.650002	0.0400009
Q6ZQK0	Condensin-2 complex subunit D3	Ncapd3	0.673683	-0.569858	1.48894	0.0324385			23.1895	23.4815	23.3184	23.7551	24.2111	23.733	-1.76	0.129999	0.889999	-1.27
Q60996	Serine/threonine-protein phosphatase 2A 56 kDa regulatory subunit gamma isoform	Ppp2r5c	0.832453	-0.26456	1.48572	0.0326797			27.5784	27.3868	27.4366	27.7063	27.8448	27.6444	-0.400002	0.32	-0.460001	1.4
P28650	Adenylosuccinate synthetase isozyme 1	Adssl1	1.3558	0.439143	1.48296	0.0328881			27.3473	27.4644	27.4692	26.9516	27.2312	26.7807	-3.76	3.88	-2.29	2.29	+
Q8R3N6	THO complex subunit 1	Thoc1	1.07292	0.101542	1.48271	0.0329074			24.1898	24.1666	24.087	24.058	24.0444	24.0365	-1.05	0.559998	0.889999	-0.559998
Q9CR21	Acyl carrier protein, mitochondrial	Ndufab1	1.22835	0.296722	1.48125	0.0330177			27.9761	27.9685	28.0035	27.5886	27.599	27.8703	0.860001	-0.779999	-0.00999832	0.00999832
P22682	E3 ubiquitin-protein ligase CBL	Cbl	0.75779	-0.40013	1.48106	0.0330325			25.2298	24.9518	25.0521	25.2888	25.5917	25.5536	0.34	-0.1	-0.629999	0.129999
P51569	Alpha-galactosidase A	Gla	1.77579	0.828463	1.47987	0.0331233			26.2474	26.7156	26.4181	25.9955	25.2341	25.6662	-1.91	3.92	-0.74	0.74	+
Q6P4T2	U5 small nuclear ribonucleoprotein 200 kDa helicase	Snrnp200	0.956335	-0.0644117	1.47979	0.0331289			29.1989	29.1609	29.1943	29.2297	29.2814	29.2363	-0.689999	-0.16	0.759998	0.16
P70297	Signal transducing adapter molecule 1	Stam	1.12145	0.165363	1.47728	0.0333208			26.5476	26.4112	26.4953	26.3392	26.2542	26.3646	0.450001	-1.72	-0.289999	0.52
Q9JLQ2	ARF GTPase-activating protein GIT2	Git2	0.851486	-0.231945	1.47721	0.0333265			28.3012	28.318	28.2076	28.3897	28.5224	28.6105	-1.58	2.14	-1.81	1.24
A2APV2	Formin-like protein 2	Fmnl2	0.910209	-0.13573	1.47328	0.0336295			23.572	23.5522	23.4956	23.6452	23.6343	23.7476	0.229999	-0.229999	-1.09	1.22
Q61191	Host cell factor 1;HCF N-terminal chain 1;HCF N-terminal chain 2;HCF N-terminal chain 3;HCF N-terminal chain 4;HCF N-terminal chain 5;HCF N-terminal chain 6;HCF C-terminal chain 1;HCF C-terminal chain 2;HCF C-terminal chain 3;HCF C-terminal chain 4;HCF C-terminal chain 5;HCF C-terminal chain 6	Hcfc1	0.866176	-0.207268	1.47325	0.0336322			27.9814	27.8345	27.9157	28.0188	28.169	28.1655	-0.489998	-0.619999	1.24	0.489998
Q8JZR0	Long-chain-fatty-acid--CoA ligase 5	Acsl5	0.959097	-0.0602517	1.47223	0.0337106			26.2139	26.2169	26.2685	26.2827	26.2914	26.306	-3.78	3.58	-2.26	2.26	+
Q922D4	Serine/threonine-protein phosphatase 6 regulatory subunit 3	Ppp6r3	0.882484	-0.180358	1.47146	0.0337704			27.1227	26.9761	26.938	27.1811	27.2077	27.1891	-0.41	-0.120001	0.280001	0.460001
Q61033	Lamina-associated polypeptide 2, isoforms alpha/zeta	Tmpo	0.869413	-0.201887	1.47092	0.0338128			26.9956	26.9347	26.9944	27.1688	27.0764	27.2852	0.139999	-0.799999	-0.139999	0.68
Q60710	Deoxynucleoside triphosphate triphosphohydrolase SAMHD1	Samhd1	0.766329	-0.383965	1.47083	0.0338197			29.7074	29.4833	29.2974	29.9291	29.8606	29.8503	-1.29	2.78	-0.68	0.68
Q9JIF3	Solute carrier family 2, facilitated glucose transporter member 8	Slc2a8	1.9033	0.928502	1.47036	0.0338565			25.5253	25.0251	24.8896	23.8412	24.6033	24.2099
Q03145	Ephrin type-A receptor 2	Epha2	0.874533	-0.193415	1.46854	0.0339986			22.2404	22.155	22.1432	22.2864	22.4689	22.3635
Q3TZZ7	Extended synaptotagmin-2	Esyt2	0.903437	-0.146503	1.46596	0.0342011			25.9918	25.8334	25.9062	26.0701	26.0562	26.0446	0.960001	-1.2	0.779999	-0.93
Q91V64	Isochorismatase domain-containing protein 1	Isoc1	0.775377	-0.36703	1.46589	0.0342063			26.6127	26.4747	26.5154	26.7733	27.1175	26.813	-0.109999	-0.17	0.109999	1.02
Q9CQE7	Endoplasmic reticulum-Golgi intermediate compartment protein 3	Ergic3	1.11521	0.157317	1.46317	0.0344214			26.8584	26.923	26.9411	26.7918	26.6639	26.7948	-0.119999	-0.0499992	0.619999	0.0499992
Q148W8	Inactive dual specificity phosphatase 27	Dusp27	1.37338	0.457732	1.46276	0.0344536			22.7937	23.1961	23.1798	22.5789	22.5034	22.7142
Q8R3C0	Mini-chromosome maintenance complex-binding protein	Mcmbp	0.933815	-0.0987917	1.46224	0.0344952			25.156	25.1759	25.1556	25.2641	25.2069	25.3129	-0.699999	0.0500011	0.17	0.41
P04202	Transforming growth factor beta-1;Latency-associated peptide	Tgfb1	0.787381	-0.344867	1.46205	0.0345106			25.9764	26.3078	26.0926	26.5177	26.5243	26.3694	-1.54	1.21	2.42	-1.68
O55234	Proteasome subunit beta type-5	Psmb5	0.812356	-0.299817	1.45581	0.0350098			26.7305	26.7078	26.7984	27.058	27.1975	26.8807	0.370003	-1.17	-0.370003	0.600002
P58389	Serine/threonine-protein phosphatase 2A activator	Ppp2r4	0.928699	-0.106717	1.45256	0.0352724			29.7009	29.6232	29.6433	29.79	29.7849	29.7127	-0.300001	0.4	-0.269999	0.15
Q9JII6	Alcohol dehydrogenase [NADP(+)]	Akr1a1	1.2766	0.352312	1.45018	0.0354668			30.9981	30.7411	30.8252	30.4309	30.4072	30.6694	-0.579998	0.780003	-0.18	0.18
P25911	Tyrosine-protein kinase Lyn	Lyn	0.806061	-0.311038	1.44965	0.0355099			29.309	29.2806	29.1162	29.5984	29.6503	29.3901	0.15	4.59	-0.34	-0.15	+
Q8CGA2	TBC1 domain family member 14	Tbc1d14	0.733874	-0.446395	1.44948	0.0355238			23.5387	23.5182	23.8843	23.9622	24.2375	24.0807	-2.04	0.849998	-1.77	2.46
Q99LR1	Monoacylglycerol lipase ABHD12	Abhd12	1.27944	0.355513	1.44638	0.0357786			31.069	30.8016	30.9978	30.5558	30.4872	30.7589	0.32	1.6	-1	-0.32
Q924M7	Mannose-6-phosphate isomerase	Mpi	0.873163	-0.195677	1.44548	0.0358524			29.7582	29.6676	29.689	29.876	30.0087	29.8171	-0.58	1.29	-0.950001	0.52
Q922Q8	Leucine-rich repeat-containing protein 59	Lrrc59	1.15687	0.210223	1.44465	0.0359209			29.4576	29.3413	29.2328	29.1558	29.0958	29.1495	0	0.280003	-0.450001	0.130001
P62814	V-type proton ATPase subunit B, brain isoform	Atp6v1b2	1.27973	0.355845	1.44168	0.0361676			30.1409	30.1461	30.1561	29.8865	29.9254	29.5637	-0.170002	0.610001	-0.639999	0.110001
Q8R2Y9	SOSS complex subunit B1	Nabp2	1.11776	0.160613	1.44134	0.0361961			23.99	23.8919	23.8702	23.7838	23.8018	23.6847
Q9ERA6	Tuftelin-interacting protein 11	Tfip11	0.738921	-0.436508	1.43596	0.0366471			23.8032	24.2154	23.9529	24.3641	24.5745	24.3425	-1.4	0.15	1.38	-0.15
Q6ZQ08	CCR4-NOT transcription complex subunit 1	Cnot1	0.927437	-0.108678	1.43556	0.036681			28.0254	28.003	27.9698	28.0586	28.166	28.0997	-0.549999	-0.41	1.06	0.41
O08573	Galectin-9	Lgals9	1.42116	0.507065	1.43556	0.0366812			27.4431	27.5048	27.0794	26.8142	26.6793	27.0126	-1.23	5.98	-0.19	0.19	+
P12023	Amyloid beta A4 protein;N-APP;Soluble APP-alpha;Soluble APP-beta;C99;Beta-amyloid protein 42;Beta-amyloid protein 40;C83;P3(42);P3(40);C80;Gamma-secretase C-terminal fragment 59;Gamma-secretase C-terminal fragment 57;Gamma-secretase C-terminal fragment 50;C31	App	1.68356	0.751517	1.43536	0.0366981			26.3667	25.9832	26.2627	25.1409	25.3524	25.8648	-0.16	-0.58	1.09	0.16
P35802	Neuronal membrane glycoprotein M6-a	Gpm6a	1.87932	0.910208	1.43483	0.0367423			26.3097	26.4086	26.6774	25.9962	25.0535	25.6153	4.13	-2.64	-4.5	2.64	+
Q6P9J9	Anoctamin-6	Ano6	0.846076	-0.241142	1.43403	0.0368099			25.2566	25.3313	25.3893	25.5988	25.6656	25.4362	-2.26	1.61	0.539999	-0.539999
P98086	Complement C1q subcomponent subunit A	C1qa	1.27535	0.350893	1.43158	0.0370186			23.7504	23.4798	23.5457	23.1642	23.1585	23.4006	-1.37	3.55	1.36	-1.4	+
P19258	Protein Mpv17	Mpv17	1.17976	0.238493	1.43047	0.0371132			24.0728	24.1154	24.0717	23.8798	23.7032	23.9614	1.41	-0.66	-2.31	0.66
Q9D110	5-formyltetrahydrofolate cyclo-ligase	Mthfs	1.277	0.352758	1.42835	0.0372949			25.8534	25.7099	25.6628	25.426	25.2014	25.5404
Q78JW9	Ubiquitin domain-containing protein UBFD1	Ubfd1	0.848668	-0.236728	1.42766	0.0373539			24.2793	24.4826	24.454	24.7025	24.557	24.6665	-0.360001	-0.469999	0.67	0.67
P62874	Guanine nucleotide-binding protein G(I)/G(S)/G(T) subunit beta-1	Gnb1	0.751147	-0.412833	1.42756	0.0373628			28.2961	28.2021	28.2889	28.7477	28.8572	28.4207	0.379999	-0.429998	-0.169998	-0.249998
Q9CPQ1	Cytochrome c oxidase subunit 6C	Cox6c	1.19531	0.257388	1.42663	0.0374432			29.1661	29.1548	29.3699	28.9816	28.8883	29.0488	0.940001	0.0300007	-0.0300007	-0.26
Q91X97	Neurocalcin-delta	Ncald	1.31624	0.39642	1.42545	0.0375451			25.5049	25.7031	25.9092	25.4052	25.3112	25.2116	-0.0200005	-0.42	-0.0300007	3.02
Q8VCW8	Acyl-CoA synthetase family member 2, mitochondrial	Acsf2	1.36611	0.450078	1.4239	0.0376794			27.6296	27.8667	27.7366	27.5545	27.1616	27.1666	3.07	-0.0100002	0.0100002	-3.18
P30999	Catenin delta-1	Ctnnd1	0.82269	-0.28158	1.42306	0.037752			27.9906	28.1272	28.1158	28.2854	28.5213	28.2716	0.330002	-0.260002	0.330002	-0.369999
Q9CWX2	Complex I intermediate-associated protein 30, mitochondrial	Ndufaf1	1.3591	0.442657	1.42128	0.0379072			23.3932	23.7724	23.7696	23.1046	23.1603	23.3424	0.41	-1.11	0.280001	-0.0400009
Q99KW9	T-cell immunomodulatory protein	Itfg1	1.31603	0.396188	1.42121	0.0379132			23.919	24.1311	24.2244	23.8326	23.7357	23.5177	-0.52	-0.800001	0.49	0.52
Q8JZY2	COMM domain-containing protein 10	Commd10	1.11812	0.161077	1.42084	0.0379458			26.771	26.7176	26.7782	26.6893	26.5699	26.5243	-0.43	1.13	-0.34	-0.0899983
A2AF47	Dedicator of cytokinesis protein 11	Dock11	1.05144	0.0723667	1.41919	0.0380902			27.7183	27.6615	27.7137	27.6289	27.5975	27.6499	-3.28	2.38	2.98	-2.38
O89053	Coronin-1A	Coro1a	0.862208	-0.213892	1.41391	0.0385554			32.665	32.4283	32.5565	32.7676	32.7328	32.7909	-4.39	3.32	-0.129999	0.129999	+
Q9ERB0	Synaptosomal-associated protein 29	Snap29	1.3507	0.433705	1.41032	0.0388763			26.2959	26.2139	26.1927	25.914	25.5225	25.9649	0.43	-0.27	-0.74	0.490002
Q3UQ44	Ras GTPase-activating-like protein IQGAP2	Iqgap2	0.640824	-0.642	1.40736	0.0391422			23.8318	23.6606	23.819	24.1995	24.8229	24.215	0.25	0.450001	-0.68	-0.16
O35239	Tyrosine-protein phosphatase non-receptor type 9	Ptpn9	0.898022	-0.155177	1.40218	0.0396113			25.4461	25.3561	25.3582	25.4941	25.5057	25.6261	2.05	-2.36	-1.99	1.47
Q8C147	Dedicator of cytokinesis protein 8	Dock8	0.912891	-0.131485	1.40121	0.0397002			28.1997	28.1289	28.0677	28.2211	28.2801	28.2895	0.309999	6.6	-0.309999	-2.27	+
Q3UCV8	Ubiquitin thioesterase otulin	Otulin	1.14001	0.189047	1.4009	0.0397288			25.0232	25.031	25.0769	24.9556	24.8623	24.746
Q8BGQ7	Alanine--tRNA ligase, cytoplasmic	Aars	0.851767	-0.23147	1.40021	0.0397914			30.1075	30.0999	30.1019	30.3518	30.4586	30.1934	-0.139999	0.0499992	-0.119999	0.549999
O70309	Integrin beta-5	Itgb5	0.866712	-0.206375	1.39926	0.0398784			27.9102	27.6778	27.8221	28.0059	27.9915	28.0319	4.49	4.95	-5.03	-4.14	+
Q921Z5	Tumor necrosis factor alpha-induced protein 8	Tnfaip8	0.824716	-0.27803	1.39913	0.0398907			26.6973	26.4023	26.51	26.8813	26.7698	26.7927	0.560001	0.93	-2.82	-1.56
Q99K43	Protein regulator of cytokinesis 1	Prc1	0.675688	-0.56557	1.39562	0.040214			22.1877	22.3484	22.7133	23.161	22.7898	22.9954
Q8VDM6	Heterogeneous nuclear ribonucleoprotein U-like protein 1	Hnrnpul1	1.14672	0.197513	1.39529	0.0402447			29.2234	29.2555	29.0854	28.9196	28.9925	29.0596	-0.620003	0.75	0.5	-0.59
Q9D7B6	Isobutyryl-CoA dehydrogenase, mitochondrial	Acad8	1.1051	0.144173	1.39487	0.0402839			26.0516	26.1951	26.1266	26.0249	25.9761	25.9399	0.65	-0.49	0.310001	-0.309999
P42082	T-lymphocyte activation antigen CD86	Cd86	1.27509	0.350598	1.39328	0.0404314			23.8276	23.936	23.7355	23.5186	23.2904	23.6383
Q8BW96	Calcium/calmodulin-dependent protein kinase type 1D	Camk1d	0.686626	-0.542403	1.39281	0.0404754			26.0532	25.6371	25.9346	26.5118	26.1549	26.5852	-2.22	1.16	-0.65	0.65
Q9R078	5-AMP-activated protein kinase subunit beta-1	Prkab1	0.916665	-0.125533	1.39161	0.0405877			26.2109	26.1434	26.0782	26.2702	26.2394	26.2996	0.470001	-0.130001	-0.67	0.220001
Q9ESJ0	Exportin-4	Xpo4	0.856002	-0.224313	1.39026	0.0407141			25.0549	24.9383	25.143	25.188	25.2726	25.3485	-0.51	0.950001	-0.440001	0.33
P23492	Purine nucleoside phosphorylase	Pnp	0.784731	-0.34973	1.39005	0.0407336			31.9373	31.6499	31.6541	32.0003	32.2299	32.0602	0.689999	2.48	-0.889999	-1
Q80VL1	Tudor and KH domain-containing protein	Tdrkh	1.0708	0.098685	1.38956	0.0407791			24.1422	24.0486	24.0686	24.0199	23.981	23.9624	0.229999	-1.41	0.19	-0.039999
Q9CR39	WD repeat domain phosphoinositide-interacting protein 3	Wdr45b	0.960143	-0.0586783	1.38715	0.0410058			24.8835	24.9228	24.8766	24.9277	24.9572	24.974	-0.759998	0.710001	-0.66	0.439999
Q8VC60	Beta-galactosidase-1-like protein	Glb1l	0.623244	-0.68213	1.38583	0.0411308			24.2378	24.1359	24.0096	24.6866	25.2373	24.5058	0.82	3.49	-1.32	-0.950001	+
Q9D0F9	Phosphoglucomutase-1	Pgm1	1.21866	0.285298	1.38216	0.04148			29.3621	29.4985	29.4192	29.3168	29.0599	29.0472
P13707	Glycerol-3-phosphate dehydrogenase [NAD(+)], cytoplasmic	Gpd1	1.31606	0.39623	1.38197	0.0414985			24.0593	23.9935	24.0372	23.3705	23.7413	23.7896	-1.15	-2.17	1.46	1.31
Q9JKF7	39S ribosomal protein L39, mitochondrial	Mrpl39	1.2028	0.266393	1.38166	0.0415276			24.6145	24.6324	24.5481	24.2325	24.2596	24.5037	-0.0599995	-0.110001	0.199999	0.0300007
P48410	ATP-binding cassette sub-family D member 1	Abcd1	0.803465	-0.315693	1.38114	0.041578			25.6913	25.7612	25.606	26.0081	26.1663	25.8312	-0.550001	3.02	0.24	-0.24
P49586	Choline-phosphate cytidylyltransferase A	Pcyt1a	1.31096	0.390623	1.37858	0.0418239			24.5292	24.3542	24.4539	24.0862	23.8297	24.2495	0.210001	-1	-0.210001	0.830002
Q8CFI2	Ubiquitin-conjugating enzyme E2 R1	Cdc34	1.17754	0.235778	1.3785	0.0418313			24.1407	24.3479	24.1425	24.0461	23.9057	23.972	-0.92	0.619999	0.450001	-0.25
Q62172	RalA-binding protein 1	Ralbp1	1.40222	0.48771	1.37775	0.0419034			24.0612	23.6454	23.6995	23.1227	23.353	23.4673
Q9JHW4	Selenocysteine-specific elongation factor	Eefsec	0.881572	-0.18185	1.3772	0.0419563			27.4365	27.4262	27.4217	27.6249	27.7083	27.4969	-1.57	1.11	-0.589998	0.589998
P42567	Epidermal growth factor receptor substrate 15	Eps15	0.769818	-0.37741	1.37712	0.0419645			27.9334	27.8168	27.7627	27.9938	28.3947	28.2566	1	0.84	-1.88	-0.700001
P62305	Small nuclear ribonucleoprotein E	Snrpe	2.1526	1.10608	1.3741	0.0422571			25.9882	25.7004	26.597	25.1604	24.4652	25.3419	-2.4	0.0599995	0.690001	-0.6
O08605	MAP kinase-interacting serine/threonine-protein kinase 1	Mknk1	1.27444	0.349867	1.37341	0.0423244			25.236	24.8788	24.9424	24.7586	24.6357	24.6132	0.0500011	3.35	-0.0500011	-1.12	+
Q60790	Ras GTPase-activating protein 3	Rasa3	0.807996	-0.30758	1.3732	0.0423447			26.6595	26.7368	26.6417	26.8861	27.1878	26.8869	1.51	-1.26	-2.45	1.26
P11928	2-5-oligoadenylate synthase 1A	Oas1a	2.86589	1.51899	1.37226	0.0424362	+	+	27.0792	26.9668	26.0057	25.771	24.4402	25.2835	-1.19	4.11	-1.15	0.400002	+
Q80YW0	Cytohesin-4	Cyth4	0.758735	-0.398332	1.37016	0.0426425			26.7716	26.742	26.6035	27.0843	27.3306	26.8972	-0.57	5.46	-1.92	0.35	+
Q9EPQ7	StAR-related lipid transfer protein 5	Stard5	0.894441	-0.160942	1.36941	0.0427158			24.104	24.1641	24.032	24.1962	24.2544	24.3322	-1.22	1.81	-1.29	1.41
Q8VDL4	ADP-dependent glucokinase	Adpgk	0.845821	-0.241575	1.36922	0.0427346			25.1707	25.2497	25.3555	25.4952	25.6111	25.3943	0.360001	-0.219999	-0.24	0.229999
Q8VEM8	Phosphate carrier protein, mitochondrial	Slc25a3	1.07375	0.102652	1.36822	0.0428329			31.0072	30.9292	31.0319	30.8859	30.9156	30.8587	0.77	-0.240002	0.290001	-0.759998
Q61881	DNA replication licensing factor MCM7	Mcm7	0.886979	-0.173028	1.36818	0.042837			27.4408	27.5695	27.3882	27.6498	27.675	27.5928	-3.14	0.209999	1.29	-0.079998
P09528	Ferritin heavy chain;Ferritin heavy chain, N-terminally processed	Fth1	1.29804	0.376335	1.36747	0.0429076			24.4378	24.5783	24.7021	24.3265	24.2707	23.9921	0.9	0.629999	-1.51	-0.629999
P22892	AP-1 complex subunit gamma-1	Ap1g1	0.87325	-0.195533	1.36665	0.0429882			28.4453	28.3654	28.3573	28.5134	28.7055	28.5358	-0.66	0.549999	-0.52	0.52
Q99K28	ADP-ribosylation factor GTPase-activating protein 2	Arfgap2	1.13203	0.178912	1.36628	0.0430249			25.6852	25.6717	25.826	25.6132	25.4882	25.5447	-0.15	-0.200001	-0.51	0.25
Q922H4	Mannose-1-phosphate guanyltransferase alpha	Gmppa	1.29462	0.37253	1.3661	0.043043			24.3885	24.2831	24.3226	24.1972	23.7828	23.8966	-0.609999	0.309999	0.229999	0.299999
Q99NB1	Acetyl-coenzyme A synthetase 2-like, mitochondrial	Acss1	0.811018	-0.302193	1.36552	0.0431002			28.1918	28.0722	28.1698	28.3887	28.6354	28.3162	2.21	1.02	-1.37	-1.17
P62077	Mitochondrial import inner membrane translocase subunit Tim8 B	Timm8b	1.2112	0.276435	1.36444	0.0432081			24.7074	24.8791	24.6163	24.5641	24.4293	24.3802	0.19	-0.49	0.470001	-0.19
P14901	Heme oxygenase 1	Hmox1	1.2273	0.295483	1.36343	0.0433086			27.7639	27.7517	27.6855	27.5761	27.4906	27.248	-2.77	3.87	-2.57	-0.00999832	+
O55137	Acyl-coenzyme A thioesterase 1	Acot1	1.32506	0.406058	1.36331	0.0433205			24.945	24.9963	25.2863	24.5045	24.8133	24.6916	2.43	-1.15	-0.259998	0.259998
Q3USJ8	F-BAR and double SH3 domains protein 2	Fchsd2	0.834625	-0.2608	1.36265	0.0433865			27.8526	27.7072	27.9111	27.981	28.066	28.2064	-1.42	1.42	-1.91	2.38
Q7TQH0	Ataxin-2-like protein	Atxn2l	0.821518	-0.283637	1.36208	0.0434434			26.7124	26.8266	26.8103	26.9651	26.9878	27.2473	-0.0200005	-1.07	0.0999985	0.470001
Q9CU62	Structural maintenance of chromosomes protein 1A	Smc1a	0.911356	-0.133913	1.36097	0.0435538			28.9537	28.9205	29.0122	29.1677	29.0786	29.0419	-0.360001	0.439999	0.549999	-0.400002
Q6A026	Sister chromatid cohesion protein PDS5 homolog A	Pds5a	0.899259	-0.153192	1.36088	0.0435635			28.1796	28.0689	28.1845	28.2551	28.267	28.3705	-1.51	0.57	1	-0.57
Q4KMM3	Oxidation resistance protein 1	Oxr1	1.3292	0.410557	1.36054	0.0435978			25.9531	25.8706	26.1262	25.4554	25.4517	25.8111	0.41	0.98	-1.1	-0.110001
Q5XG73	Acyl-CoA-binding domain-containing protein 5	Acbd5	1.32862	0.409927	1.36033	0.0436186			24.4275	24.1769	24.0995	23.9938	23.6473	23.8329	1.37	-0.230001	-0.16	0.0699997
Q9DCJ9	N-acetylneuraminate lyase	Npl	1.26422	0.338248	1.35804	0.0438492			31.7413	31.6154	31.5861	31.4134	31.4177	31.0969	0.73	3.48	-0.73	-1.16	+
Q3ULJ0	Glycerol-3-phosphate dehydrogenase 1-like protein	Gpd1l	1.05984	0.08384	1.35419	0.0442399			29.1148	29.1236	29.1009	29.0825	28.9867	29.0185	-0.26	0.26	-0.619999	0.390001
P35123	Ubiquitin carboxyl-terminal hydrolase 4	Usp4	0.897578	-0.15589	1.35299	0.0443616			27.497	27.5698	27.4725	27.5952	27.7512	27.6606	-0.400002	-0.300001	0.43	0.320002
Q80UM3	N-alpha-acetyltransferase 15, NatA auxiliary subunit	Naa15	0.934385	-0.0979117	1.35291	0.0443704			28.9099	28.848	28.8721	28.9331	29.0295	28.961	-0.870001	-0.0499992	0.0499992	0.229999
P47811	Mitogen-activated protein kinase 14	Mapk14	0.821868	-0.283022	1.3495	0.0447199			28.7874	28.6468	28.6472	28.9649	29.1317	28.8339	-1.93	-1.54	1.88	1.44
Q9DBJ1	Phosphoglycerate mutase 1	Pgam1	1.17599	0.233875	1.34842	0.0448315			31.4867	31.4992	31.4912	31.4204	31.1721	31.183	0.279999	-0.18	-1.06	0.27
P35700	Peroxiredoxin-1	Prdx1	1.09692	0.133455	1.34477	0.0452094			32.4535	32.3911	32.4856	32.2542	32.3805	32.2951	0.310001	0.229999	-0.68	-0.229999
Q80TB8	Synaptic vesicle membrane protein VAT-1 homolog-like	Vat1l	2.15379	1.10688	1.34345	0.0453473			26.9827	27.3819	27.338	26.7567	26.1294	25.4958	-0.49	-0.41	0.35	2.56
Q3TRM8	Hexokinase-3	Hk3	0.797865	-0.325783	1.343	0.0453945			28.6171	28.2721	28.2982	28.674	28.7468	28.7439	-1.97	9.36	1.62	-2.36	+
P33611	DNA polymerase alpha subunit B	Pola2	0.752192	-0.410827	1.34254	0.0454428			24.9633	24.6647	24.7218	25.0426	25.408	25.1317	-2.36	0.640001	1.51	-0.640001
Q9ES70	Serine/threonine-protein kinase Nek6	Nek6	1.21627	0.282468	1.34167	0.045533			25.3613	25.6936	25.5072	25.2239	25.2108	25.2799	1.05	2.41	-1.19	-2.43
Q9JL56	Glycerophosphodiester phosphodiesterase 1	Gde1	1.46395	0.54987	1.34146	0.0455556			23.9493	23.959	23.7916	23.0166	23.3826	23.6511	0.610001	-0.82	-0.16	0.16
O88291	DBIRD complex subunit ZNF326	Znf326	1.1673	0.223177	1.34128	0.0455739			24.3271	24.2607	24.2136	23.9129	24.1547	24.0642
Q9WUB3	Glycogen phosphorylase, muscle form	Pygm	0.763498	-0.389303	1.33885	0.0458305			28.3563	28.5654	28.6788	28.8847	29.1081	28.7755	3.69	3.93	-3.5	-3.84	+
Q9CRA4	Methylsterol monooxygenase 1	Msmo1	1.29372	0.37153	1.3348	0.0462598			24.6797	24.7123	24.6861	24.425	24.0631	24.4753	1.79	-2.12	-1.15	1.15
P52825	Carnitine O-palmitoyltransferase 2, mitochondrial	Cpt2	1.06812	0.09508	1.33362	0.0463853			27.734	27.6231	27.6958	27.6031	27.5874	27.5772	1.41	0.370001	-0.42	-0.42
O88792	Junctional adhesion molecule A	F11r	0.640296	-0.64319	1.32937	0.0468414			25.7289	25.6827	25.9417	26.5014	26.0293	26.7522	1.07	3.75	-1.29	-1.49	+
Q01965	T-lymphocyte surface antigen Ly-9	Ly9	2.04037	1.02883	1.32849	0.0469369			23.8503	23.3651	23.9389	22.2353	22.5367	23.2959
Q8R088	Golgi phosphoprotein 3-like	Golph3l	1.28871	0.365927	1.32751	0.047042			24.6885	24.864	24.773	24.415	24.201	24.6118	-2.81	0.550001	0.559999	-0.25
O88842	FYVE, RhoGEF and PH domain-containing protein 3	Fgd3	0.792409	-0.335683	1.32621	0.047183			25.7329	25.446	25.4394	25.7857	26.0094	25.8303	-1.75	2.07	-1.51	1.51
O35711	Liprin-beta-2	Ppfibp2	1.46246	0.548402	1.32353	0.0474759			23.245	23.5033	23.7773	23.064	22.724	23.0924	-1.37	0.0999985	-0.969999	2.86
P49138	MAP kinase-activated protein kinase 2	Mapkapk2	0.831329	-0.266508	1.32347	0.0474817			27.6629	27.632	27.4277	27.7898	27.9577	27.7746	-0.730001	2.98	-0.43	0.410002
Q9ER39	Torsin-1A	Tor1a	1.1089	0.149132	1.32112	0.0477402			24.5204	24.5422	24.4969	24.3638	24.4627	24.2857	-0.130001	0	0.66	-0.35
Q9EQH3	Vacuolar protein sorting-associated protein 35	Vps35	1.16625	0.221882	1.31912	0.0479604			30.761	30.6755	30.7299	30.4263	30.6496	30.4249	-0.0900002	0.760002	-0.469997	0.170002
Q9ES52	Phosphatidylinositol 3,4,5-trisphosphate 5-phosphatase 1	Inpp5d	1.14374	0.193765	1.31599	0.048307			30.1938	30.1016	30.054	29.8183	30.007	29.9429	-1.07	9.14	1.07	-2.89	+
Q8VDM4	26S proteasome non-ATPase regulatory subunit 2	Psmd2	0.920651	-0.119273	1.3144	0.0484847			29.3366	29.2615	29.3228	29.4174	29.492	29.3693	-0.130001	-0.299999	-0.0200005	0.440002
Q07797	Galectin-3-binding protein	Lgals3bp	1.93341	0.95115	1.31383	0.0485478			25.5424	24.9368	24.5672	24.1826	23.7019	24.3085	-3.39	4.32	-3.68	1.26	+
Q9JLJ2	4-trimethylaminobutyraldehyde dehydrogenase	Aldh9a1	1.10286	0.141243	1.3137	0.0485619			30.3359	30.2456	30.1977	30.1611	30.1336	30.0609	0.420002	0.700001	-1.04	-0.420002
Q91WG2	Rab GTPase-binding effector protein 2	Rabep2	1.1554	0.208395	1.31301	0.0486396			26.4034	26.2075	26.2806	26.0551	26.0286	26.1826	-0.65	1.93	0.309999	-0.369999
Q80TQ2	Ubiquitin carboxyl-terminal hydrolase CYLD	Cyld	0.680892	-0.554502	1.31197	0.0487558			23.6633	23.7489	23.452	23.9895	24.5301	24.0081	0.310001	0.800001	-0.960001	1.11
Q9ERL7	Glia maturation factor gamma	Gmfg	0.803511	-0.31561	1.31058	0.0489121			29.4036	29.2928	29.4935	29.5539	29.8877	29.6952	-2.63	6.04	2.54	-2.81	+
Q9D1E8	1-acyl-sn-glycerol-3-phosphate acyltransferase epsilon	Agpat5	1.1928	0.254353	1.31055	0.0489156			24.9923	25.0661	25.0402	24.8181	24.9078	24.6097	1.73	-0.480001	-1	0.15
Q9D0I4	Syntaxin-17	Stx17	0.715364	-0.48325	1.30977	0.0490043			23.3	23.0033	23.5328	23.7854	23.8872	23.6133	0.219999	0.16	-1.71	0.370001
P25206	DNA replication licensing factor MCM3	Mcm3	0.887363	-0.172403	1.30767	0.0492415			28.5358	28.4209	28.4071	28.6261	28.5472	28.7078	-2.66	1.01	1.24	-0.669998
Q9JM76	Actin-related protein 2/3 complex subunit 3	Arpc3	0.789971	-0.340128	1.30639	0.0493871			30.23	30.1472	30.0957	30.4663	30.7118	30.3153	0.0699997	0.920002	-0.639999	-0.149998
Q9R111	Guanine deaminase	Gda	1.20213	0.265598	1.30629	0.0493986			23.0978	23.1801	23.3698	23.0437	22.8686	22.9387	0.529999	4.18	-1.74	-2.44	+
Q3U0V2	Tumor necrosis factor receptor type 1-associated DEATH domain protein	Tradd	1.17427	0.231768	1.30494	0.0495524			24.182	24.3093	24.1382	23.8479	24.0562	24.0301	-0.19	2.82	-0.719999	0.19
Q8R2Q8	Bone marrow stromal antigen 2	Bst2	2.17751	1.12268	1.30347	0.0497203			25.5568	25.0704	24.6239	24.0378	23.4064	24.4388
O70503	Very-long-chain 3-oxoacyl-CoA reductase	Hsd17b12	1.06811	0.095065	1.30251	0.0498298			29.6565	29.5711	29.623	29.4753	29.5388	29.5513	0.779999	-0.59	-0.940002	0.639999
Q3UMB9	WASH complex subunit 7	Kiaa1033	1.2051	0.269152	1.30164	0.0499297			27.6183	27.4888	27.5028	27.2193	27.1454	27.4378	-0.449999	1.11	-2.17	0.449999
Q8BWY9	Protein CIP2A	Kiaa1524	0.705075	-0.504152	1.2991	0.0502232			23.1737	22.9307	23.3088	23.3587	23.8323	23.7346
Q8R480	Nuclear pore complex protein Nup85	Nup85	1.24795	0.319563	1.2975	0.0504082			25.1947	25.079	25.0615	24.9739	24.6015	24.8013	-0.870001	0.900002	1.23	-0.83
Q9CR48	DNA damage-regulated autophagy modulator protein 2	Dram2	1.57827	0.658343	1.29719	0.0504443			22.9867	23.1026	23.1012	21.9803	22.4446	22.7905
Q9R0Y5	Adenylate kinase isoenzyme 1	Ak1	0.76106	-0.393918	1.29608	0.0505731			27.4936	27.0629	27.4077	27.6528	27.824	27.6692	0.469999	-0.42	-0.619999	0.119999
Q80ZJ1	Ras-related protein Rap-2a	Rap2a	0.804948	-0.313032	1.29373	0.0508478			24.5326	24.7693	24.5532	25.0655	24.9533	24.7754	-0.92	1.05	-1.86	1.34
Q9EQ06	Estradiol 17-beta-dehydrogenase 11	Hsd17b11	1.09917	0.136412	1.29284	0.050952			28.5526	28.4865	28.5046	28.4619	28.3061	28.3665	0.42	1.07	-0.610001	-0.75
Q9CQ22	Ragulator complex protein LAMTOR1	Lamtor1	0.798938	-0.323845	1.29241	0.0510022			24.2548	24.3948	24.3036	24.5845	24.486	24.8542	0.130001	0.0999985	-0.529999	0.119999
Q8K0Q5	Rho GTPase-activating protein 18	Arhgap18	0.955527	-0.0656317	1.29116	0.0511498			26.5186	26.5278	26.4978	26.5396	26.6156	26.5859	2.92	3.32	-2.92	-4.58	+
Q8CE96	tRNA (adenine(58)-N(1))-methyltransferase non-catalytic subunit TRM6	Trmt6	0.744345	-0.425957	1.28755	0.0515761			23.5936	23.1926	23.6309	23.7871	24.016	23.8919	-1.88	0.110001	-0.0900002	0.5
Q61194	Phosphatidylinositol 4-phosphate 3-kinase C2 domain-containing subunit alpha	Pik3c2a	0.830959	-0.26715	1.28606	0.0517541			24.9385	25.087	25.0685	25.2097	25.4693	25.2163	-0.870001	1.7	-1.75	0.870001
P63038	60 kDa heat shock protein, mitochondrial	Hspd1	0.950925	-0.0725967	1.28461	0.0519268			31.8749	31.8822	31.9408	31.9446	31.9699	32.0012	0.369999	-0.18	0.169998	-0.200001
P62320	Small nuclear ribonucleoprotein Sm D3	Snrpd3	1.05625	0.0789467	1.28422	0.0519728			28.5501	28.5669	28.6235	28.4682	28.5037	28.5318	-0.68	-0.110001	0.260002	0.240002
P04918	Serum amyloid A-3 protein	Saa3	0.61364	-0.704537	1.28303	0.0521158			24.0403	23.5155	23.914	24.6213	24.1385	24.8236
Q99LD4	COP9 signalosome complex subunit 1	Gps1	0.828299	-0.271777	1.28175	0.0522691			28.4353	28.5354	28.3782	28.6105	28.8956	28.6581	-0.730001	-0.630001	0.420002	0.960001
Q8CIF6	SID1 transmembrane family member 2	Sidt2	1.21081	0.275978	1.27977	0.052509			24.4471	24.4868	24.3956	24.2474	24.2812	23.9729	0.449999	0.25	0.0499992	-1.77
Q6P9R4	Rho guanine nucleotide exchange factor 18	Arhgef18	1.22898	0.29746	1.27858	0.0526531			22.1397	22.1865	21.9566	21.9633	21.7008	21.7263	1.61	-1.02	0.620001	-0.92
P42227	Signal transducer and activator of transcription 3	Stat3	0.870523	-0.200045	1.27689	0.0528584			27.6504	27.7392	27.7045	27.8177	28.035	27.8417	0.879999	0.390001	-1.47	-0.390001
Q6ZQM8	UDP-glucuronosyltransferase 1-7C	Ugt1a7c	0.881977	-0.181187	1.27253	0.0533913			28.1892	28.143	28.0368	28.394	28.2944	28.2241	-0.15	7.35	0.15	-2.79	+
Q9D0L4	Uncharacterized aarF domain-containing protein kinase 1	Adck1	1.10271	0.141052	1.27167	0.0534971			23.8347	23.7202	23.8721	23.7117	23.6665	23.6256	0.740002	-0.43	0.32	-0.35
P99026	Proteasome subunit beta type-4	Psmb4	0.891111	-0.166323	1.27031	0.0536647			28.2629	28.1606	28.1279	28.4174	28.3709	28.2621	-0.440001	0.209999	-0.209999	0.570002
P27612	Phospholipase A-2-activating protein	Plaa	1.05147	0.0724017	1.26768	0.0539903			28.0726	28.1014	28.0375	28.0359	27.9716	27.9868	0.0499992	-0.279999	0.349998	0.299999
Q05816	Fatty acid-binding protein, epidermal	Fabp5	1.64693	0.719782	1.26765	0.0539945			30.5662	31.1998	30.6712	30.3292	29.7385	30.2102	1.85	-0.380001	0.229999	-0.349998
Q9R0Q3	Transmembrane emp24 domain-containing protein 2	Tmed2	1.24821	0.319855	1.26169	0.0547409			28.4683	28.5598	28.5049	28.346	27.9642	28.2632	1.25	0.57	-0.710001	-0.620001
Q8BK64	Activator of 90 kDa heat shock protein ATPase homolog 1	Ahsa1	0.912184	-0.132603	1.26134	0.0547853			28.7095	28.6506	28.7035	28.8138	28.9027	28.7449	-0.330002	-0.219997	-0.149998	0.379997
Q8CGK3	Lon protease homolog, mitochondrial	Lonp1	0.940053	-0.0891867	1.26093	0.0548368			27.9529	27.98	27.9548	28.0869	28.0806	27.9878	0.619999	-0.220001	0.0400009	-0.0900002
Q8BG81	Polymerase delta-interacting protein 3	Poldip3	0.810603	-0.302933	1.25799	0.0552091			24.96	25.2872	24.9443	25.382	25.3849	25.3334	-0.67	-1.38	1.42	0.67
Q3UUI3	Acyl-coenzyme A thioesterase THEM4	Them4	1.35637	0.439752	1.25739	0.055285			23.2507	23.5946	23.2914	23.185	22.8301	22.8024	2.26	-1.45	1.21	-1.21
O35864	COP9 signalosome complex subunit 5	Cops5	0.876776	-0.18972	1.2573	0.055297			27.6489	27.7073	27.6417	27.8305	27.9835	27.7531	-0.15	-0.629999	0.0699997	0.549999
D3YZP9	Coiled-coil domain-containing protein 6	Ccdc6	1.10379	0.142468	1.25691	0.0553464			26.0173	26.0111	26.0544	25.97	25.7923	25.893	0.41	-0.75	-0.0799999	0.0799999
Q9DCJ5	NADH dehydrogenase [ubiquinone] 1 alpha subcomplex subunit 8	Ndufa8	1.10612	0.145512	1.25674	0.0553677			27.8587	27.7699	27.7631	27.6094	27.7412	27.6046	0.259998	-0.619999	0.850002	-0.510002
P30412	Peptidyl-prolyl cis-trans isomerase C	Ppic	0.916364	-0.126007	1.25419	0.0556947			24.5043	24.4247	24.4028	24.6413	24.5323	24.5364	2	-0.790001	0.790001	-1.31
P70663	SPARC-like protein 1	Sparcl1	1.69413	0.760542	1.25111	0.0560911			27.0585	26.5172	26.8368	25.802	25.8088	26.5201	3.76	-0.209999	0.0799999	-0.650002	+
P59999	Actin-related protein 2/3 complex subunit 4	Arpc4	0.742056	-0.4304	1.25074	0.0561387			28.9345	29.0367	28.7814	29.4862	29.4967	29.061	-0.25	0.900002	-0.240002	0.0200005
Q9JLV6	Bifunctional polynucleotide phosphatase/kinase;Polynucleotide 3-phosphatase;Polynucleotide 5-hydroxyl-kinase	Pnkp	0.878405	-0.187042	1.25062	0.0561542			26.2495	26.4004	26.3497	26.614	26.5214	26.4254	-0.359999	0.699999	-0.339998	0.279999
O35075	Down syndrome critical region protein 3 homolog	Dscr3	1.08539	0.118208	1.24889	0.0563785			26.6722	26.8098	26.7757	26.66	26.6043	26.6387	-0.440001	1.13	-1.29	0.290001
Q91YQ5	Dolichyl-diphosphooligosaccharide--protein glycosyltransferase subunit 1	Rpn1	1.0527	0.0741	1.24798	0.0564958			31.0706	31.0085	31.0731	30.9981	30.9914	30.9405	0.310001	-0.18	-0.229999	-0.150002
Q9CZP5	Mitochondrial chaperone BCS1	Bcs1l	1.18096	0.239958	1.24688	0.0566396			24.7272	24.9117	24.8224	24.628	24.4372	24.6762	0.0299988	-0.0299988	0.16	-0.0799999
Q9D0J8	Parathymosin	Ptms	1.27857	0.354532	1.24651	0.0566884			28.0111	28.1067	27.9308	27.7428	27.4191	27.8232	-0.58	0.639999	0.91	-0.91
P19096	Fatty acid synthase;[Acyl-carrier-protein] S-acetyltransferase;[Acyl-carrier-protein] S-malonyltransferase;3-oxoacyl-[acyl-carrier-protein] synthase;3-oxoacyl-[acyl-carrier-protein] reductase;3-hydroxyacyl-[acyl-carrier-protein] dehydratase;Enoyl-[acyl-carrier-protein] reductase;Oleoyl-[acyl-carrier-protein] hydrolase	Fasn	0.816387	-0.292675	1.24632	0.0567131			29.577	29.6464	29.904	30.0889	29.9913	29.9251	1.14	-2.13	-1	1
Q99KQ4	Nicotinamide phosphoribosyltransferase	Nampt	1.13392	0.181322	1.24351	0.0570806			29.7272	29.6345	29.5799	29.553	29.3692	29.4754	-0.969997	0.299999	-0.149998	0.5
Q9EQS3	C-Myc-binding protein	Mycbp	0.818932	-0.288185	1.24212	0.0572644			25.5141	25.49	25.3911	25.7565	25.5746	25.9287	0.299999	-0.16	-0.360001	-0.209999
P61089	Ubiquitin-conjugating enzyme E2 N	Ube2n	0.903844	-0.145855	1.24158	0.0573353			30.2172	30.1333	30.0794	30.2208	30.3515	30.2952	0.0400009	-0.110001	0.0100021	-0.0100021
Q8BJ37	Tyrosyl-DNA phosphodiesterase 1	Tdp1	0.899937	-0.152103	1.23922	0.0576478			24.0349	24.0144	23.9361	24.1039	24.0925	24.2453	-1.33	-0.889999	0.859999	1.4
Q8CGA3	Large neutral amino acids transporter small subunit 4	Slc43a2	1.36696	0.450975	1.23819	0.057784			25.6483	25.1249	25.2809	24.8796	24.7874	25.0343
O70251	Elongation factor 1-beta	Eef1b	0.942596	-0.0852883	1.23543	0.0581526			30.2529	30.2381	30.3073	30.398	30.314	30.3422	-0.209999	-0.379997	-0.619999	0.549999
P41242	Megakaryocyte-associated tyrosine-protein kinase	Matk	0.748222	-0.418462	1.23477	0.0582416			24.3154	24.4235	24.3724	24.5052	25.0434	24.8182	-0.960001	1.34	0.93	0.93
Q8R3B1	1-phosphatidylinositol 4,5-bisphosphate phosphodiesterase delta-1	Plcd1	1.23273	0.301858	1.23363	0.0583943			25.1672	25.3827	25.2496	25.1013	24.7788	25.0137	0.77	0.0900002	-0.0900002	-1.16
Q6ZQ73	Cullin-associated NEDD8-dissociated protein 2	Cand2	0.837051	-0.256613	1.23347	0.0584162			25.8211	26.0664	26.0263	26.2107	26.3419	26.1311	1.36	-0.84	-0.879999	0.82
Q925I1	ATPase family AAA domain-containing protein 3	Atad3	0.907854	-0.139468	1.23331	0.0584378			27.0088	27.132	27.181	27.2641	27.2572	27.219	0.389999	-0.419998	0.350002	-0.419998
Q9D820	Prolyl-tRNA synthetase associated domain-containing protein 1	Prorsd1	0.854994	-0.226013	1.23282	0.0585027			25.1638	25.2334	25.3066	25.4428	25.5996	25.3396	-0.290001	1.46	-0.700001	0.290001
O88844	Isocitrate dehydrogenase [NADP] cytoplasmic	Idh1	1.14875	0.200065	1.23133	0.058705			30.5972	30.6086	30.6537	30.5594	30.3943	30.3057	0.779999	-0.900002	-0.830002	0.84
Q9DC26	Solute carrier family 46 member 3	Slc46a3	1.36739	0.451427	1.2311	0.0587357			25.793	25.7363	26.1603	25.5601	25.2261	25.5492
Q9D6Y7	Mitochondrial peptide methionine sulfoxide reductase	Msra	0.801657	-0.318943	1.2308	0.0587754			26.1564	26.1537	26.177	26.5319	26.6619	26.2502	-0.199999	-0.33	1.03	-0.4
Q68FH4	N-acetylgalactosamine kinase	Galk2	1.23579	0.30543	1.22447	0.0596391			28.5333	28.5525	28.5331	28.4679	28.1269	28.1077	-0.700001	2.24	-0.76	0.26
Q9JJT9	Phosphorylated adapter RNA export protein	Phax	0.894387	-0.161028	1.22314	0.0598216			24.2692	24.4663	24.3752	24.5023	24.5123	24.5791	-0.650002	-0.33	0.210001	0.0400009
Q99KB8	Hydroxyacylglutathione hydrolase, mitochondrial	Hagh	0.885746	-0.175035	1.22313	0.0598239			27.5242	27.4374	27.5097	27.5969	27.611	27.7885	0.0900002	0.17	-0.540001	-0.120001
P62257	Ubiquitin-conjugating enzyme E2 H	Ube2h	0.816839	-0.291877	1.22228	0.0599401			25.8984	25.9952	26.2711	26.3459	26.3281	26.3663	-0.790001	0.709999	-1.07	0.869999
Q99KI3	ER membrane protein complex subunit 3	Emc3	1.38206	0.466817	1.21817	0.0605107			26.4442	25.9258	26.0274	25.8329	25.6106	25.5535	0.549999	-0.66	0.0200005	-0.0200005
Q9D7V9	N-acylethanolamine-hydrolyzing acid amidase;N-acylethanolamine-hydrolyzing acid amidase subunit alpha;N-acylethanolamine-hydrolyzing acid amidase subunit beta	Naaa	1.22297	0.290383	1.21762	0.0605871			25.8705	25.917	25.6448	25.517	25.6503	25.3938	1.24	3.34	-1.24	-3.71	+
Q99LJ7	RCC1 and BTB domain-containing protein 2	Rcbtb2	0.804067	-0.314612	1.21456	0.061016			23.8319	23.7109	23.7714	23.8538	24.1831	24.221	0.48	-0.83	-0.630001	0.459999
Q9DB20	ATP synthase subunit O, mitochondrial	Atp5o	1.14184	0.19136	1.21436	0.0610442			29.7578	29.6132	29.6334	29.5042	29.3643	29.5618	0.420002	-0.48	0.489998	-0.579998
P43275	Histone H1.1	Hist1h1a	1.29756	0.375807	1.21238	0.061322			30.0123	30.1566	30.0277	29.9595	29.6074	29.5022	-0.869999	0.41	0.93	-0.25
P62342	Selenoprotein T	Selt	1.20814	0.27279	1.21209	0.0613632			25.8838	25.737	25.6284	25.4413	25.6219	25.3676	-0.52	0.52	-0.380001	0.99
P63085	Mitogen-activated protein kinase 1	Mapk1	0.904326	-0.145085	1.21023	0.0616271			30.1194	30.0601	29.9984	30.1889	30.2874	30.1367	0.200001	-0.200001	-0.689999	0.66
O88851	Putative hydrolase RBBP9	Rbbp9	0.911838	-0.13315	1.2102	0.0616316			27.218	27.1806	27.2891	27.3458	27.4398	27.3016	1.12	-1.25	-0.450001	0.450001
Q62426	Cystatin-B	Cstb	1.35825	0.441745	1.21013	0.0616413			28.5459	28.4721	28.3163	28.1862	27.6892	28.1336	-0.57	1.88	0.209999	-0.209999
Q922B1	O-acetyl-ADP-ribose deacetylase MACROD1	Macrod1	1.31817	0.398535	1.20933	0.0617542			23.2401	23.0379	23.0671	22.9696	22.4806	22.6992	1.09	-0.360001	-0.0100002	-0.390001
Q8QZV7	Protein asunder homolog	Asun	1.08033	0.111467	1.20808	0.0619324			23.7886	23.7941	23.7758	23.6145	23.6516	23.7581	-0.940001	-0.6	0.6	1
Q5NCR9	Nuclear speckle splicing regulatory protein 1	Nsrp1	0.798925	-0.323868	1.20698	0.0620903			22.5172	22.4078	22.3242	22.5167	22.8813	22.8228	-1.44	0.619999	1.46	-0.76
P62334	26S protease regulatory subunit 10B	Psmc6	0.865563	-0.20829	1.20683	0.0621108			28.6648	28.7334	28.7064	28.9029	29.0493	28.7773	-0.25	-0.34	-0.27	0.450001
P26043	Radixin	Rdx	0.890703	-0.166983	1.20506	0.0623654			29.2346	29.1663	29.2325	29.2945	29.4972	29.3427	0.580002	-0.830002	-0.650002	0.630001
Q8BFQ4	WD repeat-containing protein 82	Wdr82	0.910531	-0.13522	1.20426	0.0624798			27.1535	27.1987	27.1737	27.381	27.2111	27.3395	-0.18	-0.219999	0.25	0.26
Q99KC8	von Willebrand factor A domain-containing protein 5A	Vwa5a	0.818394	-0.289133	1.20362	0.0625714			30.8732	30.7862	30.7035	31.0057	31.2774	30.9472	1.07	2.5	-1.27	-1.08
Q9WVD4	H(+)/Cl(-) exchange transporter 5	Clcn5	0.819057	-0.287965	1.2032	0.0626327			24.2197	24.0383	24.0422	24.2098	24.5355	24.4188	-0.34	2.02	-0.73	-0.35
A6H5Y3	Methionine synthase	Mtr	0.906728	-0.141258	1.20275	0.0626979			27.6288	27.4511	27.5686	27.6593	27.7215	27.6916	-0.24	3.12	0.24	-1
Q99KK9	Probable histidine--tRNA ligase, mitochondrial	Hars2	0.801041	-0.320052	1.20219	0.0627782			24.5423	24.4568	24.3449	24.5488	24.8444	24.9109	0.229999	-0.17	0.609999	-0.34
Q811D0	Disks large homolog 1	Dlg1	1.65759	0.729088	1.20079	0.0629815			23.5052	23.6097	23.3986	23.0679	22.2181	23.0402	2.49	-2.81	-2.86	2.62
P01900;P01895	H-2 class I histocompatibility antigen, D-D alpha chain;H-2 class I histocompatibility antigen, alpha chain	H2-D1	2.17082	1.11824	1.19938	0.0631857			26.8228	26.1319	25.5355	25.3858	24.6027	25.1471	-2.56	4.41	2.04	-3.26	+
Q9JJC6	RILP-like protein 1	Rilpl1	0.895871	-0.158637	1.1992	0.0632114			27.2579	27.2478	27.3071	27.3455	27.3989	27.5443	0.66	1.4	-1.44	0.700001
Q9EPJ9	ADP-ribosylation factor GTPase-activating protein 1	Arfgap1	0.864558	-0.209965	1.19894	0.0632503			26.1962	26.4461	26.2901	26.5969	26.4894	26.4759	-0.459999	-0.0299988	0.0299988	0.33
Q8C0E2	Vacuolar protein sorting-associated protein 26B	Vps26b	0.971827	-0.0412283	1.19867	0.0632898			27.0899	27.1097	27.1279	27.1712	27.15	27.13	0.289999	-0.690001	-0.120001	0.32
Q9ER88	28S ribosomal protein S29, mitochondrial	Dap3	1.10378	0.142457	1.19841	0.0633275			25.5436	25.4182	25.4875	25.3392	25.2677	25.415	0.0799999	-0.68	0.330002	0.0600014
Q9WUK4	Replication factor C subunit 2	Rfc2	0.860742	-0.216347	1.19694	0.0635424			26.4453	26.4168	26.2847	26.7276	26.577	26.4913	-1.47	1.29	1.47	-1.13
Q61334	B-cell receptor-associated protein 29	Bcap29	1.23675	0.306558	1.196	0.0636798			26.7509	26.8085	26.7873	26.5098	26.2541	26.6631	-0.640001	1.07	-1.18	-0.18
Q791V5	Mitochondrial carrier homolog 2	Mtch2	1.06458	0.09028	1.19529	0.0637837			27.839	27.9012	27.8054	27.8011	27.7302	27.7435	0.549999	-0.0900002	0.310001	-0.189999
Q9EQC5	N-terminal kinase-like protein	Scyl1	1.07769	0.107945	1.19476	0.0638617			25.7166	25.7608	25.7808	25.6844	25.5688	25.6812	0.16	-0.24	-0.0999985	0.039999
Q9R0L6	Pericentriolar material 1 protein	Pcm1	0.708783	-0.496585	1.19445	0.0639079			22.3508	22.2168	22.3904	23.1868	22.5748	22.6861	0.0299988	-1.07	0.0199986	0.390001
Q6NZN0	RNA-binding protein 26	Rbm26	0.93657	-0.0945417	1.1928	0.0641509			26.1709	26.1676	26.1475	26.243	26.2011	26.3255	0.0400009	-0.969999	-0.0400009	0.290001
Q922B9	Sperm-specific antigen 2 homolog	Ssfa2	0.805615	-0.311838	1.18981	0.0645929			22.5783	22.2559	22.2401	22.6258	22.6045	22.7795	3.23	-0.91	-1.98	0.91
Q03963	Interferon-induced, double-stranded RNA-activated protein kinase	Eif2ak2	1.33214	0.413745	1.18979	0.0645969			27.0565	27.0698	26.7234	26.7027	26.3085	26.5973	2.82	3.43	-3.93	-3.13	+
P97496	SWI/SNF complex subunit SMARCC1	Smarcc1	0.90116	-0.150145	1.18703	0.0650082			28.0661	27.9262	27.922	28.0983	28.0742	28.1921	-1.58	0.870001	1.51	-0.870001
Q99JT9	1,2-dihydroxy-3-keto-5-methylthiopentene dioxygenase	Adi1	1.32428	0.405212	1.18549	0.0652389			25.8889	26.2054	25.6764	25.605	25.4437	25.5063	-0.27	0.820002	-0.130001	0.130001
Q68FD5	Clathrin heavy chain 1	Cltc	0.863202	-0.21223	1.1854	0.0652531			33.8682	33.7655	33.7961	33.9463	34.1791	33.9411	-0.149998	1.03	-0.509998	0.149998
Q5DU37	Zinc finger FYVE domain-containing protein 26	Zfyve26	1.22457	0.29227	1.18502	0.0653104			26.3282	26.1206	26.2178	26.1275	25.8473	25.815	-1.26	2.44	-0.369999	-0.610001
P51175	Protoporphyrinogen oxidase	Ppox	0.84148	-0.248998	1.18434	0.0654131			24.8618	24.9475	24.8268	25.272	25.1547	24.9564	1.37	0.550001	-0.550001	-0.84
Q9JLZ3	Methylglutaconyl-CoA hydratase, mitochondrial	Auh	0.768133	-0.380572	1.1839	0.0654781			25.3551	25.5414	25.4186	25.9345	25.9837	25.5386	-0.679998	-0.639999	0.779999	0.48
Q8BFR6	AN1-type zinc finger protein 1	Zfand1	1.36485	0.44874	1.18374	0.0655029			24.2634	23.7909	24.1459	23.4972	23.8328	23.5239	-0.200001	0.200001	-0.550001	0.25
Q8VDQ8	NAD-dependent protein deacetylase sirtuin-2	Sirt2	1.16925	0.225578	1.1831	0.0656			27.1029	26.9894	27.0333	26.8949	26.9043	26.6497	0.440001	-0.440001	-1.53	3.05
Q9JKC8	AP-3 complex subunit mu-1	Ap3m1	1.20042	0.263533	1.18216	0.0657417			27.2562	27.1035	26.997	26.7113	26.9069	26.9479	-0.51	0.59	-0.460001	0.360001
Q91YJ2	Sorting nexin-4	Snx4	1.11244	0.153732	1.1819	0.0657804			27.3157	27.3255	27.1859	27.1921	27.0488	27.1249	-0.440001	0.440001	-1.16	0.93
O89001	Carboxypeptidase D	Cpd	1.30647	0.385673	1.18184	0.0657904			26.6794	26.163	26.5283	26.0637	26.0842	26.0659	-3.55	-0.9	1.42	1.41	+
E9QA62		Lmod3	1.3366	0.418572	1.18112	0.0658986			24.2868	24.1876	24.5656	23.7649	24.1675	23.852
Q4QQM4	Tumor protein p53-inducible protein 11	Trp53i11	0.71573	-0.482512	1.17967	0.0661194			22.4439	22.8146	23.1073	23.2939	23.258	23.2615	-2.13	-2.07	5.19	-0.039999	+
Q91V76	Ester hydrolase C11orf54 homolog		1.18408	0.243762	1.17967	0.0661202			28.0189	28.1645	27.9376	27.8916	27.6578	27.8404
Q80X82	Symplekin	Sympk	0.864695	-0.209737	1.17846	0.0663038			26.5316	26.495	26.3512	26.5444	26.7479	26.7147	-0.24	-0.309999	0.19	0.290001
Q9Z1G4	V-type proton ATPase 116 kDa subunit a isoform 1	Atp6v0a1	1.23866	0.308782	1.17367	0.0670396			28.377	28.3572	28.2909	28.2609	27.9887	27.8491	-0.5	0.73	-0.209999	0.150002
P97807	Fumarate hydratase, mitochondrial	Fh	0.873106	-0.195772	1.17302	0.06714			30.2152	30.2552	30.3504	30.3825	30.6022	30.4234	0.620003	0.0800018	-0.300003	-0.350002
O35226	26S proteasome non-ATPase regulatory subunit 4	Psmd4	0.857286	-0.222152	1.17284	0.0671677			28.2044	28.1731	28.0821	28.262	28.5327	28.3314	0.18	-2.94	-3.48	0.330002	+
Q08122	Transducin-like enhancer protein 3	Tle3	0.896134	-0.158213	1.17212	0.0672783			24.9854	24.7838	24.8969	25.0594	24.9987	25.0825	-2.58	-0.480001	1.68	0.480001
Q9D187	Mitotic spindle-associated MMXD complex subunit MIP18	Fam96b	1.1578	0.211385	1.17172	0.0673414			25.151	25.4249	25.2169	25.0885	25.0208	25.0494	0.210001	0.0700016	0.150002	-0.310001
Q8C0D0	Probable tRNA pseudouridine synthase 1	Trub1	1.22546	0.293322	1.17138	0.0673943			23.1239	23.2737	23.4746	22.8953	23.1015	22.9954	-1.18	-0.0200005	0.0200005	0.540001
Q61550	Double-strand-break repair protein rad21 homolog	Rad21	0.892297	-0.164403	1.17002	0.0676053			26.327	26.3788	26.2766	26.5691	26.5308	26.3757	-0.380001	0.200001	0.449999	0.0500011
Q9ER72	Cysteine--tRNA ligase, cytoplasmic	Cars	0.9482	-0.0767367	1.16881	0.0677937			27.7834	27.8483	27.8389	27.8773	27.8766	27.9469	0.16	-0.0400009	-0.529999	0.25
P34884	Macrophage migration inhibitory factor	Mif	1.48519	0.570652	1.16863	0.0678221			26.4439	26.2347	26.2313	25.8506	25.3091	26.0382	-0.700001	0.419998	-0.43	0.689999
Q8R307	Vacuolar protein sorting-associated protein 18 homolog	Vps18	1.1407	0.189925	1.16831	0.0678711			27.5041	27.3495	27.2792	27.2374	27.1135	27.2122	-0.0599995	0.85	-0.969999	0.0599995
Q6ZPF4	Formin-like protein 3	Fmnl3	0.747384	-0.420078	1.16724	0.0680387			26.9525	26.4438	26.4657	27.0297	27.1023	26.9903	0.450001	3.73	-0.75	-1.05	+
P35564	Calnexin	Canx	1.18191	0.241117	1.16713	0.0680569			31.5772	31.383	31.5292	31.3054	31.1031	31.3577	0.380001	-0.129997	-0.439999	0.079998
Q80UP5	Ankyrin repeat domain-containing protein 13A	Ankrd13a	0.864838	-0.209498	1.16707	0.0680662			26.3264	26.2095	26.0551	26.373	26.468	26.3784	-2.11	1.51	-0.83	0.83
Q8BIJ7	RUN and FYVE domain-containing protein 1	Rufy1	1.09451	0.130287	1.16683	0.0681034			28.1901	28.1976	28.0544	27.9852	28.0649	28.0012	0.0799999	2	-0.66	-0.0799999
Q9JJI8	60S ribosomal protein L38	Rpl38	0.772425	-0.372533	1.16611	0.0682158			26.9555	26.9526	26.9245	27.2177	27.1212	27.6113	-0.449997	-0.209999	0.209999	0.450001
Q9CR16	Peptidyl-prolyl cis-trans isomerase D	Ppid	1.08108	0.112468	1.16568	0.0682839			28.9102	28.8	28.8601	28.7238	28.7015	28.8076	-0.269999	-0.549999	0.129999	0.479998
Q91ZR2	Sorting nexin-18	Snx18	0.877735	-0.188143	1.16393	0.0685604			27.7746	27.5958	27.6768	27.8663	27.9691	27.7762	-1.44	1.44	-3.06	2.1
P11499	Heat shock protein HSP 90-beta	Hsp90ab1	0.953054	-0.06937	1.16287	0.0687271			32.8239	32.7899	32.8806	32.9146	32.9049	32.883	-0.139999	-0.0400009	0.0400009	0.32
P27661	Histone H2AX	H2afx	0.645257	-0.632053	1.16249	0.0687883			24.3757	24.089	23.8301	24.49	25.1303	24.5707
Q9D823	60S ribosomal protein L37	Rpl37	1.54431	0.626965	1.16007	0.0691712			22.5909	22.5589	22.5558	21.9548	21.4953	22.3746	-1.36	3.4	0.0200005	-0.360001	+
Q8R3G1	Nuclear inhibitor of protein phosphatase 1	Ppp1r8	0.752688	-0.409877	1.15972	0.0692277			24.8689	24.8684	24.8983	24.966	25.5176	25.3816	-0.120001	-0.459999	0.120001	0.460001
Q9CZE3	Ras-related protein Rab-32	Rab32	1.1441	0.194217	1.15764	0.0695601			27.3143	27.062	27.1123	26.9917	26.9362	26.9781	-2.36	5.94	0.309999	-0.309999	+
Q60770	Syntaxin-binding protein 3	Stxbp3	0.838444	-0.254213	1.15752	0.06958			28.026	27.8333	27.8702	28.1801	28.3021	28.0099	0.280001	0.1	-3.37	0.310001	+
Q61074	Protein phosphatase 1G	Ppm1g	0.934185	-0.09822	1.15717	0.0696349			28.3626	28.3611	28.4622	28.4578	28.4898	28.5329	-0.849998	0.119999	0.16	0.110001
Q8BV66	Interferon-induced protein 44	Ifi44	2.23886	1.16276	1.15617	0.0697962			27.2072	26.9798	25.9579	26.097	25.2044	25.3553
P97393	Rho GTPase-activating protein 5	Arhgap5	0.841202	-0.249477	1.15607	0.0698117			27.6853	27.5324	27.5525	27.8635	27.674	27.981	1.7	-0.210001	-2.84	0.210001
Q9ER58	Testican-2	Spock2	1.51423	0.598585	1.15593	0.0698341			24.6796	24.2321	24.5074	23.8584	23.5264	24.2385	-0.039999	-3.08	1.87	0.039999
Q9CQ26	STAM-binding protein	Stambp	1.21299	0.278563	1.15548	0.0699063			23.9872	23.853	23.8812	23.8144	23.4482	23.623	-0.210001	-0.5	0.19	0.65
Q8R5A6	TBC1 domain family member 22A	Tbc1d22a	1.09198	0.126945	1.15517	0.0699562			25.1957	25.3653	25.2811	25.1651	25.1751	25.1211	0.0500011	2.03	-0.0500011	-2.21
Q8BFU3	RING finger protein 214	Rnf214	1.23295	0.302118	1.15511	0.0699672			23.6638	23.8162	23.739	23.6186	23.2246	23.4695	-0.699999	-2.18	1.85	0.699999
P58021	Transmembrane 9 superfamily member 2	Tm9sf2	1.15368	0.20624	1.15509	0.0699696			28.9775	28.8119	29.0582	28.756	28.6639	28.809	-0.24	0.770002	-0.309998	0.24
Q9R061	Cytosolic Fe-S cluster assembly factor NUBP2	Nubp2	0.786359	-0.34674	1.1546	0.0700488			25.9073	25.4663	25.7717	26.0199	26.1693	25.9963	-0.34	0.810001	0.310001	-0.440001
Q91ZJ5	UTP--glucose-1-phosphate uridylyltransferase	Ugp2	0.899774	-0.152365	1.15391	0.0701605			28.7326	28.7904	28.9207	28.9699	29.0132	28.9177	1.08	-0.00999832	-0.82	0.00999832
Q8BVL3	Sorting nexin-17	Snx17	0.846642	-0.240177	1.15196	0.070475			27.5875	27.4783	27.5363	27.6639	27.9587	27.7	-0.699999	1.82	-1.2	0.559999
P70268	Serine/threonine-protein kinase N1	Pkn1	0.915379	-0.127558	1.1515	0.0705512			27.5973	27.5428	27.4745	27.6761	27.726	27.5952	-0.599998	2.14	-0.339998	0.339998
P24472	Glutathione S-transferase A4	Gsta4	1.2962	0.374293	1.15045	0.0707207			25.3785	25.718	25.8993	25.2939	25.3077	25.2713	3.5	-1.48	1.26	-1.26	+
Q07417	Short-chain specific acyl-CoA dehydrogenase, mitochondrial	Acads	0.876224	-0.190628	1.14925	0.0709173			29.0236	28.918	28.916	29.0531	29.2797	29.0966	1.2	1.18	-1.04	-1.54
P47713	Cytosolic phospholipase A2;Phospholipase A2;Lysophospholipase	Pla2g4a	0.830523	-0.267908	1.14918	0.0709276			27.5798	27.3623	27.4319	27.7918	27.5499	27.836	-5.65	6.23	-5.56	4.37	+
O89110	Caspase-8;Caspase-8 subunit p18;Caspase-8 subunit p10	Casp8	0.932886	-0.100227	1.1482	0.0710882			29.2007	29.1029	29.1045	29.1949	29.2821	29.2318	-0.92	8.09	0.73	-0.73	+
Q8K3D3	DNA repair protein SWI5 homolog	Swi5	0.73078	-0.45249	1.14737	0.071225			24.7413	24.4251	24.809	24.9971	25.3948	24.941	-0.77	-0.0500011	0.18	0.959999
Q9R1P3	Proteasome subunit beta type-2	Psmb2	0.858706	-0.219763	1.14506	0.0716044			27.6132	27.3646	27.5223	27.715	27.6295	27.815	-0.220001	0.280003	0.0300026	0.0900002
A2AWP8	Rho guanine nucleotide exchange factor 10-like protein	Arhgef10l	0.708666	-0.496822	1.14409	0.0717646			23.6701	23.3907	23.6552	23.9067	24.4339	23.8658	-0.199999	0.679998	-1.45	0.199999
P70295	Ancient ubiquitous protein 1	Aup1	0.781389	-0.355887	1.142	0.0721112			23.8383	23.9291	23.8244	23.9852	24.4783	24.1961	-1.24	1.29	-0.0900002	0.570002
Q0P5W1	Vacuolar protein sorting-associated protein 8 homolog	Vps8	1.03712	0.0525783	1.14096	0.072283			26.9301	26.8653	26.9153	26.8605	26.8325	26.8599	-1.01	1.53	-1.94	1.01
Q5SSH7	Zinc finger ZZ-type and EF-hand domain-containing protein 1	Zzef1	1.05047	0.0710367	1.13833	0.0727227			25.3951	25.3128	25.3135	25.2644	25.2538	25.29	-2.15	0.869999	-1.08	2.13
Q9CR95	Adaptin ear-binding coat-associated protein 1	Necap1	1.35859	0.442112	1.13788	0.0727979			24.0446	24.1179	24.1785	23.7537	23.3295	23.9315	-0.25	-2.44	0.25	0.83
Q9Z2D8	Methyl-CpG-binding domain protein 3	Mbd3	0.856169	-0.224033	1.13768	0.0728321			26.7106	26.5277	26.568	26.6783	26.8901	26.9101	-0.289999	-0.429998	1.2	0.289999
P46935	E3 ubiquitin-protein ligase NEDD4	Nedd4	1.06478	0.0905567	1.13748	0.0728654			24.1066	24.1716	24.2086	24.0664	24.1133	24.0354	0.439999	-2.3	0.559998	-0.239998
Q6ZQ58	La-related protein 1	Larp1	1.3051	0.384162	1.13679	0.0729807			25.8455	25.7453	25.6634	25.4315	25.0814	25.5888	-0.130001	0.0200005	0.0100002	0.219999
Q64010	Adapter molecule crk	Crk	1.14932	0.20078	1.13656	0.0730195			25.6115	25.3759	25.6072	25.3007	25.3028	25.3888	0.0100002	-0.32	-0.0100002	0.600002
P60521	Gamma-aminobutyric acid receptor-associated protein-like 2	Gabarapl2	1.21664	0.282905	1.13627	0.0730691			25.1122	25.2607	25.3471	25.1386	24.9143	24.8184	-0.58	-0.719999	0.41	1.2
Q9Z1N5	Spliceosome RNA helicase Ddx39b	Ddx39b	0.844674	-0.243533	1.13516	0.0732548			29.5899	29.6782	29.6968	30.0581	29.9091	29.7283	-0.419998	-0.209999	0.57	0.25
P68372	Tubulin beta-4B chain	Tubb4b	0.534908	-0.902637	1.13497	0.0732881			26.5608	26.6313	26.7646	28.1598	27.6192	26.8857	-0.259998	-0.700001	0.449997	0.34
Q9CX84	Regulator of G-protein signaling 19	Rgs19	0.832735	-0.26407	1.13462	0.0733459			22.3703	22.0696	22.1509	22.4862	22.5546	22.3422	-1.84	1.95	-0.129999	0.129999
Q91VW3	SH3 domain-binding glutamic acid-rich-like protein 3	Sh3bgrl3	1.2008	0.263995	1.13404	0.0734441			29.4874	29.5105	29.6582	29.3823	29.097	29.3848	-0.610001	1.2	-0.32	0.32
Q80XI4	Phosphatidylinositol 5-phosphate 4-kinase type-2 beta	Pip4k2b	0.822157	-0.282515	1.13384	0.0734786			25.0959	25.0134	24.8647	25.3701	25.3689	25.0824	-0.0100002	0.0900002	-0.26	0.0100002
Q8R242	Di-N-acetylchitobiase	Ctbs	1.22172	0.28891	1.13298	0.0736246			27.5953	27.4857	27.6441	27.3954	27.0653	27.3976	0.470001	3.5	-0.629999	-0.620001	+
Q99PT1	Rho GDP-dissociation inhibitor 1	Arhgdia	1.09906	0.136272	1.13236	0.0737286			32.0839	32.0897	32.0971	32.0662	31.8872	31.9085	-0.57	0.889999	-0.75	0.68
O55135	Eukaryotic translation initiation factor 6	Eif6	0.834276	-0.261403	1.13173	0.0738357			26.3093	26.0468	26.275	26.588	26.4837	26.3436	-0.469999	-0.25	0.469999	0.219999
Q9QZE7	Translin-associated protein X	Tsnax	0.914958	-0.128223	1.13066	0.0740184			27.2117	27.3002	27.3765	27.4616	27.432	27.3795	-0.320002	-0.0100002	0.41	-0.0500011
Q9CZN7	Serine hydroxymethyltransferase	Shmt2	0.857577	-0.221662	1.13046	0.0740525			28.9246	28.8074	28.8683	29.0799	29.2411	28.9443	0.82	-0.600002	-0.25	0.210003
O35207	Cyclin-dependent kinase 2-associated protein 1	Cdk2ap1	0.711609	-0.490843	1.13028	0.0740824			22.4362	22.6302	22.7232	22.7716	23.4153	23.0752	-2.16	0.66	1.81	-0.66
Q922D8	C-1-tetrahydrofolate synthase, cytoplasmic;Methylenetetrahydrofolate dehydrogenase;Methenyltetrahydrofolate cyclohydrolase;Formyltetrahydrofolate synthetase;C-1-tetrahydrofolate synthase, cytoplasmic, N-terminally processed	Mthfd1	0.899023	-0.15357	1.12974	0.0741749			29.6123	29.4391	29.5116	29.5955	29.7155	29.7127	1.53	-0.719997	-0.789997	0.609997
P00375	Dihydrofolate reductase	Dhfr	0.85891	-0.219422	1.12934	0.0742429			26.9763	27.032	27.093	27.1048	27.399	27.2557	-1.43	-0.17	0.660002	0.360003
P70168	Importin subunit beta-1	Kpnb1	0.7985	-0.324635	1.12891	0.0743168			31.1784	31.094	31.1165	31.2886	31.717	31.3572	-0.0200005	0.0800018	-0.310001	0.16
Q9R1P1	Proteasome subunit beta type-3	Psmb3	0.833269	-0.263145	1.12642	0.0747445			28.5698	28.5452	28.5326	28.9079	28.9348	28.5943	-0.100002	0.0400009	-0.100002	0.220001
Q64152	Transcription factor BTF3	Btf3	0.887195	-0.172677	1.12496	0.0749971			28.6938	28.6934	28.6637	28.9278	28.9277	28.7133	-0.59	0.0699997	0.460001	0.200001
Q8BXQ2	GPI transamidase component PIG-T	Pigt	0.901966	-0.148855	1.12488	0.0750102			25.0457	25.1075	24.9293	25.1711	25.1206	25.2374	-0.450001	0.49	0.280001	-0.860001
Q3TVP5	Inactive ubiquitin thioesterase FAM105A	Fam105a	1.13579	0.183698	1.12461	0.0750561			27.6696	27.5964	27.5287	27.4278	27.2956	27.5202	-0.26	3.91	0.0300007	-0.0300007	+
P54071	Isocitrate dehydrogenase [NADP], mitochondrial	Idh2	0.893709	-0.162123	1.12449	0.0750773			31.8323	31.6804	31.8063	31.9148	32.0282	31.8623	0.969997	1.07	-0.969997	-1.92
Q3USH5	Splicing factor, suppressor of white-apricot homolog	Sfswap	0.813564	-0.297672	1.12317	0.0753069			23.8155	23.5201	23.9095	23.9713	24.1168	24.0501	-1.08	0.289999	1.56	-0.289999
Q62048	Astrocytic phosphoprotein PEA-15	Pea15	0.827599	-0.272997	1.12283	0.0753645			29.6487	29.3375	29.4934	29.7537	29.8945	29.6504
Q9D1D4	Transmembrane emp24 domain-containing protein 10	Tmed10	1.18296	0.242398	1.12159	0.0755797			29.5162	29.3408	29.5177	29.2731	29.0524	29.3221	0.150002	-0.150002	0.190002	-0.27
P70677	Caspase-3;Caspase-3 subunit p17;Caspase-3 subunit p12	Casp3	0.85167	-0.231633	1.12118	0.0756516			28.5093	28.3992	28.4328	28.6054	28.8606	28.5701	-1.37	-0.549999	1.26	0.549999
P00493	Hypoxanthine-guanine phosphoribosyltransferase	Hprt1	0.834799	-0.2605	1.12098	0.0756867			29.9143	29.6913	29.7309	29.936	30.2079	29.9742	-2.43	2.86	1.5	-1.5
Q9D8N0	Elongation factor 1-gamma	Eef1g	0.876071	-0.19088	1.1209	0.0757011			30.583	30.3897	30.3798	30.716	30.5601	30.649	0.220001	-0.34	-0.489998	0.279999
P97930	Thymidylate kinase	Dtymk	0.801861	-0.318577	1.11905	0.0760242			26.589	26.4097	26.5627	26.8166	27.0601	26.6405	0.15	-0.389999	0.41	-0.15
Q8K2Z4	Condensin complex subunit 1	Ncapd2	0.851468	-0.231975	1.1185	0.0761194			28.0953	27.8512	27.9218	28.0589	28.2684	28.2368	-2.84	0.48	0.890001	-0.48
Q8VD75	Huntingtin-interacting protein 1	Hip1	0.824956	-0.277612	1.11825	0.0761644			25.8816	26.0854	26.2561	26.4355	26.3328	26.2877	0.670002	-0.670002	-0.990002	1.62
Q99M15	Proline-serine-threonine phosphatase-interacting protein 2	Pstpip2	0.536349	-0.898757	1.11696	0.0763909			22.3648	21.2247	21.6548	22.3365	22.9627	22.6413	-0.74	0.74	-1.36	1.65
Q9WU28	Prefoldin subunit 5	Pfdn5	0.869679	-0.201445	1.11689	0.0764026			26.8073	26.9039	26.9143	27.1097	27.1915	26.9286	-0.68	-0.220001	0.630001	0.220001
Q7TQK5	Coiled-coil domain-containing protein 93	Ccdc93	1.06389	0.0893483	1.11678	0.0764228			28.6459	28.593	28.5714	28.4761	28.4919	28.5743	0.460001	2.03	-1.46	-0.460001
Q8VBW6	NEDD8-activating enzyme E1 regulatory subunit	Nae1	0.891526	-0.165652	1.11492	0.0767497			27.0589	27.0027	26.9501	27.2461	27.2167	27.0459	0.229999	-0.229999	0.24	-0.19
Q6PB44	Tyrosine-protein phosphatase non-receptor type 23	Ptpn23	1.08975	0.123997	1.11434	0.0768537			26.9549	26.9356	26.8646	26.8716	26.7173	26.7942	-0.16	-0.0599995	-0.17	0.459999
Q810A3	Tetratricopeptide repeat protein 9C	Ttc9c	1.27702	0.35278	1.11309	0.0770736			21.6186	21.5117	21.8952	21.2704	21.1889	21.5079	0.310001	-0.310001	1.23	-0.0799999
P14733	Lamin-B1	Lmnb1	1.25352	0.325983	1.11008	0.0776104			31.6589	31.4325	31.4782	31.1707	31.0046	31.4162	-0.200001	-0.149998	0.399998	0.0699997
Q60631	Growth factor receptor-bound protein 2	Grb2	1.12544	0.170493	1.10997	0.0776305			28.6478	28.5333	28.6141	28.5081	28.302	28.4737	-0.73	0.58	-0.209999	0.389997
Q3UHA3	Spatacsin	Spg11	1.27524	0.35077	1.10984	0.0776539			24.6712	24.3111	24.3541	23.9031	24.1817	24.1993	-1.76	3.06	-0.880001	0.880001
Q9D8T2	Gasdermin-D	Gsdmdc1	0.797112	-0.327145	1.10981	0.077659			27.4952	27.467	27.1306	27.7886	27.7398	27.5458	-2.59	5.54	1.16	-2.64	+
O88712	C-terminal-binding protein 1	Ctbp1	0.914439	-0.129042	1.10941	0.0777311			27.5859	27.6161	27.5406	27.7828	27.733	27.6139	-0.330002	-0.619999	0.330002	0.450001
Q80YQ8	Protein RMD5 homolog A	Rmnd5a	0.689054	-0.537312	1.10927	0.0777555			23.164	23.552	23.7239	23.8267	24.3274	23.8978	-1.53	0.870001	0.540001	1.06
Q9CXT8	Mitochondrial-processing peptidase subunit beta	Pmpcb	0.944756	-0.0819867	1.10913	0.0777802			27.2409	27.1887	27.242	27.2963	27.2593	27.3619	0.300001	0.0599995	-0.0599995	-0.51
Q8BYZ1	ABI gene family member 3	Abi3	0.859431	-0.218547	1.10863	0.0778708			28.9499	28.7987	28.7563	28.9249	29.0629	29.1728	-2.19	6.06	-0.66	0.66	+
Q91YY4	ATP synthase mitochondrial F1 complex assembly factor 2	Atpaf2	0.828097	-0.272128	1.10727	0.0781149			23.886	23.8904	23.6986	24.0156	24.2899	23.986	0.210001	-0.620001	0.539999	-0.210001
Q9WU78	Programmed cell death 6-interacting protein	Pdcd6ip	0.948486	-0.0763017	1.10676	0.0782059			29.9111	29.9015	29.884	30.002	29.9126	30.011	-0.360001	1.23	-0.330002	0.290001
P70697	Uroporphyrinogen decarboxylase	Urod	1.11466	0.156598	1.10612	0.0783219			25.8962	25.7527	25.91	25.7833	25.6462	25.6596	-0.0599995	-0.68	-0.0100002	0.469999
Q64314	Hematopoietic progenitor cell antigen CD34	Cd34	0.624464	-0.67931	1.10455	0.0786054			22.3489	22.6082	22.8314	23.7355	22.8614	23.2295
Q9ESL4	Mitogen-activated protein kinase kinase kinase MLT	Zak	0.721294	-0.471342	1.10439	0.0786336			23.5139	23.0102	23.5968	23.9818	23.6992	23.854
Q6ZQB6	Inositol hexakisphosphate and diphosphoinositol-pentakisphosphate kinase 2	Ppip5k2	0.887745	-0.171783	1.10405	0.0786959			24.9597	24.7688	24.7655	24.9968	24.9458	25.0668	-2.52	1.15	-0.280001	0.280001
Q99N69	Leupaxin	Lpxn	0.785508	-0.348302	1.10321	0.0788472			26.1703	25.9182	25.7825	26.1189	26.4351	26.362	0.0100002	2.89	-1.24	-0.0100002
P11352	Glutathione peroxidase 1	Gpx1	0.831199	-0.266733	1.10251	0.0789757			30.4091	30.2284	30.3631	30.6131	30.7668	30.421	-1.41	2.14	-0.440001	0.440001
Q8BYL4	Tyrosine--tRNA ligase, mitochondrial	Yars2	0.819669	-0.286887	1.10213	0.0790434			23.9423	24.027	24.1574	24.3088	24.5206	24.1578	-0.309999	0.179998	0.150002	0.280001
Q64430	Copper-transporting ATPase 1	Atp7a	1.09484	0.130718	1.10201	0.0790667			26.2323	26.3301	26.2983	26.2042	26.2037	26.0606	0.450001	3.24	-0.450001	-1.37
Q9CY64	Biliverdin reductase A	Blvra	1.1024	0.140652	1.10188	0.0790895			28.936	28.9744	28.898	28.8906	28.6973	28.7986	-0.869999	1.9	-1.02	0.84
P61965	WD repeat-containing protein 5	Wdr5	0.899572	-0.15269	1.10104	0.0792424			25.989	26.0487	26.1151	26.2193	26.2886	26.1031	-0.67	0.24	0.799997	-0.360001
P11983	T-complex protein 1 subunit alpha	Tcp1	0.873734	-0.194733	1.10053	0.0793367			31.2024	31.1206	31.2441	31.4546	31.4626	31.2341	-0.48	-0.279999	0.389999	0.380001
Q9Z0L8	Gamma-glutamyl hydrolase	Ggh	0.81275	-0.299117	1.09988	0.0794544			25.7714	25.7206	26.0683	26.1305	26.2794	26.0477	-2.44	1.7	-0.109999	0.109999
Q8CAS9	Poly [ADP-ribose] polymerase 9	Parp9	1.20639	0.270693	1.09836	0.0797334			26.0343	25.9678	25.6757	25.6863	25.5614	25.6179	-2.54	3.53	-3.61	1.94	+
Q64261	Cyclin-dependent kinase 6	Cdk6	0.825643	-0.27641	1.09794	0.0798099			26.5162	26.4223	26.3881	26.6126	26.9425	26.6008	-2.91	1.2	1.47	-1.2
Q61233	Plastin-2	Lcp1	0.897254	-0.156412	1.09791	0.0798154			32.815	32.7626	32.7001	32.9748	32.9728	32.7993	-2.7	3.7	0.709999	-0.709999	+
Q9CXW4	60S ribosomal protein L11	Rpl11	1.09425	0.129943	1.09763	0.0798666			29.9037	30.0022	29.8983	29.8441	29.7165	29.8538
Q5SW19	Clustered mitochondria protein homolog	Cluh	0.925268	-0.112057	1.09699	0.0799859			24.6744	24.5438	24.5963	24.7592	24.6603	24.7312	1.08	-0.32	-1.96	0.32
Q8BYA0	Tubulin-specific chaperone D	Tbcd	1.08193	0.11361	1.09667	0.0800446			26.9842	26.8941	26.8443	26.8363	26.8	26.7455	-1.16	0.129999	-0.129999	0.889999
Q91VM5	RNA binding motif protein, X-linked-like-1	Rbmxl1	1.34686	0.429595	1.09644	0.080087			27.0779	26.7686	26.7652	26.5574	26.139	26.6265	0.349998	-0.830002	-0.0499992	0.0499992
O70496	H(+)/Cl(-) exchange transporter 7	Clcn7	1.58566	0.665085	1.09567	0.0802288			23.5922	24.2048	24.0868	23.4359	22.874	23.5786	0.620001	1.2	-0.41	-1.84
O70131	Ninjurin-1	Ninj1	1.14707	0.197957	1.09536	0.0802863			23.1021	23.2425	23.073	23.018	22.9979	22.8078	-0.860001	0.83	-0.189999	0.229999
Q3TDD9	Protein phosphatase 1 regulatory subunit 21	Ppp1r21	0.916344	-0.126038	1.09525	0.0803056			27.7937	27.7098	27.6408	27.8559	27.7808	27.8856	-0.779999	0.76	-0.76	1.12
Q8VE47	Ubiquitin-like modifier-activating enzyme 5	Uba5	0.831905	-0.26551	1.09513	0.0803277			25.92	25.8066	25.8724	25.9517	26.3287	26.1152	0.549999	0.0799999	-0.4	-0.0799999
Q6P9Q4	FH1/FH2 domain-containing protein 1	Fhod1	0.879979	-0.184458	1.09361	0.0806107			26.6534	26.6311	26.6254	26.7148	26.7734	26.9751	-0.32	4.63	-0.52	0.219999	+
P26039	Talin-1	Tln1	0.917974	-0.123475	1.09329	0.0806691			33.0821	32.9297	32.9544	33.086	33.0899	33.1607	0.200001	1.69	-1.27	-0.200001
Q9ERK4	Exportin-2	Cse1l	0.848003	-0.237858	1.09283	0.080756			30.038	29.9297	29.9659	30.1023	30.4093	30.1357	-0.400002	0.300003	0.0299988	-0.0200005
P49070	Calcium signal-modulating cyclophilin ligand	Camlg	0.808654	-0.306405	1.09243	0.0808289			23.4639	23.2221	23.3852	23.7823	23.4416	23.7665	0.0300007	-1.23	0.51	-0.0100002
Q3UUQ7	GPI inositol-deacylase	Pgap1	1.16704	0.22286	1.09189	0.0809306			26.195	26.2179	26.1484	26.1211	25.7968	25.9748	-1.38	-0.790001	0.870003	0.870003
P17182	Alpha-enolase	Eno1	1.09159	0.126432	1.08908	0.0814561			32.9104	32.8321	32.9234	32.8434	32.7611	32.6822	0.550003	-0.0800018	-0.970001	0.0800018
Q8K352	SAM and SH3 domain-containing protein 3	Sash3	1.18896	0.2497	1.0887	0.081527			27.199	27.0748	27.1621	27.0107	26.9825	26.6935	-2.41	6.49	-0.610001	0.25	+
Q9CPV9	P2Y purinoceptor 12	P2ry12	0.793033	-0.334547	1.08852	0.0815607			29.3148	29.0028	29.1453	29.3071	29.6957	29.4637	0.0100002	5.44	-0.459999	-0.109999	+
Q91XA2	Golgi membrane protein 1	Golm1	1.24169	0.312302	1.08796	0.0816665			26.4138	26.2191	26.3368	25.9434	25.8407	26.2486	-0.0100002	2.21	0.0100002	-1.22
Q99N92	39S ribosomal protein L27, mitochondrial	Mrpl27	1.22821	0.29656	1.08727	0.0817952			23.6818	23.4858	23.5523	23.0558	23.3344	23.44	-0.73	0.519999	-0.0400009	-0.59
Q9ERS5	Pleckstrin homology domain-containing family A member 2	Plekha2	0.826846	-0.27431	1.08683	0.0818794			23.2625	23.0524	23.4596	23.5327	23.5602	23.5046	-3.04	2.84	-2.7	2.43
Q9EQI8	39S ribosomal protein L46, mitochondrial	Mrpl46	1.16956	0.225968	1.08674	0.0818956			24.1308	24.3666	24.2511	24.1071	23.8841	24.0795	0.310001	0.140001	0.41	-0.33
O54692	Centromere/kinetochore protein zw10 homolog	Zw10	0.883106	-0.179342	1.08652	0.081937			27.7956	27.6869	27.6561	27.7707	27.9932	27.9128	-0.349998	-0.17	0.17	0.370001
P47941	Crk-like protein	Crkl	0.895429	-0.159348	1.08642	0.0819562			27.4368	27.2225	27.2581	27.502	27.454	27.4394	-0.25	-0.580002	0.459999	0.43
Q9CYR6	Phosphoacetylglucosamine mutase	Pgm3	1.11299	0.154435	1.08262	0.0826766			27.0338	26.9747	26.8849	26.7774	26.9105	26.7423	0.67	-0.74	-0.6	0.67
Q9QUM9	Proteasome subunit alpha type-6	Psma6	0.886566	-0.1737	1.07974	0.0832257			29.8098	29.7564	29.7754	30.0635	29.8132	29.9861	-0.489998	0.0900002	-0.0900002	0.310001
P18653	Ribosomal protein S6 kinase alpha-1	Rps6ka1	0.831544	-0.266135	1.07935	0.0833012			29.947	29.7255	29.8089	30.0216	29.9744	30.2839	-0.879999	3.09	-0.35	0.35
Q99LI7	Cleavage stimulation factor subunit 3	Cstf3	0.90706	-0.14073	1.07507	0.0841265			26.8962	26.8879	26.7121	26.9906	26.9814	26.9464	-1.01	0.079998	0.389999	0.0699997
P50580	Proliferation-associated protein 2G4	Pa2g4	0.94127	-0.08732	1.07481	0.0841773			30.6197	30.5588	30.582	30.6365	30.7416	30.6443	-0.880001	0.0200005	-0.200001	0.48
O09005	Sphingolipid delta(4)-desaturase DES1	Degs1	1.47329	0.559042	1.07472	0.0841943			25.2393	25.1745	25.1671	24.9749	24.1629	24.7659	-0.0199986	0.0199986	-0.650002	1.03
Q3UFS0	Protein zyg-11 homolog B	Zyg11b	0.80013	-0.321693	1.07417	0.0843006			24.4907	24.5754	24.4576	24.8295	25.0658	24.5935	0.58	-0.389999	0.49	-0.52
Q8BH64	EH domain-containing protein 2	Ehd2	0.797491	-0.32646	1.07366	0.0844004			25.7217	25.579	25.3601	25.9009	26.0363	25.703	-1.19	0.0499992	0.59	0.25
P97372	Proteasome activator complex subunit 2	Psme2	0.937922	-0.09246	1.07308	0.0845122			29.4916	29.4824	29.3779	29.5739	29.5127	29.5427	-0.439999	1.81	0.439999	-0.75
Q8BYB9	Protein O-glucosyltransferase 1	Poglut1	0.744545	-0.425568	1.07299	0.0845303			23.6815	23.837	23.7419	23.8827	24.5068	24.1476	0.6	-0.369999	-0.0599995	0.0599995
Q8K1L5	Protein phosphatase 1 regulatory subunit 11	Ppp1r11	1.32231	0.403057	1.07053	0.0850101			24.7995	25.0867	24.8291	24.7617	24.2365	24.5079	-0.82	0.0900002	-0.0200005	0.639999
Q62018	RNA polymerase-associated protein CTR9 homolog	Ctr9	1.10688	0.146498	1.07009	0.0850967			25.1205	25.0459	25.0976	25.0444	24.9448	24.8351	-1.53	-0.15	0.529999	0.25
Q571I9	Aldehyde dehydrogenase family 16 member A1	Aldh16a1	1.15319	0.205633	1.06958	0.0851963			24.4079	24.2831	24.4556	24.0883	24.1171	24.3242	-0.0499992	2.27	-1.23	-0.189999
Q8K0C1	Importin-13	Ipo13	0.73585	-0.442517	1.06931	0.0852489			23.338	23.1684	23.6138	24.0146	23.8991	23.534	-0.51	0.290001	-0.309999	0.290001
Q61112	45 kDa calcium-binding protein	Sdf4	1.31826	0.39863	1.06922	0.0852663			27.1287	27.0276	27.2281	26.6707	26.477	27.0408	0.27	-0.18	-0.42	-0.0100002
P39447	Tight junction protein ZO-1	Tjp1	0.877191	-0.189037	1.06886	0.0853376			28.5461	28.455	28.5209	28.5538	28.7105	28.8248	1.21	-0.999998	-0.560001	0.400002
Q9CS42	Ribose-phosphate pyrophosphokinase 2	Prps2	1.22659	0.294658	1.0679	0.0855273			28.6223	28.4494	28.2667	28.3091	28.0874	28.058	-1.04	1.6	-0.85	-0.15
Q5NC05	Transcription termination factor 2	Ttf2	1.33596	0.417877	1.06721	0.0856616			24.5355	24.5597	25.0381	24.1268	24.3981	24.3547
P21107	Tropomyosin alpha-3 chain	Tpm3	0.798204	-0.32517	1.06505	0.0860896			29.6324	29.7354	29.7297	30.0994	30.2196	29.754	2.5	4.61	-2.5	-3.45	+
O55022	Membrane-associated progesterone receptor component 1	Pgrmc1	1.15781	0.211402	1.06462	0.0861743			27.4412	27.2807	27.392	27.3097	27.0347	27.1352	-0.48	0.119999	0.640003	-0.27
P03958	Adenosine deaminase	Ada	1.15246	0.204715	1.06304	0.0864891			28.7079	28.7858	28.698	28.6864	28.3915	28.4997	-2.36	1.81	-0.860001	-1.55
Q6P9L6	Kinesin-like protein KIF15	Kif15	0.897115	-0.156635	1.06248	0.0866004			25.9052	25.9484	26.1043	26.08	26.1961	26.1517	-2.98	3.46	2.43	-2.68	+
O55103	Periaxin	Prx	0.673239	-0.57081	1.06208	0.0866808			25.4701	25.6652	25.7129	25.7057	26.3932	26.4617
F8VPU2	FERM, RhoGEF and pleckstrin domain-containing protein 1	Farp1	1.06875	0.0959233	1.06099	0.0868977			22.9226	22.817	22.7899	22.7413	22.772	22.7286	1.09	-1.68	-0.469999	0.469999
P55772	Ectonucleoside triphosphate diphosphohydrolase 1	Entpd1	1.14423	0.194373	1.06093	0.0869108			27.0541	27.1776	27.2939	27.0645	26.99	26.888	-2.18	5.04	-1.07	1.07	+
Q8CD10	Calcium uptake protein 2, mitochondrial	Micu2	0.833741	-0.262328	1.05913	0.0872718			23.6375	23.6308	23.5635	23.7549	24.1008	23.763	0.26	-0.16	-0.65	-0.0900002
Q9JLB0	MAGUK p55 subfamily member 6	Mpp6	1.21591	0.282033	1.0591	0.0872779			24.8139	24.9459	25.0933	24.5657	24.8601	24.5813	3.18	-2.19	-2.33	2.4
Q9CPU0	Lactoylglutathione lyase	Glo1	1.10539	0.144555	1.0579	0.0875183			29.6127	29.643	29.6307	29.4482	29.3966	29.6079	1.64	-1.43	-1.34	1.26
Q8BGV0	Probable asparagine--tRNA ligase, mitochondrial	Nars2	1.25879	0.332038	1.05608	0.0878862			24.1142	23.9428	24.1252	23.6373	23.5536	23.9952	0.559999	-0.0499992	-0.18	0.139999
P01902	H-2 class I histocompatibility antigen, K-D alpha chain	H2-K1	1.84337	0.882348	1.05596	0.0879107			25.6631	25.2993	24.5809	24.5269	23.8381	24.5312	-1.29	5	-0.640001	0.370001	+
Q9CWN7	CCR4-NOT transcription complex subunit 11	Cnot11	0.765995	-0.384593	1.05505	0.0880943			24.2542	24.2745	24.3779	24.4105	24.9873	24.6626	-0.5	-1.45	1.18	1.02
P46735	Unconventional myosin-Ib	Myo1b	1.22024	0.287167	1.05465	0.0881755			24.0483	23.9018	24.2559	23.9028	23.801	23.6408	1.43	-1.65	1.62	-2.24
Q99K74	Mediator of RNA polymerase II transcription subunit 24	Med24	0.677615	-0.561463	1.0532	0.0884703			22.6036	23.0922	22.5479	23.067	23.6639	23.1971	-0.67	-0.609999	0.82	0.599998
Q9D787	Peptidyl-prolyl cis-trans isomerase-like 2	Ppil2	0.816012	-0.293338	1.05163	0.0887911			24.1665	23.9058	24.1499	24.3227	24.2203	24.5593	-0.82	-0.5	1.04	0.5
Q02053	Ubiquitin-like modifier-activating enzyme 1	Uba1	0.872108	-0.197422	1.05149	0.0888206			31.3545	31.2565	31.3322	31.4478	31.6766	31.4111	-0.25	-0.380001	0.189999	0.41
Q6Q899	Probable ATP-dependent RNA helicase DDX58	Ddx58	1.45238	0.538415	1.05144	0.0888294			27.9524	27.6678	27.1423	27.092	26.9697	27.0856	-1.81	4.64	0.710001	-0.710001	+
P40237	CD82 antigen	Cd82	1.26794	0.34249	1.04987	0.0891523			24.3283	24.0986	24.5068	23.9382	24.1511	23.817
P21956	Lactadherin	Mfge8	1.43207	0.5181	1.04756	0.0896268			25.8884	26.2271	26.0188	25.8064	25.659	25.1146	4.7	2.16	-2.16	-4.61	+
O70250	Phosphoglycerate mutase 2	Pgam2	1.44901	0.535067	1.04625	0.0898989			25.7856	25.1028	25.5831	24.8417	24.8111	25.2135
Q8C1D8	Protein IWS1 homolog	Iws1	1.20631	0.270598	1.04598	0.0899539			25.7386	25.5308	25.4543	25.31	25.1505	25.4514	-2.46	-0.25	0.639999	0.549999
Q99KG3	RNA-binding protein 10	Rbm10	1.61056	0.687567	1.04552	0.0900494			24.1143	24.0332	24.044	23.6917	22.7605	23.6765	-0.639999	-1.14	1.26	0.48
Q9CQZ1	Heat shock factor-binding protein 1	Hsbp1	0.81225	-0.300005	1.04487	0.0901839			27.75	27.7904	27.5942	28.0576	28.194	27.7829	0.380001	-0.380001	-0.41	0.380001
Q9D684	Ras and Rab interactor 2	Rin2	0.798971	-0.323785	1.04448	0.0902657			24.3412	24.2472	24.4694	24.766	24.8441	24.4191
Q04447	Creatine kinase B-type	Ckb	0.831291	-0.266575	1.04327	0.0905176			33.2702	32.897	33.1336	33.2672	33.4268	33.4066	1.12	-0.900002	-0.5	0.290001
Q91VC9	Growth hormone-inducible transmembrane protein	Ghitm	0.839828	-0.251835	1.04222	0.0907366			23.9891	23.8685	23.9762	24.2839	24.3216	23.9838	1.16	-1.3	1.09	-2.15
Q8BFW4	Tripartite motif-containing protein 65	Trim65	0.869653	-0.201488	1.04081	0.0910316			25.2633	25.0233	25.1453	25.2907	25.2826	25.4631	0.51	1.92	-0.940001	-0.51
A6H611	Mitochondrial intermediate peptidase	Mipep	1.19265	0.254177	1.04002	0.0911977			23.5375	23.6013	23.6033	23.3466	23.511	23.122	0.189999	-1	0.559999	-0.949999
Q91VR8	Protein BRICK1	Brk1	0.741157	-0.432148	1.0386	0.0914946			26.1017	26.7452	26.3731	26.9553	26.7737	26.7875	-2.01	1.82	1.46	-0.91
Q9EQJ0	Two pore calcium channel protein 1	Tpcn1	1.19933	0.262225	1.0385	0.0915165			23.8124	23.9045	23.6432	23.6118	23.6184	23.3433	1.12	0.1	-0.1	-0.84
Q99J45	Nuclear receptor-binding protein	Nrbp1	0.883889	-0.178063	1.03805	0.0916107			27.2858	27.2277	27.279	27.3369	27.5956	27.3941	0	-0.26	0.209999	0.120001
Q9CZV8	F-box/LRR-repeat protein 20	Fbxl20	0.827269	-0.273572	1.03781	0.0916616			22.6787	22.7739	22.8056	23.2543	22.8611	22.9636	0.859999	-0.9	-1	0.57
Q6R5N8	Toll-like receptor 13	Tlr13	0.868499	-0.203403	1.03719	0.0917921			25.6872	25.6621	25.5462	25.9369	25.6747	25.8942	-0.58	5.16	-0.610001	0.5	+
Q8BU14	Translocation protein SEC62	Sec62	1.12371	0.168265	1.03581	0.0920856			26.7051	26.7446	26.8682	26.694	26.4947	26.6245	0.599998	-0.860001	-0.0699997	-0.369999
O54782	Epididymis-specific alpha-mannosidase	Man2b2	1.47337	0.559118	1.03411	0.0924455			25.2454	24.9817	24.9652	24.8873	24.0708	24.5568	-0.119999	3.12	-0.439999	-0.76
P08074	Carbonyl reductase [NADPH] 2	Cbr2	0.713636	-0.48674	1.03295	0.092694			27.3395	26.9585	27.1802	27.2681	27.8909	27.7795	-4.68	5.7	2.21	-2.21	+
Q9R0C8	Guanine nucleotide exchange factor VAV3	Vav3	0.804577	-0.313698	1.03228	0.0928378			22.497	22.5885	22.6289	23.1145	22.9011	22.6398
Q922F4	Tubulin beta-6 chain	Tubb6	0.843996	-0.244692	1.03214	0.0928675			26.6231	26.7747	26.5547	26.8277	26.7843	27.0745	1.39	2.67	-2.64	-1.39
Q9QXK7	Cleavage and polyadenylation specificity factor subunit 3	Cpsf3	0.922035	-0.117107	1.03088	0.0931371			25.7974	25.6683	25.6484	25.7837	25.8708	25.8109	-0.5	-0.42	0.720001	0.42
Q5SSZ5	Tensin-3	Tns3	1.08048	0.111673	1.03065	0.0931869			27.4987	27.3889	27.4226	27.2467	27.3642	27.3643	0.200001	-0.200001	-2.9	2.49
O35474	EGF-like repeat and discoidin I-like domain-containing protein 3	Edil3	1.54169	0.62451	1.03061	0.0931936			23.7602	24.5251	24.2477	23.9042	23.4001	23.3552	3.55	1.32	-1.82	-2.34	+
Q8JZU2	Tricarboxylate transport protein, mitochondrial	Slc25a1	1.31066	0.390288	1.02872	0.0936016			25.9588	25.8413	26.1911	25.7249	25.3174	25.778	0.570002	-0.68	0.129999	-0.349998
Q9CQF3	Cleavage and polyadenylation specificity factor subunit 5	Nudt21	0.84019	-0.251213	1.02737	0.0938914			26.7082	26.6488	26.7645	26.9483	27.1535	26.7734	-0.620001	-0.0499992	0.42	0.0499992
O35593	26S proteasome non-ATPase regulatory subunit 14	Psmd14	0.881491	-0.181982	1.02661	0.0940569			27.1129	27.2805	27.03	27.3994	27.2967	27.2733	-0.300003	-0.360001	0.0699997	0.369999
P16330	2,3-cyclic-nucleotide 3-phosphodiesterase	Cnp	0.944985	-0.0816367	1.02482	0.0944445			27.0962	27.077	27.1141	27.1676	27.1209	27.2439	0.690002	-0.690002	-2.51	3.92	+
P37804	Transgelin	Tagln	0.810349	-0.303385	1.02269	0.0949093			24.6648	24.6035	24.3619	24.6434	24.9876	24.9093	3.36	0.870001	-2.13	-1.4	+
Q9D8V7	Signal peptidase complex catalytic subunit SEC11C	Sec11c	1.10208	0.140225	1.02208	0.0950421			26.2979	26.433	26.4816	26.3172	26.2018	26.2728	-0.0599995	0.0599995	-1.45	1.02
Q8VEK0	Cell cycle control protein 50A	Tmem30a	1.30697	0.386225	1.02133	0.0952071			26.5707	26.6451	26.7147	26.4018	25.9136	26.4565	0.280001	0.179998	-0.469999	0.449999
Q9JL26	Formin-like protein 1	Fmnl1	0.884373	-0.177273	1.02051	0.0953862			28.6786	28.59	28.54	28.7966	28.6502	28.8937	-1.92	7.63	0.969999	-2.8	+
O08582	GTP-binding protein 1	Gtpbp1	0.872467	-0.196828	1.01778	0.0959891			26.9273	27.1093	26.9106	27.1461	27.0874	27.3041	-0.42	-0.48	0.690001	0.42
A3KGF7	1-phosphatidylinositol 4,5-bisphosphate phosphodiesterase beta-2	Plcb2	1.15976	0.213827	1.01677	0.0962124			25.651	25.4203	25.4988	25.1823	25.4309	25.3156
O88958	Glucosamine-6-phosphate isomerase 1	Gnpda1	1.19589	0.258083	1.01669	0.0962292			30.0462	30.1565	30.0233	29.8873	29.9662	29.5983	-0.57	1.99	-0.469999	0.26
Q8R164	Valacyclovir hydrolase	Bphl	1.12065	0.164335	1.01529	0.0965409			26.3158	26.4657	26.3283	26.3185	26.1201	26.1783	1.4	0.710001	-1.03	-1.08
Q8VDF2	E3 ubiquitin-protein ligase UHRF1	Uhrf1	1.08	0.11103	1.01449	0.0967176			25.3593	25.4437	25.4732	25.3911	25.2757	25.2763	-3.21	1.15	1.79	-1.15
Q9DCM2	Glutathione S-transferase kappa 1	Gstk1	0.931392	-0.10254	1.0135	0.096939			24.6966	24.795	24.8214	24.8665	24.8281	24.926	2.51	-1.33	0.15	-0.15
Q8BTM8	Filamin-A	Flna	1.10256	0.140863	1.01281	0.0970933			30.4662	30.6061	30.4997	30.4265	30.2838	30.4391	0.889999	0.220001	-0.220001	-2.21
Q9QZS3	Protein numb homolog	Numb	0.799273	-0.32324	1.01261	0.0971392			26.297	25.8711	25.9674	26.2383	26.3647	26.5024	1.66	2.02	-1.81	-3.84	+
Q9Z2D1	Myotubularin-related protein 2	Mtmr2	0.905887	-0.142597	1.01257	0.0971467			24.5743	24.7201	24.7319	24.7899	24.9014	24.7627	0.630001	-0.970001	-0.630001	0.950001
Q9CVD2	Ataxin-3	Atxn3	0.855662	-0.224887	1.01092	0.0975178			24.4744	24.3275	24.4396	24.5245	24.8263	24.5653	-2.9	1.53	-0.440001	1.07
P55937	Golgin subfamily A member 3	Golga3	0.883611	-0.178517	1.00747	0.098295			25.6503	25.7976	25.8518	25.9117	26.0568	25.8668	-0.869999	0.039999	0.189999	0.229999
Q922R0	cAMP-dependent protein kinase catalytic subunit PRKX	Prkx	1.22552	0.29339	1.007	0.0984008			23.6366	23.435	23.7597	23.4036	23.1202	23.4273	-1.06	-0.0100002	0.629999	0.4
Q9BDB7	Interferon-induced protein 44-like;Minor histocompatibility antigen HA-28	Ifi44l	2.30433	1.20435	1.00514	0.0988241			27.3535	27.0835	25.8808	26.1867	25.0434	25.4747
Q8BFW7	Lipoma-preferred partner homolog	Lpp	1.16499	0.220323	1.00496	0.0988651			26.3716	26.3765	26.5889	26.1819	26.1248	26.3692	3.53	1.46	-1.46	-1.75	+
P31938	Dual specificity mitogen-activated protein kinase kinase 1	Map2k1	0.863212	-0.212213	1.00307	0.0992956			27.8213	28.1278	28.0912	28.27	28.2104	28.1966	-0.219999	0.949999	-0.799999	0.219999
P63082	V-type proton ATPase 16 kDa proteolipid subunit	Atp6v0c	1.40006	0.485493	1.00182	0.0995828			26.4061	25.9557	26.0469	25.7944	25.8667	25.291	-0.720001	0.25	-0.93	0.4
Q8BTE5	Protein CEBPZOS	Cebpzos	0.719705	-0.474522	1.00138	0.0996828			24.4554	24.4193	23.9201	24.5183	24.7015	24.9986
Q5NCF2	Trafficking protein particle complex subunit 1	Trappc1	1.48989	0.575205	0.999988	0.100003			23.7371	23.6718	23.8866	23.1996	22.731	23.6393	-0.799999	0.5	-0.33	-0.179998
Q9JMH6	Thioredoxin reductase 1, cytoplasmic	Txnrd1	1.14001	0.189048	0.999479	0.10012			28.6343	28.7989	28.79	28.5887	28.6521	28.4152	-0.849998	-0.32	1	0.32
P80318	T-complex protein 1 subunit gamma	Cct3	0.90119	-0.150097	0.998936	0.100245			30.4843	30.3514	30.3758	30.4671	30.6625	30.5324	-0.52	-0.440002	0.389999	0.489998
Q9Z2Q5	39S ribosomal protein L40, mitochondrial	Mrpl40	1.10369	0.14234	0.995917	0.100945			24.308	24.2367	24.1168	24.0053	24.1016	24.1276	0.459999	-0.43	-0.0699997	0.0699997
F6ZDS4	Nucleoprotein TPR	Tpr	0.92799	-0.107818	0.994244	0.101334			29.3829	29.3489	29.3174	29.4689	29.3706	29.533	-0.58	-3.74	0.67	0.0300007	+
Q8CF89	TGF-beta-activated kinase 1 and MAP3K7-binding protein 1	Tab1	0.843667	-0.245255	0.992947	0.101637			26.0538	25.7891	25.7333	25.9898	26.195	26.1271	0.279999	-0.630001	0.309999	0.200001
O35250	Exocyst complex component 7	Exoc7	0.829768	-0.26922	0.992164	0.101821			26.8031	26.9667	26.8077	27.0932	27.3434	26.9486	-0.390001	0.119999	-0.26	0.859999
Q99JP6	Homer protein homolog 3	Homer3	1.19389	0.255667	0.991619	0.101949			23.7251	23.527	23.5658	23.5595	23.2448	23.2465	0.0699997	-0.0999985	1.33	-0.790001
Q8CDM8	Protein FAM160B1	Fam160b1	0.726917	-0.460137	0.991115	0.102067			23.8549	23.692	23.6815	24.5676	24.2024	23.8389	-0.19	0.929998	0.139999	-0.139999
Q9JI75	Ribosyldihydronicotinamide dehydrogenase [quinone]	Nqo2	0.869029	-0.202523	0.991109	0.102068			26.218	26.3083	26.1088	26.4783	26.5025	26.2618	0.58	1.03	-0.860001	-0.77
O88508	DNA (cytosine-5)-methyltransferase 3A	Dnmt3a	1.46603	0.551918	0.990874	0.102124			24.7503	25.1239	25.1597	24.8052	24.5385	24.0344	-1.05	0.75	1.62	-0.75
Q99LT0	Protein dpy-30 homolog	Dpy30	0.859168	-0.218988	0.990842	0.102131			25.7588	25.754	25.6009	25.7658	26.0766	25.9282	0.25	-0.85	-0.25	0.279999
P42225	Signal transducer and activator of transcription 1	Stat1	1.41437	0.500162	0.990481	0.102216			28.7662	28.6747	28.0774	28.1358	27.816	28.066	-0.630001	1.63	-1.82	0.630001
Q8BIE6	FERM domain-containing protein 4A	Frmd4a	0.870446	-0.200173	0.987835	0.102841			23.6745	23.7955	23.6247	23.9419	24.0106	23.7427	0.1	-0.24	-0.18	1.26
Q61211	Eukaryotic translation initiation factor 2D	Eif2d	1.30682	0.386057	0.987341	0.102958			24.9255	24.986	24.7104	24.5243	24.1889	24.7505	0.889999	-1.54	-0.59	0.59
Q9ER38	Torsin-3A	Tor3a	1.29	0.367368	0.986186	0.103232			24.7871	25.0675	24.5897	24.638	24.4333	24.2709	1	2.85	-1.28	-1
Q8BGB7	Enolase-phosphatase E1	Enoph1	0.920606	-0.119345	0.984875	0.103544			27.528	27.4929	27.5306	27.6996	27.684	27.5259	-0.65	-0.369999	0.369999	1.14
Q61239	Protein farnesyltransferase/geranylgeranyltransferase type-1 subunit alpha	Fnta	0.764648	-0.387132	0.984536	0.103625			25.5891	25.5043	25.7283	25.9504	26.3125	25.7202	0.229999	-0.229999	-0.699999	1.58
Q61102	ATP-binding cassette sub-family B member 7, mitochondrial	Abcb7	0.893794	-0.161985	0.983334	0.103912			26.5189	26.4315	26.4875	26.5766	26.7867	26.5606	0.0800018	0.119999	-0.279999	-0.110001
Q8BKC5	Importin-5	Ipo5	0.866904	-0.206057	0.982899	0.104016			31.1725	31.1247	31.1061	31.3043	31.5224	31.1949	0.130001	-0.0699997	-0.130001	0.0400009
Q8CGA0	Protein phosphatase 1F	Ppm1f	0.869513	-0.20172	0.982065	0.104216			25.8868	25.7133	25.8628	26.0255	25.8836	26.159	0.49	-0.1	-0.74	0.0200005
P52480	Pyruvate kinase PKM	Pkm	1.09133	0.126085	0.982061	0.104217			32.5626	32.5215	32.565	32.5402	32.3569	32.3738	0.0400009	0.149998	-0.209999	0.0800018
Q9Z1T6	1-phosphatidylinositol 3-phosphate 5-kinase	Pikfyve	1.23423	0.303613	0.981608	0.104326			27.0888	26.9809	27.0858	26.8517	26.9229	26.4701	0.0400009	1.29	-0.620001	-0.0400009
Q9JJ78	Lymphokine-activated killer T-cell-originated protein kinase	Pbk	0.858233	-0.220558	0.980453	0.104604			25.9044	25.7839	25.8185	26.1927	25.8633	26.1124	-2.76	1.31	3.56	-2.45	+
E9Q9D5	Rab-like protein 2A	Rabl2	0.885155	-0.175998	0.97797	0.105204			22.5152	22.4057	22.4105	22.6712	22.7187	22.4695	-0.25	-2.6	1	0.59
Q8R313	Exocyst complex component 6	Exoc6	0.913328	-0.130795	0.977274	0.105372			23.9883	23.9366	24.118	24.1656	24.1872	24.0824	-2.73	1.21	-1.21	1.84
Q9D1C8	Vacuolar protein sorting-associated protein 28 homolog	Vps28	0.939928	-0.0893783	0.976109	0.105655			27.1653	27.0404	27.1698	27.2028	27.2259	27.2149	-0.24	-0.82	0.280001	0.27
Q923D2	Flavin reductase (NADPH)	Blvrb	0.857744	-0.221382	0.975493	0.105805			28.5949	28.2595	28.481	28.6618	28.5996	28.7382	-0.530001	1.94	0.530001	-1.3
P24547	Inosine-5-monophosphate dehydrogenase 2	Impdh2	0.856174	-0.224023	0.975257	0.105863			28.6838	28.6569	28.8029	28.9566	29.0983	28.7608	-0.970001	-0.229999	0.339996	0.329998
Q9JHW2	Omega-amidase NIT2	Nit2	0.8936	-0.162298	0.974036	0.106161			27.3092	27.2388	27.1919	27.5426	27.3796	27.3047	0.84	-0.869999	-0.9	0.93
Q8K124	Pleckstrin homology domain-containing family O member 2	Plekho2	1.17095	0.227677	0.973776	0.106224			25.811	25.6845	25.5576	25.4726	25.3081	25.5893	2.63	3.64	-2.39	-3.37	+
Q8BFY9	Transportin-1	Tnpo1	0.862072	-0.21412	0.973317	0.106337			28.5724	28.5522	28.4915	28.6668	28.9525	28.6392	0.16	-0.0300007	-0.34	0.140001
Q9QXG2	Rab proteins geranylgeranyltransferase component A 1	Chm	1.13767	0.186088	0.972913	0.106436			24.8622	24.9153	24.9152	24.8837	24.6554	24.5953	-0.639999	0.85	-1.38	0.539999
Q8CGF7	Transcription elongation regulator 1	Tcerg1	0.889869	-0.168335	0.972739	0.106478			27.3491	27.373	27.4228	27.5817	27.4016	27.6666	-0.82	-0.149998	0.380001	0.149998
Q9WVQ5	Methylthioribulose-1-phosphate dehydratase	Apip	1.1205	0.164147	0.972526	0.106531			26.4699	26.4982	26.5209	26.4517	26.1865	26.3584	-0.0500011	0.0900002	-0.380001	-0.0400009
Q3TPX4	Exocyst complex component 5	Exoc5	0.853661	-0.228265	0.972523	0.106531			26.0259	25.9845	26.0487	26.2473	26.4359	26.0606	-0.849998	-0.4	0.76	0.67
Q9Z0R4	Intersectin-1	Itsn1	0.794846	-0.331253	0.972358	0.106572			24.2586	24.3764	24.6382	24.7305	24.5728	24.9637	0.5	-0.32	0.32	-0.439999
Q91VR5	ATP-dependent RNA helicase DDX1	Ddx1	0.980268	-0.0287517	0.972289	0.106589			29.2657	29.251	29.2587	29.2997	29.3012	29.2608	-0.229999	-0.609997	0.229999	0.459999
O88653	Ragulator complex protein LAMTOR3	Lamtor3	1.24756	0.319105	0.971641	0.106748			27.8024	27.7914	27.861	27.538	27.7414	27.218	0.51	0.25	-0.360001	-0.440001
Q9ERE7	LDLR chaperone MESD	Mesdc2	1.198	0.260625	0.971286	0.106835			26.0751	26.2686	26.1739	26.1205	25.7341	25.8811	0.0600014	-0.0600014	0.660002	-0.19
Q9R0G7	Zinc finger E-box-binding homeobox 2	Zeb2	0.775046	-0.367647	0.970481	0.107033			24.0991	23.5435	23.9263	24.2741	24.0904	24.3072	-2.46	-0.73	0.73	1.12
P61161	Actin-related protein 2	Actr2	0.927478	-0.108615	0.970468	0.107036			31.1866	31.01	31.0932	31.1812	31.2191	31.2153	-0.189999	1.08	-0.239998	0.129997
P70451	Tyrosine-protein kinase Fer	Fer	0.906373	-0.141823	0.969706	0.107224			23.2212	23.2129	23.0385	23.3001	23.3576	23.2403	-0.309999	0.309999	0.32	-0.48
O54824	Pro-interleukin-16;Interleukin-16	Il16	1.05163	0.0726267	0.968766	0.107457			27.9461	27.829	27.8978	27.8012	27.831	27.8228	-0.67	4.51	-1.48	-0.110001	+
Q9DC51	Guanine nucleotide-binding protein G(k) subunit alpha	Gnai3	0.841883	-0.248308	0.96856	0.107508			25.1353	24.8765	25.2136	25.3135	25.4383	25.2185	-0.0599995	1.08	-0.85	0.93
P49717	DNA replication licensing factor MCM4	Mcm4	0.808713	-0.3063	0.968549	0.10751			29.0355	28.8656	28.8545	29.0327	29.4878	29.154	-3.11	0.5	0.919998	-0.0399971
Q80Y81	Zinc phosphodiesterase ELAC protein 2	Elac2	0.870237	-0.20052	0.968155	0.107608			25.7052	25.5623	25.5435	25.9131	25.8571	25.6424	-1.15	-0.18	0.18	0.76
Q9JJ94	Sjoegren syndrome nuclear autoantigen 1 homolog	Ssna1	0.849315	-0.235628	0.967741	0.107711			23.631	23.8731	23.9228	23.9102	24.145	24.0786
Q8R2Y8	Peptidyl-tRNA hydrolase 2, mitochondrial	Ptrh2	1.12008	0.163602	0.967034	0.107886			27.3743	27.3999	27.3412	27.2617	27.0556	27.3072	0.5	-0.460001	0.290001	-0.389999
B1AY13	Ubiquitin carboxyl-terminal hydrolase 24	Usp24	0.821857	-0.28304	0.966256	0.10808			27.8583	27.732	27.7472	27.8339	28.2887	28.064	-0.540001	0.540001	-1.02	1.83
Q8BMS1	Trifunctional enzyme subunit alpha, mitochondrial;Long-chain enoyl-CoA hydratase;Long chain 3-hydroxyacyl-CoA dehydrogenase	Hadha	0.932056	-0.101512	0.964995	0.108394			31.5208	31.5906	31.4603	31.6044	31.6879	31.5839	1.47	0.0900002	-0.689999	-0.0900002
P18181	CD48 antigen	Cd48	1.37031	0.454503	0.962593	0.108995			22.8073	23.1578	23.2063	22.9542	22.508	22.3458
Q8BGY7	Protein FAM210A	Fam210a	1.17382	0.231212	0.961581	0.109249			23.8086	23.8107	24.045	23.7011	23.5003	23.7693	0.700001	-0.379999	0.039999	-0.229999
O55126	Protein NipSnap homolog 2	Gbas	1.14258	0.1923	0.959914	0.10967			27.8645	27.9304	28.0152	27.8348	27.5786	27.8199	1.33	-0.120001	0.0700016	-0.82
Q8BWM0	Prostaglandin E synthase 2;Prostaglandin E synthase 2 truncated form	Ptges2	1.09619	0.132492	0.95931	0.109822			24.1337	24.2092	24.2119	24.1653	23.9641	24.0279	0.82	-0.470001	0.300001	-0.300001
P54116	Erythrocyte band 7 integral membrane protein	Stom	1.12369	0.168248	0.958025	0.110148			28.3848	28.2894	28.3077	28.0476	28.3064	28.1231	1.39	2	-1.79	-1.39
Q9CWS4	Integrator complex subunit 11	Cpsf3l	0.79098	-0.338287	0.955301	0.110841			23.1441	23.3556	23.285	23.3142	23.6444	23.841	-1.18	-0.25	0.440001	0.25
P14824	Annexin A6	Anxa6	1.07044	0.09821	0.952249	0.111622			31.2745	31.2215	31.1748	31.1904	31.1292	31.0564	1.13	0.779999	-1.02	-0.779999
P16546	Spectrin alpha chain, non-erythrocytic 1	Sptan1	1.07336	0.102132	0.952218	0.11163			30.699	30.744	30.7139	30.7032	30.6116	30.5357	1.34	-1.45	-0.77	0.77
P61021	Ras-related protein Rab-5B	Rab5b	0.834297	-0.261367	0.951104	0.111917			26.5642	26.4243	26.6264	26.8056	26.9939	26.5995	-0.6	0.109999	0.48	-0.109999
Q9DBC0	Selenoprotein O	Selo	0.786701	-0.346113	0.950775	0.112002			24.4537	24.6231	24.5702	24.7437	25.2205	24.7211	0.889999	-0.469999	-0.67	0.19
Q9JHI7	Exosome complex component RRP45	Exosc9	0.893226	-0.162903	0.950108	0.112174			25.032	24.9992	24.8154	25.1087	25.1887	25.0379	-1.2	0.58	0.57	0.0699997
P48024	Eukaryotic translation initiation factor 1	Eif1	0.490215	-1.02851	0.949377	0.112363			26.5369	25.8153	26.194	28.0423	27.1438	26.4456	0	-0.0900002	0.139997	0.139999
Q02248	Catenin beta-1	Ctnnb1	1.09096	0.125602	0.948085	0.112698			25.8107	25.8649	25.8359	25.7831	25.5924	25.7591	1.71	-1.86	-0.59	0.59
Q9EQG9	Collagen type IV alpha-3-binding protein	Col4a3bp	0.82871	-0.27106	0.94769	0.1128			25.7923	25.6321	25.7605	25.9554	26.2337	25.809	-0.690001	2.27	-0.6	-0.559999
Q3UFY8	Mitochondrial ribonuclease P protein 1	Trmt10c	0.81024	-0.303578	0.947681	0.112803			22.4163	22.7155	22.7776	22.843	22.8369	23.1403	0.91	-0.83	0.75	-0.800001
P48722	Heat shock 70 kDa protein 4L	Hspa4l	1.22171	0.288898	0.947171	0.112935			26.4349	26.5804	26.6958	26.4244	26.0407	26.3794	1.02	-2.23	-0.509998	0.509998
Q9JHS4	ATP-dependent Clp protease ATP-binding subunit clpX-like, mitochondrial	Clpx	0.894689	-0.160542	0.946584	0.113088			26.6502	26.6132	26.5815	26.8775	26.625	26.824	-0.0300007	-0.18	0.33	0.0600014
Q8VC03	Echinoderm microtubule-associated protein-like 3	Eml3	0.913073	-0.131198	0.946277	0.113168			24.8208	24.9873	24.9361	25.116	25.0517	24.9701	-1.36	3.74	1.36	-2.76	+
Q810B6	Rabankyrin-5	Ankfy1	0.824357	-0.278658	0.94595	0.113253			28.514	28.4522	28.3802	28.7113	28.9642	28.5068	-0.310001	0.679997	-0.690002	0.25
Q3UH60	Disco-interacting protein 2 homolog B	Dip2b	0.914498	-0.128948	0.945124	0.113469			27.5085	27.4262	27.4309	27.5044	27.5511	27.697	-0.19	0.309999	-0.440001	0.42
P34152	Focal adhesion kinase 1	Ptk2	0.886869	-0.173207	0.944922	0.113521			22.8647	22.6708	22.8229	23.0826	22.914	22.8815	-0.110001	-3.6	0.110001	0.43	+
Q64339	Ubiquitin-like protein ISG15	Isg15	1.73286	0.793155	0.943902	0.113788			25.7865	24.8911	24.6082	24.3767	23.9801	24.5495	-1.61	3.26	-1.44	0.720001
Q8BVW3	Tripartite motif-containing protein 14	Trim14	1.11479	0.156777	0.943894	0.113791			25.2355	25.1199	24.9892	25.0201	24.9211	24.9331	-0.74	2.96	0.33	-1.69
Q9D6N1	Carbonic anhydrase 13	Ca13	1.46308	0.54901	0.943749	0.113828			24.3626	24.5907	23.933	23.8378	23.3777	24.0238	-2.35	1.77	-1.1	1.1
P24527	Leukotriene A-4 hydrolase	Lta4h	0.930095	-0.10455	0.943445	0.113908			29.2644	29.3855	29.3683	29.4547	29.4993	29.3779	0.420002	0.620003	-0.420002	-0.790001
Q9DCT5	Stromal cell-derived factor 2	Sdf2	1.22877	0.297215	0.942655	0.114115			23.7635	23.6974	24.1404	23.6722	23.5357	23.5018	0.780001	-0.6	1.02	-0.610001
Q6P1F6	Serine/threonine-protein phosphatase 2A 55 kDa regulatory subunit B alpha isoform	Ppp2r2a	0.936477	-0.094685	0.941486	0.114423			27.2759	27.3398	27.3106	27.4896	27.3533	27.3674	0.120003	-0.59	-0.120003	1.04
Q3TZM9	GDP-Man:Man(3)GlcNAc(2)-PP-Dol alpha-1,2-mannosyltransferase	Alg11	1.17944	0.238105	0.940969	0.114559			24.6951	24.867	24.5289	24.5925	24.384	24.4002	-0.129999	0.459999	0.1	-0.400002
Q5SUC9	Protein SCO1 homolog, mitochondrial	Sco1	1.16207	0.216695	0.940864	0.114587			24.1804	24.3299	24.0529	24.1103	23.9335	23.8693	0.26	-0.26	0.709999	-0.67
Q8K1B8	Fermitin family homolog 3	Fermt3	0.90855	-0.138362	0.939184	0.115031			30.0156	29.8598	29.9697	30.0296	30.042	30.1887	-5.3	8.25	1.82	-1.82	+
Q61545	RNA-binding protein EWS	Ewsr1	1.167	0.222802	0.939135	0.115044			28.0616	27.94	27.9839	27.8062	27.5758	27.9352	0.280003	-0.830002	-0.18	0.280003
P70333	Heterogeneous nuclear ribonucleoprotein H2	Hnrnph2	1.05601	0.0786217	0.938651	0.115172			26.6717	26.663	26.6193	26.5974	26.5024	26.6182	-0.079998	-0.200001	0.149998	0.129997
Q9D7N9	Adipocyte plasma membrane-associated protein	Apmap	1.06561	0.091685	0.937711	0.115422			27.3937	27.3416	27.3783	27.3634	27.2209	27.2543	0.350002	-0.130001	-0.42	-0.330002
Q3U3Q1	Serine/threonine-protein kinase ULK3	Ulk3	1.14291	0.192708	0.937656	0.115437			22.7962	22.7697	22.6722	22.5389	22.4079	22.7131	0.0299988	-0.98	1.3	0.0100002
Q8K2Q7	BRO1 domain-containing protein BROX	Brox	1.15564	0.208693	0.936739	0.115681			28.3899	28.4803	28.5185	28.3922	28.0672	28.3032	-0.700001	0.68	-0.41	0.65
P16125	L-lactate dehydrogenase B chain	Ldhb	0.86178	-0.214608	0.936193	0.115826			31.769	31.7021	31.9009	31.8883	32.182	31.9456	0.860001	0.160004	-0.450001	-0.160004
Q922K7	Probable 28S rRNA (cytosine-C(5))-methyltransferase	Nop2	0.949649	-0.0745333	0.934106	0.116384			24.581	24.5634	24.4686	24.6385	24.601	24.5971	-1.49	0.77	0.400002	-0.400002
Q4LDD4	Arf-GAP with Rho-GAP domain, ANK repeat and PH domain-containing protein 1	Arap1	1.20509	0.26914	0.933628	0.116512			26.1828	25.9344	25.8716	25.7759	25.5427	25.8628	0.290001	0.84	-3.15	-0.0799999
Q6PDI5	Proteasome-associated protein ECM29 homolog	Ecm29	0.820786	-0.284922	0.932877	0.116714			28.6091	28.6208	28.5576	28.75	29.1634	28.7289
P69566	Ran-binding protein 9	Ranbp9	0.837127	-0.256482	0.932039	0.116939			24.7423	24.3494	24.3949	24.8162	24.7384	24.7014	-0.5	0.389999	-0.59	0.73
Q9EPE9	Manganese-transporting ATPase 13A1	Atp13a1	1.09248	0.127608	0.930642	0.117316			27.2012	27.2205	27.2509	27.1821	26.975	27.1326	-0.35	0.48	-0.34	-0.169998
O08585	Clathrin light chain A	Clta	0.860398	-0.216923	0.930606	0.117326			28.9567	29.0535	29.0924	29.4534	29.1427	29.1572	0.0300007	1.8	-0.690001	-0.0300007
P99029	Peroxiredoxin-5, mitochondrial	Prdx5	0.889357	-0.169165	0.930231	0.117427			30.9763	30.9843	30.8163	31.2217	31.0561	31.0066	0.119999	0.619999	-0.43	-0.119999
Q8K215	LYR motif-containing protein 4	Lyrm4	1.2577	0.330792	0.930087	0.117466			24.643	24.2851	24.6298	24.1732	23.9923	24.4	1.26	-0.360001	0.360001	-0.52
Q6GV12	3-ketodihydrosphingosine reductase	Kdsr	1.34139	0.423733	0.929714	0.117567			24.342	24.8141	24.632	24.3425	23.8469	24.3275	0.459999	-0.0599995	0.200001	-0.460001
Q8BZ00	Sodium/hydrogen exchanger 9	Slc9a9	0.849655	-0.235052	0.929647	0.117585			26.6451	26.6097	26.5001	26.7101	27.0397	26.7103	-3.15	3.43	-0.98	0.98	+
Q3UMU9	Hepatoma-derived growth factor-related protein 2	Hdgfrp2	1.62201	0.697778	0.928257	0.117962			23.8627	23.7396	23.8145	23.3727	22.4152	23.5356	-0.34	0	0.329998	0.48
Q8R0F6	Integrin-linked kinase-associated serine/threonine phosphatase 2C	Ilkap	0.829661	-0.269407	0.927853	0.118072			25.2216	25.1349	25.2557	25.2157	25.5633	25.6414	-1.22	-0.480001	0.560001	0.540001
O88738	Baculoviral IAP repeat-containing protein 6	Birc6	0.925283	-0.112033	0.927767	0.118095			26.9738	26.9069	26.9192	27.085	27.1098	26.9412	-0.130001	0.0100002	-0.0699997	1.03
Q8K3A0	Iron-sulfur cluster co-chaperone protein HscB, mitochondrial	Hscb	1.21469	0.280583	0.926455	0.118453			24.4388	24.4538	24.3425	23.9833	24.4051	24.0049	-0.860001	0.940001	1.12	-2.87
Q8K400	Syntaxin-binding protein 5	Stxbp5	1.28496	0.361728	0.925339	0.118757			24.6109	24.546	24.4381	24.4985	24.1129	23.8984	-2.58	2.03	1.06	-1.06
P70398	Probable ubiquitin carboxyl-terminal hydrolase FAF-X	Usp9x	1.02482	0.0353683	0.925253	0.118781			29.1043	29.0873	29.0553	29.0274	29.0494	29.0639	-0.140003	0.0300026	-0.0300026	0.169998
P41216	Long-chain-fatty-acid--CoA ligase 1	Acsl1	0.844108	-0.2445	0.924865	0.118887			27.7734	27.6785	27.6448	27.9487	28.144	27.7375	-1.53	0.889999	-0.889999	1.4
O88271	Craniofacial development protein 1	Cfdp1	0.866754	-0.206305	0.924773	0.118912			25.5379	25.4643	25.5332	25.6121	25.6213	25.9211	-0.74	-1.18	0.57	0.540001
Q8BZM1	Glomulin	Glmn	0.84665	-0.240162	0.924686	0.118936			24.6347	24.8019	24.4436	24.7416	24.9456	24.9135	-1.27	0.960001	0.419998	0.339998
Q9JLQ0	CD2-associated protein	Cd2ap	0.863824	-0.21119	0.924019	0.119119			28.524	28.2681	28.3638	28.4709	28.7345	28.5841	-1.75	2.78	1.47	-1.47
P50396	Rab GDP dissociation inhibitor alpha	Gdi1	0.877845	-0.187962	0.923755	0.119191			29.544	29.6215	29.677	29.8092	29.9489	29.6482	-0.110001	-1.23	0.300003	0.209999
E9Q555	E3 ubiquitin-protein ligase RNF213	Rnf213	1.27824	0.354158	0.923635	0.119224			28.7294	28.6618	28.1672	28.2175	28.1321	28.1464	0.57	4.46	-1.23	-0.57	+
P28474	Alcohol dehydrogenase class-3	Adh5	1.07646	0.106288	0.922308	0.119589			30.7888	30.8141	30.9581	30.7283	30.7476	30.7662	0.290001	0	-0.25	-0.190002
Q9CZD3	Glycine--tRNA ligase	Gars	0.946477	-0.07936	0.922259	0.119603			28.7039	28.7036	28.6235	28.728	28.8163	28.7247	-0.759998	-0.579998	0.489998	0.91
P68037	Ubiquitin-conjugating enzyme E2 L3	Ube2l3	1.05102	0.0717917	0.92176	0.11974			29.9549	29.8539	29.8405	29.8151	29.8022	29.8166	0.0999985	0.400002	-0.869999	-0.0999985
Q8BP47	Asparagine--tRNA ligase, cytoplasmic	Nars	1.09873	0.135838	0.921427	0.119832			28.3819	28.3365	28.379	28.3274	28.1009	28.2616	-0.219997	0.149998	-0.139999	0.34
Q9DAZ9	Abscission/NoCut checkpoint regulator	Zfyve19	0.704857	-0.504598	0.920785	0.120009			24.0849	24.4925	24.2676	24.392	25.1791	24.7877
P61759	Prefoldin subunit 3	Vbp1	0.91768	-0.123937	0.919944	0.120242			26.7901	26.6674	26.7693	26.8393	26.9635	26.7959	-0.92	-0.59	0.6	0.539999
P97822	Acidic leucine-rich nuclear phosphoprotein 32 family member E	Anp32e	0.829106	-0.270372	0.919327	0.120413			29.1477	28.7368	28.9782	29.0946	29.2537	29.3255	-0.67	-0.0400009	0.490002	0.0400009
P60122	RuvB-like 1	Ruvbl1	0.905562	-0.143115	0.919279	0.120426			28.4204	28.4313	28.3386	28.455	28.6711	28.4935	-0.309998	-0.18	0.68	0.18
Q9R257	Heme-binding protein 1	Hebp1	1.25598	0.328815	0.919159	0.12046			28.1538	27.9599	28.1168	27.8975	27.4358	27.9108	1.73	1.87	-2.97	-1.73
Q5SWU9	Acetyl-CoA carboxylase 1;Biotin carboxylase	Acaca	0.922134	-0.116952	0.919158	0.12046			24.9977	24.9784	25.0579	25.0457	25.2309	25.1084	1.05	-2.26	-0.560001	0.560001
Q9CRA5	Golgi phosphoprotein 3	Golph3	0.848048	-0.237782	0.918752	0.120572			24.8455	24.8667	24.7433	25.0732	25.246	24.8497	1.13	-0.629999	-0.769999	-0.15
P20029	78 kDa glucose-regulated protein	Hspa5	1.07466	0.103885	0.918099	0.120754			32.672	32.6595	32.76	32.6778	32.5562	32.5459	-0.239998	0.110001	0.079998	-0.079998
Q8CB77	Transcription elongation factor B polypeptide 3	Tceb3	0.710508	-0.493077	0.917113	0.121028			25.371	26.0157	26.1582	26.3843	26.2111	26.4287	-1.49	-0.109999	0.41	0.24
O70404	Vesicle-associated membrane protein 8	Vamp8	1.51791	0.60209	0.916046	0.121326			27.7114	27.778	27.8341	27.2021	26.6301	27.685	0.5	4.69	-0.57	-1.55	+
P63087	Serine/threonine-protein phosphatase PP1-gamma catalytic subunit	Ppp1cc	0.841641	-0.248723	0.913953	0.121912			26.7693	27.0031	26.8156	26.9831	27.3196	27.0314	-0.210001	0.0400009	0.0100002	0.219999
Q3THS6	S-adenosylmethionine synthase isoform type-2	Mat2a	0.847296	-0.239062	0.912806	0.122235			28.9723	28.8608	28.8723	29.1193	29.3535	28.9498	-0.349998	0.200001	0.330002	-0.200001
Q9R0M6	Ras-related protein Rab-9A	Rab9a	1.18268	0.242063	0.912336	0.122367			26.5895	26.2601	26.3687	26.0403	26.146	26.3057
Q9CQJ8	NADH dehydrogenase [ubiquinone] 1 beta subcomplex subunit 9	Ndufb9	1.31922	0.39969	0.911661	0.122557			26.7633	27.1363	27.1238	26.7694	26.2799	26.775	0.719999	-0.32	0.369999	-0.139999
Q9R1Q9	V-type proton ATPase subunit S1	Atp6ap1	1.12699	0.172478	0.91018	0.122976			23.6156	23.7431	23.6307	23.3504	23.623	23.4985	-0.809999	0.48	1.2	-0.769999
Q99KK2	N-acylneuraminate cytidylyltransferase	Cmas	1.12493	0.16983	0.910052	0.123012			26.5914	26.802	26.7051	26.6405	26.4249	26.5236	-0.52	0.530001	0.0799999	-0.27
Q9ES89	Exostosin-like 2	Extl2	1.29995	0.378452	0.909452	0.123182			23.4864	23.3202	23.7305	22.8765	23.4072	23.118	0.18	-1.01	-0.0599995	0.0799999
Q9D883	Splicing factor U2AF 35 kDa subunit	U2af1	0.877766	-0.188092	0.909393	0.123199			26.5207	26.3293	26.3151	26.4466	26.5952	26.6876	-0.389999	0.139999	1.01	0.209999
P07742	Ribonucleoside-diphosphate reductase large subunit	Rrm1	0.871017	-0.199227	0.909002	0.12331			27.3116	27.4545	27.5263	27.7393	27.6778	27.473	-1.16	-1.66	0.900002	1.02
Q6P9P6	Kinesin-like protein KIF11	Kif11	0.696988	-0.520793	0.90892	0.123333			23.3098	23.3728	23.4018	23.8368	24.3641	23.4459	-1.77	-0.309999	3.93	0.309999	+
Q8CFV9	Riboflavin kinase	Rfk	0.933265	-0.0996417	0.908906	0.123337			25.7266	25.682	25.7148	25.8993	25.7299	25.7931	-0.980001	-0.980001	0.84	1.24
Q99MD9	Nuclear autoantigenic sperm protein	Nasp	0.911281	-0.134032	0.907933	0.123614			28.7293	28.662	28.7191	28.8561	28.7157	28.9408	-1.23	-0.799999	1.5	0.669998
Q03147	Cyclin-dependent kinase 7	Cdk7	1.31451	0.394527	0.907432	0.123756			23.7916	23.5023	23.353	23.1581	22.881	23.4243	0.0900002	0.0599995	-0.369999	-0.189999
Q9CSU0	Regulation of nuclear pre-mRNA domain-containing protein 1B	Rprd1b	0.902168	-0.148532	0.906651	0.123979			26.4531	26.4148	26.3644	26.6608	26.4201	26.5971	-0.92	0.15	0.759998	-0.34
P60335	Poly(rC)-binding protein 1	Pcbp1	0.922844	-0.115842	0.905732	0.124242			29.3633	29.29	29.2638	29.327	29.4324	29.5052	-0.130001	-0.780003	0.229999	0.130001
Q8R550	SH3 domain-containing kinase-binding protein 1	Sh3kbp1	0.922421	-0.116503	0.905378	0.124343			28.1166	28.0081	28.0659	28.1385	28.1197	28.2819	-0.509998	1.51	0.200001	-0.200001
Q8VE19	WD repeat-containing protein mio	Mios	0.764644	-0.38714	0.904726	0.12453			22.0361	22.3379	22.2923	22.9392	22.337	22.5516	-0.0300007	-0.51	0.0400009	0.140001
P10922	Histone H1.0;Histone H1.0, N-terminally processed	H1f0	1.21513	0.281105	0.904409	0.124621			28.8238	28.9446	28.8498	28.3123	28.7079	28.7546	-0.239998	0.239998	0.600002	-0.709999
Q91V41	Ras-related protein Rab-14	Rab14	1.07396	0.102943	0.904193	0.124683			30.3247	30.2257	30.2053	30.2167	30.1458	30.0844	-0.119999	0.469997	-0.509998	0.119999
Q8R2R9	AP-3 complex subunit mu-2	Ap3m2	1.19068	0.25179	0.903827	0.124788			24.8295	24.6648	24.4716	24.3807	24.5498	24.28	0.0200005	0.0699997	0.209999	-0.130001
Q80YX1	Tenascin	Tnc	1.45236	0.538398	0.903005	0.125024			23.9934	24.4076	24.7081	23.6205	24.2014	23.6721	3.39	0.309999	-0.309999	-0.91	+
P56394	Cytochrome c oxidase copper chaperone	Cox17	1.28418	0.360852	0.902965	0.125036			24.0683	24.3499	24.184	23.9488	23.5109	24.0599
Q8CFE2	UPF0609 protein C4orf27 homolog		1.1614	0.215865	0.902243	0.125244			28.1516	27.9328	28.0071	27.8847	27.6336	27.9256
P70452	Syntaxin-4	Stx4	0.933211	-0.099725	0.90143	0.125479			26.3716	26.3967	26.4933	26.4519	26.5356	26.5732	1.21	1.78	-1.31	-1.3
Q7TSG2	RNA polymerase II subunit A C-terminal domain phosphatase	Ctdp1	1.12783	0.173547	0.899263	0.126106			25.7737	25.6496	25.8131	25.7193	25.471	25.5255	-2.81	0.6	1.12	-0.6
Q8CI78	Required for meiotic nuclear division protein 1 homolog	Rmnd1	1.22997	0.298623	0.897586	0.126594			23.2669	22.8481	22.8109	22.7572	22.6933	22.5794	-0.17	0.359999	0.4	-1.31
Q9D8W5	26S proteasome non-ATPase regulatory subunit 12	Psmd12	0.950455	-0.07331	0.897348	0.126664			29.3061	29.3357	29.2154	29.3482	29.346	29.3829	-0.419998	-0.0299988	0.0299988	0.309998
P63276	40S ribosomal protein S17	Rps17	1.26616	0.340462	0.897316	0.126673			29.956	29.8989	29.7855	29.2068	29.6484	29.7637	-0.539997	-0.219997	0.149998	0.349998
Q6P8I4	PEST proteolytic signal-containing nuclear protein	Pcnp	0.670418	-0.576867	0.897139	0.126725			23.9647	24.7629	24.2989	24.5916	24.9134	25.2522	-0.469999	-1.49	0.699999	0.59
Q9Z0N1	Eukaryotic translation initiation factor 2 subunit 3, X-linked	Eif2s3x	0.754173	-0.407033	0.897036	0.126755			28.1909	28.0065	28.4853	28.5982	28.9267	28.3789	0.0800018	-0.0900002	-0.459999	0.41
P54227	Stathmin	Stmn1	1.12412	0.16879	0.896747	0.126839			29.6202	29.691	29.7478	29.5871	29.3587	29.6068	-0.330002	-0.48	2	0
Q3TC46	Protein PAT1 homolog 1	Patl1	1.23824	0.308297	0.89553	0.127195			23.1257	23.3072	23.3177	22.7545	22.8373	23.2339	0.17	-0.16	-0.33	0.16
P24668	Cation-dependent mannose-6-phosphate receptor	M6pr	1.17216	0.229173	0.895487	0.127208			25.0031	24.941	24.9809	24.9087	24.5166	24.8122	0.0699997	1.02	-1.3	-0.0699997
P54797	Transport and Golgi organization 2 homolog	Tango2	1.15323	0.205678	0.894558	0.12748			23.9808	23.9837	23.7608	23.6726	23.5858	23.85	-0.139999	-0.460001	0.290001	0.15
B9EKI3	TATA element modulatory factor	Tmf1	0.897641	-0.15579	0.89383	0.127694			25.8441	25.8561	26.0818	26.0508	26.1323	26.0663	0.150002	-1.32	-1.28	2.57
Q9D6K8	FUN14 domain-containing protein 2	Fundc2	1.18509	0.244992	0.892941	0.127955			25.7264	25.4023	25.501	25.129	25.3834	25.3824	0.700001	-0.99	-0.1	0.200001
Q9DCW4	Electron transfer flavoprotein subunit beta	Etfb	1.08467	0.117258	0.892375	0.128122			29.5522	29.6463	29.6016	29.5793	29.3892	29.4799	1.38	0.239998	-0.48	-0.239998
Q99J47	Dehydrogenase/reductase SDR family member 7B	Dhrs7b	1.10845	0.148545	0.892033	0.128223			25.8645	25.7003	25.6891	25.6037	25.6941	25.5104	1.12	0.42	-0.769999	-0.42
Q9JKP8	Chromatin accessibility complex protein 1	Chrac1	0.762344	-0.391487	0.891527	0.128373			22.9411	23.1462	23.198	23.3255	23.8634	23.2708	-2.43	0.93	1.05	-0.92
Q9Z2L7	Cytokine receptor-like factor 3	Crlf3	0.857402	-0.221957	0.890669	0.128627			26.9841	26.8926	26.8827	27.2748	27.2304	26.9201
B2RQC6	CAD protein;Glutamine-dependent carbamoyl-phosphate synthase;Aspartate carbamoyltransferase;Dihydroorotase	Cad	0.859416	-0.218572	0.890413	0.128703			28.8573	28.8513	28.7728	28.9482	29.2674	28.9215	-0.260002	-0.799999	0.580002	0.300003
O70591	Prefoldin subunit 2	Pfdn2	0.942236	-0.08584	0.890243	0.128753			26.7472	26.823	26.7665	26.8606	26.9339	26.7998	-0.940001	-0.32	0.539999	0.869999
Q9DD18	D-tyrosyl-tRNA(Tyr) deacylase 1	Dtd1	1.24892	0.320683	0.890087	0.128799			24.9505	25.345	25.2816	24.9075	25.0507	24.6569	0.690001	-0.690001	-1.08	2.85
Q3UHJ0	AP2-associated protein kinase 1	Aak1	1.10199	0.140112	0.889384	0.129008			26.4302	26.2816	26.3514	26.2267	26.1055	26.3107	0.559999	-1.22	-0.67	0.630001
Q8BYM8	Probable cysteine--tRNA ligase, mitochondrial	Cars2	1.24104	0.311553	0.88598	0.130023			23.3466	23.2375	23.3241	23.1652	22.6707	23.1376	-1.22	-0.129999	-0.65	1.05
Q9D7X3	Dual specificity protein phosphatase 3	Dusp3	1.21137	0.276638	0.884154	0.130571			27.2427	27.6168	27.3766	26.986	27.3153	27.105	0.240002	1	-1.17	-0.210001
O08738	Caspase-6;Caspase-6 subunit p18;Caspase-6 subunit p11	Casp6	1.15014	0.201812	0.883667	0.130717			26.9574	26.7864	26.98	26.7105	26.5531	26.8547	-0.73	1.65	0.73	-1.94
P62137	Serine/threonine-protein phosphatase PP1-alpha catalytic subunit	Ppp1ca	0.796296	-0.328623	0.883351	0.130812			28.6182	28.5215	28.5313	28.7425	29.2253	28.689	-0.25	-0.59	-0.149998	0.360001
Q80YV3	Transformation/transcription domain-associated protein	Trrap	0.8466	-0.240248	0.883251	0.130842			25.1264	24.91	24.8933	25.017	25.2802	25.3531	-1.69	0.549999	1.52	-0.549999
Q91YX0	Protein THEMIS2	Themis2	0.864505	-0.210053	0.881883	0.131255			24.343	24.2554	24.1769	24.5726	24.5644	24.2685	-2.17	4.11	-1.06	1.06	+
Q91VN4	MICOS complex subunit Mic25	Chchd6	1.22446	0.29214	0.881456	0.131385			25.0361	24.797	25.0937	24.6689	24.4749	24.9066	0.15	-0.16	0.139999	-0.139999
Q8C9B9	Death-inducer obliterator 1	Dido1	0.877138	-0.189125	0.879622	0.131941			24.6162	24.309	24.5157	24.5891	24.7362	24.6828	-0.83	-2.28	1.09	1.05
P28063	Proteasome subunit beta type-8	Psmb8	0.842088	-0.247957	0.879555	0.131961			27.8674	27.7028	27.5309	28.1238	27.843	27.8781	-3.1	7.82	1.14	-2.12	+
Q9ESW8	Pyroglutamyl-peptidase 1	Pgpep1	1.30754	0.386857	0.87934	0.132026			24.5718	24.4618	24.7871	24.4205	23.8582	24.3813	0.629999	-0.74	-1.48	0.67
Q99J62	Replication factor C subunit 4	Rfc4	0.939736	-0.0896733	0.879064	0.13211			26.4046	26.4543	26.4847	26.6037	26.4615	26.5476	-1.23	0.779999	1.27	-0.51
Q7TMS5	ATP-binding cassette sub-family G member 2	Abcg2	0.850026	-0.234422	0.878176	0.13238			25.7068	25.333	25.5261	25.66	25.8712	25.7378	-1.69	0.610001	-0.210001	0.859999
Q3UDE2	Tubulin--tyrosine ligase-like protein 12	Ttll12	0.871837	-0.19787	0.877682	0.132531			25.1549	25.1883	25.1354	25.4026	25.5103	25.1593	0.119999	-0.749998	-0.119999	0.399998
Q9WUK2	Eukaryotic translation initiation factor 4H	Eif4h	0.855232	-0.225612	0.877096	0.13271			27.3506	27.0626	27.0607	27.2492	27.4916	27.41	-0.229999	-1.17	0.279999	0.290001
Q8BUB4	WD repeat and FYVE domain-containing protein 2	Wdfy2	0.769928	-0.377205	0.876599	0.132862			24.0484	23.4712	23.9102	24.2158	24.3431	24.0027	0.19	2.04	-0.780001	-0.35
Q99M04	Lipoyl synthase, mitochondrial	Lias	0.78255	-0.353745	0.87585	0.133091			22.9881	23.1949	22.8678	23.0972	23.6578	23.3571	1.14	-0.969999	-0.0300007	0.0300007
P59114	Phosphorylated CTD-interacting factor 1	Pcif1	0.638948	-0.64623	0.875616	0.133163			23.445	23.4554	23.7004	23.73	24.8308	23.9786	-1.05	0.390001	1.2	0.0300007
Q3UQN2	F-BAR domain only protein 2	Fcho2	0.952366	-0.0704117	0.875502	0.133198			28.1481	28.2412	28.1575	28.2912	28.2118	28.255	-0.32	1.24	-2	0.32
Q8BU31	Ras-related protein Rap-2c	Rap2c	0.805719	-0.311652	0.874219	0.133592			26.3786	26.23	25.9575	26.6086	26.6142	26.2782	-0.219999	1.82	-0.93	0.219999
P17751	Triosephosphate isomerase	Tpi1	1.17353	0.230858	0.872239	0.134203			31.8889	31.959	32.0986	31.9271	31.5588	31.7679	0.59	0.91	-0.639999	-0.579998
P56960	Exosome component 10	Exosc10	0.873252	-0.19553	0.872152	0.134229			25.4677	25.1774	25.3295	25.5452	25.4026	25.6135	-1.07	-0.00999832	0.32	0.17
Q9QY81	Nuclear pore membrane glycoprotein 210	Nup210	0.912255	-0.132492	0.871752	0.134353			27.3351	27.112	27.2743	27.366	27.4174	27.3355	-1.33	-0.379997	0.779999	0.379997
P35762	CD81 antigen	Cd81	1.28831	0.36548	0.871639	0.134388			25.0408	24.8555	25.0131	24.831	24.2346	24.7473
Q80VP1	Epsin-1	Epn1	0.879323	-0.185535	0.870636	0.134699			26.769	26.7189	26.7845	26.7587	27.0885	26.9818	0.710001	-0.599998	-0.92	0.719999
P40336	Vacuolar protein sorting-associated protein 26A	Vps26a	1.11084	0.151647	0.869889	0.134931			29.6589	29.7792	29.608	29.6089	29.4052	29.577	-0.9	1.55	-0.82	0.310001
Q8R180	ERO1-like protein alpha	Ero1l	1.07409	0.10311	0.869819	0.134953			25.3963	25.3334	25.4458	25.3635	25.2094	25.2933	-0.59	0.0900002	0.66	0.1
P47856	Glutamine--fructose-6-phosphate aminotransferase [isomerizing] 1	Gfpt1	0.907619	-0.139842	0.869546	0.135037			26.3939	26.5246	26.4672	26.5616	26.7281	26.5154	0.309999	-0.309999	-1.21	1.23
P57080	Ubiquitin carboxyl-terminal hydrolase 25	Usp25	1.10397	0.142695	0.869479	0.135058			24.5691	24.5036	24.3786	24.3577	24.2438	24.4217	-0.949999	2.67	0.6	-0.939999
Q9DB73	NADH-cytochrome b5 reductase 1	Cyb5r1	1.14603	0.19665	0.868805	0.135268			25.4297	25.4916	25.3274	25.3121	25.3147	25.032	-0.68	1.75	0.639999	-1.79
Q9D3P8	Plasminogen receptor (KT)	Plgrkt	1.15545	0.20845	0.868526	0.135355			26.0852	25.9184	26.0762	25.8831	25.6261	25.9452	-0.0299988	0.26	-0.379999	-0.140001
Q9EQU5	Protein SET	Set	1.38289	0.467685	0.868247	0.135442			30.2059	29.8558	29.8074	29.2181	29.3303	29.9176	-0.239998	0.189999	0.32	-0.240002
P97760	DNA-directed RNA polymerase II subunit RPB3	Polr2c	0.851474	-0.231965	0.867812	0.135578			24.7716	24.7747	24.8755	25.0662	25.2316	24.82	-0.199999	-0.0299988	0.530001	-0.0699997
Q9CYZ8;Q9D032	Single-stranded DNA-binding protein 2;Single-stranded DNA-binding protein 3	Ssbp2;Ssbp3	0.859133	-0.219047	0.867784	0.135586			23.0504	23.2768	22.9301	23.3975	23.3213	23.1956
Q9DBB8	Trans-1,2-dihydrobenzene-1,2-diol dehydrogenase	Dhdh	1.13074	0.17727	0.866537	0.135976			26.473	26.397	26.2864	26.2437	26.0584	26.3224	-0.0699997	1.66	-0.730001	-0.039999
P39054	Dynamin-2	Dnm2	0.928645	-0.106802	0.866492	0.13599			30.5476	30.3697	30.4903	30.5365	30.6168	30.5748	-0.93	4.9	0.450001	-0.51	+
Q9D771	Transmembrane protein 206	Tmem206	1.40887	0.49454	0.865801	0.136207			25.6586	25.3291	25.3496	25.1435	24.4678	25.2424
P51863	V-type proton ATPase subunit d 1	Atp6v0d1	1.24248	0.313228	0.865584	0.136275			29.4369	29.3274	29.4399	29.158	29.3311	28.7753	-0.33	0.970001	0.26	-0.26
E9Q8I9	Protein furry homolog	Fry	0.718766	-0.476407	0.865066	0.136438			22.2626	22.9015	23.025	23.2209	23.3697	23.0277	-0.41	-0.370001	-0.229999	1.01
Q91YK2	Ribosomal RNA processing protein 1 homolog B	Rrp1b	1.4188	0.504672	0.864349	0.136663			23.5015	23.1839	23.7991	22.7914	22.7781	23.401	-0.809999	1.31	0.900002	-0.49
Q9R1Z7	6-pyruvoyl tetrahydrobiopterin synthase	Pts	1.20885	0.273635	0.864254	0.136693			26.3474	26.416	26.5658	26.4342	26.0337	26.0405	1.02	2.29	-1.8	-1.02
Q61166	Microtubule-associated protein RP/EB family member 1	Mapre1	0.858849	-0.219523	0.863919	0.136799			30.0089	30.2197	30.1975	30.2578	30.5563	30.2706	0.350002	-0.570003	-0.0300026	0.0300026
P54923	[Protein ADP-ribosylarginine] hydrolase	Adprh	1.15629	0.2095	0.863326	0.136985			27.243	27.3861	27.2348	27.185	26.8753	27.175	-0.33	-0.0400009	-0.26	0.539999
Q9EQ61	Pescadillo homolog	Pes1	0.791788	-0.336813	0.863216	0.13702			25.0397	24.5745	24.5003	25.1101	24.9084	25.1065	-1.8	0.5	0.370001	-0.0200005
Q9CQW1	Synaptobrevin homolog YKT6	Ykt6	0.915089	-0.128017	0.862253	0.137324			28.7887	28.7207	28.8384	28.8418	29.0302	28.8598	-0.200001	0.82	-0.51	0.239998
Q99LI2	Chloride channel CLIC-like protein 1	Clcc1	0.924861	-0.112692	0.861326	0.137617			25.3069	25.2991	25.2828	25.4104	25.3036	25.5129	1.75	-0.179998	-0.709999	-0.229999
Q8BYK8	Zinc finger CCCH domain-containing protein 6	Zc3h6	1.42412	0.51007	0.859875	0.138078			24.1706	23.9485	23.966	23.05	23.5322	23.9727	-0.93	4.97	-0.42	0.42	+
Q8BH59	Calcium-binding mitochondrial carrier protein Aralar1	Slc25a12	1.10766	0.147515	0.858578	0.138491			28.0322	28.1255	28.1846	28.0866	27.9558	27.8573	-0.549999	-0.349998	0.849998	0.349998
P62322	U6 snRNA-associated Sm-like protein LSm5	Lsm5	1.0882	0.12194	0.858468	0.138526			25.3761	25.479	25.5246	25.2397	25.3797	25.3944	-0.809999	-0.6	0.82	1.17
Q9CWP6	Motile sperm domain-containing protein 2	Mospd2	1.22002	0.2869	0.857781	0.138746			26.2797	26.1724	25.8691	25.7173	26.0103	25.7329	0.519999	-0.429998	-1.18	0.599998
Q8C172	Ceramide synthase 6	Cers6	0.748621	-0.417692	0.857036	0.138984			24.1449	23.73	24.0722	24.2299	24.7735	24.1968
Q8R5A3	Amyloid beta A4 precursor protein-binding family B member 1-interacting protein	Apbb1ip	0.877393	-0.188705	0.856903	0.139026			29.2695	29.2018	29.3341	29.2681	29.536	29.5674	0.16	6.1	-0.550001	-0.43	+
Q8BHL5	Engulfment and cell motility protein 2	Elmo2	1.37722	0.461763	0.856015	0.139311			24.5658	24.6661	24.4869	24.4639	23.6395	24.2301	1.63	-0.280001	0.280001	-0.799999
Q8C3R1	BRCA1-associated ATM activator 1	Brat1	0.857467	-0.221847	0.854618	0.13976			23.7607	23.5985	23.8402	23.8069	24.1387	23.9192	-1.12	1.31	-1.65	1.22
Q9D8Y0	EF-hand domain-containing protein D2	Efhd2	1.13539	0.183182	0.854595	0.139767			30.6917	30.3578	30.4643	30.2992	30.35	30.315	0.810001	1.33	-0.810001	-2.9
Q8R5F7	Interferon-induced helicase C domain-containing protein 1	Ifih1	1.43968	0.525745	0.854481	0.139804			25.3999	25.2645	24.6903	24.9609	24.3693	24.4471
Q8CHW4	Translation initiation factor eIF-2B subunit epsilon	Eif2b5	0.91224	-0.132515	0.85188	0.140644			26.3064	26.1734	26.2449	26.2681	26.4802	26.3739	-0.92	-0.289999	0.289999	0.609999
Q8BNV1	tRNA (uracil-5-)-methyltransferase homolog A	Trmt2a	0.894417	-0.16098	0.851827	0.140661			26.897	26.8128	26.839	26.994	26.8737	27.164	-2.68	2.07	-0.780001	0.780001
Q9JI46	Diphosphoinositol polyphosphate phosphohydrolase 1	Nudt3	1.34814	0.430965	0.851687	0.140706			23.5663	23.2675	23.4746	22.5936	23.3348	23.0871	0.449999	-0.640001	0.1	-0.1
Q60973	Histone-binding protein RBBP7	Rbbp7	0.925729	-0.111338	0.851539	0.140754			28.9164	28.729	28.8162	28.9866	28.8991	28.9099	-0.529999	0.490002	0.179997	-0.389999
Q8BVG4	Dipeptidyl peptidase 9	Dpp9	0.94822	-0.0767067	0.850078	0.141228			24.8779	24.9309	24.8593	24.9774	25.022	24.8988	-0.34	0.6	0.0100002	-0.0100002
Q80U87	Ubiquitin carboxyl-terminal hydrolase 8	Usp8	0.939211	-0.0904783	0.849477	0.141424			28.1069	28.1486	28.2401	28.2153	28.2374	28.3143	-0.19	0.870001	-1.43	0.19
Q9Z2U1	Proteasome subunit alpha type-5	Psma5	0.874964	-0.192705	0.84905	0.141563			29.3507	29.2367	29.2634	29.3437	29.6714	29.4138	-0.389999	0.150002	-0.100002	0.420002
O70566	Protein diaphanous homolog 2	Diaph2	0.849354	-0.235562	0.848617	0.141704			27.2313	27.1803	27.083	27.2661	27.6427	27.2926
Q18PI6	SLAM family member 5	Cd84	1.51836	0.602518	0.84859	0.141713			25.1474	24.8381	24.6761	24.1438	24.8591	23.8511
P12787	Cytochrome c oxidase subunit 5A, mitochondrial	Cox5a	0.933297	-0.0995917	0.848014	0.141901			28.3641	28.1851	28.2795	28.341	28.3931	28.3934	0.719997	-0.260002	-0.209999	-0.16
Q99L04	Dehydrogenase/reductase SDR family member 1	Dhrs1	0.908537	-0.138383	0.847203	0.142166			27.454	27.6056	27.5283	27.7584	27.5493	27.6954	2.42	-0.389999	-0.33	-0.140001
Q99J21	Mucolipin-1	Mcoln1	1.44963	0.535688	0.846278	0.14247			23.1315	23.597	23.241	22.8744	22.3032	23.1848
O08784	Treacle protein	Tcof1	0.81812	-0.289615	0.845763	0.142639			27.0442	26.7417	26.9105	26.9847	27.1429	27.4377	-0.470001	-0.830002	0.460001	0.280001
A2AB59	Rho GTPase-activating protein 27	Arhgap27	0.818892	-0.288255	0.845711	0.142656			26.0387	25.9759	26.2424	26.2418	26.6465	26.2334	-0.67	3.94	-2.07	0.559999	+
O35350	Calpain-1 catalytic subunit	Capn1	1.09114	0.125832	0.845607	0.14269			27.8623	27.8352	27.7386	27.6585	27.7976	27.6025	2.88	5.42	-3	-3.14	+
P28667	MARCKS-related protein	Marcksl1	0.728198	-0.457597	0.844199	0.143153			25.6393	25.6251	25.7412	26.2574	25.6445	26.4766	1.95	-2.57	-1.23	1.23
Q91VW5	Golgin subfamily A member 4	Golga4	1.17681	0.23488	0.843632	0.14334			24.7593	24.7357	24.8731	24.4328	24.432	24.7987	-2.57	0.120001	0.700001	0.17
Q61103	Zinc finger protein ubi-d4	Dpf2	1.06147	0.0860667	0.843261	0.143463			26.0035	26.1249	26.1012	26.0452	25.9446	25.9816	-1.55	0.83	1.42	-1.47
Q8WTY4	Anamorsin	Ciapin1	1.14136	0.190752	0.84314	0.143503			26.724	26.664	26.8413	26.729	26.4246	26.5034	-0.119999	-0.870001	0.119999	0.869999
Q62383	Transcription elongation factor SPT6	Supt6h	1.44074	0.526813	0.843022	0.143542			24.9521	25.0344	25.0076	24.0182	24.3866	25.0088	-1.41	-1	1.33	1
Q8BX57	PX domain-containing protein kinase-like protein	Pxk	0.937633	-0.092905	0.842643	0.143667			24.8505	24.8545	24.9514	24.9126	25.048	24.9745	-1.52	1.33	-1.89	0.84
Q9DCP2	Sodium-coupled neutral amino acid transporter 3	Slc38a3	1.31099	0.39066	0.842534	0.143703			24.4816	24.2219	24.5825	24.0365	23.7157	24.3618	3.89	-2.07	-0.309999	-0.24	+
P33215	Protein NEDD1	Nedd1	0.91892	-0.121988	0.842396	0.143749			23.1489	23.0365	23.2633	23.2991	23.2693	23.2463	-0.0799999	-1.63	0.549999	0.43
P26638	Serine--tRNA ligase, cytoplasmic	Sars	1.08341	0.115573	0.842342	0.143767			29.9271	29.8918	29.9374	29.7292	29.9268	29.7537	-0.369999	-0.66	0.419998	0.48
P20664	DNA primase small subunit	Prim1	0.846279	-0.240795	0.840529	0.144368			25.6624	25.2373	25.3682	25.6318	25.7491	25.6095	-2.58	1.5	2.51	-1.5
Q923T9	Calcium/calmodulin-dependent protein kinase type II subunit gamma	Camk2g	0.903691	-0.146098	0.840343	0.14443			25.4587	25.2077	25.4033	25.493	25.553	25.4619	1.64	-0.179998	0.139999	-0.299999
Q91VC3	Eukaryotic initiation factor 4A-III;Eukaryotic initiation factor 4A-III, N-terminally processed	Eif4a3	0.932633	-0.100618	0.840103	0.14451			28.1638	28.2511	28.2139	28.3667	28.3524	28.2115
Q8VDC1	FYVE and coiled-coil domain-containing protein 1	Fyco1	1.18697	0.24728	0.8401	0.144511			25.7102	25.449	25.2663	25.2331	25.3039	25.1467	1.07	-1.02	-1.29	-0.389999
A6X919	Probable C-mannosyltransferase DPY19L1	Dpy19l1	0.825037	-0.27747	0.838678	0.144985			24.3125	23.8178	24.092	24.4096	24.2404	24.4047	-0.83	0.360001	-0.33	0.82
Q810U5	Coiled-coil domain-containing protein 50	Ccdc50	0.821512	-0.283647	0.837767	0.145289			27.0602	27.036	27.1898	27.413	27.1044	27.6195	-2.9	2.64	1.76	-1.76
Q922R8	Protein disulfide-isomerase A6	Pdia6	1.0544	0.0764183	0.83771	0.145308			30.2824	30.3478	30.3098	30.3079	30.2243	30.1786	-6.22	3	2.99	-3.26	+
Q8BTJ4	Bis(5-adenosyl)-triphosphatase enpp4	Enpp4	1.28602	0.362912	0.837387	0.145416			23.6273	23.3356	23.7194	23.0242	23.5266	23.0427	-1.18	1.95	-1.23	0.52
Q9D898	Actin-related protein 2/3 complex subunit 5-like protein	Arpc5l	0.863655	-0.211473	0.837229	0.145469			26.1465	26.172	26.0889	26.5729	26.1997	26.2692	0.629999	0.32	-0.92	-0.6
Q91UZ5	Inositol monophosphatase 2	Impa2	0.897319	-0.156307	0.836275	0.145789			24.5078	24.4679	24.5166	24.5993	24.8212	24.5407	2.3	2.21	-2.27	-2.54
A6H8H2	DENN domain-containing protein 4C	Dennd4c	1.10136	0.139285	0.835819	0.145942			24.4083	24.5752	24.5051	24.3534	24.4631	24.2543	2.45	0.74	-1.5	-1.01
Q924D0	Reticulon-4-interacting protein 1, mitochondrial	Rtn4ip1	1.16515	0.220513	0.835581	0.146022			25.8713	25.6939	25.5109	25.6001	25.4149	25.3994	0.51	-0.790001	0.599998	-0.199999
Q8BL74	General transcription factor 3C polypeptide 2	Gtf3c2	0.889176	-0.169458	0.835564	0.146028			23.5482	23.4177	23.4895	23.4823	23.7466	23.7347	-0.18	-0.59	0.859999	1.05
Q9D1H7	Golgi to ER traffic protein 4 homolog	Get4	0.83494	-0.260255	0.835355	0.146098			25.8461	25.5851	25.7153	25.8913	26.2187	25.8174	-0.469999	-0.960001	0.150002	0.58
Q8BT60	Copine-3	Cpne3	1.06194	0.0867083	0.834537	0.146374			28.8627	28.9348	28.9026	28.8799	28.7317	28.8284	-0.119999	0.640001	-0.639999	-0.33
D3Z7P3	Glutaminase kidney isoform, mitochondrial	Gls	0.872246	-0.197193	0.832563	0.147041			27.5778	27.4219	27.4975	27.7071	27.8642	27.5176	-0.809999	2.11	-0.24	-0.43
Q9Z0D9	CX3C chemokine receptor 1	Cx3cr1	0.863728	-0.211352	0.832241	0.14715			25.2219	25.1117	25.2379	25.4926	25.5317	25.1812	-1	3.56	0.16	-0.41	+
Q8R3S6	Exocyst complex component 1	Exoc1	0.944194	-0.082845	0.831216	0.147497			27.5356	27.4114	27.4178	27.5759	27.5394	27.498	-0.299999	-0.219999	-0.199999	0.98
Q921G8	Gamma-tubulin complex component 2	Tubgcp2	1.11925	0.162532	0.830352	0.147791			25.6737	25.589	25.6338	25.5378	25.2961	25.5749	0.439999	-0.439999	1.14	-0.609999
Q9D6U8	Protein FAM162A	Fam162a	1.14455	0.194777	0.82921	0.14818			26.8074	26.5883	26.7831	26.6818	26.5212	26.3915	0.76	-0.59	-0.210001	0.210001
Q810A7	ATP-dependent RNA helicase DDX42	Ddx42	0.878907	-0.186218	0.827918	0.148622			28.8675	28.727	28.7542	28.8861	29.1586	28.8627	-0.559998	-0.149998	0.360001	0.549999
P37040	NADPH--cytochrome P450 reductase	Por	1.20638	0.270682	0.82783	0.148652			28.1284	28.2295	28.3078	27.8897	27.7412	28.2228	0.349998	-0.670002	-0.200001	0.27
Q9Z0F8	Disintegrin and metalloproteinase domain-containing protein 17	Adam17	1.16766	0.223615	0.827031	0.148925			25.1128	25.269	25.1638	25.1879	24.8085	24.8784	0.42	0.43	-1.83	-0.0200005
P15307	Proto-oncogene c-Rel	Rel	0.838944	-0.253353	0.826625	0.149065			24.5614	24.7292	24.6976	24.7103	24.8747	25.1633	-1.13	2.97	0.34	-1.08
Q80Y56	Rabenosyn-5	Rbsn	0.760278	-0.395402	0.826069	0.149256			24.5974	24.5722	24.6141	24.6654	25.4133	24.8912
Q7TN29	Stromal membrane-associated protein 2	Smap2	0.776013	-0.365847	0.825919	0.149307			27.408	27.1828	27.0648	27.2837	27.9027	27.5667	-1.12	1.6	-0.839998	0.839998
Q9D9V3	Ethylmalonyl-CoA decarboxylase	Echdc1	1.13524	0.182993	0.825284	0.149526			25.3386	25.2259	25.0871	25.0657	24.8958	25.1412	2.51	-1.18	-1.19	0.92
P27048;P63163	Small nuclear ribonucleoprotein-associated protein B;Small nuclear ribonucleoprotein-associated protein N	Snrpb;Snrpn	0.935126	-0.0967667	0.824707	0.149724			27.0519	26.992	26.9073	27.012	27.1061	27.1234	-0.580002	-0.700001	0.619999	0.580002
Q8K310	Matrin-3	Matr3	1.13359	0.180893	0.824278	0.149872			29.2152	29.1832	29.1707	29.1758	28.8274	29.0232	-0.200001	-0.98	0.380001	0.200001
P30993	C5a anaphylatoxin chemotactic receptor 1	C5ar1	0.7028	-0.508813	0.823783	0.150043			22.2997	21.8597	22.612	22.4749	23.1097	22.7132
P35601	Replication factor C subunit 1	Rfc1	0.891043	-0.166433	0.822953	0.150331			24.159	24.2367	24.0452	24.448	24.3049	24.1872	-0.73	0.0799999	0.539999	-0.0799999
Q99LG4	Tetratricopeptide repeat protein 5	Ttc5	0.88747	-0.17223	0.822807	0.150381			23.9608	23.684	23.8342	24.0872	24.0102	23.8984	-1.54	-1.45	0.98	1.22
Q3TBT3	Stimulator of interferon genes protein	Tmem173	0.61721	-0.696167	0.822468	0.150498			26.6146	25.3665	25.7568	26.3465	26.7855	26.6944	-1.76	5.71	-0.210001	0.210001	+
Q6PFQ7	Ras GTPase-activating protein 4	Rasa4	0.88778	-0.171727	0.822393	0.150524			27.5117	27.6816	27.4867	27.8033	27.8098	27.582	-1.09	4.83	-0.400002	-0.310001	+
Q9D1J3	SAP domain-containing ribonucleoprotein	Sarnp	0.796255	-0.328698	0.820992	0.151011			27.8636	27.6013	27.9381	27.94	28.0126	28.4364	-0.439999	-0.459999	1.02	0.220001
Q9QUJ7	Long-chain-fatty-acid--CoA ligase 4	Acsl4	0.90462	-0.144617	0.820206	0.151284			25.1527	25.2454	25.2129	25.4867	25.3377	25.2205	-3.07	0.4	1.95	-0.4
Q61234	Alpha-1-syntrophin	Snta1	0.848515	-0.236988	0.819341	0.151586			24.4178	24.7222	24.7004	24.9399	24.9435	24.6679	2.6	0.860001	-0.860001	-1.89
P97300	Neuroplastin	Nptn	1.27528	0.35081	0.818544	0.151864			26.0766	25.5373	26.0561	25.6316	25.3575	25.6286	-0.370001	0.960001	0.370001	-1.32
Q61210	Rho guanine nucleotide exchange factor 1	Arhgef1	1.12188	0.165913	0.818286	0.151955			26.0128	26.1635	26.1566	25.9484	26.082	25.8048	-0.889999	0.67	-0.76	0.19
Q6P549	Phosphatidylinositol 3,4,5-trisphosphate 5-phosphatase 2	Inppl1	1.08646	0.119635	0.818274	0.151959			25.587	25.7382	25.5965	25.6138	25.4635	25.4855	0.530001	-0.530001	-4.83	1.74	+
Q91XF0	Pyridoxine-5-phosphate oxidase	Pnpo	1.11667	0.159207	0.817768	0.152136			26.0121	25.9236	26.061	25.7387	25.9992	25.7812	-0.18	2.59	0.18	-1.61
Q4PJX1	Protein odr-4 homolog	Odr4	1.32807	0.409328	0.817197	0.152336			24.1342	24.8383	24.1984	23.8853	23.9743	24.0832	-0.27	0.860001	0.200001	-0.77
Q9DBU0	Transmembrane 9 superfamily member 1	Tm9sf1	1.24132	0.311872	0.813262	0.153723			24.6986	24.2417	24.5122	24.1382	23.9872	24.3915	0.939999	-0.16	-0.19	0.110001
Q9D2R6	Cytochrome c oxidase assembly factor 3 homolog, mitochondrial	Coa3	1.22525	0.293078	0.813204	0.153743			25.5652	25.9626	25.6108	25.6389	25.3229	25.2975	0.15	1.27	0.139999	-1.51
O35654	DNA polymerase delta subunit 2	Pold2	0.764132	-0.388107	0.813042	0.153801			24.1837	23.9082	23.7079	24.139	24.6664	24.1588	-2.21	0.629999	1.08	-0.629999
O88685	26S protease regulatory subunit 6A	Psmc3	0.933732	-0.09892	0.812763	0.1539			29.8635	29.7889	29.712	29.9551	29.8705	29.8355	-0.209999	-0.119999	-0.330002	0.470001
Q60737	Casein kinase II subunit alpha	Csnk2a1	1.23912	0.309317	0.81254	0.153978			26.1688	25.9446	25.939	25.395	25.9135	25.8159	-0.0299988	-0.68	0.0299988	0.509998
B2RXC1	Trafficking protein particle complex subunit 11	Trappc11	1.03762	0.0532733	0.812302	0.154063			26.3673	26.3077	26.3891	26.2859	26.2808	26.3376	-0.459999	0.879999	-0.939999	0.690001
Q8K0C9	GDP-mannose 4,6 dehydratase	Gmds	0.949082	-0.075395	0.811885	0.154211			25.6423	25.5138	25.6054	25.656	25.6322	25.6995	-0.940001	0.429998	-0.429998	1.45
Q8BP40	Lysophosphatidic acid phosphatase type 6	Acp6	1.0903	0.124722	0.809632	0.155013			25.2499	25.1905	25.2489	24.9878	25.1022	25.2251	0.790001	0.43	-0.75	-0.43
Q9Z0H7	B-cell lymphoma/leukemia 10	Bcl10	0.795646	-0.329802	0.809008	0.155236			23.2908	23.2625	23.024	23.6328	23.7428	23.1911	-1.36	2.29	-0.640001	0.640001
P70202	Latexin	Lxn	1.26397	0.337962	0.808842	0.155295			25.4682	25.42	25.5311	25.2809	24.7572	25.3673	3.14	-0.91	0.789999	-0.84
Q9CQ75	NADH dehydrogenase [ubiquinone] 1 alpha subcomplex subunit 2	Ndufa2	1.15197	0.204102	0.808801	0.15531			27.5753	27.3142	27.6346	27.1996	27.2955	27.4166	0.66	-0.34	0.629999	-0.110001
P26350	Prothymosin alpha;Prothymosin alpha, N-terminally processed;Thymosin alpha	Ptma	1.31102	0.390692	0.808631	0.15537			29.8337	29.701	30.1267	29.5607	29.1492	29.7795	-1.66	-0.769999	0.769999	0.16
Q8BHS6	Armadillo repeat-containing X-linked protein 3	Armcx3	1.34686	0.429597	0.805763	0.1564			22.5156	22.8177	23.0627	22.7164	22.0659	22.3249	-0.1	-0.42	0.0699997	0.459999
Q9Z0P5	Twinfilin-2	Twf2	0.935967	-0.09547	0.805604	0.156457			30.2083	30.1463	30.0675	30.2179	30.3068	30.1838	-0.1	1.63	-0.380001	-0.110001
Q80U95	Ubiquitin-protein ligase E3C	Ube3c	0.857754	-0.221363	0.805449	0.156513			24.2601	24.6443	24.5738	24.808	24.6643	24.6699	-1.22	-0.73	1.27	0.73
Q8C2K5	RAS protein activator like-3	Rasal3	1.07222	0.100607	0.804507	0.156853			25.5088	25.5135	25.4136	25.371	25.299	25.4641	-0.82	4.41	0.0300007	-0.309999	+
Q99KN2	Probable cytosolic iron-sulfur protein assembly protein CIAO1	Ciao1	1.20257	0.266118	0.803799	0.157109			26.1339	26.4757	26.4325	26.2813	25.9062	26.0563	0.24	0.9	-0.470001	-0.75
Q6PIE5	Sodium/potassium-transporting ATPase subunit alpha-2	Atp1a2	1.14541	0.195863	0.803615	0.157176			27.9625	28.1343	28.3293	27.8704	27.9946	27.9736	2.83	-0.689999	-0.82	0.630001
Q8CFJ7	Solute carrier family 25 member 45	Slc25a45	0.747761	-0.419352	0.803286	0.157295			24.7241	24.0123	24.5748	24.6781	25.0456	24.8455	-0.75	2.3	-0.0299988	0.0299988
Q9CZU3	Superkiller viralicidic activity 2-like 2	Skiv2l2	0.920144	-0.120068	0.80299	0.157402			28.1468	28.0294	28.0502	28.0778	28.2524	28.2565	-1.16	0.360001	0.079998	0.0699997
O55236	mRNA-capping enzyme;Polynucleotide 5-triphosphatase;mRNA guanylyltransferase	Rngtt	1.17699	0.235098	0.802708	0.157504			27.6589	27.4301	27.8385	27.469	27.2754	27.4778	-1.94	-0.4	0.969999	0.4
Q5F2E7	Nuclear fragile X mental retardation-interacting protein 2	Nufip2	0.840049	-0.251455	0.801859	0.157812			23.679	24.1439	24.0401	24.1638	24.2731	24.1804	0.84	-1.51	-0.58	0.84
P04184	Thymidine kinase, cytosolic	Tk1	0.801446	-0.319323	0.801366	0.157992			24.8855	24.6083	24.7675	25.0002	25.3896	24.8295	-0.17	2.11	0.17	-2
Q9ET22	Dipeptidyl peptidase 2	Dpp7	1.20104	0.26428	0.801213	0.158047			25.6611	25.629	25.4273	25.0547	25.509	25.3608	-0.24	2.76	-0.290001	-0.450001
Q9Z1T1	AP-3 complex subunit beta-1	Ap3b1	1.18913	0.24991	0.800571	0.158281			28.8212	28.7162	28.4262	28.2415	28.5115	28.4608	0.0100002	1.56	-0.75	-0.0100002
Q9D023	Mitochondrial pyruvate carrier 2	Mpc2	1.12226	0.166413	0.800278	0.158388			26.7975	26.507	26.6718	26.4727	26.4234	26.5809	0.269999	-0.459999	0.570002	-0.120001
Q8BKT3	GC-rich sequence DNA-binding factor 2	Gcfc2	0.878938	-0.186167	0.799996	0.158491			22.3264	22.6689	22.4649	22.6996	22.7265	22.5926	-0.619999	0.15	-0.0900002	0.450001
O35943	Frataxin, mitochondrial;Frataxin intermediate form;Frataxin mature form	Fxn	0.841457	-0.249038	0.799773	0.158572			25.207	24.9199	25.256	25.3235	25.5677	25.2388	0.5	-1.01	0.460001	-0.5
P47968	Ribose-5-phosphate isomerase	Rpia	0.849688	-0.234995	0.798323	0.159103			24.5735	24.4496	24.3828	24.5341	24.9452	24.6317	-1.13	-0.77	0.709999	1.2
Q99PG2	Opioid growth factor receptor	Ogfr	1.30472	0.383738	0.79697	0.159599			25.1767	24.9377	24.6693	24.5768	24.2394	24.8163	-0.119999	-0.99	0.119999	1.17
Q9DCF9	Translocon-associated protein subunit gamma	Ssr3	1.14275	0.19251	0.795898	0.159993			27.2329	27.2495	27.0516	26.8089	27.0289	27.1187
Q8BSU7	MOB kinase activator 3A	Mob3a	0.76711	-0.382495	0.79587	0.160004			23.5201	24.1693	23.8189	24.4156	24.0053	24.2348
Q60848	Lymphocyte-specific helicase	Hells	0.90041	-0.151347	0.795042	0.160309			23.2748	23.2922	23.2626	23.5673	23.2665	23.4498	-2.59	2.28	4.27	-2.97	+
Q9JKY5	Huntingtin-interacting protein 1-related protein	Hip1r	0.652735	-0.615432	0.794883	0.160368			22.8436	22.5007	23.2912	23.1918	24.0425	23.2474	-0.299999	-2	0.299999	2
Q8C0I1	Alkyldihydroxyacetonephosphate synthase, peroxisomal	Agps	0.921837	-0.117417	0.794828	0.160388			27.8955	27.9045	27.8325	28.08	27.8687	28.036	0.0599995	0.669998	-0.950001	-0.0599995
Q9Z199;P63271	Transcription elongation factor SPT4-B;Transcription elongation factor SPT4-A	Supt4h1b;Supt4h1a	1.20314	0.266805	0.794057	0.160673			24.7501	24.6381	24.5271	24.2487	24.2129	24.6532
Q9CWQ0	Diphthine synthase	Dph5	1.26657	0.34093	0.793837	0.160754			24.4607	24.1534	23.9253	24.0711	23.7963	23.6492	0.68	-1.36	-1.8	2.05
Q3UVG3	Protein FAM91A1	Fam91a1	0.894925	-0.160162	0.793655	0.160822			26.8324	26.7005	26.7201	26.7903	27.0717	26.8715	0.26	-0.26	-0.440001	0.410002
Q3UND0	Src kinase-associated phosphoprotein 2	Skap2	1.08106	0.112452	0.793256	0.16097			27.8315	27.8349	27.7722	27.8157	27.6023	27.6831	-0.690001	5.16	-0.820002	0.130001	+
Q61941	NAD(P) transhydrogenase, mitochondrial	Nnt	0.909061	-0.137552	0.791794	0.161512			30.4611	30.2736	30.3639	30.4724	30.6182	30.4205	0.509998	0.98	-0.509998	-1.3
P15327	Bisphosphoglycerate mutase	Bpgm	1.36718	0.451198	0.791577	0.161593			24.0109	24.1882	24.4238	23.8652	23.3071	24.0971	1.86	-1.86	-1.88	2.67
P70372	ELAV-like protein 1	Elavl1	1.17084	0.227548	0.790951	0.161826			28.9396	28.9029	28.8142	28.9081	28.4899	28.576	-0.66	-0.25	0.400002	0.420002
P51881	ADP/ATP translocase 2;ADP/ATP translocase 2, N-terminally processed	Slc25a5	1.09843	0.13544	0.790938	0.161831			31.4376	31.5432	31.5045	31.4778	31.2269	31.3743	0.52	0.18	-0.0699997	-0.509998
Q99N94	39S ribosomal protein L9, mitochondrial	Mrpl9	1.15367	0.20623	0.790857	0.161861			24.2851	24.236	24.2167	23.8376	24.2484	24.0332	0.110001	-0.52	0.58	-0.110001
P70236	Dual specificity mitogen-activated protein kinase kinase 6	Map2k6	1.10526	0.14438	0.790621	0.161949			26.1403	26.0954	26.1548	26.0698	25.821	26.0666	0.15	-0.15	0.970001	-0.939999
P51410	60S ribosomal protein L9	Rpl9	0.930695	-0.10362	0.790403	0.162031			30.0978	30.0936	29.978	30.0741	30.2317	30.1745	-0.720001	0.789997	-0.16	0.16
Q9R207	Nibrin	Nbn	1.2131	0.278693	0.789375	0.162414			24.2081	23.7845	23.8722	23.5259	23.6386	23.8642
Q9D071	MMS19 nucleotide excision repair protein homolog	Mms19	0.977085	-0.0334433	0.788168	0.162867			27.3295	27.3835	27.3801	27.3804	27.4092	27.4039	0.24	1.4	-0.65	-0.24
Q60598	Src substrate cortactin	Cttn	0.71833	-0.477282	0.788064	0.162906			26.1137	26.2344	26.6125	26.7047	26.4436	27.2441	0.779999	-3.65	0.269999	-0.269999	+
P63158	High mobility group protein B1	Hmgb1	0.923436	-0.114917	0.787828	0.162994			31.6209	31.5698	31.5849	31.6166	31.6694	31.8344	-0.470001	0.369999	0.549999	0
Q8R3B7	Bromodomain-containing protein 8	Brd8	0.79448	-0.331917	0.78732	0.163185			22.2449	22.0098	22.0954	22.085	22.645	22.6159	-1.18	-0.77	1.67	0.77
Q3U0K8	Prolyl 3-hydroxylase OGFOD1	Ogfod1	0.753105	-0.409077	0.786886	0.163348			21.8943	21.9933	22.4503	22.8477	22.4291	22.2883	0.480001	0.810001	-0.91	-0.27
Q9CQN7	39S ribosomal protein L41, mitochondrial	Mrpl41	1.22369	0.291235	0.786857	0.163359			23.9472	24.018	23.9756	23.7489	23.37	23.9481
Q921H8;Q8VCH0	3-ketoacyl-CoA thiolase A, peroxisomal;3-ketoacyl-CoA thiolase B, peroxisomal	Acaa1a;Acaa1b	0.885026	-0.176208	0.786531	0.163482			27.5899	27.8118	27.672	27.8707	28.0053	27.7263
O88477	Insulin-like growth factor 2 mRNA-binding protein 1	Igf2bp1	0.854688	-0.22653	0.786478	0.163501			23.7093	23.6038	23.9234	24.041	24.0888	23.7862	0.359999	-0.300001	0	0
Q8CIM8	Integrator complex subunit 4	Ints4	0.882291	-0.180673	0.78645	0.163512			25.0466	25.0724	24.9682	25.0131	25.3502	25.2659	-0.599998	-0.200001	0.369999	0.299999
O35218	Cleavage and polyadenylation specificity factor subunit 2	Cpsf2	0.927881	-0.107988	0.785979	0.16369			26.0204	25.8885	25.9355	26.0933	25.9566	26.1184	-0.710001	-0.160002	0.76	0.160002
P08122	Collagen alpha-2(IV) chain;Canstatin	Col4a2	0.81463	-0.295783	0.78547	0.163882			24.2167	24.1363	24.4112	24.6855	24.2445	24.7216	-0.379999	2.09	-0.17	-0.48
Q91ZU6	Dystonin	Dst	1.09866	0.135742	0.784615	0.164205			28.0251	28.1333	27.9664	27.9424	27.9921	27.783	0.329998	-0.779999	-0.329998	0.98
Q8BYU6	Torsin-1A-interacting protein 2	Tor1aip2	1.18119	0.240245	0.78318	0.164748			24.9544	24.8584	24.6394	24.5908	24.3864	24.7543	0.539999	-0.33	-2.16	0.389999
P40630	Transcription factor A, mitochondrial	Tfam	1.40426	0.489808	0.783121	0.16477			24.6846	24.5644	24.6301	23.7726	23.9355	24.7016	-0.0299988	-0.42	0.18	-0.419998
P42208	Septin-2	2019-09-02	0.854184	-0.227382	0.782359	0.16506			29.3822	29.2754	29.3917	29.5103	29.8259	29.3952
P33610	DNA primase large subunit	Prim2	0.759913	-0.396093	0.781452	0.165405			25.6686	25.3865	25.5476	25.5841	26.3358	25.8711	-4.16	1.05	0.779999	-0.48	+
Q99LI8	Hepatocyte growth factor-regulated tyrosine kinase substrate	Hgs	1.12262	0.166867	0.781382	0.165431			26.6749	26.6856	26.8229	26.4925	26.4582	26.7322	0.4	-0.640001	-0.25	0.559999
P23506	Protein-L-isoaspartate(D-aspartate) O-methyltransferase	Pcmt1	0.909303	-0.137167	0.781146	0.165521			27.3797	27.2988	27.4696	27.5225	27.4073	27.6297	-0.129999	-0.27	0.34	0.139999
P14576	Signal recognition particle 54 kDa protein	Srp54	0.91776	-0.123812	0.780859	0.165631			28.1324	28.0365	28.0234	28.0886	28.309	28.1662	-0.0600014	-0.319998	-0.0500011	0.459999
O55131	Septin-7	2019-09-07	0.922199	-0.11685	0.780754	0.165671			29.4996	29.5854	29.6342	29.7803	29.5854	29.7041
Q9D7N6	39S ribosomal protein L30, mitochondrial	Mrpl30	1.29296	0.370678	0.780091	0.165924			23.1701	23.0568	23.5784	22.6195	22.9336	23.1401	-0.869999	0.4	0.58	-0.4
Q9WVA4	Transgelin-2	Tagln2	1.04115	0.0581767	0.779045	0.166324			29.6073	29.6149	29.5781	29.5749	29.5739	29.4768	-0.57	0.57	-1.38	1.25
P49962	Signal recognition particle 9 kDa protein	Srp9	1.20653	0.270868	0.778766	0.166431			26.2409	26.2781	26.233	25.9991	25.694	26.2463	-0.439999	1.16	0.0999985	-0.0999985
O88522	NF-kappa-B essential modulator	Ikbkg	1.11439	0.15626	0.777811	0.166797			25.6466	25.8971	25.7099	25.6867	25.5983	25.4997	0.639999	-0.200001	-0.380001	-0.41
P17426	AP-2 complex subunit alpha-1	Ap2a1	1.10739	0.147165	0.777433	0.166943			28.6301	28.6801	28.555	28.5738	28.5322	28.3178	0.220001	0.0500031	-0.320003	0.25
A6H5Z3	Exocyst complex component 6B	Exoc6b	0.855291	-0.225513	0.777404	0.166954			26.019	25.834	25.7164	25.989	26.283	25.9739	-0.25	-1.21	0.25	1.08
P47791	Glutathione reductase, mitochondrial	Gsr	1.19637	0.258663	0.777332	0.166981			28.816	28.9255	29.1145	28.9453	28.5789	28.5558	-0.33	0.15	0.320002	-0.0100002
Q8C0E3	Tripartite motif-containing protein 47	Trim47	1.31007	0.389642	0.775415	0.16772			24.2153	24.2865	24.4092	24.2382	24.021	23.4829	2.54	2.76	-2.94	-2.88
Q8C050	Ribosomal protein S6 kinase alpha-5	Rps6ka5	0.887865	-0.171588	0.775225	0.167793			23.9385	23.8803	24.0052	23.978	24.0636	24.2972	-0.120001	0.120001	0.669998	-0.66
Q6RT24	Centromere-associated protein E	Cenpe	1.10581	0.145107	0.774986	0.167886			25.5369	25.264	25.4306	25.2276	25.3326	25.236
Q99L27	GMP reductase 2	Gmpr2	0.839538	-0.252332	0.773965	0.168281			28.8803	28.5313	28.6785	28.8508	29.1706	28.8257	-0.879999	1.08	0.0300007	-0.0300007
Q9D6J3	Coiled-coil domain-containing protein 94	Ccdc94	0.889879	-0.168318	0.773698	0.168385			24.4952	24.4486	24.2575	24.6918	24.4533	24.5612	-1.15	-0.230001	1.17	-0.200001
Q8BVF2	Phosducin-like protein 3	Pdcl3	0.847397	-0.23889	0.772638	0.168796			27.6184	27.7847	27.6266	27.8585	28.1668	27.7212	-0.99	-0.139999	0.139999	0.289999
O88811	Signal transducing adapter molecule 2	Stam2	1.0748	0.104062	0.772271	0.168939			25.6244	25.5801	25.5075	25.5044	25.364	25.5314	0.24	-0.429998	0.34	0.0100002
Q8CII2	Cell division cycle protein 123 homolog	Cdc123	0.884349	-0.177312	0.771282	0.169324			26.0848	26.0456	26.0919	26.2069	26.4512	26.0961	-0.4	0.35	-1.08	0.549999
Q9JHG7	Phosphatidylinositol 4,5-bisphosphate 3-kinase catalytic subunit gamma isoform	Pik3cg	0.944425	-0.0824917	0.770932	0.16946			27.8651	27.8153	27.8887	27.8906	28.0273	27.8987	-1.59	5.76	1.16	-1.17	+
O70492	Sorting nexin-3	Snx3	0.735238	-0.443717	0.770582	0.169597			28.043	28.2854	28.085	28.226	29.0745	28.444	-0.27	0.880001	-1.11	0.27
P62627	Dynein light chain roadblock-type 1	Dynlrb1	1.14347	0.193415	0.77042	0.16966			26.6921	27.0091	27.0056	26.6949	26.6332	26.7984	-0.150002	-1.25	0.0400009	0.920002
Q9Z210	Peroxisomal membrane protein 11B	Pex11b	1.25057	0.322583	0.770044	0.169807			23.637	24.234	24.067	23.767	23.689	23.5142	0.19	-0.19	-0.809999	0.290001
Q8R081	Heterogeneous nuclear ribonucleoprotein L	Hnrnpl	0.942657	-0.085195	0.769609	0.169977			30.8799	30.7872	30.8274	30.9885	30.8387	30.9229	-0.079998	-0.380001	0.119999	0.16
Q5SVQ0	Histone acetyltransferase KAT7	Kat7	0.838101	-0.254803	0.769508	0.170017			22.3854	22.0825	21.8811	22.306	22.3577	22.4498	-1.64	0.66	0.93	-0.66
Q9D7M8	DNA-directed RNA polymerase II subunit RPB4	Polr2d	0.834763	-0.260562	0.768588	0.170377			25.6873	25.9124	25.8225	26.0608	26.317	25.8262	-2.28	0.219999	1.47	-1.12
P70188	Kinesin-associated protein 3	Kifap3	1.15907	0.212967	0.767876	0.170657			23.9917	24.2247	24.3818	24.0996	23.9579	23.9018	-0.16	-0.9	0.76	0.35
Q8BKX6	Serine/threonine-protein kinase SMG1	Smg1	0.846261	-0.240825	0.767873	0.170658			23.5801	23.7557	23.6107	23.6232	24.0006	24.0451	-2.78	1.27	2.63	-1.27
Q8BY35	FYVE, RhoGEF and PH domain-containing protein 2	Fgd2	0.904792	-0.144342	0.767138	0.170947			27.0052	26.9382	26.9731	27.2003	26.9476	27.2015	-1.08	6.7	-0.879999	0.759998	+
O55060	Thiopurine S-methyltransferase	Tpmt	1.18142	0.240525	0.766837	0.171066			24.7014	25.0372	25.0006	24.8655	24.602	24.55	1.56	-0.690001	-0.18	0.18
P59672	Ankyrin repeat and SAM domain-containing protein 1A	Anks1a	0.866673	-0.20644	0.766551	0.171178			25.3417	25.2793	25.2237	25.3581	25.726	25.3798
Q9DCT1	1,5-anhydro-D-fructose reductase	Akr1e2	0.917214	-0.12467	0.765641	0.171538			26.2122	26.152	26.1513	26.2496	26.4382	26.2018
Q8JZQ2	AFG3-like protein 2	Afg3l2	1.06478	0.09055	0.764262	0.172083			26.2627	26.2963	26.2499	26.2818	26.107	26.1484	0.0200005	0.26	-0.0200005	-0.0400009
P12382	ATP-dependent 6-phosphofructokinase, liver type	Pfkl	1.15701	0.210398	0.763727	0.172295			27.7211	27.7036	27.7026	27.7513	27.3573	27.3875	0.299999	-0.200001	-0.68	0.229999
O89079	Coatomer subunit epsilon	Cope	0.877454	-0.188605	0.762809	0.17266			27.6478	27.5146	27.4754	27.6669	27.9333	27.6033	-0.079998	0.079998	-0.450001	0.25
O70152	Dolichol-phosphate mannosyltransferase subunit 1	Dpm1	1.08073	0.112008	0.762614	0.172737			26.853	26.6527	26.7978	26.7172	26.612	26.6383	-0.539999	0.139999	-0.33	0.27
Q8K296	Myotubularin-related protein 3	Mtmr3	0.808677	-0.306365	0.761397	0.173222			22.7313	23.2773	23.2045	23.4524	23.4431	23.2367	0.630001	0.710001	-1.1	0.790001
Q99K51	Plastin-3	Pls3	1.05002	0.0704183	0.761278	0.173269			26.7961	26.8103	26.7056	26.7153	26.6476	26.7378	-0.0499992	-1.02	0.35	0.0499992
Q8BXA5	Cleft lip and palate transmembrane protein 1-like protein	Clptm1l	1.09139	0.126162	0.760457	0.173597			25.7833	25.6099	25.6745	25.528	25.4864	25.6748	-1.48	-0.57	0.75	1
Q8VD66	Abhydrolase domain-containing protein 4	Abhd4	0.910929	-0.13459	0.759928	0.173809			24.6709	24.8407	24.6604	24.8742	24.9481	24.7534	2.64	-1.49	-2.37	1.49
P47758	Signal recognition particle receptor subunit beta	Srprb	1.19102	0.252203	0.759869	0.173832			26.9772	26.8726	27.0997	26.7039	26.5069	26.9821
Q9JJ11	Transforming acidic coiled-coil-containing protein 3	Tacc3	0.818777	-0.288458	0.758863	0.174236			22.7234	23.1319	23.1932	23.4869	23.1746	23.2524	-0.769999	-0.0599995	1.44	0.0599995
Q6PGF7	Exocyst complex component 8	Exoc8	0.893376	-0.16266	0.758695	0.174303			25.4194	25.3901	25.342	25.5218	25.7237	25.394	-0.65	0.0499992	-0.0499992	0.459999
Q61249	Immunoglobulin-binding protein 1	Igbp1	1.0882	0.121942	0.758626	0.174331			27.6928	27.4688	27.5715	27.4628	27.3907	27.5137	-0.719999	0.75	-0.5	0.209999
P62071	Ras-related protein R-Ras2	Rras2	0.797803	-0.325895	0.755137	0.175737			25.1706	24.9719	25.0893	25.4712	25.0457	25.6926	-0.639999	0.589998	-0.619999	2.05
Q9QZL0	Receptor-interacting serine/threonine-protein kinase 3	Ripk3	0.768973	-0.378995	0.755006	0.17579			24.2441	23.7472	23.4876	24.3203	24.1924	24.1032	-1.01	3.24	-1.47	1.01
Q8CCF0	U4/U6 small nuclear ribonucleoprotein Prp31	Prpf31	0.907076	-0.140705	0.752571	0.176778			26.2018	26.255	26.1204	26.302	26.219	26.4784	-0.809999	-0.210001	0.570002	0.230001
Q80TA6	Myotubularin-related protein 12	Mtmr12	0.86161	-0.214893	0.751064	0.177393			22.3344	22.1861	22.6021	22.6831	22.5694	22.5148	-3.45	-0.199999	-0.48	1.13	+
Q99M51	Cytoplasmic protein NCK1	Nck1	1.05322	0.0748033	0.749705	0.177949			26.1302	26.1406	26.0188	26.0576	25.9759	26.0316	0.0499992	0.780001	-0.74	-0.0499992
Q9CYI0	Protein Njmu-R1		0.818566	-0.28883	0.749614	0.177986			25.7056	25.7089	25.8013	25.8996	26.3719	25.8107
O88983	Syntaxin-8	Stx8	1.18468	0.244502	0.749594	0.177994			25.66	25.3871	25.2722	25.2143	25.3512	25.0202	0.0900002	-0.209999	-0.229999	0.130001
Q6P2B1	Transportin-3	Tnpo3	0.868281	-0.203767	0.749471	0.178045			26.1824	26.0018	26.1557	26.237	26.5373	26.1769	-0.360001	-0.16	0.15	0.440001
Q9CXW2	28S ribosomal protein S22, mitochondrial	Mrps22	1.18135	0.240433	0.748365	0.178499			26.5179	26.5424	26.7045	26.1651	26.2661	26.6123	0.18	-0.229999	0.41	-0.32
Q8BH04	Phosphoenolpyruvate carboxykinase [GTP], mitochondrial	Pck2	0.868798	-0.202907	0.74775	0.178752			26.9207	26.7042	26.6591	26.7835	27.1048	27.0044	0.77	1.21	-0.75	-1.02
Q8K1X4		Nckap1l	0.876216	-0.190642	0.747717	0.178765			30.1169	29.8519	29.9815	29.9969	30.2674	30.2578	-3.27	7.72	1.61	-2.41	+
Q62446	Peptidyl-prolyl cis-trans isomerase FKBP3	Fkbp3	1.16455	0.219777	0.747608	0.17881			29.2911	29.3262	29.4147	29.2272	28.8662	29.2793	-0.5	-0.98	0.630001	0.66
P97310	DNA replication licensing factor MCM2	Mcm2	0.831999	-0.265347	0.746291	0.179353			28.0428	27.8049	27.8601	27.8758	28.3344	28.2936	-3.51	1.39	1.76	-1.11	+
Q9CYA6	Zinc finger CCHC domain-containing protein 8	Zcchc8	0.86304	-0.2125	0.745762	0.179572			25.6859	25.4394	25.6939	25.6761	26.0132	25.7674	-2.42	0.620001	0.229999	-0.229999
Q99KV1	DnaJ homolog subfamily B member 11	Dnajb11	1.10412	0.1429	0.745511	0.179676			27.8357	27.8102	27.8783	27.8433	27.5466	27.7056	-0.229999	0.0200005	-0.0100021	0.190002
P46471	26S protease regulatory subunit 7	Psmc2	0.930633	-0.103715	0.745442	0.179704			29.6875	29.6677	29.5944	29.7782	29.6444	29.8381	-0.52	-0.27	0.27	0.670002
P45377	Aldose reductase-related protein 2	Akr1b8	0.947911	-0.0771767	0.744744	0.179993			27.7088	27.7259	27.7991	27.8983	27.7741	27.7929
P21550	Beta-enolase	Eno3	0.603072	-0.729597	0.743526	0.180499			22.3776	22.0913	22.3752	23.4488	22.1306	23.4534	-0.0799999	2.22	-0.0499992	-0.300001
P50431	Serine hydroxymethyltransferase, cytosolic	Shmt1	1.07669	0.106597	0.742796	0.180802			26.9808	27.0432	27.0555	27.0376	26.8293	26.8927	-1.35	-0.369999	1.12	0.779999
P70362	Ubiquitin fusion degradation protein 1 homolog	Ufd1l	0.854226	-0.22731	0.742745	0.180824			26.5093	26.8903	26.7378	26.8791	26.8301	27.1102	-0.15	-0.5	0.17	0.32
P06537	Glucocorticoid receptor	Nr3c1	0.843489	-0.245558	0.742395	0.180969			24.4484	24.1764	24.455	24.4541	24.518	24.8444	1.18	-0.039999	-0.570002	0.039999
P54822	Adenylosuccinate lyase	Adsl	0.928121	-0.107615	0.742356	0.180986			28.1262	27.974	27.9637	28.1134	28.206	28.0674	-0.109997	-0.25	0.279999	0.219997
O89050	Muskelin	Mkln1	0.89301	-0.163252	0.741959	0.181151			23.5255	23.3386	23.5084	23.7813	23.5645	23.5166	-1.63	0.75	0.1	0.26
Q921I1	Serotransferrin	Tf	1.25845	0.331648	0.741757	0.181236			29.2883	29.1248	29.3368	28.8918	28.5948	29.2682	-2.76	1.3	-1.9	3.17
P97742	Carnitine O-palmitoyltransferase 1, liver isoform	Cpt1a	1.13325	0.180467	0.741358	0.181402			28.721	28.6867	28.6939	28.7208	28.3369	28.5025	2.43	1.26	-1.47	-1.34
Q91VJ4	Serine/threonine-protein kinase 38	Stk38	1.05889	0.0825517	0.741214	0.181462			26.0629	26.0922	25.9677	26.0232	25.905	25.9468	0.139999	-0.67	-0.139999	0.459999
Q8K4Q8	Collectin-12	Colec12	0.790092	-0.339908	0.741187	0.181473			24.1843	23.9426	24.4699	24.2963	24.798	24.5222
Q7TMY4	THO complex subunit 7 homolog	Thoc7	0.887907	-0.17152	0.739878	0.182021			24.7075	24.7261	24.5424	24.8865	24.948	24.656	0.0100002	0.59	-0.279999	-0.0100002
Q91WC3	Long-chain-fatty-acid--CoA ligase 6	Acsl6	1.28816	0.365315	0.739376	0.182232			22.9735	22.6523	23.3987	22.5571	22.7771	22.5943	5.47	-0.19	-0.76	0.19	+
P47753	F-actin-capping protein subunit alpha-1	Capza1	1.09038	0.124828	0.738915	0.182425			30.2663	30.1846	30.201	30.1684	30.1632	29.9458	-1	1.5	-0.709999	-0.279999
P05555	Integrin alpha-M	Itgam	0.85611	-0.224132	0.738818	0.182466			28.1687	27.9748	27.9466	28.1054	28.1647	28.4924	-2.14	11.38	1.13	-1.7	+
Q01853	Transitional endoplasmic reticulum ATPase	Vcp	0.928083	-0.107675	0.738771	0.182486			32.2931	32.1539	32.2004	32.407	32.3378	32.2256	-0.0800018	-0.509998	0.0800018	0.5
B1AZI6	THO complex subunit 2	Thoc2	0.912567	-0.131998	0.738356	0.18266			26.8478	26.8226	26.9142	26.9694	27.1378	26.8734	-0.870001	0.450003	0.42	-0.379999
Q00420	GA-binding protein subunit beta-1	Gabpb1	0.784232	-0.350647	0.737905	0.18285			24.2524	23.8305	23.8255	24.4442	24.5243	23.9919
P01837	Ig kappa chain C region		0.685214	-0.545373	0.737852	0.182872			21.6469	21.2687	22.0239	21.8917	21.9753	22.7086
Q9JIQ3	Diablo homolog, mitochondrial	Diablo	0.84686	-0.239805	0.737669	0.182949			25.0271	24.7494	25.1417	25.2322	25.0425	25.3629	-0.609999	0.229999	0.15	-0.039999
Q9R020	Zinc finger Ran-binding domain-containing protein 2	Zranb2	1.34243	0.424842	0.737003	0.18323			24.4656	23.8846	24.0858	23.6054	23.4426	24.1135	-0.279999	-0.219999	0.279999	0.33
Q8VD62	UPF0696 protein C11orf68 homolog	Bles03	0.842011	-0.248088	0.735106	0.184032			23.8021	23.9451	23.9684	24.3016	24.2964	23.8619
Q9CT10	Ran-binding protein 3	Ranbp3	0.920064	-0.120193	0.734865	0.184134			27.1463	27.079	27.1491	27.3113	27.1023	27.3213	-1.13	0.139999	0.34	0.139999
Q9R0X4;Q32MW3	Acyl-coenzyme A thioesterase 9, mitochondrial;Acyl-coenzyme A thioesterase 10, mitochondrial	Acot9;Acot10	1.18469	0.244508	0.7346	0.184247			26.9419	27.0727	26.846	26.9394	26.4632	26.7246
O88545	COP9 signalosome complex subunit 6	Cops6	0.8784	-0.18705	0.73454	0.184272			27.0477	27.1061	27.1037	27.2338	27.489	27.0959	-0.0699997	0.0499992	-0.0599995	0.6
Q9D7A8	Armadillo repeat-containing protein 1	Armc1	0.816701	-0.29212	0.734244	0.184398			23.4033	23.8464	23.459	23.8066	24.0873	23.6913	0.700001	-2.62	0.189999	-0.189999
Q9ES46	Beta-parvin	Parvb	1.1588	0.212628	0.733945	0.184525			25.437	25.4044	25.4207	25.0443	25.4702	25.1097	1.1	-1.1	-2.03	1.67
Q9CQ02	COMM domain-containing protein 4	Commd4	1.10665	0.146198	0.733005	0.184925			27.0211	26.946	26.8174	26.9029	26.7805	26.6625	-0.300001	0.6	-0.960001	0.300001
P61406	Telomerase-binding protein EST1A	Smg6	0.737296	-0.439685	0.732868	0.184983			23.2488	23.0103	23.0097	23.2755	24.0555	23.2569	-0.57	0.0500011	0.19	-0.0500011
O55143	Sarcoplasmic/endoplasmic reticulum calcium ATPase 2	Atp2a2	1.08145	0.112973	0.732129	0.185298			30.5498	30.4296	30.5309	30.4031	30.2807	30.4875	0.730003	-0.529999	-0.0200005	0.0200005
P58802	TBC1 domain family member 10A	Tbc1d10a	1.41585	0.501672	0.73176	0.185455			24.5808	25.0354	25.0777	24.917	24.2651	24.0068	2.04	-0.559999	0.559999	-1.37
Q6X893	Choline transporter-like protein 1	Slc44a1	1.25736	0.330403	0.729326	0.186498			24.8634	24.2394	24.7749	24.4348	24.2013	24.2504	-0.51	-0.719999	-1.92	2.4
P36552	Oxygen-dependent coproporphyrinogen-III oxidase, mitochondrial	Cpox	0.925006	-0.112465	0.728709	0.186763			26.0532	25.9857	25.941	26.0235	26.2289	26.065	-0.950001	-0.110001	0.110001	2.11
Q9CR00	26S proteasome non-ATPase regulatory subunit 9	Psmd9	1.18617	0.246313	0.728529	0.186841			26.8827	26.7615	26.8323	26.5971	26.3095	26.8309	0.0699997	-0.68	-0.0699997	0.379999
Q99NB8	Ubiquilin-4	Ubqln4	0.78729	-0.345033	0.727759	0.187172			24.6186	24.14	24.7307	24.7811	25.0721	24.671	-0.199999	-1.32	0.52	0.199999
Q8CCH2	NHL repeat-containing protein 3	Nhlrc3	0.849839	-0.234738	0.727241	0.187395			25.0649	25.4035	25.5133	25.5596	25.6674	25.4588	-0.199999	3.67	0.199999	-1.52	+
Q8BH48	Ubiquitin-associated protein 1	Ubap1	1.09069	0.125243	0.726448	0.187738			24.332	24.4174	24.5719	24.2996	24.262	24.3839	-0.67	-0.93	-1.83	1.76
O70194	Eukaryotic translation initiation factor 3 subunit D	Eif3d	1.06675	0.0932233	0.726087	0.187894			29.0913	29.14	29.128	28.9984	28.9451	29.1362	-0.379999	-0.330002	0.390001	0.610001
Q9QX47	Protein SON	Son	0.901061	-0.150303	0.725503	0.188147			26.4439	26.1344	26.2406	26.4231	26.4708	26.376	-0.0600014	-0.349998	0.900002	0.0299988
P97384	Annexin A11	Anxa11	1.12507	0.170015	0.725478	0.188158			27.2635	27.0718	27.1149	27.1534	26.8501	26.9367	-0.0699997	3.67	0.0699997	-2.01	+
Q9QZH3	Peptidyl-prolyl cis-trans isomerase E	Ppie	0.908232	-0.138867	0.725247	0.188258			25.3857	25.373	25.3949	25.5746	25.353	25.6426	-0.959999	0.0300007	0.530001	0.4
P63321	Ras-related protein Ral-A	Rala	0.943603	-0.0837483	0.725158	0.188296			26.1444	26.0768	26.1768	26.3014	26.1929	26.1549	-0.00999832	0.00999832	-0.259998	0.410002
Q9CQX2	Cytochrome b5 type B	Cyb5b	1.33925	0.42143	0.724911	0.188403			26.6783	26.1014	26.5367	26.3367	25.6443	26.0711	0.610001	-0.389999	-0.41	0.219997
Q8K2V1	Serine/threonine-protein phosphatase 4 regulatory subunit 1	Ppp4r1	0.819782	-0.286688	0.724806	0.188449			26.1682	25.981	26.0518	26.1872	26.6989	26.175	-1.27	0.4	0.549999	0.370001
Q8BTX9	Inactive hydroxysteroid dehydrogenase-like protein 1	Hsdl1	1.16646	0.222138	0.724691	0.188499			26.3222	26.1431	26.1809	26.2086	25.7617	26.0094	0.189999	-0.25	0.289999	-0.339998
Q9CQY1	Ubiquitin-like protein ATG12	Atg12	0.804213	-0.31435	0.724685	0.188501			23.5506	23.518	23.2737	23.7628	24.0701	23.4525	0.76	0.460001	-0.220001	-0.52
Q9JKW0	ADP-ribosylation factor-like protein 6-interacting protein 1	Arl6ip1	1.14791	0.199007	0.724363	0.188641			28.3235	28.2869	28.1094	27.9833	28.2482	27.8914	0.610001	-0.709999	-0.610001	0.650002
Q9JHR7	Insulin-degrading enzyme	Ide	0.952716	-0.0698817	0.723595	0.188975			28.484	28.3813	28.495	28.5631	28.4762	28.5307	0.779999	-0.870003	-0.450001	0.450001
P32921	Tryptophan--tRNA ligase, cytoplasmic;T1-TrpRS;T2-TrpRS	Wars	1.02747	0.039095	0.723513	0.189011			29.0878	29.0672	29.0342	28.9881	29.0536	29.0301	0.400002	-0.629997	-0.669998	0.540001
Q8CI11	Guanine nucleotide-binding protein-like 3	Gnl3	1.17156	0.228427	0.722956	0.189254			25.8375	25.5432	25.5038	25.3204	25.5967	25.2822	-1.22	1.02	-0.16	0.300001
Q9ES34	Ubiquitin-protein ligase E3B	Ube3b	0.845487	-0.242145	0.722589	0.189413			23.5057	23.343	23.6306	23.9877	23.5652	23.6528	-0.359999	0	-0.120001	0.41
Q6P9N1	Hyccin	Fam126a	1.07103	0.0989967	0.722414	0.18949			23.2294	23.2186	23.2258	23.0303	23.2436	23.1029	-1.12	0.0599995	0.16	-0.0599995
P16045	Galectin-1	Lgals1	1.10505	0.144108	0.721305	0.189974			30.1193	29.9386	29.8635	29.7504	29.9246	29.814	0	2.37	0	-1.25
Q9DB30	Phosphorylase b kinase gamma catalytic chain, liver/testis isoform	Phkg2	0.775429	-0.366933	0.721115	0.190058			23.1915	23.0746	22.9355	23.4933	23.7834	23.0258	1.06	0.380001	-0.1	-0.960001
Q9CQ86	Migration and invasion enhancer 1	Mien1	1.2045	0.268437	0.720965	0.190123			25.2695	25.7266	25.5741	25.416	25.0587	25.2902	-0.719999	-0.940001	0.859999	0.869999
Q8K1H1	Tudor domain-containing protein 7	Tdrd7	1.14826	0.199443	0.720148	0.190481			25.5337	25.4987	25.3355	25.3232	25.0399	25.4065	-0.6	0.6	-1.89	2.58
Q80ZS3	28S ribosomal protein S26, mitochondrial	Mrps26	1.09202	0.126997	0.719784	0.190641			24.1978	24.0715	23.9538	23.8693	23.9782	23.9947	0.450001	-0.360001	-1.33	0.76
Q8C4Y3	Negative elongation factor B	Nelfb	0.906675	-0.141343	0.719353	0.19083			25.1125	25.198	25.1323	25.2601	25.1564	25.4503	-1.17	1.3	0.41	0.68
Q8K0T0	Reticulon-1	Rtn1	0.796434	-0.328373	0.718762	0.19109			26.4907	26.4829	27.0971	27.0023	26.9459	27.1076	-2.93	-4.72	3.21	1.95	+
Q8K394	Inactive phospholipase C-like protein 2	Plcl2	0.89777	-0.155582	0.717997	0.191427			26.4254	26.4389	26.4875	26.4282	26.7632	26.6272	-0.120001	1.51	0.120001	-3.42	+
A2AIG8	1-aminocyclopropane-1-carboxylate synthase-like protein 1	Accs	1.12836	0.174222	0.717573	0.191614			23.7544	23.5465	23.8004	23.4941	23.4085	23.676	-0.65	0.83	-0.450001	0.35
P47226	Testin	Tes	1.19734	0.259832	0.71736	0.191708			25.4849	25.2006	25.48	25.0659	24.9303	25.3899
Q80WT5	Aftiphilin	Aftph	0.83288	-0.26382	0.716977	0.191877			24.7338	24.5101	24.7583	24.7556	24.8115	25.2265	-1.69	0.0100002	0.289999	0.380001
Q8VC30	Bifunctional ATP-dependent dihydroxyacetone kinase/FAD-AMP lyase (cyclizing);ATP-dependent dihydroxyacetone kinase;FAD-AMP lyase (cyclizing)	Dak	0.823785	-0.27966	0.71668	0.192008			25.8018	26.0257	26.0369	26.0989	26.5554	26.049	0.93	-0.869999	-0.440001	0.440001
O35900	U6 snRNA-associated Sm-like protein LSm2	Lsm2	0.905785	-0.14276	0.714831	0.192828			26.6005	26.8642	26.7616	26.8408	26.8303	26.9835	-1.02	-0.18	0.860003	0.729998
O54879	High mobility group protein B3	Hmgb3	1.13566	0.183528	0.714553	0.192951			27.2986	27.3324	27.2822	27.3074	26.9069	27.1485
Q5SVR0	TBC1 domain family member 9B	Tbc1d9b	1.12665	0.172037	0.714289	0.193069			27.2598	27.0514	27.2027	26.9411	26.8793	27.1774	0.49	0.959999	-1.54	-0.49
O08795	Glucosidase 2 subunit beta	Prkcsh	1.09079	0.125373	0.713634	0.19336			29.1629	29.3386	29.3044	29.2011	29.0241	29.2046	0.259998	-0.0100021	-0.0600014	-0.0699997
Q9R0Q7	Prostaglandin E synthase 3	Ptges3	0.927343	-0.108825	0.713222	0.193543			29.2424	29.0586	29.18	29.2484	29.2052	29.3538	0.0899983	0.039999	-0.0899983	-0.339998
Q01514	Interferon-induced guanylate-binding protein 1	Gbp1	1.52238	0.60633	0.712766	0.193746			24.1113	23.9877	23.6047	23.6818	22.5808	23.6222
O35127	Protein C10	Grcc10	0.885615	-0.175248	0.711584	0.194275			26.127	26.1881	25.9706	26.3055	26.0966	26.4094	0.439999	0.32	-0.179998	-0.0999985
Q8K2Z2	Pre-mRNA-processing factor 39	Prpf39	0.82635	-0.275175	0.708707	0.195566			24.1252	24.0661	24.1455	24.2832	24.7301	24.149	-2.76	0.42	-0.280001	0.370001
Q9D0F1	Kinetochore protein NDC80 homolog	Ndc80	0.733196	-0.447728	0.708339	0.195732			23.2369	23.1849	22.8901	23.3973	24.0727	23.1851
O54774	AP-3 complex subunit delta-1	Ap3d1	1.12234	0.166512	0.708145	0.195819			28.3426	28.2529	28.2328	27.9079	28.2359	28.1849	-0.32	0.440002	-0.259998	0.140003
Q91YM2	Rho GTPase-activating protein 35	Arhgap35	0.860237	-0.217193	0.707475	0.196122			22.3685	22.5529	22.7113	22.9491	22.6121	22.723	-0.360001	-2.23	0.360001	1.38
Q8K3Z9	Nuclear envelope pore membrane protein POM 121	Pom121	0.805254	-0.312485	0.706466	0.196577			22.5804	22.7078	22.8768	22.6691	23.2021	23.2312	-0.16	-1.82	0.799999	0.16
Q8VE70	Programmed cell death protein 10	Pdcd10	0.796971	-0.327402	0.706276	0.196664			25.2673	25.4657	25.3932	25.7343	26.0384	25.3356	-0.599998	0.0400009	-0.0400009	0.559999
Q64310	Surfeit locus protein 4	Surf4	1.21141	0.27669	0.70592	0.196825			27.7396	27.1701	27.3596	27.0241	27.1814	27.2337	-0.0600014	0.620001	-0.220001	0.0600014
Q6PDM2	Serine/arginine-rich splicing factor 1	Srsf1	1.2235	0.291017	0.705863	0.196851			27.7698	27.9664	27.9074	27.2887	27.5739	27.9079	-0.209999	-0.290001	0.16	0.139999
Q9DCD6	Gamma-aminobutyric acid receptor-associated protein	Gabarap	1.20993	0.27492	0.704532	0.197455			24.0218	24.4714	24.2896	24.1137	23.7441	24.1003
Q5U458	DnaJ homolog subfamily C member 11	Dnajc11	1.102	0.140127	0.704206	0.197603			26.587	26.8093	26.7171	26.6822	26.5483	26.4626	-0.229999	-0.32	0.32	0.189999
Q91VJ5	Polyglutamine-binding protein 1	Pqbp1	0.899906	-0.152153	0.704133	0.197636			24.746	24.7154	24.9589	25.0506	24.8405	24.9857	-1.36	-0.84	1.65	0.84
P13808	Anion exchange protein 2	Slc4a2	1.1725	0.229587	0.704008	0.197693			25.6129	25.6896	25.7435	25.5641	25.6263	25.1669
Q61599	Rho GDP-dissociation inhibitor 2	Arhgdib	0.910888	-0.134655	0.703975	0.197708			31.1339	31.0205	31.2007	31.1744	31.1928	31.3919	-0.389999	3.94	0.309999	-0.809999	+
O35648	Centrin-3	Cetn3	0.91008	-0.135935	0.703147	0.198086			24.3429	24.1084	24.1805	24.438	24.2494	24.3522	-0.18	-2.14	0.959999	-0.0299988
Q8BG67	Protein EFR3 homolog A	Efr3a	0.726712	-0.460545	0.703092	0.198111			23.0725	22.9136	22.7174	23.0792	23.9229	23.083	-1.76	2.75	-1.82	1.46
P56376	Acylphosphatase-1	Acyp1	1.33482	0.416643	0.702929	0.198185			25.4809	25.5372	25.6942	24.9095	24.8737	25.6792	-0.310001	-0.6	0.630001	0.58
Q61598	Rab GDP dissociation inhibitor beta	Gdi2	0.875483	-0.191848	0.7024	0.198427			32.7268	32.4354	32.4695	32.6538	32.9038	32.6497	-0.190002	0.639999	-0.209999	0.110001
Q99LY9	NADH dehydrogenase [ubiquinone] iron-sulfur protein 5;NADH dehydrogenase [ubiquinone] iron-sulfur protein 5, N-terminally processed	Ndufs5	1.20075	0.263933	0.702309	0.198468			27.7267	27.2348	27.673	27.3544	27.1379	27.3503	0.610001	-1.04	0.26	0.25
Q99JF5	Diphosphomevalonate decarboxylase	Mvd	1.17578	0.233623	0.70224	0.1985			25.5292	25.6506	25.7465	25.4531	25.1501	25.6222	1.38	-2.28	-1.1	1.18
Q61390	T-complex protein 1 subunit zeta-2	Cct6b	0.835537	-0.259225	0.70188	0.198665			26.8101	26.8618	27.0335	26.8848	27.1797	27.4185
O88876	Short-chain dehydrogenase/reductase 3	Dhrs3	0.936462	-0.0947083	0.700851	0.199136			23.499	23.5745	23.4502	23.6657	23.5041	23.638	2.91	2.51	-2.42	-3.88	+
Q8K2C9	Very-long-chain (3R)-3-hydroxyacyl-CoA dehydratase 3	Hacd3	0.838776	-0.253642	0.699899	0.199573			25.8025	25.5607	25.6694	26.2113	25.6995	25.8828
P11440	Cyclin-dependent kinase 1	Cdk1	0.856811	-0.222952	0.699886	0.199579			27.9931	27.6621	27.7209	27.9678	28.213	27.8642	-1.49	0.34	2.04	-0.34
Q08024	Core-binding factor subunit beta	Cbfb	0.906723	-0.141267	0.699669	0.199678			25.6861	25.9395	25.7103	26.0071	25.8889	25.8637	-0.16	0.609999	-0.17	-0.0599995
Q7TT37	Elongator complex protein 1	Ikbkap	0.854125	-0.227482	0.699274	0.19986			27.098	27.037	26.9919	27.1665	27.5562	27.0865	-0.77	-0.910002	0.77	0.790001
P16858	Glyceraldehyde-3-phosphate dehydrogenase	Gapdh	1.09344	0.128872	0.699251	0.199871			33.5974	33.5576	33.6144	33.5708	33.2998	33.5122	0.27	0.079998	-0.299999	-0.0999985
Q9CR29	Coiled-coil domain-containing protein 43	Ccdc43	0.824182	-0.278965	0.699131	0.199926			24.892	24.5217	24.5961	24.8476	25.2302	24.7689	-0.33	-0.299999	1.21	0.299999
P84096	Rho-related GTP-binding protein RhoG	Rhog	1.10152	0.139493	0.698432	0.200248			29.7031	29.5799	29.53	29.6122	29.4165	29.3658	-0.66	2.31	-1.51	0.639999
Q6PIU9	Uncharacterized protein FLJ45252 homolog		1.24217	0.312858	0.698258	0.200328			24.2374	24.3077	24.5202	24.1807	23.6745	24.2715
O89017	Legumain	Lgmn	1.11904	0.162257	0.697934	0.200478			31.6069	31.2655	31.4424	31.1984	31.3184	31.3114	-1	3.97	-0.52	0.52	+
P50136	2-oxoisovalerate dehydrogenase subunit alpha, mitochondrial	Bckdha	1.10413	0.142913	0.697865	0.200509			24.5433	24.5918	24.6445	24.5521	24.2737	24.5251	1.53	-1.12	-0.550001	0.550001
O88447	Kinesin light chain 1	Klc1	1.06452	0.0902083	0.697649	0.200609			27.3071	27.4537	27.4173	27.3605	27.228	27.3189	-0.00999832	-0.569998	0.00999832	0.719997
Q9Z2N8	Actin-like protein 6A	Actl6a	0.936199	-0.0951133	0.696415	0.20118			27.7684	27.7253	27.6586	27.7119	27.8939	27.8319	-0.650002	-0.560001	0.720001	0.27
Q8VDC0	Probable leucine--tRNA ligase, mitochondrial	Lars2	0.782331	-0.354148	0.695782	0.201474			24.2947	24.7513	24.7566	24.9422	25.263	24.6599	-0.33	-0.209999	0.58	0.309999
O08739	AMP deaminase 3	Ampd3	0.891151	-0.166258	0.695718	0.201503			25.0081	24.9611	25.1394	25.1178	25.0977	25.392	2.17	-2.01	-2.17	1.73
Q9R0K7	Plasma membrane calcium-transporting ATPase 2	Atp2b2	1.20543	0.269545	0.695674	0.201524			23.5397	23.2278	23.7093	23.1559	23.4308	23.0815	-0.549999	0.210001	1.1	0.209999
O55029	Coatomer subunit beta	Copb2	1.05773	0.0809733	0.695642	0.201538			29.5844	29.6446	29.5999	29.4993	29.4608	29.6259	0.00999832	-0.00999832	-0.299999	0.0399971
P59017	Bcl-2-like protein 13	Bcl2l13	0.865958	-0.207632	0.694831	0.201915			24.3214	24.7083	24.526	24.5832	24.7447	24.8507	0.98	-1.57	0.43	-0.43
Q6P5H2	Nestin	Nes	0.868995	-0.20258	0.693277	0.202639			24.0641	23.8556	24.3074	24.3255	24.2363	24.273	3.36	-3.08	-0.66	0.66	+
Q8BPU7	Engulfment and cell motility protein 1	Elmo1	0.879695	-0.184925	0.693189	0.20268			30.4054	30.2297	30.282	30.4035	30.7087	30.3597	-1.19	2.85	-1.79	1.19
Q8R0J7	Vacuolar protein sorting-associated protein 37B	Vps37b	0.843749	-0.245115	0.692735	0.202892			25.2013	24.7785	24.7302	25.0724	25.2664	25.1066	-0.84	-0.75	0.42	0.84
Q6PDY2	2-aminoethanethiol dioxygenase	Ado	0.761651	-0.392798	0.692085	0.203196			24.7814	24.8844	25.0401	25.2106	25.759	24.9149	-0.269999	-0.360001	0.119999	1.99
P80313	T-complex protein 1 subunit eta	Cct7	0.937151	-0.0936467	0.691844	0.203309			30.4712	30.3429	30.3908	30.4889	30.4139	30.5831	-0.709999	-0.420002	0.610001	0.510002
Q9CR62	Mitochondrial 2-oxoglutarate/malate carrier protein	Slc25a11	0.879374	-0.185452	0.691724	0.203365			27.21	26.8093	27.0971	27.1781	27.2682	27.2265	0.100002	0.200001	0.130001	-0.900002
Q99K23	Ufm1-specific protease 2	Ufsp2	0.833339	-0.263025	0.690264	0.20405			26.5525	26.426	26.4474	26.568	27.0763	26.5706	-0.419998	0.299999	-0.199999	0.27
Q5SUR0	Phosphoribosylformylglycinamidine synthase	Pfas	0.958948	-0.060475	0.689651	0.204338			28.029	27.9235	28.01	28.0209	28.0943	28.0288	-0.289997	-0.0900002	0.57	0.290001
P80314	T-complex protein 1 subunit beta	Cct2	0.887042	-0.172925	0.689478	0.204419			31.2495	31.0746	31.0723	31.2542	31.4942	31.1667	-0.380001	-0.529999	0.360001	0.510002
Q9CPY7	Cytosol aminopeptidase	Lap3	1.09568	0.131828	0.688922	0.204681			30.2405	30.2857	30.1076	30.1046	30.184	29.9498	0.68	0.450001	-0.900002	-0.380001
Q80XJ3	Tetratricopeptide repeat protein 28	Ttc28	0.81879	-0.288435	0.688618	0.204825			25.2347	25.2115	25.3161	25.1733	25.7885	25.6658	-0.16	0.25	0.16	-0.789999
Q8C7R4	Ubiquitin-like modifier-activating enzyme 6	Uba6	0.96528	-0.05098	0.687945	0.205142			28.0187	28.0596	28.0454	28.0597	28.0617	28.1552	-0.460001	0.120001	-0.110001	0.139999
Q91YI0	Argininosuccinate lyase	Asl	1.08684	0.120138	0.68783	0.205196			28.2592	28.0444	28.046	27.9942	27.9368	28.0581	0.389999	1.58	-0.889999	-0.389999
Q9CZY3	Ubiquitin-conjugating enzyme E2 variant 1	Ube2v1	1.09132	0.126068	0.687662	0.205276			24.776	24.7358	24.7881	24.7078	24.4776	24.7363
Q9EP72	ER membrane protein complex subunit 7	Emc7	1.21075	0.275907	0.687155	0.205516			26.4421	26.4352	26.5861	26.412	25.8612	26.3626	0.219999	-0.229999	-0.219999	0.24
O70378	ER membrane protein complex subunit 8	Emc8	1.09971	0.137123	0.687019	0.20558			25.5338	25.5998	25.7521	25.5369	25.3655	25.5719	0.610001	-0.719999	0.299999	-0.559999
P48678	Prelamin-A/C;Lamin-A/C	Lmna	1.12963	0.175853	0.686316	0.205913			27.6253	27.668	27.7185	27.5015	27.295	27.6878	-0.369999	0.539997	0.369999	-0.799999
Q80X90	Filamin-B	Flnb	1.12876	0.174735	0.686178	0.205979			28.7491	28.6346	28.6705	28.6074	28.2889	28.6337	0.549999	-0.860001	0.700001	-0.549999
Q3TLD5	Unconventional prefoldin RPB5 interactor	Uri1	0.862679	-0.213105	0.685928	0.206097			22.9289	23.0463	23.1152	23.0323	23.4817	23.2158	-1.47	-1.02	0.33	2.15
Q9D1Q1	M-phase phosphoprotein 6	Mphosph6	0.796872	-0.32758	0.685752	0.206181			22.9484	22.5389	22.6215	22.6849	23.1312	23.2754
Q8QZY9	Splicing factor 3B subunit 4	Sf3b4	1.09267	0.127858	0.685074	0.206503			26.2512	26.3252	26.315	26.1357	26.0476	26.3245	0.19	-0.310001	-0.19	0.41
Q8R050;Q149F3	Eukaryotic peptide chain release factor GTP-binding subunit ERF3A;Eukaryotic peptide chain release factor GTP-binding subunit ERF3B	Gspt1;Gspt2	0.938813	-0.09109	0.685071	0.206504			29.9755	29.9487	29.9567	30.1073	29.9316	30.1154
Q5SSL4	Active breakpoint cluster region-related protein	Abr	1.10333	0.14186	0.684927	0.206573			26.3604	26.3781	26.2786	26.1676	26.3641	26.0598	1.69	-0.73	-1.01	0.73
Q9JIW9	Ras-related protein Ral-B	Ralb	0.893806	-0.161967	0.684638	0.20671			27.5258	27.2152	27.3008	27.5666	27.3998	27.5613	0.359999	1	-1.35	-0.359999
Q8CH18	Cell division cycle and apoptosis regulator protein 1	Ccar1	0.909004	-0.137642	0.683979	0.207024			27.256	27.2927	27.2144	27.258	27.3584	27.5596	-1.09	-0.490002	0.93	0.290001
Q07113	Cation-independent mannose-6-phosphate receptor	Igf2r	1.21806	0.284588	0.683929	0.207048			25.1042	24.8481	25.1134	24.4451	25.0274	24.7395	-0.75	-1.35	3.04	0.0999985
P11157	Ribonucleoside-diphosphate reductase subunit M2	Rrm2	0.884114	-0.177695	0.683394	0.207303			24.5622	24.2816	24.4222	24.7289	24.6338	24.4364	-2.8	0.48	1.48	-0.67
P39749	Flap endonuclease 1	Fen1	0.91431	-0.129245	0.683287	0.207354			29.023	28.9218	28.9637	29.1457	28.9413	29.2093	-2.63	1.69	1	-1
Q6ZWZ2	Ubiquitin-conjugating enzyme E2 R2	Ube2r2	0.962807	-0.0546817	0.683281	0.207357			24.5432	24.4729	24.5159	24.6079	24.581	24.5072	-0.85	0.0700016	0.410002	0.42
O70325	Phospholipid hydroperoxide glutathione peroxidase, mitochondrial	Gpx4	1.15354	0.206072	0.682937	0.207521			29.8875	30.0372	29.885	29.7771	29.4899	29.9246	-0.719999	1.28	-0.41	0.25
Q9CQT2	RNA-binding protein 7	Rbm7	0.782527	-0.353787	0.682724	0.207623			24.8343	25.1677	25.01	25.3434	25.7373	24.9927	-1.07	0.639999	0.59	-0.33
Q6PD03	Serine/threonine-protein phosphatase 2A 56 kDa regulatory subunit alpha isoform	Ppp2r5a	0.890823	-0.16679	0.682111	0.207916			26.2011	25.9865	26.0709	26.0739	26.3062	26.3789	1.62	0.1	-1.27	-0.1
Q8CJF7	Protein ELYS	Ahctf1	1.14544	0.195902	0.682005	0.207967			24.5423	24.3588	24.434	24.1451	24.1153	24.487	-0.269999	-0.039999	0.560001	-0.129999
Q920Q6	RNA-binding protein Musashi homolog 2	Msi2	1.11847	0.161532	0.681023	0.208438			24.7477	24.9093	24.9888	24.6275	24.6515	24.8822	1.8	-1.95	0.6	-0.6
Q8BQ30	Phostensin	Ppp1r18	0.809611	-0.3047	0.680287	0.208791			27.656	27.4025	27.4763	27.5218	27.7579	28.1692	-3.09	0.26	0.229999	0.49
Q8BGF3	WD repeat-containing protein 92	Wdr92	0.91401	-0.129718	0.679373	0.209232			24.0133	24.1527	24.0392	24.2598	24.2866	24.0479	-0.84	-2.2	0.879999	0.84
Q80XP8	Protein FAM76B	Fam76b	0.822075	-0.282658	0.677339	0.210214			25.1761	24.8334	25.3311	25.1622	25.4696	25.5568	-0.43	1.92	-0.130001	0.43
P12658	Calbindin	Calb1	1.27595	0.351568	0.677009	0.210373			24.4584	24.5624	24.4502	24.4515	24.2818	23.683	-2.06	-1.59	0.98	3.16
Q8R1F0	Leydig cell tumor 10 kDa protein homolog	D8Ertd738e	0.585995	-0.77104	0.676799	0.210475			23.7135	25.0694	25.1737	25.1145	25.3164	25.839	1.38	2.2	-1.38	-2.42
P35821	Tyrosine-protein phosphatase non-receptor type 1	Ptpn1	0.91763	-0.124015	0.67657	0.210586			27.7582	27.8624	27.6943	28.0155	27.8889	27.7826	-0.700001	0.950001	0.129999	-0.129999
Q8C0L8	Conserved oligomeric Golgi complex subunit 5	Cog5	1.05943	0.0832933	0.676175	0.210778			25.744	25.5831	25.7451	25.638	25.5902	25.5941	-1.37	1.48	-0.9	0.9
Q9DC70	NADH dehydrogenase [ubiquinone] iron-sulfur protein 7, mitochondrial	Ndufs7	0.569205	-0.81298	0.674379	0.211651			25.6706	23.8589	25.1923	25.6461	25.6425	25.8721	0.480001	0.24	-1.22	-0.6
P50544	Very long-chain specific acyl-CoA dehydrogenase, mitochondrial	Acadvl	0.915526	-0.127327	0.674135	0.211771			28.0407	28.2003	28.2797	28.3373	28.3617	28.2037	2.02	0.169998	-0.290001	-0.169998
P52503	NADH dehydrogenase [ubiquinone] iron-sulfur protein 6, mitochondrial	Ndufs6	1.20759	0.272135	0.673226	0.212214			26.7587	26.9783	26.9391	26.6718	26.3019	26.886	0.84	0.59	-0.889999	-0.73
Q8CHI8	E1A-binding protein p400	Ep400	0.872854	-0.196188	0.67312	0.212266			24.5257	24.713	24.8934	24.8017	25.0615	24.8574	-1.73	0.15	2.93	-0.15
Q0KL02	Triple functional domain protein	Trio	0.916209	-0.126252	0.671859	0.212883			24.6372	24.4577	24.6243	24.7205	24.7958	24.5817	-2.1	-1.29	1.37	1.68
Q91YR5	Methyltransferase-like protein 13	Mettl13	1.2083	0.272977	0.671541	0.213039			24.7808	24.3262	24.438	24.4682	24.2161	24.0417	-0.450001	-0.0800018	-0.0500011	0.550001
Q9ES97	Reticulon-3	Rtn3	0.861076	-0.215788	0.670505	0.213548			28.857	28.9132	28.9402	29.0894	28.8862	29.3822	1.5	-1.01	-0.220001	0.220001
Q80TL7	Protein MON2 homolog	Mon2	0.910121	-0.13587	0.670148	0.213723			26.5115	26.5324	26.5132	26.596	26.8348	26.5339	-0.110001	0.110001	-0.18	0.98
P63030	Mitochondrial pyruvate carrier 1	Mpc1	1.12428	0.168995	0.669957	0.213817			25.7634	25.6578	25.3953	25.4445	25.4902	25.3748	3.37	0.0299988	-1.44	-1.76	+
Q9WV02	RNA-binding motif protein, X chromosome;RNA-binding motif protein, X chromosome, N-terminally processed	Rbmx	0.841207	-0.249467	0.669941	0.213825			24.7697	24.8596	24.9031	25.144	25.3496	24.7871	-1.32	-1.24	1.32	1.31
Q9QZI9	Serine incorporator 3	Serinc3	0.849705	-0.234967	0.66979	0.213899			25.8595	25.7877	25.8807	26.3004	25.7755	26.1568
Q3UZA1	CapZ-interacting protein	Rcsd1	0.806394	-0.310443	0.668964	0.214307			25.8717	25.6083	26.0146	25.8979	26.05	26.478	1.41	4.09	-1.6	-1.64	+
Q3U7U3	F-box only protein 7	Fbxo7	1.20822	0.272887	0.6673	0.215129			22.4423	22.5085	22.8317	22.6035	22.1735	22.1868	-0.279999	0.24	-1.09	2.51
P97855	Ras GTPase-activating protein-binding protein 1	G3bp1	1.07667	0.106577	0.667161	0.215198			27.8927	27.6739	27.8071	27.6825	27.6259	27.7456	-0.790001	-0.630001	0.510002	0.41
Q9QY06	Unconventional myosin-IXb	Myo9b	1.16719	0.223038	0.66643	0.215561			28.2559	28.2132	28.0629	27.9001	28.2194	27.7435	-0.76	1.02	-3.01	0.860001
Q9R1Q7	Proteolipid protein 2	Plp2	1.245	0.316145	0.666024	0.215763			23.7692	23.2228	23.5431	23.4726	22.9797	23.1344
P47757	F-actin-capping protein subunit beta	Capzb	1.02767	0.0393733	0.665627	0.21596			31.7017	31.6527	31.6341	31.657	31.5971	31.6162	4.6	-2.85	-2.91	1.49	+
Q8CDG3	Deubiquitinating protein VCIP135	Vcpip1	1.0961	0.132375	0.665499	0.216024			26.1473	26.0446	26.0314	25.8854	25.8364	26.1044	-0.25	-0.17	0.1	0.75
Q3TWL2	Type 1 phosphatidylinositol 4,5-bisphosphate 4-phosphatase	Tmem55b	1.2904	0.36782	0.665471	0.216038			26.643	26.2048	26.6376	26.2739	25.7238	26.3842	-0.369999	1.17	0.369999	-0.34
Q9QZB9	Dynactin subunit 5	Dctn5	1.13206	0.178952	0.665414	0.216066			25.2954	25.2741	25.6061	25.3031	25.105	25.2307	0	-0.99	0.619999	0.810001
Q9WV55	Vesicle-associated membrane protein-associated protein A	Vapa	1.16729	0.22316	0.664625	0.216459			29.3336	29.188	29.3622	29.0921	28.8153	29.307	0.0699997	-0.0699997	-1.24	0.139999
Q80VD1	Protein FAM98B	Fam98b	0.945002	-0.08161	0.664589	0.216477			27.2347	27.1109	27.2556	27.2282	27.3407	27.2771	-0.209999	-1.13	0.209999	0.74
P97386	DNA ligase 3	Lig3	0.872383	-0.196967	0.664228	0.216657			24.828	24.844	24.6772	25.0052	25.1801	24.7547	-0.969999	-0.769999	1.1	0.769999
P62046	Leucine-rich repeat and calponin homology domain-containing protein 1	Lrch1	0.849889	-0.234653	0.663716	0.216912			25.5888	25.3158	25.0732	25.4759	25.6742	25.5316	-1.6	1.88	0	-0.0200005
P58771	Tropomyosin alpha-1 chain	Tpm1	0.913251	-0.130917	0.663024	0.217258			27.5294	27.2774	27.2504	27.5037	27.4673	27.479	1.38	-1.38	-2.59	5.19	+
Q3UA37	Glutamine-rich protein 1	Qrich1	0.757191	-0.40127	0.663012	0.217264			24.1236	24.0232	23.5058	24.6682	24.0175	24.1707	-1.04	-1.08	1.24	0.92
P57784	U2 small nuclear ribonucleoprotein A	Snrpa1	0.963201	-0.0540917	0.662147	0.217697			26.9951	27.0175	27.0321	27.1372	27.0184	27.0513	-0.98	-0.139999	0.57	0.169998
Q9CXK8	60S ribosome subunit biogenesis protein NIP7 homolog	Nip7	0.829187	-0.27023	0.660863	0.218342			23.7835	23.9498	23.3914	24.121	23.8332	23.9811	-1.43	0.719999	0.679998	-0.529999
Q8BP48	Methionine aminopeptidase 1	Metap1	1.16061	0.214882	0.66012	0.218716			26.4373	26.3146	26.2436	26.319	25.8578	26.174	-0.119999	0.379999	0.0199986	-0.139999
O08912	Polypeptide N-acetylgalactosaminyltransferase 1;Polypeptide N-acetylgalactosaminyltransferase 1 soluble form	Galnt1	0.865162	-0.208958	0.659436	0.219061			26.2174	26.1371	26.016	26.1869	26.5939	26.2164	0.84	0.389999	-1.25	-0.389999
Q99JR8	SWI/SNF-related matrix-associated actin-dependent regulator of chromatin subfamily D member 2	Smarcd2	0.910852	-0.134712	0.659388	0.219085			25.717	25.8356	25.7631	25.9935	25.9914	25.7349	-3.31	5.65	3.05	-3.88	+
Q8CGC7	Bifunctional glutamate/proline--tRNA ligase;Glutamate--tRNA ligase;Proline--tRNA ligase	Eprs	1.06534	0.0913117	0.659178	0.21919			30.7104	30.736	30.6727	30.676	30.4951	30.674	-0.0699997	-0.470001	0.170002	0.34
Q9WUM5	Succinyl-CoA ligase [ADP/GDP-forming] subunit alpha, mitochondrial	Suclg1	0.954946	-0.0665083	0.658859	0.219352			27.9921	27.9981	28.1017	28.0422	28.1105	28.1388	0.549999	-0.16	-0.0100021	-0.0200005
P52623	Uridine-cytidine kinase 1	Uck1	1.19336	0.255032	0.658372	0.219598			25.2898	25.51	25.3549	25.3749	25.193	24.8217	0.5	-0.49	-0.560001	-0.17
Q9CZX0	Elongator complex protein 3	Elp3	0.859067	-0.219157	0.657968	0.219802			25.6468	25.8458	25.8743	25.9541	26.2603	25.8101	-0.559999	-1.13	0.559999	0.719999
Q91WV0	Protein Dr1	Dr1	0.902433	-0.148108	0.657933	0.21982			29.9396	29.8497	29.7431	29.9006	30.1613	29.9149	-0.300001	-0.0900002	0.0900002	1.15
P52431	DNA polymerase delta catalytic subunit	Pold1	0.859998	-0.217595	0.657871	0.219851			25.7414	25.6327	25.6497	25.7577	26.1837	25.7352	-2.65	1.31	1.43	-1.18
P80317	T-complex protein 1 subunit zeta	Cct6a	0.889122	-0.169547	0.657545	0.220016			30.9108	30.8316	30.8827	31.0019	31.2606	30.8712	-0.299999	-0.209999	0.369999	0.369999
P83870	PHD finger-like domain-containing protein 5A	Phf5a	1.26724	0.34169	0.657125	0.220229			25.5388	25.3987	25.8098	24.945	25.1499	25.6272	0.199999	0.869999	-0.199999	-0.279999
Q9CQM5	Thioredoxin domain-containing protein 17	Txndc17	1.14028	0.189383	0.65685	0.220369			27.5074	27.1965	27.5843	27.2797	27.1321	27.3083	-0.460001	0.529999	-0.269999	0.269999
Q99L47	Hsc70-interacting protein	St13	1.06101	0.085435	0.656836	0.220376			30.7511	30.608	30.6597	30.5146	30.5898	30.6581	-0.259998	0.399998	-0.790001	0.289997
Q62393	Tumor protein D52	Tpd52	1.15215	0.204328	0.65643	0.220582			29.8644	29.5874	29.4195	29.4568	29.4904	29.3112	-2.69	2.99	-1.63	1.63
Q923G2	DNA-directed RNA polymerases I, II, and III subunit RPABC3	Polr2h	0.850089	-0.234315	0.656275	0.220661			25.9225	25.7668	25.883	26.0465	26.3795	25.8494	-0.310001	0.0700016	-1.05	0.26
Q8C166	Copine-1	Cpne1	0.858908	-0.219425	0.656021	0.22079			26.3731	26.6416	26.5788	27.0062	26.6193	26.6262	-0.19	0.280001	0.230001	-0.360001
P48193	Protein 4.1	Epb41	0.827044	-0.273963	0.655311	0.221151			24.9615	24.7597	25.0864	25.1272	24.9772	25.5252	-0.83	-1.28	0.610001	1.51
Q80Y55	BSD domain-containing protein 1	Bsdc1	0.787288	-0.345037	0.65511	0.221254			23.8161	23.0916	23.6247	23.9	23.6665	24.001	-0.710001	0.309999	0.5	0.280001
Q3TCH7	Cullin-4A	Cul4a	0.913211	-0.13098	0.654899	0.221361			25.3797	25.6549	25.475	25.5906	25.7161	25.5959	-0.540001	-0.700001	0.58	0.730001
Q99J87	Probable ATP-dependent RNA helicase DHX58	Dhx58	1.33074	0.412228	0.653862	0.22189			23.8539	23.7406	22.9825	23.1448	23.2348	22.9606	-0.0799999	-0.73	0.33	0.0799999
Q6ZQK5	Arf-GAP with coiled-coil, ANK repeat and PH domain-containing protein 2	Acap2	0.961212	-0.0570733	0.65361	0.222019			28.2859	28.2562	28.1766	28.3337	28.2567	28.2994	0.389999	0.950001	-1.85	-0.389999
Q8BGA9	Mitochondrial inner membrane protein OXA1L	Oxa1l	1.14636	0.197063	0.653369	0.222142			23.8303	23.9522	23.8493	23.469	23.6515	23.9203	1.8	-0.290001	0.290001	-0.99
P06909	Complement factor H	Cfh	1.38867	0.473707	0.653262	0.222197			22.8502	22.6692	23.3924	22.7291	22.0057	22.7559
P61924	Coatomer subunit zeta-1	Copz1	0.870618	-0.199888	0.652775	0.222446			27.4457	27.5115	27.49	27.6343	27.9402	27.4725	0.130001	-0.0200005	-0.35	0.190002
Q8VDN2	Sodium/potassium-transporting ATPase subunit alpha-1	Atp1a1	1.04448	0.0627867	0.652388	0.222644			30.226	30.2487	30.2816	30.2317	30.2278	30.1085	-0.5	0.93	-0.650002	0.43
Q8VDV8	MIT domain-containing protein 1	Mitd1	1.17729	0.235472	0.652139	0.222772			22.4746	22.7893	22.6036	22.195	22.6483	22.3178
O89106	Bis(5-adenosyl)-triphosphatase	Fhit	0.889302	-0.169255	0.651784	0.222954			24.4352	24.1441	24.3019	24.4153	24.6226	24.351	0.35	-0.33	-3.49	0.360001	+
Q6PIP5	NudC domain-containing protein 1	Nudcd1	1.0419	0.0592133	0.651493	0.223104			24.6413	24.7596	24.6725	24.6728	24.6186	24.6043	-1.12	-0.779999	0.83	0.889999
Q922J3	CAP-Gly domain-containing linker protein 1	Clip1	1.03031	0.0430717	0.651463	0.223119			27.8927	27.8798	27.9272	27.8054	27.8725	27.8926	0.99	0.799999	-1.33	-0.98
Q8BTG3	T-complex protein 11-like protein 1	Tcp11l1	1.15073	0.202553	0.650984	0.223365			23.6789	23.2624	23.543	23.345	23.3761	23.1555	0.34	-2.53	-0.15	0.15
Q8VCB2	Mediator of RNA polymerase II transcription subunit 25	Med25	0.803796	-0.315098	0.649752	0.224			22.7949	22.7722	23.0546	23.0658	23.5795	22.9218	-0.629999	-0.730001	0.910002	0.610001
Q6P8M1	Putative deoxyribonuclease TATDN1	Tatdn1	1.26218	0.335923	0.649473	0.224144			24.8143	24.6818	24.5307	24.4852	23.9092	24.6247	-0.880001	-0.140001	-0.660002	0.450001
Q3TSG4	RNA demethylase ALKBH5	Alkbh5	1.28472	0.361452	0.649472	0.224145			23.2632	23.7377	23.6096	22.7763	23.2741	23.4757	-1.29	-0.780001	1.6	0.809999
Q8CG50	Ras-related protein Rab-43	Rab43	0.873559	-0.195023	0.649227	0.224271			25.1666	25.0041	24.7289	25.1954	25.2188	25.0705	0.110001	5.41	-0.110001	-4.27	+
Q8R0F8	Acylpyruvase FAHD1, mitochondrial	Fahd1	0.831413	-0.266363	0.648351	0.224724			24.8427	24.6476	24.7589	24.8313	25.3697	24.8473	0.959999	-0.84	0.300001	-0.300001
P26151	High affinity immunoglobulin gamma Fc receptor I	Fcgr1	0.87433	-0.19375	0.647714	0.225054			26.6809	26.4562	26.2609	26.5629	26.7683	26.648	-0.880001	5.01	-0.310001	0.310001	+
Q8BRH0	Transmembrane and TPR repeat-containing protein 3	Tmtc3	0.926433	-0.110242	0.647445	0.225193			24.8379	24.8186	24.8658	25.0994	24.8508	24.9027	0.640001	-0.110001	0.0600014	-0.540001
Q8K4Q0	Regulatory-associated protein of mTOR	Rptor	1.05345	0.075125	0.647108	0.225368			24.6494	24.6878	24.6919	24.5806	24.5257	24.6975	0.389999	-0.0699997	-0.179998	-0.0100002
Q8R0X2	CDK2-associated and cullin domain-containing protein 1	Cacul1	1.03786	0.053615	0.646952	0.225449			23.1814	23.0726	23.1836	23.0861	23.0831	23.1075	-1.49	1.02	-0.65	-0.77
O70274	Protein tyrosine phosphatase type IVA 2	Ptp4a2	0.853829	-0.227982	0.646767	0.225545			26.2418	26.2646	26.4387	26.7886	26.5591	26.2814	-0.0599995	0.0599995	-0.139999	0.77
Q9D281	Protein Noxp20	Fam114a1	0.780686	-0.357185	0.646662	0.225599			22.8513	23.331	22.5064	23.1274	23.2582	23.3746	2.06	-2.35	-2.15	2.18
Q99104	Unconventional myosin-Va	Myo5a	1.26743	0.341907	0.646374	0.225749			25.4864	25.7519	25.6076	25.4216	25.5697	24.8289	-1.58	-0.580002	0.580002	0.780003
Q9D600	DNA replication complex GINS protein PSF2	Gins2	0.941233	-0.0873767	0.645465	0.226222			24.0999	24.0452	23.9445	24.1799	24.0406	24.1313	-1.62	0.969999	1.27	-2.43
Q8BGT9	Polypeptide N-acetylgalactosaminyltransferase 12	Galnt12	1.1031	0.14156	0.644225	0.226869			23.6664	23.7728	23.6755	23.3846	23.6072	23.6984
Q9D328	Transmembrane protein 35	Tmem35	1.35584	0.439182	0.641637	0.228225			24.1727	24.8574	25.0094	24.3436	24.4716	23.9068	-1.72	-0.360001	2.33	0.360001
Q8R1S0	Ubiquinone biosynthesis monooxygenase COQ6, mitochondrial	Coq6	1.14291	0.192708	0.641572	0.228259			23.4325	23.7633	23.6274	23.6036	23.2918	23.3498	0.35	-0.15	-0.139999	-0.550001
Q69ZR2	E3 ubiquitin-protein ligase HECTD1	Hectd1	0.970584	-0.043075	0.640325	0.228915			26.0096	26.0875	26.0054	26.0949	26.0487	26.0881	0.439999	-0.439999	-0.75	1.04
Q9DAU1	Protein canopy homolog 3	Cnpy3	0.873042	-0.195877	0.639585	0.229306			27.0411	26.9868	27.0891	27.1267	27.0748	27.5032	0.279999	-0.229999	0.219999	-0.219999
Q80UU9	Membrane-associated progesterone receptor component 2	Pgrmc2	1.18073	0.239678	0.638891	0.229673			25.4296	24.9427	25.168	25.0091	24.7544	25.0578	0.119999	-0.51	0.369999	0.25
P07724	Serum albumin	Alb	1.20345	0.267178	0.638571	0.229842			28.9149	28.6848	28.9907	28.5714	28.3241	28.8934	-0.349998	-0.0999985	0.109997	0.299999
Q3TIX9	U4/U6.U5 tri-snRNP-associated protein 2	Usp39	0.897456	-0.156087	0.638278	0.229997			27.1852	27.2141	27.3467	27.2961	27.6013	27.3168	-0.49	0.379999	0.0499992	0.32
O35295	Transcriptional activator protein Pur-beta	Purb	1.29274	0.37043	0.638184	0.230047			26.5734	26.3768	26.3695	25.8334	25.7997	26.5755	0.860001	0.129999	-0.839998	-0.129999
Q8CAY6	Acetyl-CoA acetyltransferase, cytosolic	Acat2	1.12965	0.175875	0.63798	0.230155			27.1949	27.4054	27.5784	27.1979	27.1305	27.3226	0.700001	-2.19	-0.700001	1.13
P0DN34			0.739291	-0.435787	0.637512	0.230403			25.8692	24.8943	25.7015	25.7959	26.0226	25.9539
P49615	Cyclin-dependent-like kinase 5	Cdk5	1.07144	0.0995533	0.636477	0.230953			25.84	25.6987	25.8496	25.6512	25.7983	25.6401	-0.679998	-0.83	0.679998	0.98
A8C756	Thyroid adenoma-associated protein homolog	Thada	0.784446	-0.350253	0.635476	0.231485			23.2681	22.9844	22.8492	23.1408	23.8142	23.1974	-1.97	-0.73	0.73	1.41
Q8BMP6	Golgi resident protein GCP60	Acbd3	1.15398	0.206617	0.635163	0.231652			26.6303	26.8555	26.7814	26.5966	26.3025	26.7481	0.169998	0.0100002	-0.379999	-0.139999
Q6PAL8	DENN domain-containing protein 5A	Dennd5a	0.795355	-0.33033	0.634775	0.231859			26.8745	26.9354	27.0473	26.8312	27.5756	27.4413	2.6	-2.16	-2.66	2.2
Q6P5F9	Exportin-1	Xpo1	0.909975	-0.136102	0.634296	0.232116			30.2468	30.1111	30.0785	30.1305	30.4117	30.3025	-0.360001	-0.0200005	0.229999	0.169998
Q8K4R9	Disks large-associated protein 5	Dlgap5	0.905345	-0.14346	0.634275	0.232126			24.2789	24.3473	24.4134	24.3316	24.4808	24.6577
P35922	Fragile X mental retardation protein 1 homolog	Fmr1	0.956165	-0.0646683	0.63355	0.232515			26.0689	26.1081	26.0635	26.2164	26.0653	26.1529	-0.0699997	-1	0.19	0.27
Q60932	Voltage-dependent anion-selective channel protein 1	Vdac1	1.13427	0.181768	0.633249	0.232676			31.7149	31.8177	31.7644	31.8184	31.3872	31.5462	0.48	-0.200001	0.200001	-0.27
Q2TPA8	Hydroxysteroid dehydrogenase-like protein 2	Hsdl2	1.19115	0.252357	0.632584	0.233032			26.0059	26.4275	26.2119	26.152	25.708	26.0282	3.82	-0.91	-0.309999	0.309999	+
Q922Y1	UBX domain-containing protein 1	Ubxn1	0.921605	-0.11778	0.632371	0.233147			27.2525	27.0639	27.2092	27.3757	27.3307	27.1726	-0.35	0.209999	0.490002	-0.210001
P53994	Ras-related protein Rab-2A	Rab2a	1.16635	0.222007	0.631922	0.233388			28.3012	28.3853	28.4177	28.4235	28.1247	27.8899	-0.190002	-0.25	-0.0100021	0.560001
O35658	Complement component 1 Q subcomponent-binding protein, mitochondrial	C1qbp	1.06766	0.094455	0.63186	0.233421			28.8404	28.7827	28.6409	28.5996	28.7082	28.6728	0.0499992	-0.0400009	0.169998	-0.079998
Q3UA06	Pachytene checkpoint protein 2 homolog	Trip13	0.883292	-0.179038	0.631333	0.233705			24.9827	24.7723	25.0176	25.2775	25.1087	24.9235	-2.09	0.1	0.67	-0.19
Q9Z329	Inositol 1,4,5-trisphosphate receptor type 2	Itpr2	0.911374	-0.133885	0.630513	0.234146			26.9479	26.8095	26.8659	26.9988	26.863	27.1632	1.93	-1.93	-4.48	3.32	+
Q8C8U0	Liprin-beta-1	Ppfibp1	1.18004	0.238837	0.630084	0.234378			23.1091	23.0752	23.4106	22.843	23.2255	22.81	-1.02	-0.0599995	-2.02	6.23	+
C0HKG6;C0HKG5			0.838219	-0.254602	0.63001	0.234418			28.8391	28.6046	28.6107	28.9483	29.2204	28.6496
Q5DU25	IQ motif and SEC7 domain-containing protein 2	Iqsec2	0.91542	-0.127495	0.629108	0.234905			22.7185	22.5642	22.4778	22.6602	22.8304	22.6524	-0.41	0.41	0.25	-0.25
Q9D4H1	Exocyst complex component 2	Exoc2	0.85689	-0.222818	0.628799	0.235072			27.0348	26.9187	26.7799	26.9927	27.417	26.9922	-0.210001	0.210001	-0.57	0.92
Q8C3Q9	Caspase-9;Caspase-9 subunit p35;Caspase-9 subunit p10	Casp9	1.09608	0.132355	0.628784	0.23508			24.5897	24.3184	24.3608	24.2648	24.2318	24.3752
Q61335	B-cell receptor-associated protein 31	Bcap31	1.15064	0.20244	0.628404	0.235286			28.8126	28.8799	29.0663	28.6502	28.5446	28.9567	0.369999	1.01	-0.519999	-0.689999
Q9WU84	Copper chaperone for superoxide dismutase	Ccs	0.838941	-0.253358	0.627975	0.235519			26.0407	25.9222	25.9032	26.1061	26.5525	25.9676	0.59	0.689999	-0.58	-0.700001
Q8BUV3	Gephyrin;Molybdopterin adenylyltransferase;Molybdopterin molybdenumtransferase	Gphn	0.853731	-0.228147	0.627205	0.235936			26.38	26.235	26.2672	26.4069	26.8342	26.3256	0.0299988	-0.720001	-0.0299988	0.869999
Q8BFR5	Elongation factor Tu, mitochondrial	Tufm	0.911471	-0.133732	0.627068	0.236011			29.5223	29.5614	29.6428	29.7607	29.8315	29.5356
Q8BTS4	Nuclear pore complex protein Nup54	Nup54	0.832067	-0.265228	0.626992	0.236052			26.5149	26.6008	26.4693	26.5968	27.1663	26.6177	-0.559999	0.16	0.57	-0.139999
P0C605	cGMP-dependent protein kinase 1	Prkg1	1.19587	0.258063	0.626345	0.236404			24.299	23.8457	23.8949	23.6727	23.6061	23.9866	-0.59	-0.27	-0.129999	0.91
Q8R3V5	Endophilin-B2	Sh3glb2	0.940007	-0.0892567	0.626301	0.236428			25.6663	25.7617	25.8198	25.8923	25.7471	25.8762	0.65	-0.65	-1.58	0.809999
E9PVA8		Gcn1l1	0.896169	-0.158157	0.625932	0.236629			29.3335	29.2849	29.2256	29.3633	29.6551	29.3	0.129997	-0.540001	-0.129997	0.489998
Q99L48	60S ribosomal export protein NMD3	Nmd3	0.830676	-0.267642	0.624858	0.237215			23.367	23.9432	23.8341	23.8287	24.0536	24.0649	0.200001	-2.6	-0.140001	0.700001
Q3TC72	Fumarylacetoacetate hydrolase domain-containing protein 2A	Fahd2	1.20368	0.26745	0.624341	0.237497			24.9682	24.7434	24.601	24.501	24.2269	24.7823	0.809999	-0.550001	-0.51	0.4
Q60992	Guanine nucleotide exchange factor VAV2	Vav2	1.10987	0.150392	0.623361	0.238034			27.2777	27.2675	27.0819	26.9652	27.2343	26.9764	-3.18	2.49	2.22	-2.22
Q7M6Z4	Kinesin-like protein KIF27	Kif27	2.88264	1.52739	0.623275	0.238081			25.1446	25.121	24.9459	24.353	21.3659	24.9105
O70551	SRSF protein kinase 1	Srpk1	1.15869	0.212498	0.621927	0.238821			23.4313	23.4217	23.6302	23.1452	23.143	23.5575	-0.870001	-1.16	0.85	1.47
Q8R5F3	O-acetyl-ADP-ribose deacetylase 1	Oard1	0.898265	-0.154787	0.621629	0.238985			24.2202	24.485	24.5897	24.6134	24.5449	24.601	-2.64	1.92	0.769999	-0.769999
Q9CQ25	Mitotic-spindle organizing protein 2	Mzt2	0.756132	-0.40329	0.620956	0.239356			23.8126	24.0062	23.9932	24.1344	24.9044	23.9832	-0.91	-2.23	0.98	1
P62192	26S protease regulatory subunit 4	Psmc1	0.947098	-0.078415	0.620829	0.239426			28.983	28.9868	29.0334	29.1679	29.0902	28.9803	-0.48	0.0200005	0.27	0.220001
Q8BKE6	Cytochrome P450 20A1	Cyp20a1	1.12959	0.175793	0.620662	0.239518			26.0685	25.9889	25.8816	25.8597	25.5823	25.9696	1	0.0500011	-1.59	0.0400009
Q60634	Flotillin-2	Flot2	1.21754	0.28397	0.620553	0.239578			24.8593	24.5384	24.919	24.5761	24.7258	24.1628	1.55	-1.08	-0.66	0.66
P62827	GTP-binding nuclear protein Ran	Ran	0.908927	-0.137763	0.620062	0.239849			31.3817	31.3285	31.2591	31.5453	31.5629	31.2744	-0.450001	0.470001	0	0
Q61578	NADPH:adrenodoxin oxidoreductase, mitochondrial	Fdxr	0.917428	-0.124333	0.619644	0.24008			25.7259	25.6353	25.922	25.9207	25.9122	25.8233	0.959999	-0.550001	-0.32	0.15
A2AIV8	Caspase recruitment domain-containing protein 9	Card9	0.854367	-0.227072	0.61964	0.240082			28.5806	28.2827	28.3298	28.5038	28.8968	28.4737	-1.02	5.64	-0.33	-1.08	+
O35684	Neuroserpin	Serpini1	1.16809	0.22415	0.619184	0.240335			25.4975	25.4945	25.6117	25.3473	25.5638	25.0201	-2.58	1.87	2.74	-2.33
P26516	26S proteasome non-ATPase regulatory subunit 7	Psmd7	0.876383	-0.190367	0.617955	0.241015			29.6103	29.604	29.5658	29.7801	30.0241	29.5471	0.16	-0.16	-0.259998	0.52
Q9CXR1	Dehydrogenase/reductase SDR family member 7	Dhrs7	1.09885	0.135998	0.616777	0.24167			25.6924	25.9206	25.8592	25.8124	25.5635	25.6883	0.4	-0.129999	-1.07	0.129999
Q5SSW2	Proteasome activator complex subunit 4	Psme4	0.855925	-0.224443	0.615491	0.242387			25.0733	24.9502	24.8375	25.002	25.4742	25.058	-2.92	-0.49	1.42	0.49
Q62203	Splicing factor 3A subunit 2	Sf3a2	0.892315	-0.164375	0.615339	0.242471			26.3923	26.524	26.2069	26.6876	26.4988	26.43	-0.67	-0.5	0.620001	0.220001
Q810J8	Zinc finger FYVE domain-containing protein 1	Zfyve1	0.820925	-0.284678	0.615304	0.242491			23.7674	23.7945	23.8427	23.6919	24.3904	24.1762	0.0499992	-0.4	-0.19	0.300001
P52293	Importin subunit alpha-1	Kpna2	0.880847	-0.183037	0.615199	0.24255			27.1979	27.0741	27.1641	27.1504	27.5777	27.2572	-1.16	0.0200005	0.1	0.0500011
Q8BG51	Mitochondrial Rho GTPase 1	Rhot1	1.05731	0.080395	0.614747	0.242802			26.075	26.0688	26.103	26.117	25.9359	25.9527	-0.119999	-0.629999	0.619999	0.119999
Q9D868	Peptidyl-prolyl cis-trans isomerase H	Ppih	1.13756	0.185943	0.614497	0.242942			26.7667	26.7992	26.8491	26.7307	26.3528	26.7737	-1.08	0.42	0.74	-0.42
Q9Z315	U4/U6.U5 tri-snRNP-associated protein 1	Sart1	0.928414	-0.10716	0.614246	0.243082			25.5429	25.538	25.7256	25.6228	25.7894	25.716	-0.690001	-0.209999	0.669998	0.209999
Q6ZPZ3	Zinc finger CCCH domain-containing protein 4	Zc3h4	0.838357	-0.254363	0.613903	0.243275			25.679	25.4959	25.5126	25.545	26.148	25.7576	-0.539999	-0.49	1.02	0.57
Q80UG5	Septin-9	2019-09-09	1.08168	0.113268	0.613649	0.243417			28.9717	28.8789	28.9635	28.7979	28.7062	28.9702
Q7TPH6	E3 ubiquitin-protein ligase MYCBP2	Mycbp2	0.878177	-0.187417	0.613324	0.243599			26.5527	26.5202	26.4005	26.4204	26.8133	26.8019	-2.6	-0.43	1.03	0.870001
Q6ZQI3	Malectin	Mlec	0.93793	-0.0924483	0.613227	0.243654			28.8941	28.9522	28.8844	28.8753	29.0816	29.0511	0.419998	0.629997	-0.889999	-0.48
Q8BGC4	Zinc-binding alcohol dehydrogenase domain-containing protein 2	Zadh2	0.921331	-0.118208	0.613133	0.243706			27.8385	27.5837	27.6039	27.7372	27.8167	27.8267	0.549999	-1.73	-0.65	1.37
P97470	Serine/threonine-protein phosphatase 4 catalytic subunit	Ppp4c	0.956062	-0.0648233	0.611878	0.244412			26.4663	26.349	26.5057	26.5111	26.4917	26.5126	-0.369999	-0.0699997	0.0699997	0.57
Q3UGC7;Q66JS6	Eukaryotic translation initiation factor 3 subunit J-A;Eukaryotic translation initiation factor 3 subunit J-B	Eif3j1;Eif3j2	0.955219	-0.0660967	0.61185	0.244427			28.0402	27.9596	28.0263	28.1476	28.0035	28.0733	0.0100002	-0.0100002	-0.610001	0.279999
Q6NZJ6	Eukaryotic translation initiation factor 4 gamma 1	Eif4g1	1.07623	0.10598	0.611089	0.244856			28.6046	28.506	28.6284	28.4401	28.376	28.6049	-0.0600014	-0.48	0.0600014	0.540001
Q8C1B7	Septin-11	2019-09-11	0.918868	-0.12207	0.6096	0.245697			28.3177	28.4732	28.5901	28.5711	28.6617	28.5144
Q91WQ3	Tyrosine--tRNA ligase, cytoplasmic;Tyrosine--tRNA ligase, cytoplasmic, N-terminally processed	Yars	0.960442	-0.05823	0.609496	0.245756			29.1012	28.9802	29.0665	29.0675	29.1071	29.1481	-0.32	-0.639999	0.32	0.84
Q6ZQH8	Nucleoporin NUP188 homolog	Nup188	0.806096	-0.310977	0.608628	0.246248			24.8901	24.8996	24.6048	24.9927	25.5128	24.822	-1.77	0.940001	1.16	-0.67
Q3TXT3	SOSS complex subunit C	Inip	0.923013	-0.115577	0.608132	0.246529			22.7651	22.6689	22.8336	22.7387	22.8961	22.9795	0.0900002	-3.28	0.369999	0.0400009
Q61656	Probable ATP-dependent RNA helicase DDX5	Ddx5	1.112	0.15316	0.607734	0.246755			29.8667	29.8214	29.6122	29.6034	29.478	29.7594	-0.870003	-0.18	0.580002	0.18
Q64337	Sequestosome-1	Sqstm1	1.14027	0.189378	0.607597	0.246833			24.7747	24.6139	24.6002	24.6272	24.2194	24.574	-0.15	-0.039999	0.0799999	0.039999
Q9Z0W3	Nuclear pore complex protein Nup160	Nup160	0.912564	-0.132002	0.607544	0.246863			26.6104	26.4807	26.3266	26.5099	26.6915	26.6123	-1.02	0.42	0.429998	-0.249998
Q9DCS3	Trans-2-enoyl-CoA reductase, mitochondrial	Mecr	0.918838	-0.122118	0.607496	0.24689			25.3508	25.3488	25.4274	25.4856	25.6531	25.3548	0.460001	-0.25	0.0200005	-0.41
Q8BU30	Isoleucine--tRNA ligase, cytoplasmic	Iars	0.958439	-0.0612417	0.607299	0.247002			29.3211	29.2129	29.1997	29.3513	29.2711	29.295	-0.279999	-0.110001	0.110001	0.919998
O35737	Heterogeneous nuclear ribonucleoprotein H;Heterogeneous nuclear ribonucleoprotein H, N-terminally processed	Hnrnph1	0.901701	-0.149278	0.606593	0.247404			26.9079	27.1037	26.9259	27.246	27.1898	26.9495	-0.800003	-0.66	1.16	0.650002
Q80V86	Integrator complex subunit 8	Ints8	1.06786	0.0947267	0.605781	0.247867			25.2534	25.0973	25.0353	25.0866	25.0023	25.013	-1.4	-0.27	0.27	0.4
Q80TN4	DnaJ homolog subfamily C member 16	Dnajc16	1.09152	0.126338	0.604857	0.248395			24.4054	24.3676	24.5041	24.2756	24.1667	24.4558	-0.98	0.35	1.09	-0.35
Q8BHL7	CDC42 small effector protein 1	Cdc42se1	0.845619	-0.24192	0.604806	0.248424			24.1518	23.6966	24.1765	24.0918	24.3966	24.2624
P56183	Ribosomal RNA processing protein 1 homolog A	Rrp1	0.819816	-0.286628	0.604687	0.248492			24.0076	23.6204	24.0439	23.9114	24.4752	24.1452	-1.16	0.549999	0.65	-0.0499992
O55142	60S ribosomal protein L35a	Rpl35a	1.30583	0.384972	0.604608	0.248537			28.0412	27.6228	27.7581	26.9095	27.6426	27.7151	-1.18	0.779999	0.689999	-0.27
Q61165	Sodium/hydrogen exchanger 1	Slc9a1	1.06503	0.0909	0.603766	0.24902			23.6389	23.6259	23.7978	23.6312	23.5194	23.6392	1.07	-0.349998	-2.56	0.349998
P35285	Ras-related protein Rab-22A	Rab22a	0.855086	-0.225858	0.603585	0.249124			24.694	24.4035	24.7172	25.0819	24.6249	24.7854	0.440001	-0.289999	-0.4	0.25
Q03265	ATP synthase subunit alpha, mitochondrial	Atp5a1	1.06264	0.0876567	0.603416	0.249221			32.1918	32.0504	32.1317	32.0961	31.9364	32.0784	0.27	-0.209999	0.100002	-0.18
P58854	Gamma-tubulin complex component 3	Tubgcp3	0.902002	-0.148797	0.602112	0.24997			24.5382	24.3185	24.4735	24.5931	24.7466	24.4368	-0.200001	-0.789999	1.02	0.200001
O88543	COP9 signalosome complex subunit 3	Cops3	0.924054	-0.113952	0.601964	0.250056			27.7788	27.9166	27.7842	27.9454	27.8137	28.0623	-0.16	-0.43	0.16	0.309999
O55057	Retinal rod rhodopsin-sensitive cGMP 3,5-cyclic phosphodiesterase subunit delta	Pde6d	1.10337	0.141913	0.601746	0.250181			24.2332	24.5103	24.3137	24.0838	24.2404	24.3072	0.0599995	-0.940001	0.209999	0.309999
P08228	Superoxide dismutase [Cu-Zn]	Sod1	1.07862	0.109182	0.601679	0.250219			30.6609	30.7824	30.7557	30.7479	30.4971	30.6264	0.240002	0.0900002	-0.200001	0.0999985
Q921W0	Charged multivesicular body protein 1a	Chmp1a	1.09229	0.127362	0.600877	0.250682			25.8994	25.8068	25.7321	25.7141	25.8102	25.5319	0.470001	0.1	0.110001	-1.29
Q91WF7	Polyphosphoinositide phosphatase	Fig4	1.12512	0.170077	0.600527	0.250884			23.5991	23.612	23.8959	23.3727	23.6434	23.5807	-0.970001	0.91	-0.439999	0.68
Q8BP67	60S ribosomal protein L24	Rpl24	1.26977	0.344563	0.599967	0.251208			28.8627	28.4692	28.5199	28.0162	28.0799	28.722	-0.489998	-0.130001	0.299999	0.259998
Q8JZN7	Mitochondrial Rho GTPase 2	Rhot2	1.13298	0.180125	0.599882	0.251257			24.0933	23.6952	23.6914	23.6127	23.6635	23.6633
Q9CX56	26S proteasome non-ATPase regulatory subunit 8	Psmd8	0.896796	-0.157148	0.599591	0.251425			27.6418	27.7913	27.8072	27.8417	28.1084	27.7617	-0.469997	-0.419998	0.400002	0.540001
P97792	Coxsackievirus and adenovirus receptor homolog	Cxadr	1.28098	0.357247	0.599413	0.251528			24.5828	24.9301	25.1755	24.8719	24.5764	24.1684	-2.44	-3.51	2.76	2.44	+
Q99LG2	Transportin-2	Tnpo2	0.89886	-0.153832	0.599325	0.251579			27.3566	27.3324	27.3512	27.318	27.712	27.4717	-0.429998	0.139999	0.5	-0.0699997
Q91VN6	Probable ATP-dependent RNA helicase DDX41	Ddx41	0.896356	-0.157857	0.599214	0.251644			25.25	25.2025	24.8762	25.274	25.2809	25.2474	-2.84	0.130001	0.630001	0.24
P80315	T-complex protein 1 subunit delta	Cct4	0.933386	-0.099455	0.598548	0.25203			31.1109	31.0831	31.0138	31.2247	31.2491	31.0324	-0.190002	-0.0699997	0.179997	0.379997
Q812G0	Alpha-1,3-mannosyl-glycoprotein 4-beta-N-acetylglucosaminyltransferase A;Alpha-1,3-mannosyl-glycoprotein 4-beta-N-acetylglucosaminyltransferase A soluble form	Mgat4a	0.846241	-0.24086	0.597062	0.252894			23.226	22.7032	22.9804	23.2454	23.3619	23.0249
P49722	Proteasome subunit alpha type-2	Psma2	0.860868	-0.216137	0.595825	0.253615			29.8991	29.52	29.528	29.806	30.0663	29.7233	-0.669998	0.16	-0.0400009	0.189999
Q3UX61	N-alpha-acetyltransferase 11	Naa11	0.838315	-0.254435	0.595419	0.253852			23.3327	23.2815	23.1495	23.4336	23.8571	23.2363
Q80TM9	Nischarin	Nisch	0.958716	-0.060825	0.595329	0.253905			27.1641	27.1188	27.1099	27.2728	27.1736	27.129	-0.0699997	0.0699997	-0.75	0.32
P42669	Transcriptional activator protein Pur-alpha	Pura	1.25297	0.325348	0.594499	0.254391			26.7427	26.5268	26.4336	25.9513	26.0863	26.6894	0.68	-0.229999	-0.6	0.229999
Q6Y7W8	PERQ amino acid-rich with GYF domain-containing protein 2	Gigyf2	0.921724	-0.117593	0.594139	0.254602			24.6245	24.6261	24.4891	24.553	24.7293	24.8103	-0.0400009	-1.1	0.230001	0.969999
Q8K135	Dyslexia-associated protein KIAA0319-like protein	Kiaa0319l	1.29561	0.373635	0.593869	0.25476			23.5246	23.6405	23.5596	23.659	22.6956	23.2492
Q60575	Kinesin-like protein KIF1B	Kif1b	1.45237	0.538405	0.593526	0.254961			22.8346	22.6747	22.4358	22.2297	21.3851	22.7151	1.82	0.039999	-0.639999	-0.459999
Q9D172	ES1 protein homolog, mitochondrial	D10Jhu81e	0.916813	-0.1253	0.593388	0.255042			28.1347	28.2017	28.3781	28.4673	28.2583	28.3647	1.19	-0.34	-0.52	-0.380001
Q9Z1S8	GRB2-associated-binding protein 2	Gab2	1.13702	0.18526	0.592695	0.255449			23.5048	23.2084	23.4435	23.1755	23.0294	23.396	-0.130001	0.0599995	-0.92	1.53
P68254	14-3-3 protein theta	Ywhaq	1.04628	0.0652683	0.592295	0.255685			31.2845	31.2298	31.2774	31.2734	31.1143	31.2082	0.330002	-0.66	-0.300003	0.52
Q65Z40	Wings apart-like protein homolog	Wapal	0.929903	-0.104848	0.592192	0.255745			26.6932	26.5017	26.5187	26.66	26.5984	26.7699	-2.56	-0.219999	0.469999	0.219999
Q64442	Sorbitol dehydrogenase	Sord	1.07001	0.097625	0.59153	0.256136			28.2222	28.3888	28.3036	28.3117	28.1896	28.1205	-0.85	2.05	-1.14	0.379999
Q8K1A6	Coiled-coil and C2 domain-containing protein 1A	Cc2d1a	1.10753	0.147345	0.591047	0.256421			22.8302	23.0839	23.0797	22.9837	22.8371	22.7309	0.179998	-0.179998	1.24	-1.03
Q8R3P6	von Willebrand factor A domain-containing protein 9	Vwa9	0.814287	-0.29639	0.590836	0.256545			24.4476	24.3348	23.9982	24.5503	24.8695	24.2499	-0.959999	-0.6	0.6	0.929998
O88622	Poly(ADP-ribose) glycohydrolase	Parg	0.962473	-0.0551817	0.590266	0.256882			24.5326	24.5643	24.4352	24.5717	24.589	24.5369	-0.440001	-0.129999	0.629999	0.129999
Q64674	Spermidine synthase	Srm	1.04942	0.0695983	0.590258	0.256887			28.4052	28.2648	28.3297	28.2977	28.1964	28.2968	-0.409998	0.25	-0.48	0.619999
Q9QUN7	Toll-like receptor 2	Tlr2	1.0992	0.136457	0.590065	0.257001			25.9969	25.6872	25.7217	25.6082	25.7213	25.6669	-0.84	5.69	-1.53	0.83	+
O55201	Transcription elongation factor SPT5	Supt5h	1.18543	0.24541	0.589226	0.257498			27.2596	27.0763	27.014	26.7096	26.6915	27.2126	-0.900002	0.380001	0.540001	0.220001
E9PVX6		Mki67	0.854941	-0.226103	0.588946	0.257664			27.7301	27.5914	27.6672	27.7654	27.6827	28.2189	-3.08	0.620001	2.21	-0.620001
Q62448	Eukaryotic translation initiation factor 4 gamma 2	Eif4g2	1.02179	0.0311017	0.588903	0.25769			28.7741	28.7849	28.7252	28.7184	28.7597	28.7128	-0.120003	-0.77	0.210003	0.220001
Q8BUK6	Protein Hook homolog 3	Hook3	0.939602	-0.0898783	0.588547	0.257901			27.1452	27.0027	27.1315	27.2384	27.2292	27.0814	0.200001	-0.51	-0.16	0.359999
Q8BUV8	Protein GPR107	Gpr107	1.10337	0.14192	0.588176	0.258121			24.4779	24.3014	24.262	24.0787	24.1705	24.3664	-0.0599995	0.34	0.0599995	-0.34
Q7TNV0	Protein DEK	Dek	0.845788	-0.241632	0.587812	0.258338			29.2886	29.062	28.9757	29.0933	29.3198	29.6381	-0.879997	0.16	0.710003	-0.16
Q78IK4	MICOS complex subunit Mic27	Apool	0.923634	-0.114607	0.587574	0.258479			27.6922	27.6163	27.497	27.7312	27.8227	27.5954	0.0900002	0.229999	0.1	-0.860001
Q8CDN6	Thioredoxin-like protein 1	Txnl1	1.0593	0.0831067	0.586909	0.258876			29.1694	29.1427	29.2049	29.1357	28.9691	29.1629	-0.57	-0.419998	0.329998	0.669998
Q3UMB5	Smith-Magenis syndrome chromosomal region candidate gene 8 protein homolog	Smcr8	1.15694	0.210308	0.586375	0.259194			24.7457	24.8362	24.7782	24.5319	24.8693	24.3279	-0.52	0.76	0.52	-1.18
Q4VC33	Macrophage erythroblast attacher	Maea	0.928155	-0.107562	0.58636	0.259203			24.1437	24.2318	24.2644	24.286	24.2146	24.462	-0.450001	0.240002	-0.570002	0.84
P62838	Ubiquitin-conjugating enzyme E2 D2	Ube2d2	1.30505	0.3841	0.586075	0.259373			26.854	26.5027	26.7171	26.5172	25.7638	26.6406
Q8C0C7	Phenylalanine--tRNA ligase alpha subunit	Farsa	0.871513	-0.198407	0.585422	0.259763			28.8893	28.6521	28.6159	28.7937	29.1667	28.7921	-0.380001	-0.109997	0.109997	0.459999
A6H630	Protein-glutamate O-methyltransferase	Armt1	1.06691	0.09344	0.58541	0.259771			25.646	25.8918	25.7841	25.6872	25.6785	25.6759
O08709	Peroxiredoxin-6	Prdx6	1.10861	0.148758	0.585382	0.259787			27.0993	26.797	27.0351	26.8787	26.6969	26.9096	2.08	-1.3	0.5	-0.5
Q9CPW4	Actin-related protein 2/3 complex subunit 5	Arpc5	0.926568	-0.110032	0.585114	0.259948			29.7275	29.553	29.5232	29.769	29.6021	29.7627	-0.399998	1.6	-0.130001	0.130001
Q8BMD8	Calcium-binding mitochondrial carrier protein SCaMC-1	Slc25a24	1.06848	0.0955633	0.585094	0.25996			25.0977	25.2496	25.219	25.1519	24.9809	25.1469	-2.7	1.77	0.76	-1.26
Q3U0V1	Far upstream element-binding protein 2	Khsrp	0.902123	-0.148603	0.585078	0.259969			28.903	28.8718	28.7854	28.8491	28.947	29.2099	-0.239998	-0.459999	0.329998	0.450001
Q9Z1D1	Eukaryotic translation initiation factor 3 subunit G	Eif3g	0.960497	-0.0581467	0.584463	0.260338			27.5591	27.5206	27.5386	27.5747	27.5373	27.6808	-0.42	-0.85	0.200001	0.58
O35465	Peptidyl-prolyl cis-trans isomerase FKBP8	Fkbp8	1.0441	0.0622567	0.583078	0.261169			27.2682	27.3418	27.4036	27.321	27.2786	27.2272	0.469999	-0.83	0.119999	-0.119999
Q9D0Q7	39S ribosomal protein L45, mitochondrial	Mrpl45	1.18508	0.244983	0.583006	0.261212			24.4093	24.6442	24.7624	24.4827	24.0505	24.5477	-0.19	0.229999	0.15	-0.0300007
Q920V1	UDP-GalNAc:beta-1,3-N-acetylgalactosaminyltransferase 1	B3galnt1	0.902344	-0.14825	0.582897	0.261278			23.894	23.6505	23.8461	24.078	23.7854	23.972
Q9CY18	Sorting nexin-7	Snx7	1.15758	0.211113	0.582717	0.261387			24.0363	23.7308	23.638	23.4521	23.5167	23.803	0.99	0.0200005	-1.07	0.73
Q60865	Caprin-1	Caprin1	1.05116	0.0719767	0.58166	0.262024			29.2731	29.3434	29.3727	29.2992	29.1648	29.3093	-0.25	-0.229999	0.199997	0.330002
Q9DCC8	Mitochondrial import receptor subunit TOM20 homolog	Tomm20	0.874584	-0.193332	0.579924	0.263073			25.7509	25.4093	25.713	25.7421	26.0195	25.6916	0.51	-0.359999	-0.82	0.339998
Q8BGB5	LIM domain-containing protein 2	Limd2	0.801838	-0.318617	0.579854	0.263115			27.967	27.8863	28.1423	27.9237	28.2978	28.7299	-2.12	3.84	1.87	-2.24	+
P70704	Phospholipid-transporting ATPase IA	Atp8a1	1.07285	0.101453	0.57984	0.263124			26.2999	26.2166	26.2466	26.102	26.0579	26.2989	0.610001	-0.0999985	-0.669998	0.0999985
Q9QXN3	Activating signal cointegrator 1	Trip4	1.10368	0.142327	0.579726	0.263193			24.6079	24.3832	24.3195	24.1771	24.3021	24.4044
Q9JMH9	Unconventional myosin-XVIIIa	Myo18a	1.22259	0.289937	0.579649	0.263239			27.5287	27.8533	27.7171	27.6948	27.5153	27.0191	0.84	0	0	-0.41
Q8BH69	Selenide, water dikinase 1	Sephs1	0.894483	-0.160873	0.578862	0.263717			27.7066	27.4855	27.4921	27.6041	27.9217	27.641	-0.119999	-0.0200005	-0.230001	0.309998
Q78PG9	Coiled-coil domain-containing protein 25	Ccdc25	1.12275	0.16704	0.578798	0.263756			25.6449	25.712	25.7376	25.6348	25.2812	25.6774	-0.640001	-0.130001	0.41	0.450001
Q8BK67	Protein RCC2	Rcc2	0.891471	-0.16574	0.578523	0.263923			29.9772	29.6885	29.8505	30.0181	29.8309	30.1643	-1.5	0.540001	1.08	-0.440002
Q99KI0	Aconitate hydratase, mitochondrial	Aco2	1.06573	0.0918417	0.577525	0.26453			31.6995	31.7617	31.8458	31.7811	31.5857	31.6647	0.920002	-0.48	0.110001	-0.110001
Q5U4D9	THO complex subunit 6 homolog	Thoc6	0.861045	-0.21584	0.576941	0.264886			23.6113	23.8292	24.1437	24.2006	24.0307	24.0004	-0.57	-0.0799999	0.720001	0.26
Q8CB44	GRAM domain-containing protein 4	Gramd4	1.234	0.30334	0.576264	0.265299			21.085	20.7861	21.5165	20.9968	20.8303	20.6505	0.950001	-2.06	0.26	-0.539999
Q8BT07	Centrosomal protein of 55 kDa	Cep55	0.893124	-0.163068	0.576066	0.26542			25.9499	25.6208	25.6233	25.7728	25.928	25.9823
Q9R0E2	Procollagen-lysine,2-oxoglutarate 5-dioxygenase 1	Plod1	0.946856	-0.0787833	0.574928	0.266117			26.7211	26.6901	26.7218	26.8424	26.8571	26.6699	-0.0599995	1.41	-1.99	0.0599995
O35857	Mitochondrial import inner membrane translocase subunit TIM44	Timm44	1.06787	0.0947317	0.574486	0.266387			27.8241	27.6648	27.7948	27.7157	27.5573	27.7265	0.33	0.279999	-0.229999	-0.42
Q80XU3	Nuclear ubiquitous casein and cyclin-dependent kinase substrate 1	Nucks1	1.31612	0.396288	0.573908	0.266742			25.4662	24.8633	25.1674	24.8217	24.3068	25.1795	-5.01	1.28	-4.45	0.0100002	+
Q62433	Protein NDRG1	Ndrg1	0.828388	-0.271622	0.573835	0.266787			22.9949	23.5805	23.5145	23.5831	23.829	23.4926	-1.83	-0.91	0.0900002	3.13
P48428	Tubulin-specific chaperone A	Tbca	1.17376	0.231135	0.573692	0.266875			27.8503	27.5637	27.7936	27.414	27.2908	27.8094	-0.219999	0.459999	0.99	-0.459999
P18760	Cofilin-1	Cfl1	1.04066	0.0574983	0.572868	0.267382			34.271	34.2481	34.2911	34.2743	34.1301	34.2333	-0.34	0.98	-0.220001	0.110001
Q6IRU2	Tropomyosin alpha-4 chain	Tpm4	0.894675	-0.160565	0.572467	0.267629			28.8593	28.5852	28.8808	28.7966	29.0762	28.9341	0.530003	-0.240002	0.540001	-1.09
Q8K0C4	Lanosterol 14-alpha demethylase	Cyp51a1	0.917455	-0.12429	0.572106	0.267852			26.1479	25.8951	26.1661	26.1522	26.2762	26.1535	1.19	-2.27	-1.06	1.06
P06797	Cathepsin L1;Cathepsin L1 heavy chain;Cathepsin L1 light chain	Ctsl	0.818903	-0.288235	0.572035	0.267895			27.1372	27.2474	27.2172	27.7179	27.0454	27.7031	0.58	2.23	-1.23	-0.58
Q62418	Drebrin-like protein	Dbnl	1.10063	0.138323	0.571613	0.268156			28.8329	28.9549	28.959	28.8037	28.5934	28.9346	0.220001	0.5	0	-0.310001
P97465	Docking protein 1	Dok1	0.890898	-0.166668	0.571377	0.268301			24.2053	24.3526	24.2626	24.5294	24.198	24.5931	-0.129999	2.06	-0.16	-0.0200005
Q01730	Ras suppressor protein 1	Rsu1	0.856138	-0.224085	0.571332	0.268329			29.4411	29.1805	29.2327	29.3919	29.8164	29.3182	0.290001	0.210001	-0.980001	-0.210001
P08113	Endoplasmin	Hsp90b1	0.95496	-0.0664883	0.571304	0.268346			33.3568	33.2491	33.2859	33.3364	33.4443	33.3105	-0.0699997	0.619999	-0.0900002	-0.130001
P97328	Ketohexokinase	Khk	0.855064	-0.225895	0.571161	0.268435			24.7298	24.4203	24.2535	24.5577	24.6184	24.9051	-2.68	2.63	-1.14	-1.13
Q9D1M4	Eukaryotic translation elongation factor 1 epsilon-1	Eef1e1	0.922718	-0.116038	0.570962	0.268558			26.6548	26.6515	26.8027	26.8707	26.9159	26.6705	-0.33	-1.01	0	0.370001
Q8R086	Sulfite oxidase, mitochondrial	Suox	0.791262	-0.337773	0.570564	0.268804			22.889	23.0188	23.5642	23.2372	23.7964	23.4517	1.57	-0.519999	-0.369999	0.369999
Q8BX90	Fibronectin type-III domain-containing protein 3A	Fndc3a	1.11543	0.157598	0.570452	0.268873			26.1326	26.2672	26.1351	26.2044	25.8103	26.0474	-0.34	1.26	-0.66	0.300001
Q9WTN0	Geranylgeranyl pyrophosphate synthase	Ggps1	0.83582	-0.258735	0.570387	0.268914			23.7064	24.0275	24.1282	24.4397	24.2863	23.9124	0.139999	-1.86	-0.139999	0.92
Q61187	Tumor susceptibility gene 101 protein	Tsg101	0.898547	-0.154333	0.569638	0.269378			26.2101	26.3598	26.4023	26.4511	26.6731	26.311	-1	-0.25	0.58	0.4
Q8VDS8	Syntaxin-18	Stx18	1.0757	0.10527	0.568921	0.269823			23.3461	23.1974	23.2872	23.2449	23.0317	23.2382	0.459999	-0.74	0.0300007	-0.860001
Q8R0S2	IQ motif and SEC7 domain-containing protein 1	Iqsec1	1.17279	0.22995	0.568185	0.270281			24.0026	23.755	23.6825	23.7975	23.2905	23.6622	0.540001	-0.650002	-0.320002	0.320002
Q99K48	Non-POU domain-containing octamer-binding protein	Nono	1.13146	0.178192	0.568082	0.270345			29.1241	28.9181	28.9228	28.593	28.8233	29.0142	0	-0.460003	0.209999	0
Q6DID3	Protein SCAF8	Scaf8	0.861874	-0.214452	0.567918	0.270447			24.3044	24.6559	24.2869	24.49	24.8628	24.5377	-1.06	0.0699997	1.12	-0.0699997
Q8BKS9	Pumilio domain-containing protein KIAA0020	Kiaa0020	1.0583	0.0817483	0.56791	0.270452			23.9947	23.9447	24.1356	23.9954	23.9382	23.8962	-0.59	0.33	-0.310001	0.82
Q8BHK9	DNA excision repair protein ERCC-6-like	Ercc6l	0.841168	-0.249533	0.567667	0.270604			24.1666	24.3442	23.8561	24.1444	24.6066	24.3645	-1.99	0.58	1.37	1.27
Q99N87	28S ribosomal protein S5, mitochondrial	Mrps5	1.06805	0.0949817	0.566989	0.271026			24.4707	24.5272	24.4639	24.3393	24.3034	24.5342	0.529999	-0.460001	0.189999	-0.199999
Q9WVM3	Anaphase-promoting complex subunit 7	Anapc7	0.887834	-0.171638	0.566599	0.271269			24.9482	24.7191	24.9028	24.8586	25.2475	24.9789	-1.07	0.390001	0.630001	0.280001
P20491	High affinity immunoglobulin epsilon receptor subunit gamma	Fcer1g	1.17947	0.238135	0.566312	0.271449			28.0672	27.9392	27.9144	27.6584	27.4682	28.0799
A2BE28	Ribosomal biogenesis protein LAS1L	Las1l	1.17082	0.227515	0.564543	0.272557			23.0452	22.6867	22.9858	22.4127	22.8904	22.732	-1	0.42	-0.25	0.460001
Q9JIX0	Transcription and mRNA export factor ENY2	Eny2	1.12838	0.17425	0.564229	0.272754			26.3501	26.1214	26.1469	25.8167	26.0621	26.2168	-0.139999	-0.48	0.690001	0.48
Q91ZA3	Propionyl-CoA carboxylase alpha chain, mitochondrial	Pcca	0.960519	-0.0581133	0.563915	0.272951			28.2501	28.3925	28.2681	28.3495	28.3554	28.3802	1.1	0.0999985	-0.219997	-0.129997
Q9D1P4	Cysteine and histidine-rich domain-containing protein 1	Chordc1	0.912816	-0.131603	0.563653	0.273116			28.2564	28.453	28.405	28.581	28.5953	28.3331	-0.859999	0.0400009	0.140001	0.209999
Q9R1S3	GPI ethanolamine phosphate transferase 1	Pign	0.863865	-0.211122	0.563129	0.273445			25.8698	26.066	26.08	26.2023	26.4864	25.9605	0.0699997	1.2	-1.01	-1.36
Q9D8E6	60S ribosomal protein L4	Rpl4	1.30643	0.385635	0.562632	0.273759			30.9451	30.6018	30.6104	29.8567	30.3093	30.8344	-0.0599976	-0.139999	-0.220001	0.349998
Q8C1A5	Thimet oligopeptidase	Thop1	0.94942	-0.0748817	0.562601	0.273778			27.7042	27.8136	27.7964	27.8418	27.9322	27.7648	-0.34	-0.549999	0.25	0.689999
P0C0A3	Charged multivesicular body protein 6	Chmp6	1.11662	0.159138	0.562592	0.273784			25.462	25.7618	25.7958	25.6478	25.459	25.4353	-0.110001	0.110001	0.24	-0.160002
Q91WS0	CDGSH iron-sulfur domain-containing protein 1	Cisd1	1.21834	0.28492	0.56256	0.273804			26.9081	26.6855	26.9303	26.7614	26.1348	26.7729	0.889999	-1.47	-0.140003	0.140003
Q8BZ20	Poly [ADP-ribose] polymerase 12	Parp12	1.24054	0.310973	0.562507	0.273838			26.8801	26.7703	26.5846	26.1891	26.2198	26.8932	3.07	0.780001	-2.97	-2.88
P61971	Nuclear transport factor 2	Nutf2	0.929015	-0.106227	0.562441	0.273879			28.4874	28.2456	28.2349	28.4579	28.422	28.4067	-0.59	0.279999	-0.279999	0.41
Q8BX10	Serine/threonine-protein phosphatase PGAM5, mitochondrial	Pgam5	1.20809	0.272725	0.562199	0.274032			24.5826	25.1074	25.0394	24.5948	24.4209	24.8954	-0.34	-0.189999	0.459999	0.129999
Q3U1V6	Ubiquitin-conjugating enzyme E2 variant 3	Uevld	0.864532	-0.210008	0.561511	0.274466			23.7961	24.0908	23.9565	24.2783	24.3211	23.874	0.229999	0.76	-0.279999	-0.309999
Q9D7H3	RNA 3-terminal phosphate cyclase	RtcA	0.896971	-0.156867	0.561285	0.274609			25.5873	25.528	25.7484	25.6727	25.9883	25.6733	0.19	-0.570002	0.6	0.27
Q9CQI6	Coactosin-like protein	Cotl1	1.10405	0.14281	0.561121	0.274713			32.251	32.1152	32.1376	31.8168	32.1085	32.1501	-0.439999	1.48	0.389999	-0.389999
Q922J9	Fatty acyl-CoA reductase 1	Far1	0.94292	-0.0847933	0.560592	0.275048			26.331	26.3948	26.4501	26.4017	26.59	26.4386	-0.459999	0.459999	-0.66	1.47
Q8QZT1	Acetyl-CoA acetyltransferase, mitochondrial	Acat1	0.952779	-0.0697867	0.559724	0.275598			29.5034	29.4559	29.4708	29.5994	29.4395	29.6005	0.0200005	0.0300026	0.160004	-0.150002
Q80YV2	Nuclear-interacting partner of ALK	Zc3hc1	1.09905	0.136257	0.559696	0.275616			25.1449	25.0957	25.0701	25.0398	24.759	25.1031	-0.110001	-0.24	0.84	0.360001
Q6PAR5	GTPase-activating protein and VPS9 domain-containing protein 1	Gapvd1	0.958513	-0.06113	0.559646	0.275648			27.0253	27.1804	27.083	27.1568	27.1276	27.1877	-0.0599995	-0.449999	-0.129999	0.529999
Q8WUR0	Protein C19orf12 homolog		1.09013	0.124503	0.55925	0.275899			23.9963	24.2905	24.2878	24.0427	24.0935	24.065
Q9JJA2	Conserved oligomeric Golgi complex subunit 8	Cog8	1.09528	0.1313	0.559202	0.275929			23.5952	23.692	23.3789	23.3793	23.3733	23.5196	0.15	-1.08	-0.0799999	0.0599995
Q8VHN8	Protein syndesmos	Nudt16l1	0.944995	-0.0816217	0.558831	0.276165			25.1614	25.1984	25.1394	25.2926	25.3268	25.1247	-0.200001	0.0799999	-0.4	1.06
Q06180	Tyrosine-protein phosphatase non-receptor type 2	Ptpn2	0.7957	-0.329703	0.558628	0.276294			23.6958	23.8644	24.2283	23.995	24.6726	24.1101	-0.0799999	0.0799999	0.91	-0.15
Q91VH2	Sorting nexin-9	Snx9	0.908422	-0.138565	0.558579	0.276325			27.2721	27.1362	27.2511	27.2108	27.5531	27.3112	-1.28	2.34	-1.82	1.08
P70280	Vesicle-associated membrane protein 7	Vamp7	1.29923	0.377657	0.558221	0.276553			25.0878	25.5321	25.6632	25.4068	24.5825	25.1609	-0.4	0.809999	0.339998	-0.0799999
Q9DCE5	p21-activated protein kinase-interacting protein 1	Pak1ip1	0.906523	-0.141585	0.557944	0.27673			24.6236	24.8931	24.9283	25.0196	24.8401	25.01	-0.32	0.24	0.67	-0.25
P10639	Thioredoxin	Txn	1.1814	0.2405	0.557896	0.27676			29.6947	29.8465	29.8148	29.7191	29.1741	29.7413	1.02	0.0699997	-0.0699997	-0.579998
Q9EPW0	Type I inositol 3,4-bisphosphate 4-phosphatase	Inpp4a	1.1634	0.218352	0.55768	0.276898			23.3289	23.1371	23.3189	23.3651	22.9158	22.849	-1.44	-0.67	1.48	1.24
Q9DC71	28S ribosomal protein S15, mitochondrial	Mrps15	1.27298	0.348215	0.55718	0.277217			23.393	23.5679	23.3842	23.1177	22.6231	23.5597	0.279999	-0.559999	0.269999	-0.269999
O09061	Proteasome subunit beta type-1	Psmb1	0.930719	-0.103582	0.556953	0.277362			29.3151	29.3745	29.3748	29.5807	29.4866	29.3079	-0.0599976	0.0599976	-0.199997	0.380001
Q62084	Protein phosphatase 1 regulatory subunit 14B	Ppp1r14b	1.09273	0.127938	0.556626	0.277571			27.0287	26.7339	26.7226	26.668	26.7014	26.732	-1.41	-1.97	1.76	1.58
A2A8Z1	Oxysterol-binding protein-related protein 9	Osbpl9	0.891093	-0.166352	0.555816	0.278089			27.1894	27.3612	27.4633	27.6571	27.3009	27.5549	-0.16	1.86	0.0599995	-0.0599995
O35904	Phosphatidylinositol 4,5-bisphosphate 3-kinase catalytic subunit delta isoform	Pik3cd	0.965802	-0.0502	0.555357	0.278383			27.213	27.1622	27.1695	27.3036	27.1821	27.2096	-0.890001	2.02	-0.429998	-0.67
Q9Z2U0	Proteasome subunit alpha type-7	Psma7	0.939206	-0.0904867	0.554856	0.278704			29.961	29.7869	29.8117	30.0035	29.8496	29.9779	-0.549999	0.290001	-0.290001	0.550003
Q6ZQL4	WD repeat-containing protein 43	Wdr43	1.27125	0.346243	0.554727	0.278787			24.1185	24.4566	24.3106	24.3788	23.4848	23.9834	-1.5	0.570002	0.889999	-0.320002
Q9EPU4	Cleavage and polyadenylation specificity factor subunit 1	Cpsf1	0.934719	-0.097395	0.55453	0.278914			25.6763	25.7611	25.6678	25.7563	25.7016	25.9394	-0.58	-0.15	0.410002	0.15
Q6PGB6	N-alpha-acetyltransferase 50	Naa50	1.0692	0.096525	0.554051	0.279221			27.6331	27.7708	27.7789	27.5823	27.5587	27.7522	-0.4	-0.200001	0.49	0.0599995
P70302	Stromal interaction molecule 1	Stim1	1.09812	0.135042	0.553476	0.279592			25.9526	25.7589	25.7964	25.5322	25.7292	25.8413	0.00999832	0.0699997	0.0299988	-0.48
Q6PDI6	Protein FAM63B	Fam63b	1.21698	0.283303	0.553436	0.279617			23.7164	23.409	23.7961	23.0229	23.3552	23.6936	0.33	-0.619999	-2.86	1.1
Q9D8V0	Minor histocompatibility antigen H13	Hm13	0.886609	-0.17363	0.553409	0.279635			25.4612	25.2796	25.4364	25.3628	25.7991	25.5361	-0.740002	0.630001	-0.299999	0.460001
Q3TCJ1	BRISC complex subunit Abro1	Fam175b	1.15695	0.21033	0.55334	0.279679			25.887	25.7504	25.9552	25.8844	25.3534	25.7238	-0.33	0.360001	0.400002	-0.889999
P70353	Nuclear transcription factor Y subunit gamma	Nfyc	0.879787	-0.184773	0.552836	0.280004			23.9986	24.0234	23.7245	23.9228	24.3098	24.0682	-0.449999	-0.48	1.21	0
P29452	Caspase-1;Caspase-1 subunit p20;Caspase-1 subunit p10	Casp1	0.886794	-0.173328	0.552784	0.280038			28.0542	27.9819	27.8476	28.0313	28.3833	27.989	-0.4	6.54	-0.969999	-1.34	+
P68181	cAMP-dependent protein kinase catalytic subunit beta	Prkacb	1.06745	0.0941683	0.552755	0.280056			25.1133	24.9475	24.9607	24.8593	24.8597	25.02	-0.559998	0.59	0.0900002	0.25
Q6WVG3	BTB/POZ domain-containing protein KCTD12	Kctd12	0.855542	-0.22509	0.552445	0.280256			29.3063	28.8643	29.1502	29.2588	29.1604	29.577	1.18	3.07	-1.18	-1.71
Q8C5P5	5-nucleotidase domain-containing protein 1	Nt5dc1	1.06934	0.096715	0.552358	0.280312			24.4801	24.5152	24.378	24.4913	24.2808	24.311	-0.949999	2.03	0.039999	-0.790001
Q9DCC4	Pyrroline-5-carboxylate reductase 3	Pycrl	0.861392	-0.215258	0.551698	0.280739			25.7309	25.5124	25.2443	25.5753	25.6514	25.9067	-0.0500011	-0.320002	0.139999	0.0500011
Q9D287	Pre-mRNA-splicing factor SPF27	Bcas2	0.90082	-0.15069	0.551671	0.280756			26.0891	25.7025	25.7643	25.9905	25.9836	26.0339	-1.14	-0.27	0.799999	0.27
Q9ET30	Transmembrane 9 superfamily member 3	Tm9sf3	1.13055	0.17702	0.550976	0.281206			28.3778	28.2456	28.4316	28.3433	27.9166	28.2641	0.200001	0.460003	-0.150002	-0.0699997
Q99N84	28S ribosomal protein S18b, mitochondrial	Mrps18b	1.17044	0.227047	0.550961	0.281215			23.4411	22.9886	23.211	22.7536	23.0138	23.1922	-0.0699997	-2.55	0.0699997	1.83
Q5DTM8	E3 ubiquitin-protein ligase BRE1A	Rnf20	0.939543	-0.0899683	0.550722	0.28137			25.7942	26.0083	25.9998	26.0583	25.9963	26.0177	-1.02	-0.130001	0.130001	1.06
Q80VQ0	Aldehyde dehydrogenase family 3 member B1	Aldh3b1	1.09313	0.128463	0.550459	0.281541			25.728	25.6458	25.573	25.5252	25.6793	25.3569	-2.45	4.91	0.220001	-0.220001	+
P32233	Developmentally-regulated GTP-binding protein 1	Drg1	0.921	-0.118727	0.55008	0.281786			27.2412	27.3165	27.2731	27.4371	27.5319	27.2179	-1	-0.800001	0.42	0.93
Q9DBC7	cAMP-dependent protein kinase type I-alpha regulatory subunit;cAMP-dependent protein kinase type I-alpha regulatory subunit, N-terminally processed	Prkar1a	0.938731	-0.0912167	0.54965	0.282065			28.4992	28.269	28.4117	28.5262	28.4265	28.5007	-0.66	0.529999	0.379997	-0.279999
O54901	OX-2 membrane glycoprotein	Cd200	1.45314	0.53917	0.549209	0.282352			23.6922	24.152	24.1927	24.1559	22.7587	23.5048	-0.4	-0.639999	0.34	0.76
S4R1M9	Oxysterol-binding protein	Osbpl10	1.6252	0.700615	0.548527	0.282796			23.832	23.8497	24.1556	23.804	23.7968	22.1347	-0.41	0.42	-0.34	1.17
P16254	Signal recognition particle 14 kDa protein;Signal recognition particle 14 kDa protein, N-terminally processed	Srp14	1.58926	0.668358	0.547893	0.283209			24.6097	26.0047	26.2584	24.6208	25.0893	25.1576	-0.289999	0.42	-0.0799999	0.209999
Q9Z110	Delta-1-pyrroline-5-carboxylate synthase;Glutamate 5-kinase;Gamma-glutamyl phosphate reductase	Aldh18a1	0.85918	-0.218968	0.54653	0.284099			25.3537	25.2177	25.4163	25.5589	25.8323	25.2534	-0.68	-0.779999	1.31	0.68
Q9Z160	Conserved oligomeric Golgi complex subunit 1	Cog1	1.1965	0.258825	0.546488	0.284127			23.0645	23.7297	23.3531	23.2882	23.0404	23.0423	-0.51	0.790001	0.51	-0.200001
Q9D8C4	Interferon-induced 35 kDa protein homolog	Ifi35	1.13655	0.18466	0.546483	0.28413			26.3483	26.3341	25.9385	26.0292	25.9055	26.1322	-0.390001	5.16	0.390001	-0.780001	+
Q5H8C4	Vacuolar protein sorting-associated protein 13A	Vps13a	1.25401	0.326547	0.545739	0.284617			22.6087	23.0382	22.7122	22.739	22.6383	22.002	0.960001	-1.17	-0.809999	0.809999
P43006	Excitatory amino acid transporter 2	Slc1a2	1.29433	0.372205	0.544556	0.285394			24.7502	24.6927	25.3609	24.4736	24.2452	24.9684	4.72	-0.59	-0.16	-0.0400009	+
Q45VK7	Cytoplasmic dynein 2 heavy chain 1	Dync2h1	0.809702	-0.304537	0.544477	0.285445			25.9132	25.6874	25.6448	25.7143	26.4989	25.9458	4.31	-2.53	1.47	-1.47	+
P09055	Integrin beta-1	Itgb1	0.953362	-0.0689033	0.544112	0.285686			29.4224	29.2889	29.3722	29.4597	29.3505	29.4799	0.57	0.470001	-1.29	-0.18
Q9CV28	Protein FAM188A	Fam188a	0.941421	-0.0870883	0.543663	0.285981			22.8958	22.6911	22.8457	22.9642	22.8461	22.8836	0.18	-0.26	-0.92	0.640001
Q9QY93	dCTP pyrophosphatase 1	Dctpp1	0.823925	-0.279415	0.54357	0.286042			24.8191	24.5625	24.1762	24.7798	25.0312	24.585	0.0799999	-0.0799999	0.709999	-0.4
Q8BH65	Protein DENND6A	Dennd6a	0.922079	-0.117038	0.543211	0.286279			25.3962	25.6157	25.6505	25.7266	25.72	25.5669	0.1	0.559999	-0.0900002	-0.65
P54729	NEDD8 ultimate buster 1	Nub1	1.07417	0.103228	0.54271	0.286609			26.0335	25.9536	26.0605	25.8889	25.7915	26.0574	-0.539999	1.15	-0.34	-0.289999
Q9CSH3	Exosome complex exonuclease RRP44	Dis3	0.913906	-0.129882	0.542651	0.286648			25.9851	25.7723	25.955	26.1871	25.9054	26.0096	-1.38	0	0.9	0
Q9CQ60	6-phosphogluconolactonase	Pgls	0.893339	-0.16272	0.542601	0.286681			29.8292	29.462	29.5715	29.7883	29.912	29.6505	0.27	0.0200005	-0.670002	-0.0200005
P03911	NADH-ubiquinone oxidoreductase chain 4	Mtnd4	0.84211	-0.24792	0.542578	0.286696			24.9615	25.311	25.2129	25.3785	25.7236	25.1269
Q71LX4	Talin-2	Tln2	0.919154	-0.121622	0.54229	0.286887			25.8354	25.6615	25.8778	25.9874	25.7658	25.9864	1.11	-1.11	-1.68	1.89
Q8CIF4	Biotinidase	Btd	0.80297	-0.316582	0.542232	0.286925			24.3535	24.2566	24.4195	24.6872	25.0846	24.2076	1.57	0.160002	-0.650002	0.0799999
Q8BYW9	EGF domain-specific O-linked N-acetylglucosamine transferase	Eogt	0.953793	-0.0682517	0.541596	0.287345			24.7248	24.6483	24.7557	24.7322	24.7324	24.8691	-0.33	0.210001	0.16	-0.210001
Q8CHP8	Phosphoglycolate phosphatase	Pgp	0.866871	-0.20611	0.541298	0.287543			25.8042	25.8069	25.7844	25.6786	26.0973	26.238	0.160002	-0.5	-0.76	1.17
Q78IS1	Transmembrane emp24 domain-containing protein 3	Tmed3	1.15702	0.210417	0.541118	0.287662			24.1934	24.0157	24.5717	24.0115	23.9871	24.151
Q8CCN5	Breast carcinoma-amplified sequence 3 homolog	Bcas3	1.14668	0.197458	0.541027	0.287722			24.4707	24.1095	24.5326	23.9993	24.3149	24.2062	-0.16	-0.459999	0.16	0.34
Q8VEJ4	Notchless protein homolog 1	Nle1	0.748453	-0.418017	0.540721	0.287925			23.64	23.6471	23.8552	23.6471	24.7724	23.9769	-2.23	-0.0599995	0.639999	0.19
Q9CQC7	NADH dehydrogenase [ubiquinone] 1 beta subcomplex subunit 4	Ndufb4	1.10951	0.149927	0.539989	0.28841			27.7943	27.8442	27.8353	27.858	27.4446	27.7214	0.449999	-0.289999	0.820002	-0.42
Q80UM7	Mannosyl-oligosaccharide glucosidase	Mogs	0.918947	-0.121947	0.53994	0.288443			24.9975	24.8391	24.9823	24.8961	25.1037	25.1849	-0.619999	0.450001	0.52	-0.559999
Q925N2	Sideroflexin-2	Sfxn2	0.936995	-0.0938867	0.5396	0.288669			23.4671	23.5024	23.3517	23.4182	23.6295	23.5553	-0.380001	3.28	0.280001	-0.959999
Q80YD1	ATP-dependent RNA helicase SUPV3L1, mitochondrial	Supv3l1	1.10565	0.14489	0.538939	0.289109			24.598	24.69	24.7033	24.4061	24.4038	24.7467	0.690001	-1.02	0.309999	-0.550001
Q8CIG8	Protein arginine N-methyltransferase 5	Prmt5	0.942204	-0.0858883	0.538181	0.289613			27.4018	27.3788	27.3405	27.3274	27.5544	27.4969	-0.19	-0.74	0.19	0.790001
Q6ZPU9	KIF1-binding protein	Kbp	0.946461	-0.079385	0.538018	0.289722			25.0792	25.0858	25.1596	25.1431	25.306	25.1137
Q9CQV8	14-3-3 protein beta/alpha;14-3-3 protein beta/alpha, N-terminally processed	Ywhab	0.881398	-0.182135	0.537987	0.289743			31.4009	31.1668	31.3067	31.3516	31.7394	31.3298	-0.310001	0.0200005	0.0400009	-0.0200005
Q8BK08	Transmembrane protein 11, mitochondrial	Tmem11	0.777798	-0.362532	0.537634	0.289978			24.0157	24.1927	23.8217	24.2673	24.8973	23.9532	0.68	-0.879999	-0.42	0.529999
P58801	Receptor-interacting serine/threonine-protein kinase 2	Ripk2	1.22051	0.287478	0.537336	0.290177			23.634	24.0468	23.9128	23.8788	23.1927	23.6597
P10711	Transcription elongation factor A protein 1	Tcea1	0.951397	-0.07188	0.537273	0.29022			28.0251	27.8471	27.8913	28.0402	27.9555	27.9835	-0.450001	0.219999	0.0499992	0
Q91W89	Alpha-mannosidase 2C1	Man2c1	0.889904	-0.168278	0.537177	0.290284			25.7948	25.8581	25.4694	25.946	25.9411	25.7401	0.289999	0.429998	-0.469999	-0.119999
Q8BKT7	THO complex subunit 5 homolog	Thoc5	0.921767	-0.117527	0.536665	0.290626			25.6566	25.4998	25.5953	25.7979	25.7748	25.5317	-0.65	-0.0499992	0.799999	0.0499992
O88967	ATP-dependent zinc metalloprotease YME1L1	Yme1l1	1.08147	0.112998	0.536553	0.290701			25.3035	25.0751	25.1214	25.146	25.0776	24.9374	0.0199986	0.33	0.209999	-0.279999
Q9D1G2	Phosphomevalonate kinase	Pmvk	1.34656	0.429277	0.536439	0.290778			23.7095	23.7455	23.9461	23.2273	24.0278	22.8582	1.66	-1.54	-1.17	1.11
Q9JIB4	General transcription factor IIH subunit 2	Gtf2h2	1.14779	0.19886	0.535829	0.291187			24.9343	24.6252	25.1253	24.5608	24.8182	24.7092	-2.63	1.32	0.310001	-0.310001
Q9DBY8	Nuclear valosin-containing protein-like	Nvl	1.24075	0.31121	0.535029	0.291723			23.2029	22.5785	22.8077	22.9123	22.3832	22.3601	-2.91	0.290001	1.05	-0.290001
Q9CQF9	Prenylcysteine oxidase	Pcyox1	0.92901	-0.106233	0.534872	0.291829			29.388	29.2386	29.2934	29.3621	29.5622	29.3143	0.16	0.0299988	-0.279999	-0.0299988
O54781	SRSF protein kinase 2;SRSF protein kinase 2 N-terminal;SRSF protein kinase 2 C-terminal	Srpk2	1.17735	0.235543	0.534494	0.292083			24.4832	24.0018	24.0327	23.7214	24.1207	23.969	-0.189999	-1.3	0.189999	0.48
Q08331	Calretinin	Calb2	1.27682	0.35256	0.53444	0.292119			23.9198	24.4753	24.5652	24.3464	23.6236	23.9327	0.74	-1.68	2.89	-0.74
Q9QZD8	Mitochondrial dicarboxylate carrier	Slc25a10	1.09752	0.134243	0.53425	0.292247			26.9828	26.9035	26.8747	26.9817	26.6177	26.7589	0.84	1.2	-0.84	-1.1
A2AN08	E3 ubiquitin-protein ligase UBR4	Ubr4	0.942125	-0.08601	0.534106	0.292344			28.2563	28.2884	28.2161	28.2246	28.4595	28.3347	0.130001	-0.239998	-0.400002	0.420002
Q8K1M6	Dynamin-1-like protein	Dnm1l	0.927277	-0.108928	0.533894	0.292487			28.665	28.6641	28.6952	28.6832	28.9619	28.7059	0.260002	-0.59	-0.229999	0.310001
P70261	Paladin	Pald1	1.05804	0.0814	0.533803	0.292548			28.6528	28.5579	28.4788	28.4013	28.5553	28.4887	0.67	4.78	-0.67	-2.03	+
P42859	Huntingtin	Htt	0.934625	-0.09754	0.533379	0.292834			26.4674	26.3129	26.2748	26.4467	26.5459	26.3552	-0.620001	0.620001	-1.12	0.809999
Q9D8Y7	Tumor necrosis factor alpha-induced protein 8-like protein 2	Tnfaip8l2	0.811436	-0.301452	0.533122	0.293007			28.0252	27.8917	27.5985	27.893	28.5682	27.9585	-0.470001	4.21	-0.779999	-1.96	+
Q8BXC6	COMM domain-containing protein 2	Commd2	1.08201	0.113715	0.532587	0.293368			26.8209	26.8092	26.5996	26.5926	26.7481	26.5478	-0.52	0.67	-0.48	0.52
P02089	Hemoglobin subunit beta-2	Hbb-b2	1.29483	0.37276	0.532395	0.293498			31.9681	31.1043	31.8427	31.1973	31.0463	31.5531
P97376	Protein FRG1	Frg1	0.81098	-0.302262	0.532334	0.293539			24.3186	24.1818	24.6888	24.5562	24.4478	25.092	-1.36	0.210001	0.640001	-0.1
O54940	BCL2/adenovirus E1B 19 kDa protein-interacting protein 2	Bnip2	1.17032	0.226903	0.53157	0.294056			24.1907	24.5558	24.2466	24.2812	23.8061	24.2251	-1.64	1.2	0.280001	-0.280001
Q9R0A0	Peroxisomal membrane protein PEX14	Pex14	1.26498	0.339113	0.531287	0.294247			25.1836	25.0679	25.2312	25.0181	24.2751	25.1722	0.959999	-0.709999	0.17	-0.17
P63254	Cysteine-rich protein 1	Crip1	1.24266	0.313427	0.530968	0.294464			25.4495	25.6578	25.6167	25.2039	24.8561	25.7237	3.39	4.32	-3.4	-3.87	+
Q6P5D8	Structural maintenance of chromosomes flexible hinge domain-containing protein 1	Smchd1	0.952339	-0.0704533	0.530233	0.294962			28.1909	28.1049	28.0583	28.2133	28.1034	28.2488	-1.79	0.580002	0.380001	-0.34
Q8K021	Secretory carrier-associated membrane protein 1	Scamp1	1.07913	0.109867	0.530089	0.295061			27.1422	27.1255	27.1762	26.9372	26.9594	27.2177	0.629999	-0.690001	0.389999	-0.34
Q3UGS4	Protein FAM195B	Fam195b	0.893411	-0.162603	0.529827	0.295238			23.8113	23.9914	24.0285	23.943	24.3339	24.0421	-0.32	-0.959999	0.32	1.26
P97369	Neutrophil cytosol factor 4	Ncf4	0.905383	-0.1434	0.529811	0.295249			27.613	27.4578	27.4322	27.6264	27.8345	27.4723	-0.0100002	4.85	0.0100002	-1.46	+
P02802	Metallothionein-1	Mt1	1.21813	0.284665	0.529744	0.295295			22.9752	23.4366	23.0671	22.8888	22.5391	23.1969
Q8R0A0	General transcription factor IIF subunit 2	Gtf2f2	1.07995	0.110965	0.529698	0.295326			25.6702	25.5962	25.5579	25.3341	25.5304	25.6269	-1.16	-0.35	0.5	0.719999
Q8R5G7	Arf-GAP with Rho-GAP domain, ANK repeat and PH domain-containing protein 3	Arap3	0.886283	-0.17416	0.529518	0.295448			24.5539	24.4631	24.4644	24.4373	24.9258	24.6407	-0.700001	2.05	-0.51	0.470001
P83917	Chromobox protein homolog 1	Cbx1	1.10923	0.149558	0.528543	0.296113			26.7919	26.7738	26.7008	26.5798	26.41	26.8281	-0.320002	1.16	0.629999	-0.24
Q9D7S9	Charged multivesicular body protein 5	Chmp5	0.952693	-0.0699167	0.528023	0.296467			26.7339	26.7721	26.8399	26.7718	26.842	26.9419	0.33	-1.06	0.380001	0.32
Q99N93	39S ribosomal protein L16, mitochondrial	Mrpl16	1.10597	0.145307	0.52794	0.296524			23.0751	22.8662	22.9007	22.9373	22.8676	22.6011	-0.390001	0.0599995	0.690001	-0.0599995
Q9EPK6	Nucleotide exchange factor SIL1	Sil1	1.1687	0.224908	0.52692	0.297221			24.9089	24.6719	24.8354	24.4587	24.9242	24.3586	1	-0.219999	-0.309999	0.17
Q3ULA2;Q5SRY7	F-box/WD repeat-containing protein 1A;F-box/WD repeat-containing protein 11	Btrc;Fbxw11	0.823862	-0.279525	0.526771	0.297323			23.9901	24.5427	24.3715	24.892	24.5303	24.3207
Q5SXY1	Cytospin-B	Specc1	1.06668	0.0931333	0.526143	0.297753			28.3769	28.3869	28.3533	28.2855	28.1425	28.4098	1.19	-0.0100002	-2.41	0.0100002
Q8K1E0	Syntaxin-5	Stx5	1.02562	0.0365017	0.526087	0.297792			24.5973	24.6076	24.6811	24.592	24.6188	24.5657
P61963	DDB1- and CUL4-associated factor 7	Dcaf7	0.833415	-0.262893	0.525257	0.298362			24.4798	24.6659	24.7039	24.9279	25.2146	24.4957	-0.150002	-0.210001	0.43	-0.460001
Q8R0H9	ADP-ribosylation factor-binding protein GGA1	Gga1	1.10577	0.145048	0.525001	0.298538			28.1586	28.0744	28.1034	28.1114	27.7311	28.0587	-0.269999	0.450001	-0.0300007	0.0300007
Q99KW3	TRIO and F-actin-binding protein	Triobp	1.18982	0.250738	0.524541	0.298854			22.6443	22.6172	22.923	22.2266	22.3647	22.841
P11103	Poly [ADP-ribose] polymerase 1	Parp1	0.935607	-0.096025	0.523758	0.299393			29.068	29.1055	28.9815	29.2867	29.0471	29.1094	-1.84	0.25	-0.25	0.420002
Q9D6R2	Isocitrate dehydrogenase [NAD] subunit alpha, mitochondrial	Idh3a	1.08798	0.121652	0.523406	0.299636			28.8154	28.7008	28.7654	28.7945	28.4618	28.6603	0.700001	-0.369999	0.66	-0.349998
Q8BX09	Retinoblastoma-binding protein 5	Rbbp5	0.796051	-0.329067	0.522939	0.299958			25.239	24.8101	24.5659	25.087	24.9355	25.5796	-0.5	0.359999	0.82	-0.359999
P21278	Guanine nucleotide-binding protein subunit alpha-11	Gna11	0.91982	-0.120577	0.522888	0.299994			24.4443	24.4094	24.1955	24.4355	24.5962	24.3793	0.49	-2.58	-0.49	0.809999
Q99MP8	BRCA1-associated protein	Brap	1.13508	0.182788	0.522883	0.299997			24.2046	24.2872	24.1238	24.1251	23.7339	24.2081	-0.57	-3.11	0.809999	1.36
Q6ZQ88	Lysine-specific histone demethylase 1A	Kdm1a	0.878601	-0.18672	0.52199	0.300615			23.7864	24.03	23.7797	23.8281	24.2912	24.0369	-0.66	-0.0500011	1.36	0.0500011
Q791T5	Mitochondrial carrier homolog 1	Mtch1	1.13461	0.182195	0.521912	0.300669			26.1984	25.9946	26.1185	25.7281	26.1972	25.8396	0.43	-0.780001	0.599998	-0.49
Q80TP3	E3 ubiquitin-protein ligase UBR5	Ubr5	1.09346	0.128905	0.521246	0.30113			23.4314	23.3109	23.1867	23.1602	23.3329	23.0492	-0.969999	-0.0100002	0.6	0.0100002
Q9JHI5	Isovaleryl-CoA dehydrogenase, mitochondrial	Ivd	0.901126	-0.1502	0.521134	0.301208			27.7925	27.88	27.8633	27.861	28.2427	27.8827	2.21	0.220001	-0.330002	-0.350002
Q9CQB5	CDGSH iron-sulfur domain-containing protein 2	Cisd2	1.14228	0.191917	0.521045	0.30127			27.2817	27.0931	27.3799	27.1456	26.7892	27.2443	0.4	0.320002	-0.52	-0.320002
Q91XD6	Vacuolar protein-sorting-associated protein 36	Vps36	0.893277	-0.16282	0.520886	0.30138			26.2636	26.4811	26.3437	26.6266	26.667	26.2832	-0.450001	-0.310001	0.310001	0.719999
Q9Z2D6	Methyl-CpG-binding protein 2	Mecp2	1.10081	0.138572	0.520751	0.301473			24.181	24.3193	24.09	24.1629	23.8664	24.1453	-0.0499992	-0.0299988	0.73	-0.0400009
P98192	Dihydroxyacetone phosphate acyltransferase	Gnpat	1.08959	0.123782	0.520276	0.301803			25.3972	25.481	25.6003	25.3183	25.2514	25.5373	0.4	-1.16	-1.25	0.76
Q8R3H7	Heparan sulfate 2-O-sulfotransferase 1	Hs2st1	1.12777	0.173473	0.520224	0.301839			24.7785	24.7109	24.8533	24.6639	24.3406	24.8177	0.779999	-0.42	-0.82	-0.229999
Q8BGQ1	Spermatogenesis-defective protein 39 homolog	Vipas39	1.17945	0.238117	0.519834	0.302111			23.8797	23.7859	23.8822	23.5342	23.312	23.9872	0.0500011	-0.42	-0.0500011	0.650002
O88974	Histone-lysine N-methyltransferase SETDB1	Setdb1	1.06772	0.09453	0.519604	0.30227			24.3467	24.3125	24.2875	24.3194	24.0669	24.2768	-0.570002	-0.710001	0.719999	0.730001
Q8C0J6	Ankyrin repeat domain-containing protein SOWAHC	Sowahc	1.10934	0.149697	0.519575	0.302291			25.5961	25.7952	25.7161	25.7611	25.3749	25.5222	-0.710001	1.13	-3.02	1.19
Q6NVE8	WD repeat-containing protein 44	Wdr44	0.930301	-0.10423	0.519272	0.302502			25.5934	25.5755	25.4778	25.7193	25.493	25.7471	-0.730001	0.860001	-1.11	0.810001
Q60520	Paired amphipathic helix protein Sin3a	Sin3a	0.895071	-0.159927	0.519232	0.30253			26.2453	26.011	26.1181	26.0526	26.3738	26.4278	-1.08	0.75	1.25	-0.75
Q6PEB6	MOB-like protein phocein	Mob4	0.904135	-0.14539	0.518806	0.302827			25.746	25.9748	25.8567	25.8874	26.2116	25.9148	-0.219999	-0.27	-1	0.65
Q8N7N5	DDB1- and CUL4-associated factor 8	Dcaf8	0.939264	-0.0903967	0.51869	0.302908			26.6066	26.5188	26.4767	26.6057	26.7474	26.5201	-0.119999	-0.039999	0.039999	0.219999
Q9WUZ9	Ectonucleoside triphosphate diphosphohydrolase 5	Entpd5	0.849372	-0.235532	0.518562	0.302997			23.0375	23.511	23.022	23.5743	23.1918	23.511	1.37	-0.700001	-0.309999	0.309999
Q3TVI8	Pre-B-cell leukemia transcription factor-interacting protein 1	Pbxip1	1.19354	0.25525	0.51817	0.303271			23.6695	23.643	24.0859	23.837	23.5173	23.2782	6.02	-0.92	0.92	-2.25	+
Q9ET01	Glycogen phosphorylase, liver form	Pygl	1.07453	0.103703	0.518108	0.303314			28.6688	28.6147	28.5655	28.5411	28.6394	28.3573	5.06	6.83	-5.06	-6.56	+
Q9EQK7	Protein-S-isoprenylcysteine O-methyltransferase	Icmt	1.21391	0.27966	0.518014	0.30338			22.6818	22.8169	22.9329	22.949	22.1749	22.4687	0.16	-0.32	-1.29	0.67
Q62432	Mothers against decapentaplegic homolog 2	Smad2	1.07699	0.106998	0.518008	0.303383			24.3914	24.6257	24.473	24.5051	24.3088	24.3552	-0.43	0.209999	-0.59	0.24
O08810	116 kDa U5 small nuclear ribonucleoprotein component	Eftud2	0.908375	-0.13864	0.517456	0.30377			29.2057	29.2192	29.014	29.1666	29.4776	29.2106	-0.77	0.0600014	0.66	-0.0600014
Q921V5	Alpha-1,6-mannosyl-glycoprotein 2-beta-N-acetylglucosaminyltransferase	Mgat2	1.09769	0.134467	0.51725	0.303914			24.9449	25.1191	24.9462	24.8219	25.0579	24.727	-1.15	1.4	-0.35	0.35
P51660	Peroxisomal multifunctional enzyme type 2;(3R)-hydroxyacyl-CoA dehydrogenase;Enoyl-CoA hydratase 2	Hsd17b4	0.925014	-0.112453	0.517185	0.303959			29.294	29.2611	29.3838	29.5306	29.2504	29.4952	1.29	-0.440002	-0.889999	0.440002
Q64345	Interferon-induced protein with tetratricopeptide repeats 3	Ifit3	2.34535	1.22981	0.517147	0.303986			25.7422	25.8656	23.418	25.032	22.7177	23.5866	-0.26	-0.33	0.310001	0.0599995
Q9Z1M8	Protein Red	Ik	0.935943	-0.0955067	0.517058	0.304048			25.2654	25.2477	25.2935	25.4678	25.207	25.4183	-1.21	-0.1	1.13	0.1
Q80X41	Serine/threonine-protein kinase VRK1	Vrk1	0.928984	-0.106275	0.516837	0.304203			27.9809	28.218	28.0906	28.292	28.2243	28.092	-2.53	1.86	1.79	-1.42
Q8BMA6	Signal recognition particle subunit SRP68	Srp68	1.03774	0.0534483	0.516703	0.304296			27.8206	27.7726	27.7523	27.6775	27.6989	27.8087	-0.0400009	-0.370001	-0.360001	0.289999
P49710	Hematopoietic lineage cell-specific protein	Hcls1	0.816466	-0.292535	0.515876	0.304876			29.8704	29.6196	29.6953	29.6521	29.9464	30.4644	-3.07	7.18	2.1	-2.1	+
Q3UJB9	Enhancer of mRNA-decapping protein 4	Edc4	0.974992	-0.0365383	0.51572	0.304986			25.9667	25.8994	25.8638	25.9361	25.9609	25.9425	0.0199966	-0.720001	0.48	-0.079998
Q920E5	Farnesyl pyrophosphate synthase	Fdps	1.03286	0.046645	0.51572	0.304986			28.1491	28.115	28.219	28.0952	28.1644	28.0835	0.599998	-1.17	-0.419998	0.779999
Q9QZD5	Rab proteins geranylgeranyltransferase component A 2	Chml	1.17123	0.228018	0.515438	0.305184			22.7523	22.2487	22.3788	22.2013	22.0375	22.4569
Q8C7V8	Coiled-coil domain-containing protein 134	Ccdc134	1.30114	0.379773	0.515415	0.3052			24.4775	24.3872	24.5038	24.3627	23.435	24.4314	-0.0500011	-0.25	-0.0200005	0.75
Q9WUD1	STIP1 homology and U box-containing protein 1	Stub1	0.884534	-0.17701	0.515242	0.305322			26.2257	26.433	26.2839	26.3873	26.7636	26.3227	0.0100002	-0.359999	0.389999	-0.119999
B1ARD6		Slfn9	0.847944	-0.237958	0.515199	0.305352			22.7392	22.7469	22.3006	22.8975	22.5675	23.0357	-1.04	0.380001	1.65	-0.380001
Q9DB26	Phytanoyl-CoA dioxygenase domain-containing protein 1	Phyhd1	1.20034	0.263445	0.514818	0.30562			27.1315	27.4482	27.5551	27.4275	26.7873	27.1296	-0.4	6.18	-0.359999	0.0799999	+
Q6IRU5	Clathrin light chain B	Cltb	0.954716	-0.0668567	0.514582	0.305787			26.8808	26.8444	26.8509	26.8501	26.8919	27.0347	-0.200001	1.01	-1.24	0.360001
Q9JLV1	BAG family molecular chaperone regulator 3	Bag3	0.889379	-0.16913	0.514414	0.305905			23.8534	23.5657	23.9678	23.8237	23.9679	24.1027	4.84	1.05	-1.97	-1.05	+
O70133	ATP-dependent RNA helicase A	Dhx9	1.06769	0.0944917	0.514363	0.305941			30.2955	30.2768	30.2838	30.3215	30.2068	30.0444	-0.32	-0.380001	0.66	0.299999
Q9CXW3	Calcyclin-binding protein	Cacybp	1.0598	0.0837983	0.513708	0.306402			29.0944	29.0667	29.0783	29.1101	28.8655	29.0124	-0.100002	-0.730003	0.510002	0.490002
P62331	ADP-ribosylation factor 6	Arf6	1.05375	0.0755317	0.513314	0.30668			27.1052	27.0221	26.9879	27.0562	26.8682	26.9642	0.219999	1.06	-0.889999	-0.68
Q62073	Mitogen-activated protein kinase kinase kinase 7	Map3k7	0.89394	-0.16175	0.513066	0.306855			24.5211	24.4369	24.451	24.5865	24.4221	24.8858	0.309999	-0.309999	0.699999	-0.5
Q9Z1F9	SUMO-activating enzyme subunit 2	Uba2	0.933414	-0.0994117	0.512891	0.306979			29.1623	29.0123	29.0835	29.1341	29.0926	29.3297	-0.450001	-0.0100021	0.210003	0.18
Q61937	Nucleophosmin	Npm1	1.07725	0.107355	0.512632	0.307162			31.0329	30.9912	30.9285	30.7407	30.8522	31.0378
Q61510	E3 ubiquitin/ISG15 ligase TRIM25	Trim25	1.09441	0.13015	0.512606	0.307181			27.5972	27.6767	27.4213	27.4619	27.2817	27.5612	-1.29	1.91	-2.71	1.29
O70475	UDP-glucose 6-dehydrogenase	Ugdh	0.8906	-0.16715	0.512563	0.307211			22.8352	23.1716	23.1307	23.3692	23.0384	23.2314	1.24	-1.61	-1.41	2.89
P54726	UV excision repair protein RAD23 homolog A	Rad23a	1.12236	0.16654	0.512451	0.307291			26.1844	25.9859	26.1878	26.0524	25.7028	26.1032	0.299999	0.189999	-1.31	-1.16
P70296	Phosphatidylethanolamine-binding protein 1;Hippocampal cholinergic neurostimulating peptide	Pebp1	1.15151	0.203527	0.511959	0.307638			30.3517	30.3725	30.414	30.4783	29.8781	30.1712	0.00999832	-0.889999	0.0200005	0.18
Q9Z0E6	Interferon-induced guanylate-binding protein 2	Gbp2	1.58168	0.661457	0.511499	0.307965			25.1595	24.7531	23.8356	24.0492	23.1564	24.5583	0.530001	0.52	-0.280001	-0.83
Q9Z2X2	26S proteasome non-ATPase regulatory subunit 10	Psmd10	1.14105	0.190367	0.511438	0.308008			26.8431	27.2097	27.2339	27.108	26.8362	26.7716	0.18	0.0699997	-0.0699997	-0.139999
P22907	Porphobilinogen deaminase	Hmbs	0.843501	-0.245538	0.510976	0.308336			26.9222	26.9312	27.1653	27.0588	27.6416	27.0549	-0.16	0.110001	-0.41	0.130001
Q8BG05	Heterogeneous nuclear ribonucleoprotein A3	Hnrnpa3	1.0976	0.134352	0.509961	0.309057			32.0985	32.148	32.1322	32.2091	31.8206	31.9459	-0.0699997	-0.25	0.100002	0.0699997
Q3TZW0	Endothelial cell-specific chemotaxis regulator	Ecscr	1.23112	0.299968	0.509876	0.309118			23.2896	23.0789	23.3409	23.2481	22.4534	23.108
Q3UFY7	7-methylguanosine phosphate-specific 5-nucleotidase	Nt5c3b	0.908648	-0.138207	0.509568	0.309337			25.6551	25.9651	25.8374	26.0781	25.8125	25.9817	0.449999	-0.949999	-0.449999	0.619999
P46737	Lys-63-specific deubiquitinase BRCC36	Brcc3	0.903475	-0.146443	0.50955	0.30935			27.9215	27.7803	27.7435	27.8314	28.1879	27.8654	-0.18	0.809999	0.0900002	-0.129999
O08553	Dihydropyrimidinase-related protein 2	Dpysl2	0.951703	-0.0714167	0.509524	0.309369			31.9116	31.7926	31.8769	32.0307	31.8675	31.8971	-0.0200005	-0.720001	0.0200005	0.720001
Q8BLH7	HIRA-interacting protein 3	Hirip3	0.790558	-0.339057	0.508882	0.309826			23.9984	23.0748	23.3568	23.7586	23.6743	24.0142	-2.45	0.310001	3.9	-0.310001	+
Q61543	Golgi apparatus protein 1	Glg1	1.14109	0.190407	0.50874	0.309927			29.2575	29.0845	29.5118	29.1849	28.8809	29.2169	0.0899963	-0.309998	0.280003	-0.0600014
Q3V3R1	Monofunctional C1-tetrahydrofolate synthase, mitochondrial	Mthfd1l	0.920824	-0.119003	0.508578	0.310043			27.6336	27.7987	27.6403	27.8414	27.9425	27.6457	-1	0.389999	0.0900002	-0.0900002
Q8C0L0	Thioredoxin-related transmembrane protein 4	Tmx4	0.880933	-0.182895	0.508409	0.310164			25.0766	25.2636	25.5391	25.6373	25.4231	25.3676	-0.73	-0.039999	1.29	0.039999
P28741	Kinesin-like protein KIF3A	Kif3a	0.950778	-0.07282	0.508369	0.310192			24.6305	24.7568	24.7233	24.6852	24.8578	24.786	-0.780001	-0.970001	0.699999	0.719999
Q80TN5	Palmitoyltransferase ZDHHC17	Zdhhc17	1.18032	0.239173	0.508021	0.310441			23.8487	23.3271	23.9724	23.5607	23.365	23.5051	-0.379999	-1.16	0.559999	0.469999
Q8BRG8	Transmembrane protein 209	Tmem209	1.25374	0.326243	0.507942	0.310498			24.0045	23.6299	23.1225	23.2396	23.0668	23.4717	0.140001	-0.200001	0.52	-0.73
O54950	5-AMP-activated protein kinase subunit gamma-1	Prkag1	0.845044	-0.242902	0.506478	0.311546			26.7107	26.5203	26.6286	26.5467	27.2402	26.8015	-0.27	1.06	-0.0799999	-0.17
Q9DCS9	NADH dehydrogenase [ubiquinone] 1 beta subcomplex subunit 10	Ndufb10	1.10778	0.147675	0.505835	0.312007			28.7915	28.6382	28.8653	28.7453	28.4009	28.7058	0.700001	-0.41	-0.079998	0.079998
Q9D2V7	Coronin-7	Coro7	1.04479	0.063215	0.504869	0.312703			29.1933	29.0437	29.0345	29.0201	29.0627	28.9991	-0.26	0.879999	-0.91	0.26
Q7TNE3	Sperm-associated antigen 7	Spag7	1.18083	0.239797	0.504521	0.312953			24.6272	24.9016	24.9083	24.9328	24.3111	24.4738	-0.85	-0.609999	0.529999	0.83
P05202	Aspartate aminotransferase, mitochondrial	Got2	1.06732	0.093995	0.504026	0.31331			30.3826	30.3324	30.4767	30.4195	30.1784	30.3119	-0.43	-0.0599976	0.700001	0.0900002
Q8R4H9	Zinc transporter 5	Slc30a5	1.16439	0.219577	0.503912	0.313392			23.44	23.2651	23.0616	22.7243	23.2066	23.1771	0.43	-0.91	0.0199986	-0.0199986
Q9D8B3	Charged multivesicular body protein 4b	Chmp4b	1.14598	0.19658	0.50389	0.313408			28.3169	27.8805	27.9484	27.6653	27.8679	28.023	0.999998	0.879999	-1.14	-0.879999
O08908	Phosphatidylinositol 3-kinase regulatory subunit beta	Pik3r2	0.638245	-0.647818	0.503803	0.313471			22.5407	21.8614	23.388	23.1285	23.8972	22.7079	0.58	-1.74	0.98	0.48
Q3TXS7	26S proteasome non-ATPase regulatory subunit 1	Psmd1	0.932504	-0.100818	0.50362	0.313603			30.155	30.1574	30.0737	30.1613	30.3949	30.1324	-0.200001	-0.349998	0.110001	0.27
Q99K46	Ubiquitin carboxyl-terminal hydrolase 11	Usp11	0.762426	-0.39133	0.502532	0.314389			23.0312	23.6191	23.0078	23.7036	24.0346	23.0939	-0.550001	-0.49	1.1	0.469999
Q11136	Xaa-Pro dipeptidase	Pepd	0.891579	-0.165565	0.501837	0.314893			28.2892	28.2157	28.1478	28.2753	28.6576	28.2164	-0.480001	1.76	-0.630001	0.460001
Q8VE88	Protein FAM114A2	Fam114a2	0.887226	-0.172627	0.501452	0.315173			26.8443	26.5893	26.528	26.6553	27.0455	26.7788	-0.629999	0.229999	0.6	-0.0499992
Q9CYN2	Signal peptidase complex subunit 2	Spcs2	1.11447	0.156353	0.501199	0.315356			28.5211	28.2003	28.3213	28.0344	28.1644	28.3748	-0.160002	0.160002	-0.43	0.0299988
Q99LB2	Dehydrogenase/reductase SDR family member 4	Dhrs4	0.977371	-0.0330217	0.501095	0.315431			26.7185	26.651	26.6375	26.6841	26.692	26.73	2.59	-0.769999	0.769999	-1.03
Q9EPV8	Ubiquitin-like protein 5	Ubl5	1.17476	0.232362	0.500751	0.315682			26.0756	26.3041	26.2593	25.9943	25.6444	26.3032
Q3U319	E3 ubiquitin-protein ligase BRE1B	Rnf40	0.854927	-0.226127	0.500363	0.315963			24.1518	24.5463	24.119	24.2961	24.4274	24.772	-0.99	-0.550001	0.99	0.6
Q8BHA3	Probable D-tyrosyl-tRNA(Tyr) deacylase 2	Dtd2	1.06694	0.0934733	0.500099	0.316156			26.0248	25.838	25.8282	25.8446	25.7026	25.8633	0.759998	-0.799999	-1.18	1.42
Q8BKX1	Brain-specific angiogenesis inhibitor 1-associated protein 2	Baiap2	1.14282	0.1926	0.499513	0.316582			24.2087	23.6932	23.7385	23.7429	23.6236	23.696	-0.530001	0.27	0.380001	-0.380001
Q9EQP2	EH domain-containing protein 4	Ehd4	1.05308	0.0746083	0.499381	0.316679			29.9482	29.9054	29.7572	29.8554	29.7593	29.7723	-3.67	4.07	0.380001	-0.380001	+
Q9CXZ1	NADH dehydrogenase [ubiquinone] iron-sulfur protein 4, mitochondrial	Ndufs4	1.13622	0.184247	0.498764	0.317129			27.9498	28.1825	27.9492	28.028	27.5652	27.9356	0.18	-0.119999	0.34	-0.280001
O55102	Biogenesis of lysosome-related organelles complex 1 subunit 1	Bloc1s1	0.968287	-0.0464933	0.498586	0.317259			24.7952	24.8189	24.9183	24.9212	24.8726	24.8781	0.970001	0.790001	-1.55	-0.440001
P62892	60S ribosomal protein L39	Rpl39	1.45464	0.540667	0.498568	0.317272			26.932	27.0483	27.0761	26.1278	25.8951	27.4115	-1.14	0.25	0.84	-0.25
P62960	Nuclease-sensitive element-binding protein 1	Ybx1	1.39525	0.480522	0.498284	0.31748			27.1156	26.6957	26.5546	25.7543	26.1194	27.0506	0.0900002	-1.07	-0.0900002	0.84
Q8K0Z7	Translational activator of cytochrome c oxidase 1	Taco1	0.898613	-0.154228	0.498197	0.317544			26.3325	26.1885	26.2824	26.3894	26.6589	26.2177	1.41	-0.18	0.0799999	-0.959999
Q8R010	Aminoacyl tRNA synthase complex-interacting multifunctional protein 2	Aimp2	0.870724	-0.199713	0.49752	0.318039			27.331	27.4236	27.0652	27.3442	27.7497	27.3251	0.17	-0.57	0.15	-0.0599995
Q9JHF7	Hematopoietic prostaglandin D synthase	Hpgds	1.08249	0.114353	0.497388	0.318136			29.9621	29.7012	29.7915	29.6791	29.8268	29.6059	-3.43	6.11	1.42	-1.42	+
P62852	40S ribosomal protein S25	Rps25	1.16907	0.225357	0.496621	0.318698			29.6913	29.1971	29.2556	28.9231	29.2087	29.3362	-0.559998	0.48	-0.439999	0.449997
Q9JI78	Peptide-N(4)-(N-acetyl-beta-glucosaminyl)asparagine amidase	Ngly1	0.848358	-0.237255	0.496449	0.318824			22.9784	23.2137	22.8715	22.9148	23.5364	23.3243	0.65	-0.539999	-0.42	-0.33
Q8K4R4	Cytoplasmic phosphatidylinositol transfer protein 1	Pitpnc1	0.906052	-0.142335	0.496296	0.318936			24.4714	24.6969	24.877	24.8993	24.7484	24.8245	1.28	-1.66	-0.450001	0.450001
A2ATU0	Probable 2-oxoglutarate dehydrogenase E1 component DHKTD1, mitochondrial	Dhtkd1	1.0785	0.109022	0.495998	0.319155			24.0856	24.2517	24.2033	24.0872	24.205	23.9214	4.4	1.08	-1.08	-1.37	+
Q8CFE6	Sodium-coupled neutral amino acid transporter 2	Slc38a2	0.805506	-0.312033	0.495477	0.319538			23.2213	23.7914	24.1403	24.146	24.0055	23.9377	-0.939999	-3.17	0.52	0.98
Q9QXS6	Drebrin	Dbn1	0.813071	-0.298547	0.49506	0.319845			22.6092	22.9515	23.3791	23.4135	23.4235	22.9984	0.75	-2.47	1.57	-0.75
Q99PV0	Pre-mRNA-processing-splicing factor 8	Prpf8	0.948439	-0.0763733	0.494733	0.320086			29.0362	28.9604	28.864	28.9394	29.0789	29.0714	-0.849998	0.129997	0.57	-0.129997
O88487	Cytoplasmic dynein 1 intermediate chain 2	Dync1i2	1.07075	0.0986283	0.494649	0.320148			28.8638	28.8844	28.8897	28.9011	28.6126	28.8284	-0.350002	-1.05	0.350002	0.710003
Q9D7N3	28S ribosomal protein S9, mitochondrial	Mrps9	1.12847	0.174372	0.494581	0.320198			25.0235	24.8195	24.8536	24.6445	24.5317	24.9974	-0.9	1.01	-1.32	0.9
Q64343	ATP-binding cassette sub-family G member 1	Abcg1	0.846996	-0.239573	0.494548	0.320223			23.2473	23.7891	23.3196	23.9399	23.5336	23.6012
Q9D0M1	Phosphoribosyl pyrophosphate synthase-associated protein 1	Prpsap1	1.07294	0.101568	0.493945	0.320668			27.5337	27.5938	27.388	27.4115	27.5132	27.2861	-0.230001	-0.130001	0.43	0.360001
P08556	GTPase NRas	Nras	1.14742	0.198392	0.493898	0.320702			24.9982	24.8799	24.8758	24.8819	24.8982	24.3787	0.230001	0.5	-0.720001	0.0499992
P13597	Intercellular adhesion molecule 1	Icam1	0.936591	-0.0945083	0.493894	0.320705			25.1595	25.3425	25.2349	25.372	25.4323	25.2161	-0.219999	-0.360001	0.450001	-0.959999
Q76MZ3	Serine/threonine-protein phosphatase 2A 65 kDa regulatory subunit A alpha isoform	Ppp2r1a	0.923498	-0.11482	0.493734	0.320823			30.9312	30.6946	30.7536	30.8409	31.0524	30.8305	0.199997	-0.539997	-0.199997	0.719997
Q8VC65	Nurim	Nrm	0.837201	-0.256353	0.493693	0.320854			24.1442	24.6257	24.6416	25.0282	24.6522	24.5001	-2.34	-0.480001	0.68	0.809999
Q91VE0	Long-chain fatty acid transport protein 4	Slc27a4	0.86682	-0.206195	0.492974	0.321385			24.1034	24.1473	23.7332	24.0427	24.451	24.1087	-0.390001	-0.68	0.390001	0.910002
P62862	40S ribosomal protein S30	Fau	1.47865	0.56428	0.49294	0.321411			26.0952	25.5135	25.8624	24.4709	25.212	26.0955	-0.560001	0.389999	0.459999	0.25
P51943	Cyclin-A2	Ccna2	0.677395	-0.56193	0.492923	0.321423			22.4412	22.8828	22.2151	22.7042	23.9833	22.5374
Q9CXF4	TBC1 domain family member 15	Tbc1d15	0.971195	-0.0421667	0.492812	0.321505			28.5147	28.4042	28.4812	28.5373	28.4759	28.5134	-0.57	0.68	-0.98	0.57
Q9WUA3	ATP-dependent 6-phosphofructokinase, platelet type	Pfkp	1.15992	0.214027	0.492521	0.321721			24.735	24.7232	24.8068	24.6093	24.1873	24.8263	0.17	-0.17	-0.74	1.02
Q91YW3	DnaJ homolog subfamily C member 3	Dnajc3	1.05142	0.072345	0.492325	0.321866			27.9846	28.1544	28.1311	28.0413	27.9474	28.0644	0.639999	-0.0300007	-0.0499992	-0.27
Q5SWD9	Pre-rRNA-processing protein TSR1 homolog	Tsr1	0.877425	-0.188652	0.491576	0.322422			25.5783	25.2918	25.1759	25.3534	25.7543	25.5043	-2.39	0.110001	0.360001	0.790001
Q8VEE4	Replication protein A 70 kDa DNA-binding subunit;Replication protein A 70 kDa DNA-binding subunit, N-terminally processed	Rpa1	0.938001	-0.0923383	0.491414	0.322542			28.7633	28.5642	28.6721	28.7307	28.675	28.8709	-0.26	0.119999	0.43	-0.119999
Q8K0G5	Protein TSSC1	Tssc1	0.961951	-0.055965	0.489824	0.323725			25.0728	25.0934	25.0573	25.0377	25.1513	25.2024	-1.44	0.140001	-0.140001	1.26
Q9WTZ1	RING-box protein 2	Rnf7	0.846872	-0.239785	0.48955	0.323929			23.3594	23.3861	23.2991	23.7935	23.1645	23.806
Q91YT0	NADH dehydrogenase [ubiquinone] flavoprotein 1, mitochondrial	Ndufv1	1.04053	0.0573133	0.489406	0.324036			29.5878	29.4745	29.4868	29.3975	29.5231	29.4566	0.560001	-0.0600014	0.240002	-0.41
Q9WVJ2	26S proteasome non-ATPase regulatory subunit 13	Psmd13	0.918271	-0.123008	0.489054	0.3243			29.1943	29.1919	29.0982	29.4079	29.3695	29.0759	-0.110001	0.0400009	-0.0400009	0.330002
Q99LD9	Translation initiation factor eIF-2B subunit beta	Eif2b2	0.877704	-0.188193	0.488787	0.324499			25.732	25.9253	25.8458	25.8964	26.3365	25.8347	-0.41	-0.279999	0.84	0.34
Q923U0	TOM1-like protein 1	Tom1l1	1.14612	0.196755	0.488319	0.324848			25.1683	25.577	25.4811	25.2298	25.4186	24.9877	2.7	-0.85	-0.0699997	0.0699997
Q91WC9	Sn1-specific diacylglycerol lipase beta	Daglb	1.17903	0.237605	0.488074	0.325032			26.8161	26.5879	26.5682	26.2007	26.2468	26.8118	0.779999	4.57	-2.55	-0.779999	+
Q9DBC3	Cap-specific mRNA (nucleoside-2-O-)-methyltransferase 1	Cmtr1	1.06955	0.0970033	0.488027	0.325067			26.3826	26.2344	26.1231	26.2355	26.1061	26.1075	-0.589998	0.389999	0.169998	-0.0599995
P47911	60S ribosomal protein L6	Rpl6	1.32875	0.410067	0.488017	0.325075			30.3195	29.8695	29.8073	28.9797	29.6806	30.1058	0.0699997	-0.0400009	-0.68	0.130001
Q9WVE8	Protein kinase C and casein kinase substrate in neurons protein 2	Pacsin2	0.946803	-0.0788633	0.487362	0.325566			28.8585	28.7242	28.7243	28.9256	28.7431	28.875	-0.0699997	2.06	-0.68	0.0699997
Q9JKX6	ADP-sugar pyrophosphatase	Nudt5	0.908026	-0.139195	0.486478	0.326228			27.9792	27.6137	27.6625	27.7935	27.9373	27.9423	-0.68	-0.0300007	-0.130001	0.360001
Q80UK7	Spindle assembly abnormal protein 6 homolog	Sass6	0.713743	-0.486523	0.486401	0.326287			24.4204	25.5015	25.7828	25.4689	25.9043	25.791
Q9CQ54	NADH dehydrogenase [ubiquinone] 1 subunit C2	Ndufc2	1.13275	0.179835	0.486359	0.326318			27.8347	27.7143	28.0037	27.6746	27.4315	27.9071	1.1	-0.5	0.230001	-0.76
Q8CAA7	Glucose 1,6-bisphosphate synthase	Pgm2l1	0.894267	-0.161222	0.486328	0.326341			24.6044	24.8954	25.0671	25.0913	25.0393	24.9199	-2.18	-0.609999	1.04	0.789999
P83887;Q8VCK3	Tubulin gamma-1 chain;Tubulin gamma-2 chain	Tubg1;Tubg2	0.879344	-0.1855	0.486083	0.326525			26.4652	26.681	26.4525	26.9636	26.7413	26.4504
Q8VH37	Histone deacetylase 8	Hdac8	0.953256	-0.069065	0.485941	0.326632			22.7484	22.6107	22.6382	22.7674	22.6453	22.7919	0.74	-0.879999	-0.120001	-0.0499992
P59729	Ras and Rab interactor 3	Rin3	0.903308	-0.14671	0.485756	0.326771			25.2912	25.3772	25.4227	25.6757	25.5916	25.2639
P97480	Eyes absent homolog 3	Eya3	0.90317	-0.14693	0.485673	0.326834			23.874	23.7445	23.6626	23.9053	24.1099	23.7068	-0.82	0.83	0.459999	-0.52
P35276	Ras-related protein Rab-3D	Rab3d	1.12122	0.165073	0.48546	0.326994			25.453	25.0909	24.9766	25.079	24.9649	24.9815	1.03	1.88	-0.449999	-1.95
Q9JHQ5	Leucine zipper transcription factor-like protein 1	Lztfl1	0.948988	-0.0755383	0.485377	0.327056			26.2662	26.2354	26.2483	26.1913	26.3903	26.3949	0.32	-0.0599995	-0.0900002	-0.0599995
Q63871	DNA-directed RNA polymerases I, II, and III subunit RPABC4	Polr2k	1.23308	0.302265	0.484706	0.327562			23.7482	23.9903	23.9747	23.8087	23.0861	23.9115
Q9D662	Protein transport protein Sec23B	Sec23b	0.972744	-0.0398683	0.484008	0.328089			27.6812	27.6734	27.6394	27.7693	27.6576	27.6868	-0.32	0.41	-0.51	0.619999
O55091	Protein IMPACT	Impact	1.42881	0.514818	0.483766	0.328272			22.677	23.1391	23.1775	23.211	21.7099	22.5282	1.99	-1.67	-0.809999	1.44
Q7TT50	Serine/threonine-protein kinase MRCK beta	Cdc42bpb	1.08061	0.11184	0.483465	0.3285			26.6882	26.4185	26.401	26.3316	26.463	26.3776	-0.0300007	-0.809999	0.389999	-0.34
P62307	Small nuclear ribonucleoprotein F	Snrpf	1.05395	0.07581	0.482929	0.328905			25.7694	25.8548	25.7771	25.764	25.6021	25.8078	-1.4	-0.380001	0.110003	0.82
Q3UIR3	E3 ubiquitin-protein ligase DTX3L	Dtx3l	1.1361	0.184092	0.482705	0.329075			26.2039	25.9883	25.9149	25.9308	25.5771	26.0469	-0.43	2.71	-1	0.43
P14115	60S ribosomal protein L27a	Rpl27a	1.21873	0.285378	0.48267	0.329101			29.5544	29.4145	29.3215	28.7302	29.1163	29.5877	0.259998	0.299999	-0.509998	-0.289997
E9Q735	Ubiquitin conjugation factor E4 A	Ube4a	0.91546	-0.127432	0.482628	0.329133			25.2289	25.3425	25.2316	25.2701	25.6112	25.304	0.68	-0.789999	-0.73	0.68
O70252	Heme oxygenase 2	Hmox2	1.04446	0.0627633	0.482198	0.329459			29.1553	29.0174	29.0996	29.0634	28.9483	29.0723	-0.529999	1.04	0.0499992	-0.0499992
Q9D706	RNA polymerase II-associated protein 3	Rpap3	1.09164	0.126497	0.482174	0.329478			25.062	24.7895	24.8115	24.742	24.645	24.8965	-0.229999	-1.99	0.57	0.389999
Q91XU3	Phosphatidylinositol 5-phosphate 4-kinase type-2 gamma	Pip4k2c	1.08298	0.115012	0.481544	0.329956			25.5193	25.6457	25.5753	25.5171	25.6012	25.277	0.230001	-0.17	-1.71	0.17
Q04690	Neurofibromin	Nf1	1.11683	0.159415	0.481194	0.330222			25.6682	25.5733	25.5898	25.1892	25.4915	25.6724	1.02	-1.81	-1.02	1.46
O70145	Neutrophil cytosol factor 2	Ncf2	0.940942	-0.0878217	0.481143	0.330261			29.3609	29.3193	29.2631	29.3037	29.5473	29.3558	0.889999	8.13	-1.26	-1.27	+
Q9ERA0	Alpha-globin transcription factor CP2	Tfcp2	1.13002	0.17635	0.481033	0.330345			22.729	23.0238	22.6171	22.4271	22.6301	22.7836	-0.130001	-0.139999	0.0299988	0.719999
Q8BL48	RING finger protein unkempt homolog	Unk	0.945964	-0.0801433	0.481026	0.330349			24.3753	24.2516	24.2218	24.355	24.2719	24.4622	-0.73	-0.42	0.26	0.280001
Q80TH2	Protein LAP2	Erbb2ip	1.15397	0.206603	0.480837	0.330494			26.3831	26.4551	26.4538	26.1748	25.9308	26.5666	1.67	0.83	-1.64	-0.83
Q61214	Dual specificity tyrosine-phosphorylation-regulated kinase 1A	Dyrk1a	0.900213	-0.151662	0.480825	0.330503			24.5029	24.3122	24.2587	24.3101	24.7093	24.5094	0.219999	-0.57	0.0200005	-0.16
P23198	Chromobox protein homolog 3	Cbx3	1.10017	0.137725	0.480568	0.330698			28.6108	28.7594	28.5838	28.6242	28.2898	28.6267	-0.470001	0	0	0.709999
Q9QYY8	Spastin	Spast	0.826034	-0.275727	0.480548	0.330713			24.8693	24.756	24.4809	24.8714	25.4025	24.6594	1.04	-1.47	-0.959999	1.34
Q9ESD7	Dysferlin	Dysf	0.746606	-0.421582	0.480472	0.330772			23.6354	22.602	22.6219	23.5156	23.5721	23.0364
Q8R404	Protein QIL1	Qil1	0.945199	-0.08131	0.480247	0.330943			25.3337	25.4756	25.5242	25.5386	25.5988	25.44	1.23	-0.940001	-0.560001	0.140001
Q3TIV5	Zinc finger CCCH domain-containing protein 15	Zc3h15	0.87037	-0.2003	0.480114	0.331044			26.0806	25.8447	26.1216	26.0106	26.5297	26.1074	-0.550001	-0.630001	0.540001	0.58
P49025	Citron Rho-interacting kinase	Cit	0.800726	-0.32062	0.479773	0.331304			29.5727	29.4408	29.6583	29.3538	30.3263	29.9535	-1.68	-0.19	1.14	0.19
Q9WUU8	TNFAIP3-interacting protein 1	Tnip1	1.14921	0.200642	0.479413	0.331579			23.1824	23.387	23.6441	23.1348	23.0335	23.4434	0.66	-1.6	-0.66	1.3
Q8VE62	Polyadenylate-binding protein-interacting protein 1	Paip1	0.947961	-0.0771	0.479311	0.331657			26.8922	26.7458	26.9582	27.0014	26.8982	26.9279	0.41	-1.12	-0.209999	0.629999
P62911	60S ribosomal protein L32	Rpl32	1.24813	0.319765	0.479175	0.331761			29.4678	29.1991	29.0644	28.5468	28.7917	29.4336	-0.27	0.25	0.43	-0.0100021
P28663	Beta-soluble NSF attachment protein	Napb	1.18986	0.250797	0.479084	0.33183			24.1809	24.302	24.7817	24.4307	23.9824	24.0993	-3.03	-0.240002	2.03	0.240002
P41241	Tyrosine-protein kinase CSK	Csk	0.961085	-0.0572633	0.479003	0.331892			29.2363	29.2342	29.1991	29.3035	29.1838	29.3541	-0.85	0.84	-0.110001	0.110001
P62242	40S ribosomal protein S8	Rps8	1.22288	0.290288	0.478634	0.332174			31.222	30.9501	30.8371	30.3259	30.6681	31.1442	-0.229999	0.0900002	-0.100002	0.190002
Q3UMR5	Calcium uniporter protein, mitochondrial	Mcu	1.08984	0.124122	0.478623	0.332183			25.5646	25.4514	25.7104	25.3804	25.3549	25.6188	0.0699997	-0.530001	0.17	-0.0200005
P46664	Adenylosuccinate synthetase isozyme 2	Adss	0.924383	-0.113437	0.478346	0.332395			27.6086	27.7238	27.7788	27.7265	27.997	27.728	-0.719999	-0.0600014	0.220001	0.369999
P15532	Nucleoside diphosphate kinase A	Nme1	1.10155	0.139532	0.478278	0.332447			29.3317	29.4521	29.4633	29.5145	29.1427	29.1714	0.0699997	1.01	-0.91	-0.49
P31230	Aminoacyl tRNA synthase complex-interacting multifunctional protein 1;Endothelial monocyte-activating polypeptide 2	Aimp1	1.06875	0.0959283	0.478156	0.33254			27.3978	27.4728	27.356	27.473	27.2399	27.226	-0.239998	-0.359999	0.52	0.239998
O88597	Beclin-1	Becn1	1.06478	0.0905567	0.477888	0.332746			24.9444	24.9953	24.8706	24.9101	24.6989	24.9297	2.02	1.38	-0.6	-2.85
Q8CI33	CWF19-like protein 1	Cwf19l1	0.96742	-0.047785	0.477026	0.333406			25.9155	25.8924	25.8407	25.9008	26.005	25.8862	-1.56	0.57	0.719999	-0.559999
P63213	Guanine nucleotide-binding protein G(I)/G(S)/G(O) subunit gamma-2	Gng2	0.892709	-0.163738	0.476846	0.333545			28.3116	28.4997	28.5688	28.8205	28.3845	28.6664
Q5XJY5	Coatomer subunit delta	Arcn1	1.02776	0.0394967	0.476749	0.333619			29.0415	29.0438	29.0461	28.9814	28.9567	29.0747	0.25	-0.0699997	-0.460003	0.0900002
Q8BGR9	Ubiquitin-like domain-containing CTD phosphatase 1	Ublcp1	0.930457	-0.103988	0.476743	0.333624			25.845	25.7932	25.8663	25.8386	25.855	26.1228	-0.440001	-0.299999	0.15	0.210001
Q9R0P6	Signal peptidase complex catalytic subunit SEC11A	Sec11a	1.18496	0.244842	0.476709	0.33365			27.3133	26.7468	26.5911	26.5648	26.6552	26.6967	0.4	-0.0300007	-0.49	0.27
P46460	Vesicle-fusing ATPase	Nsf	1.04444	0.0627267	0.476681	0.333672			29.8329	29.8992	29.8783	29.9051	29.7201	29.7971	-0.719997	-0.240002	0.41	0.259998
Q8R574	Phosphoribosyl pyrophosphate synthase-associated protein 2	Prpsap2	0.894334	-0.161115	0.476375	0.333906			28.5971	28.4288	28.3798	28.4586	28.8875	28.543	-0.809998	0.43	-0.0199966	0.0199966
Q9Z1K6	E3 ubiquitin-protein ligase ARIH2	Arih2	0.880325	-0.183892	0.476353	0.333924			24.0067	24.1152	24.3308	24.5774	24.1003	24.3267	-0.0200005	-0.18	0.0200005	0.6
P53811	Phosphatidylinositol transfer protein beta isoform	Pitpnb	0.948749	-0.0759017	0.476016	0.334183			27.8803	27.8605	27.8455	28.0489	27.8131	27.952	-0.33	-0.58	0.609999	0.450001
Q91WJ8	Far upstream element-binding protein 1	Fubp1	0.912625	-0.131907	0.475624	0.334485			28.4294	28.6035	28.5707	28.5834	28.5356	28.8803	-0.700001	-1.03	1.11	0.700001
Q80SU7	Interferon-induced very large GTPase 1	Gvin1	1.10171	0.139743	0.474627	0.335253			27.3652	27.2945	27.5892	27.2578	27.444	27.1279	0.220001	4.87	-0.51	-0.220001	+
Q02819	Nucleobindin-1	Nucb1	1.10089	0.138668	0.474298	0.335507			28.8616	28.9075	28.9052	28.8792	28.501	28.8782	0.279999	-0.189999	0.32	-0.279999
Q06185	ATP synthase subunit e, mitochondrial	Atp5i	1.07717	0.107252	0.473971	0.33576			28.2739	28.3581	28.3749	28.4088	28.099	28.1774	0.16	0.260002	0.0300026	-0.67
O35344	Importin subunit alpha-4	Kpna3	0.918245	-0.123048	0.4739	0.335815			28.6344	28.6007	28.6572	28.6528	28.9762	28.6323	-0.00999832	0.200001	-0.48	0.0299988
Q99N11	Dual specificity protein phosphatase 22	Dusp22	0.846637	-0.240185	0.473638	0.336018			22.0012	21.6508	21.7415	22.0306	22.3763	21.7072
Q3TIU4	2,5-phosphodiesterase 12	Pde12	0.926435	-0.110238	0.472694	0.336749			24.7245	25.0019	24.9188	25.055	24.8744	25.0465	-0.6	0.440001	-0.440001	1.03
Q9CYF5	Williams-Beuren syndrome chromosomal region 16 protein homolog	Wbscr16	1.08425	0.116703	0.472474	0.336919			22.6493	22.4642	22.3888	22.5042	22.2492	22.3987	2.03	1.97	-1.95	-2.19
Q8C163	Nuclease EXOG, mitochondrial	Exog	0.924669	-0.112992	0.472464	0.336927			25.7542	25.7831	25.8323	25.9629	26.0401	25.7056	-1.35	0.0800018	0.699999	-0.0800018
G5E829	Plasma membrane calcium-transporting ATPase 1	Atp2b1	0.949706	-0.0744467	0.472229	0.337109			28.0116	27.9207	27.8258	28.0753	27.973	27.9332	-0.18	0.429998	-0.33	0.18
Q64213	Splicing factor 1	Sf1	1.12916	0.175253	0.471875	0.337384			28.6007	28.5073	28.5567	28.3101	28.1464	28.6826	-0.639997	-0.189999	0.189999	0.469999
Q9R062	Glycogenin-1	Gyg1	1.14154	0.190987	0.471682	0.337534			27.7138	27.4866	27.4705	27.6654	27.135	27.2975
Q8K2Y7	39S ribosomal protein L47, mitochondrial	Mrpl47	1.12747	0.173092	0.471221	0.337893			24.5203	24.0416	24.3908	24.0114	24.2483	24.1738	0.389999	0.32	-1.14	-0.85
Q61576	Peptidyl-prolyl cis-trans isomerase FKBP10	Fkbp10	1.10738	0.14715	0.470806	0.338216			24.1597	24.3868	24.4485	24.2422	23.9842	24.327	4.52	-0.439999	0.439999	-1.98	+
Q9D1H8	39S ribosomal protein L53, mitochondrial	Mrpl53	0.915656	-0.127122	0.470806	0.338216			23.2912	23.5515	23.534	23.5995	23.4389	23.7198	0.229999	-0.52	0.0200005	-0.0200005
Q3U3R4	Lipase maturation factor 1	Lmf1	1.19043	0.25148	0.47067	0.338322			24.7601	24.6914	24.6128	24.4944	24.7985	24.0169	1.05	-0.529999	-1.29	0.460001
Q8VEA4	Mitochondrial intermembrane space import and assembly protein 40	Chchd4	1.30396	0.382903	0.470023	0.338826			24.4863	24.8379	24.5002	24.4757	23.5645	24.6355	0.32	-0.24	-0.43	-0.0300007
O88532	Zinc finger RNA-binding protein	Zfr	1.06803	0.0949567	0.469967	0.33887			25.8154	25.9343	25.7354	25.8537	25.6275	25.719	-0.269999	-0.58	0.289999	0.349998
Q9DCH4	Eukaryotic translation initiation factor 3 subunit F	Eif3f	0.862414	-0.213547	0.469901	0.338922			27.7898	27.9017	27.8327	27.9969	28.4164	27.7516	-0.25	-0.610001	0.229999	0.330002
Q9WVG6	Histone-arginine methyltransferase CARM1	Carm1	1.10448	0.143372	0.469897	0.338925			25.087	24.8732	25.111	24.6651	25.01	24.966	-0.73	-0.620001	1.08	0.620001
Q8CCK0	Core histone macro-H2A.2	H2afy2	1.30709	0.386357	0.469332	0.339366			24.5047	25.0157	24.5346	24.7781	23.7033	24.4146	-1.31	-0.459999	1.22	0.459999
P47915	60S ribosomal protein L29	Rpl29	1.20811	0.27275	0.469301	0.33939			27.9377	27.5721	27.6108	27.0323	27.4661	27.8039
Q5EBH1	Ras association domain-containing protein 5	Rassf5	0.829437	-0.269795	0.469004	0.339622			24.1842	24.2729	24.1918	24.6317	24.8229	24.0037
O88952	Protein lin-7 homolog C	Lin7c	1.13011	0.176468	0.468629	0.339915			25.2071	25.6035	25.5736	25.2421	25.1343	25.4785	0.200001	-1.27	-0.200001	1.01
P58681	Toll-like receptor 7	Tlr7	1.03368	0.0477917	0.468616	0.339926			27.2532	27.2117	27.1548	27.0917	27.187	27.1976	-1	6.6	-0.74	0.57	+
P19253	60S ribosomal protein L13a	Rpl13a	1.2687	0.343347	0.468333	0.340147			30.5442	30.1651	30.1422	29.4581	29.905	30.4584	-0.170002	-0.119999	0.119999	0.209999
Q8R1B4	Eukaryotic translation initiation factor 3 subunit C	Eif3c	1.0512	0.0720367	0.468202	0.34025			29.6383	29.6431	29.5733	29.5059	29.4636	29.6691	-0.440002	-0.380001	0.350002	0.599998
P26231	Catenin alpha-1	Ctnna1	1.06051	0.0847617	0.467687	0.340654			27.5601	27.4709	27.5107	27.5158	27.2817	27.4899	3.16	-1.86	1.07	-1.49
Q8BMK4	Cytoskeleton-associated protein 4	Ckap4	1.06178	0.0864817	0.46752	0.340784			28.7055	28.5196	28.6876	28.6561	28.5194	28.4778	0.27	-0.27	0.599998	-0.43
Q8BIG7	Catechol O-methyltransferase domain-containing protein 1	Comtd1	0.920035	-0.12024	0.466268	0.341768			25.4357	25.6611	25.4712	25.7945	25.6406	25.4936	0.35	0.91	-0.650002	-1.05
Q8CGB3	Uveal autoantigen with coiled-coil domains and ankyrin repeats	Uaca	1.11911	0.162352	0.466049	0.341941			22.8456	22.8233	22.9643	22.6961	22.4758	22.9742	1.91	0.17	-0.49	-1.18
P63037	DnaJ homolog subfamily A member 1	Dnaja1	0.982783	-0.025055	0.464547	0.343125			28.1092	28.1488	28.1665	28.1469	28.1983	28.1545	-0.370003	-0.830002	0.5	0.570003
Q6A0A9	Constitutive coactivator of PPAR-gamma-like protein 1	FAM120A	1.10769	0.14756	0.464191	0.343407			27.0582	26.8067	26.8447	26.5544	26.7673	26.9452	0.869999	-0.459999	-0.639999	0.459999
P14106	Complement C1q subcomponent subunit B	C1qb	1.1468	0.19762	0.463836	0.343688			25.3392	25.1077	24.965	24.7	24.9078	25.2112	-2.12	2.99	0.0200005	-0.809999
O35143	ATPase inhibitor, mitochondrial	Atpif1	1.11758	0.16038	0.463179	0.344208			27.4347	27.4424	27.4299	27.2321	27.0405	27.5533	0.629999	0.719999	-0.959999	-0.629999
Q8K2A7	Integrator complex subunit 10	Ints10	0.895645	-0.159002	0.462737	0.344558			24.7105	24.9149	24.7384	24.7063	25.1693	24.9652	-0.859999	-0.879999	0.67	0.65
P63001	Ras-related C3 botulinum toxin substrate 1	Rac1	0.919844	-0.120538	0.46252	0.34473			29.7291	29.7606	29.9226	29.9713	29.7412	30.0613	0.210003	0.279999	-1.58	0.0400009
[truncated: 2,353 more rows]
