# Supplementary material for: Loss of NPC1 enhances phagocytic uptake and impairs lipid trafficking in microglia
Source: Nat Commun. 2021 Feb 24;12:1158. doi: 10.1038/s41467-021-21428-5 (PMC7904859; doi:10.1038/s41467-021-21428-5)
Supplement: Supplementary file 6 — Supplementary Data 3 [file 41467_2021_21428_MOESM6_ESM.xlsx]

## Sheet: Suppl. Data 3 (Npc1flox-cre)
Supplementary Data 3. MS analysis of microglia isolated from 5 months old Npc1flox/cre mice.
															Cell Type Enrichment according to Sharma et al. 2015
Uniprot Accession			Average protein LFQ ratio	Average protein log2 LFQ ratio	Statistic (red p<0.05)		significant after FDR correction	Regulated: p <0.05, FDR: +, log2 FC > +/- 0.5	log2 transformed LFQ intensities (average of 2 technical replicates)						log2 abundance difference
Protein IDs	Protein names	Gene names	Ratio (Cre+/Cre-)	log2 (Cre+/Cre-)	-log10 p-value	p-value (Cre+/Cre-)	FDR (p = 0.05; s0 = 0.18)	Regulated (up: +, down: -)	Log2 LFQ Cre+_1	Log2 LFQ Cre+_2	Log2 LFQ Cre+_3	Log2 LFQ Cre-_1	Log2 LFQ Cre-_2	Log2 LFQ Cre-_3	Isolated Astrocytes	Isolated Microglia	Isolated Neurons	Isolated Oligodendrocytes	>ten fold in at least one cell type
Q8BV49	Pyrin and HIN domain-containing protein 1	Pyhin1	3.71742	1.8943	6.82166	1.50779e-07	+	+	19.3274	19.3835	19.3134	17.433	17.4676	17.4408	-0.220001	0.369999	-0.24	0.24
Q9DC16	Endoplasmic reticulum-Golgi intermediate compartment protein 1	Ergic1	1.08699	0.120344	6.77373	1.68371e-07			19.0436	19.0436	19.0469	18.9263	18.9225	18.9241	0.189999	-0.229999	0.199999	-0.220001
Q91W98	Solute carrier family 15 member 4	Slc15a4	2.33945	1.22617	6.7718	1.69122e-07	+	+	19.7177	19.746	19.7306	18.5117	18.525	18.4791	0.41	3.54	-2.15	-0.41	+
A2A690	Protein TANC2	Tanc2	10.9851	3.45748	6.34016	4.56919e-07	+	+	21.8714	21.7031	21.6973	18.302	18.3098	18.2876	-3.02	1.27	2.17	-1.15
Q8R143	Pituitary tumor-transforming gene 1 protein-interacting protein	Pttg1ip	3.1503	1.65549	6.14341	7.18762e-07	+	+	21.1521	21.2203	21.2251	19.5754	19.5486	19.5071
P11928	2'-5'-oligoadenylate synthase 1A	Oas1a	9.90057	3.30751	5.9286	1.1787e-06	+	+	20.342	20.32	20.4755	17.1499	16.9788	17.0864	-1.19	4.11	-1.15	0.400002	+
P06797	Cathepsin L1	Ctsl	0.187594	-2.41432	5.90596	1.24176e-06	+	-	20.2263	20.1632	20.3112	22.6162	22.6225	22.705	0.58	2.23	-1.23	-0.58
Q62277	Synaptophysin	Syp	16.8486	4.07455	5.87821	1.32371e-06	+	+	21.2322	21.2198	21.3335	17.3388	17.1597	17.0633	-0.730001	-1.94	1.62	1.9
P50428	Arylsulfatase A	Arsa	0.257388	-1.95798	5.78588	1.63728e-06	+	-	17.9373	18.0369	18.0195	19.9662	20.0065	19.895	0.41	1.1	-0.41	-0.719999
Q8VE99	Coiled-coil domain-containing protein 115	Ccdc115	1.98629	0.990074	5.52476	2.98704e-06	+	+	19.5862	19.5854	19.5889	18.6003	18.6404	18.5495	-1.31	0.57	0.289999	0
Q8BFR4	N-acetylglucosamine-6-sulfatase	Gns	1.62583	0.701174	5.49089	3.22933e-06	+	+	21.8097	21.8046	21.8493	21.1197	21.0981	21.1422	0.0900002	2.44	-0.0900002	-0.280001
O88531	Palmitoyl-protein thioesterase 1	Ppt1	1.94534	0.960025	5.45962	3.47041e-06	+	+	23.7736	23.7684	23.7782	22.8625	22.8054	22.7723	0.599998	1.86	-0.619999	-0.639999
Q9JHJ3	Glycosylated lysosomal membrane protein	Glmp	4.09583	2.03416	5.41886	3.81186e-06	+	+	21.3298	21.307	21.2208	19.3207	19.2723	19.162
O70404	Vesicle-associated membrane protein 8	Vamp8	1.828	0.870266	5.40245	3.95869e-06	+	+	21.3144	21.3479	21.383	20.5019	20.4821	20.4505	0.5	4.69	-0.57	-1.55	+
Q9WUU8	TNFAIP3-interacting protein 1	Tnip1	1.30276	0.381569	5.39242	4.05119e-06	+		16.5878	16.6131	16.6075	16.2095	16.2181	16.236	0.66	-1.6	-0.66	1.3
Q9Z0E6	Guanylate-binding protein 1	Gbp2	2.28279	1.1908	5.35638	4.40168e-06	+	+	18.6782	18.6002	18.7143	17.4916	17.4674	17.4613	0.530001	0.52	-0.280001	-0.83
P81117	Nucleobindin-2	Nucb2	1.62796	0.703063	5.30647	4.93779e-06	+	+	19.1086	19.0901	19.134	18.4418	18.3913	18.3905	-1.8	1.86	1.49	-1.29
Q80X95	Ras-related GTP-binding protein A	Rraga	1.99862	0.999006	5.27155	5.35117e-06	+	+	20.6789	20.6446	20.7195	19.7249	19.6677	19.6534	-1.26	1.66	-0.26	-0.230001
P31996	Macrosialin	Cd68	4.66055	2.2205	5.18963	6.46209e-06	+	+	24.4432	24.279	24.4985	22.233	22.1903	22.1359	-1.38	6.45	1.06	-1.58	+
Q6P5F7	Protein tweety homolog 3	Ttyh3	3.69844	1.88692	5.16317	6.86794e-06	+	+	17.5722	17.4875	17.6996	15.6941	15.7093	15.695	1.72	0.219999	-0.789999	-0.5
O09131	Glutathione S-transferase omega-1	Gsto1	3.66997	1.87577	5.11967	7.59161e-06	+	+	23.753	23.8331	23.9549	21.9983	21.9898	21.9256	-2.1	0.98	-0.98	1.57
Q8R242	Di-N-acetylchitobiase	Ctbs	0.385622	-1.37474	5.10208	7.90528e-06	+	-	18.0083	17.998	18.1311	19.4571	19.3955	19.409	0.470001	3.5	-0.629999	-0.620001	+
Q9DC37	Major facilitator superfamily domain-containing protein 1	Mfsd1	4.1622	2.05735	5.07949	8.3275e-06	+	+	20.0083	19.9685	20.0134	17.8337	18.0699	17.9146
O35892	Nuclear autoantigen Sp-100	Sp100	4.10955	2.03898	5.07509	8.41229e-06	+	+	18.1863	18.3564	18.2286	16.2488	16.282	16.1236
P28650	Adenylosuccinate synthetase isozyme 1	Adssl1	1.95072	0.964005	5.0352	9.2215e-06	+	+	20.1573	20.0865	20.1833	19.1964	19.1961	19.1426	-3.76	3.88	-2.29	2.29	+
Q64324	Syntaxin-binding protein 2	Stxbp2	1.47939	0.565006	4.98123	1.04416e-05	+	+	19.9154	19.8757	19.8661	19.2947	19.3427	19.3248	-2.42	7.75	-0.380001	0.380001	+
Q99KG7	Hermansky-Pudlak syndrome 4 protein homolog	Hps4	1.73319	0.793434	4.97475	1.05986e-05	+	+	18.536	18.6292	18.6043	17.8088	17.7813	17.7991
Q9JJX6	P2X purinoceptor 4	P2rx4	6.43598	2.68616	4.93495	1.16159e-05	+	+	21.0632	21.2873	21.4055	18.5651	18.5597	18.5728	-1.01	4.5	0.129999	-1.04	+
Q9WUU7	Cathepsin Z	Ctsz	5.22992	2.38679	4.88754	1.29556e-05	+	+	24.4397	24.5332	24.7035	22.2537	22.0828	22.1794	0.379999	4.9	-0.379999	-1.57	+
Q8BH61	Coagulation factor XIII A chain	F13a1	0.129538	-2.94855	4.87942	1.32001e-05	+	-	18.7456	18.5839	18.3996	21.4302	21.5257	21.6189	-4.39	4.06	2.29	-2.29	+
Q8R180	ERO1-like protein alpha	Ero1a	1.80448	0.851585	4.87821	1.3237e-05	+	+	17.0685	17.0363	17.0822	16.27	16.1887	16.1735
Q64345	Interferon-induced protein with tetratricopeptide repeats 3	Ifit3	11.615	3.53791	4.83668	1.45653e-05	+	+	19.7069	19.7362	19.9418	16.4679	16.0564	16.2468	-0.26	-0.33	0.310001	0.0599995
Q64339	Ubiquitin-like protein ISG15	Isg15	6.23052	2.63935	4.83666	1.45661e-05	+	+	21.7003	21.7966	21.9352	19.2971	19.1917	19.0252	-1.61	3.26	-1.44	0.720001
Q9WU81	Glucose-6-phosphate exchanger SLC37A2	Slc37a2	2.43998	1.28687	4.8324	1.47096e-05	+	+	19.475	19.5167	19.3944	18.1749	18.2382	18.1124
Q9JKN1	Zinc transporter 7	Slc30a7	2.20513	1.14086	4.79203	1.61424e-05	+	+	19.5118	19.5223	19.5338	18.2991	18.4576	18.3887	0.880001	0.57	-2.31	0.66
P20060	Beta-hexosaminidase subunit beta	Hexb	3.04027	1.6042	4.74603	1.7946e-05	+	+	25.885	26.0184	25.9661	24.4575	24.275	24.3244	-0.539997	3.24	-0.130001	0.130001
O89106	Bis(5'-adenosyl)-triphosphatase	Fhit	0.560615	-0.834918	4.7305	1.85993e-05	+	-	18.5436	18.5528	18.4486	19.3655	19.3283	19.3559	0.35	-0.33	-3.49	0.360001	+
P60202	Myelin proteolipid protein	Plp1	22.7603	4.50845	4.72658	1.8768e-05	+	+	23.613	23.6642	24.1028	19.0669	19.3744	19.4134	-0.0699997	0.0499992	-1.28	7.85	+
Q8BGC4	Prostaglandin reductase-3	Zadh2	1.88793	0.916804	4.72242	1.89489e-05	+	+	24.3499	24.4197	24.4461	23.5252	23.5021	23.438	0.549999	-1.73	-0.65	1.37
P18242	Cathepsin D	Ctsd	1.8521	0.889161	4.71475	1.92864e-05	+	+	26.5462	26.4567	26.4685	25.6358	25.5521	25.616	0.0800018	2.14	-0.0800018	-0.5
Q03963	Interferon-induced, double-stranded RNA-activated protein kinase	Eif2ak2	2.22104	1.15123	4.71449	1.92981e-05	+	+	18.8378	18.8211	18.9086	17.7224	17.6266	17.7649	2.82	3.43	-3.93	-3.13	+
O88384	Vesicle transport through interaction with t-SNAREs homolog 1B	Vti1b	1.79526	0.844191	4.70566	1.96942e-05	+	+	20.2713	20.3858	20.3622	19.4885	19.5136	19.4846	0.0300007	0.18	0.6	-0.699999
Q3TYD4	Arylsulfatase G	Arsg	0.61551	-0.700145	4.69089	2.03754e-05	+	-	18.732	18.7472	18.688	19.3756	19.4573	19.4347	0.229999	2.49	-0.229999	-1.23
Q3URD3	Sarcolemmal membrane-associated protein	Slmap	0.67191	-0.573661	4.68995	2.04195e-05	+	-	19.4949	19.4488	19.4237	20.0421	20.0029	20.0433	-0.780001	1.53	0.33	-0.33
Q9QXH4	Integrin alpha-X	Itgax	27.4559	4.77904	4.659	2.19282e-05	+	+	19.5411	19.7388	20.2352	15.1234	15.0568	14.9977	-0.0100002	2.08	-0.360001	-0.83
Q9R1Q6	Transmembrane protein 176B	Tmem176b	0.280835	-1.83221	4.60354	2.49152e-05	+	-	13.5022	13.2762	13.393	15.2588	15.2878	15.1214	2.37	-0.809999	-3.83	0.809999	+
P47738	Aldehyde dehydrogenase, mitochondrial	Aldh2	1.50181	0.5867	4.58256	2.61482e-05	+	+	21.6076	21.6473	21.6522	21.0783	21.0039	21.0648	1.69	1.31	-1.31	-1.38
O88455	7-dehydrocholesterol reductase	Dhcr7	2.27896	1.18837	4.57278	2.67435e-05	+	+	17.9696	17.981	18.116	16.8559	16.7779	16.8677	1.67	-1.37	-0.890001	0.0400009
Q9D8C2	Tetraspanin-13	Tspan13	0.483944	-1.04709	4.57136	2.68313e-05	+	-	17.9179	17.8619	17.9587	19.0299	18.8938	18.956
Q3TCV3	Gamma-secretase-activating protein	Gsap	3.6905	1.88382	4.53472	2.91932e-05	+	+	17.6317	17.7635	17.9139	15.8229	15.9446	15.8902
P16858	Glyceraldehyde-3-phosphate dehydrogenase	Gapdh	1.62104	0.696916	4.53113	2.94354e-05	+	+	26.9321	27.0053	27.0407	26.3076	26.2809	26.2988	0.27	0.079998	-0.299999	-0.0999985
Q9D1A2	Cytosolic non-specific dipeptidase	Cndp2	1.4665	0.55238	4.50446	3.12998e-05	+	+	24.513	24.4803	24.5702	23.963	23.9687	23.9746	-0.189999	1.62	-0.290001	0.189999
Q99KQ4	Nicotinamide phosphoribosyltransferase	Nampt	2.10045	1.0707	4.4884	3.24787e-05	+	+	20.9879	20.9318	21.0907	19.9777	19.9178	19.9028	-0.969997	0.299999	-0.149998	0.5
A1L314	Macrophage-expressed gene 1 protein	Mpeg1	2.44776	1.29146	4.45869	3.47785e-05	+	+	20.6256	20.6548	20.7519	19.4787	19.3761	19.3032	-1.06	6.42	0.0300007	-0.0300007	+
Q8VE96	Solute carrier family 35 member F6	Slc35f6	3.19275	1.6748	4.44799	3.56461e-05	+	+	18.847	18.6347	18.7801	17.0733	16.9879	17.1762
P97300	Neuroplastin	Nptn	1.41661	0.502443	4.44276	3.6078e-05	+	+	19.4965	19.4718	19.5502	18.9856	19.0171	19.0085	-0.370001	0.960001	0.370001	-1.32
Q9R112	Sulfide:quinone oxidoreductase, mitochondrial	Sqrdl	0.500935	-0.997306	4.43572	3.66671e-05	+	-	20.9333	20.8087	20.8516	21.89	21.7945	21.9011	4.99	7.4	-6.02	-5.21	+
Q64112	Interferon-induced protein with tetratricopeptide repeats 2	Ifit2	14.716	3.87932	4.42573	3.75204e-05	+	+	19.2196	19.3814	19.529	15.1539	15.7073	15.6308
Q60766	Immunity-related GTPase family M protein 1	Irgm1	2.32749	1.21878	4.4195	3.80631e-05	+	+	19.1406	19.2277	19.2957	18.0679	18.0155	17.9244	0.610001	1.76	-1.3	-1.18
P35802	Neuronal membrane glycoprotein M6-a	Gpm6a	4.49049	2.16687	4.39408	4.03571e-05	+	+	21.4809	21.3106	21.5465	19.3492	19.1086	19.3794	4.13	-2.64	-4.5	2.64	+
P47856	Glutamine--fructose-6-phosphate aminotransferase [isomerizing] 1	Gfpt1	1.80748	0.853982	4.37249	4.24139e-05	+	+	19.1267	19.1021	19.0896	18.2926	18.1665	18.2974	0.309999	-0.309999	-1.21	1.23
Q04519	Sphingomyelin phosphodiesterase	Smpd1	0.262536	-1.92941	4.36195	4.34558e-05	+	-	17.5258	17.2186	17.2821	19.3233	19.2006	19.2908	-1.53	0.150002	0.26	0.32
Q9R233	Tapasin	Tapbp	2.99291	1.58155	4.33386	4.63601e-05	+	+	21.6128	21.7611	21.8337	20.2495	20.1462	20.0671	-0.42	5.05	-0.889999	0.42	+
P0DOV1	Interferon-activable protein 205-B	Mnda	6.0852	2.60531	4.33059	4.67097e-05	+	+	19.0505	19.4106	19.4166	16.7769	16.7283	16.5566
P51863	V-type proton ATPase subunit d 1	Atp6v0d1	3.20525	1.68044	4.32326	4.75055e-05	+	+	22.0497	22.0861	22.2297	20.4181	20.5739	20.3322	-0.33	0.970001	0.26	-0.26
Q3U5Q7	UMP-CMP kinase 2, mitochondrial	Cmpk2	6.85902	2.778	4.30907	4.90833e-05	+	+	19.3952	19.4604	19.6412	16.8422	16.8593	16.4614	0.82	-0.849998	0.129999	-0.129999
Q9Z0J0	Epididymal secretory protein E1	Npc2	2.7172	1.44212	4.30411	4.9647e-05	+	+	19.608	19.69	19.6887	18.1744	18.3627	18.1232	-0.0500011	1.48	-0.560001	-0.200001
P56387	Dynein light chain Tctex-type 3	Dynlt3	1.78983	0.839826	4.29809	5.03395e-05	+	+	18.4506	18.4373	18.4023	17.6275	17.5044	17.6389
Q8VDQ1	Prostaglandin reductase 2	Ptgr2	1.20633	0.270621	4.29204	5.10463e-05	+		20.8683	20.8177	20.8397	20.5726	20.5695	20.5717	1.53	0.82	-1.75	-0.82
Q99K85	Phosphoserine aminotransferase	Psat1	3.75912	1.9104	4.28003	5.2477e-05	+	+	21.931	22.0107	22.1763	20.1344	20.2567	19.9958	0.700001	-0.700001	-1.77	0.740002
P54071	Isocitrate dehydrogenase [NADP], mitochondrial	Idh2	0.441928	-1.17812	4.275	5.30882e-05	+	-	21.6645	21.6363	21.4949	22.8459	22.7162	22.7679	0.969997	1.07	-0.969997	-1.92
P42225	Signal transducer and activator of transcription 1	Stat1	3.69957	1.88736	4.26845	5.38956e-05	+	+	20.8482	20.8162	21.0739	19.0707	18.8975	19.108	-0.630001	1.63	-1.82	0.630001
Q9JM96	Cdc42 effector protein 4	Cdc42ep4	0.565033	-0.823593	4.25995	5.49599e-05	+	-	15.7541	15.7489	15.7948	16.6286	16.6366	16.5033	2.99	-1.86	0.379999	-0.92
P57716	Nicastrin	Ncstn	1.96555	0.97493	4.24627	5.67192e-05	+	+	20.3948	20.4743	20.543	19.5253	19.533	19.4291	-0.449999	0.43	-0.0900002	-0.0200005
Q9CYA0	Cysteine-rich with EGF-like domain protein 2	Creld2	1.3297	0.4111	4.24138	5.73617e-05	+		18.8972	18.9044	18.957	18.504	18.4883	18.5331	0.35	-0.229999	-0.43	0.27
P05201	Aspartate aminotransferase, cytoplasmic	Got1	3.25529	1.70279	4.24093	5.74207e-05	+	+	22.1535	22.1841	22.4468	20.5788	20.5785	20.5187	-0.68	0.229999	-0.220001	0.34
Q8JZV7	N-acetylglucosamine-6-phosphate deacetylase	Amdhd2	2.65118	1.40663	4.2395	5.76101e-05	+	+	21.1975	21.2025	21.3976	19.8585	19.9341	19.785	-0.0499992	2.09	-0.33	-0.41
Q62426	Cystatin-B	Cstb	4.11684	2.04154	4.21158	6.14354e-05	+	+	20.9898	21.361	21.2969	19.2083	19.143	19.1717	-0.57	1.88	0.209999	-0.209999
P14094	Sodium/potassium-transporting ATPase subunit beta-1	Atp1b1	3.21353	1.68416	4.20813	6.19251e-05	+	+	21.4589	21.4186	21.6756	19.8064	19.7578	19.9365	0.18	-1.03	-0.18	1.07
P29351	Tyrosine-protein phosphatase non-receptor type 6	Ptpn6	1.50781	0.592452	4.20391	6.25297e-05	+	+	23.7435	23.7049	23.8138	23.1582	23.1827	23.1438	-2.93	8.87	1.17	-1.17	+
Q3UH60	Disco-interacting protein 2 homolog B	Dip2b	0.629422	-0.667901	4.19793	6.33976e-05	+	-	19.9724	19.8762	19.8783	20.5378	20.5811	20.6117	-0.19	0.309999	-0.440001	0.42
P17918	Proliferating cell nuclear antigen	Pcna	1.53078	0.614266	4.17902	6.62184e-05	+	+	19.3905	19.4127	19.4454	18.8612	18.7923	18.7522	-2.31	0.32	0.419998	-0.189999
P47199	Quinone oxidoreductase	Cryz	1.33988	0.422104	4.17068	6.75021e-05	+		20.4912	20.4612	20.51	20.0274	20.0731	20.0956	0.869999	0.119999	-0.65	-0.119999
P29416	Beta-hexosaminidase subunit alpha	Hexa	5.20574	2.3801	4.17007	6.75976e-05	+	+	23.1958	23.5138	23.6564	21.1265	21.0392	21.0599	-0.18	1.91	-0.0900002	0.0499992
Q9R257	Heme-binding protein 1	Hebp1	2.25598	1.17376	4.1679	6.79361e-05	+	+	19.7989	19.6593	19.8479	18.6265	18.6404	18.518	1.73	1.87	-2.97	-1.73
Q923D2	Flavin reductase (NADPH)	Blvrb	1.85505	0.891455	4.16435	6.84942e-05	+	+	22.4852	22.3631	22.4005	21.5334	21.4559	21.5852	-0.530001	1.94	0.530001	-1.3
P01901	H-2 class I histocompatibility antigen, K-B alpha chain	H2-K1	3.08568	1.62559	4.16119	6.89938e-05	+	+	19.9272	19.707	19.9396	18.3467	18.1908	18.1593	-1.29	5	-0.640001	0.370001	+
P11438	Lysosome-associated membrane glycoprotein 1	Lamp1	4.82413	2.27027	4.13216	7.37628e-05	+	+	23.7541	23.8733	24.1633	21.7458	21.688	21.5461	1.52	1.5	-2.42	-1.46
P14106	Complement C1q subcomponent subunit B	C1qb	1.5684	0.649298	4.11208	7.72536e-05	+	+	22.7831	22.7861	22.7533	22.1321	22.1863	22.0563	-2.12	2.99	0.0200005	-0.809999
Q91WR3	Activating signal cointegrator 1 complex subunit 2	Ascc2	1.38747	0.47246	4.11155	7.73487e-05	+		15.3703	15.3131	15.2785	14.8618	14.8534	14.8293	-1.68	-1.27	0.870001	1.55
P98086	Complement C1q subcomponent subunit A	C1qa	1.62067	0.696586	4.10624	7.82993e-05	+	+	21.0668	21.1455	21.1674	20.4127	20.4865	20.3906	-1.37	3.55	1.36	-1.4	+
O08843	Leukocyte-specific transcript 1 protein	Lst1	0.595231	-0.748479	4.10261	7.89574e-05	+	-	19.3104	19.1571	19.2133	19.9806	19.961	19.9847
Q9ERI2	Ras-related protein Rab-27A	Rab27a	1.29479	0.372719	4.07875	8.34152e-05	+		19.356	19.3781	19.3512	19.0316	18.9645	18.9711	-1.39	4.77	0.15	-0.32	+
Q9Z1G3	V-type proton ATPase subunit C 1	Atp6v1c1	2.49161	1.31708	4.04901	8.93284e-05	+	+	21.5193	21.5004	21.6663	20.2983	20.318	20.1184	-0.369999	1	-0.84	0.369999
O35685	Nuclear migration protein nudC	Nudc	1.21724	0.283619	4.04246	9.06866e-05	+		20.5006	20.4617	20.5075	20.2146	20.1852	20.2192	-0.360001	-0.41	0.470001	0.32
Q9D3P8	Plasminogen receptor (KT)	Plgrkt	1.86108	0.896144	4.02515	9.43738e-05	+	+	20.2004	20.1941	20.3458	19.4053	19.3318	19.3148	-0.0299988	0.26	-0.379999	-0.140001
P48193	Protein 4.1	Epb41	0.734998	-0.444188	4.02167	9.51321e-05	+		18.0012	17.946	17.9181	18.4265	18.3791	18.3923	-0.83	-1.28	0.610001	1.51
P40142	Transketolase	Tkt	1.48721	0.572607	4.02141	9.51895e-05	+	+	23.8281	23.7208	23.758	23.2141	23.2152	23.1598	0.210003	0.229999	-0.470001	-0.16
Q8R2Q8	Bone marrow stromal antigen 2	Bst2	4.40668	2.13969	4.01925	9.56647e-05	+	+	18.8999	18.8169	19.0121	16.8447	16.5281	16.937
Q9ES28	Rho guanine nucleotide exchange factor 7	Arhgef7	1.74255	0.801199	4.0161	9.63613e-05	+	+	20.2656	20.18	20.3212	19.415	19.4341	19.514	-0.640001	-0.41	0.48	0.610001
P0DOV2	Interferon-activable protein 204	Ifi204	6.50367	2.70126	4.01288	9.70779e-05	+	+	19.222	19.4017	19.25	16.8019	16.699	16.269	-1.02	7.34	0.559999	-1	+
Q11136	Xaa-Pro dipeptidase	Pepd	1.22963	0.298227	4.00312	9.92846e-05	+		20.5185	20.5083	20.4811	20.2139	20.2254	20.174	-0.480001	1.76	-0.630001	0.460001
Q8K4D3	Proton-coupled amino acid transporter 1	Slc36a1	3.90505	1.96534	4.00102	9.97644e-05	+	+	18.3581	18.1482	18.4893	16.4913	16.3855	16.2228
Q07797	Galectin-3-binding protein	Lgals3bp	5.32189	2.41194	3.98115	0.000104436	+	+	21.5173	21.8765	21.963	19.4164	19.2234	19.4811	-3.39	4.32	-3.68	1.26	+
Q9DCJ1	Target of rapamycin complex subunit LST8	Mlst8	2.03536	1.02529	3.97872	0.000105023	+	+	17.1345	17.013	17.112	16.061	16.1573	15.9654	1.22	-1.04	-0.93	0.66
P17751	Triosephosphate isomerase	Tpi1	2.35658	1.2367	3.97703	0.000105431	+	+	24.7664	24.8589	25.0359	23.6199	23.6577	23.6735	0.59	0.91	-0.639999	-0.579998
Q9JLI6	Selenocysteine lyase	Scly	1.90747	0.931662	3.97527	0.000105858	+	+	18.1763	18.2354	18.132	17.3246	17.2766	17.1474	-0.27	2	-0.84	-0.200001
P62257	Ubiquitin-conjugating enzyme E2 H	Ube2h	0.590519	-0.759946	3.97012	0.000107122	+	-	17.3739	17.3404	17.2128	18.0852	18.0603	18.0614	-0.790001	0.709999	-1.07	0.869999
P36371	Antigen peptide transporter 2	Tap2	2.35408	1.23517	3.96413	0.00010861	+	+	19.4894	19.4166	19.5911	18.39	18.1889	18.2127	-1.41	2.73	0.200001	-0.370001
Q61823	Programmed cell death protein 4	Pdcd4	0.751455	-0.412241	3.94736	0.000112885	+		18.4665	18.406	18.3748	18.8209	18.826	18.837	-1.02	-0.790001	0.360001	2.07
Q3UHA3	Spatacsin	Spg11	1.84706	0.885232	3.94475	0.000113565	+	+	17.314	17.2329	17.1832	16.4469	16.3241	16.3035	-1.76	3.06	-0.880001	0.880001
Q9QXV0	ProSAAS	Pcsk1n	5.1653	2.36885	3.94353	0.000113887	+	+	18.2584	18.3208	18.6837	15.9497	16.2209	15.9858	-2.03	-2.61	1.92	3.53	+
Q8K4Q0	Regulatory-associated protein of mTOR	Rptor	1.63784	0.711791	3.9399	0.000114842	+	+	18.6041	18.5746	18.4648	17.8304	17.8024	17.8753	0.389999	-0.0699997	-0.179998	-0.0100002
Q8BU33	Acetolactate synthase-like protein	Ilvbl	1.3219	0.402618	3.93754	0.000115468	+		20.1116	20.0205	20.0666	19.6529	19.671	19.6668	0.710001	0.34	-1.15	-0.34
Q9QZ06	Toll-interacting protein	Tollip	1.58221	0.661943	3.93486	0.000116181	+	+	20.3981	20.4303	20.5066	19.8335	19.7872	19.7285	1.24	-0.480001	0.0300007	-0.0300007
Q8CIF6	SID1 transmembrane family member 2	Sidt2	1.62959	0.704506	3.92446	0.000118997	+	+	18.711	18.6204	18.7729	18.0186	17.9639	18.0083	0.449999	0.25	0.0499992	-1.77
Q9QUN7	Toll-like receptor 2	Tlr2	2.94147	1.55654	3.92441	0.000119013	+	+	20.0889	20.0416	20.3273	18.526	18.5553	18.7068	-0.84	5.69	-1.53	0.83	+
Q9CR51	V-type proton ATPase subunit G 1	Atp6v1g1	2.3466	1.23057	3.92182	0.000119725	+	+	21.5992	21.6779	21.8732	20.4668	20.4755	20.5164	0.98	1.44	-0.540001	-1.06
Q99J08	SEC14-like protein 2	Sec14l2	2.58999	1.37295	3.91683	0.000121107	+	+	18.5346	18.4854	18.7263	17.2966	17.2276	17.1033	2.83	-1.44	-3.07	1.44
Q9D8S3	ADP-ribosylation factor GTPase-activating protein 3	Arfgap3	2.02886	1.02067	3.91096	0.000122754	+	+	16.4652	16.5553	16.6121	15.6322	15.4661	15.4723	0.120001	-1.11	0.6	0.4
Q9D1K2	V-type proton ATPase subunit F	Atp6v1f	2.03104	1.02222	3.90598	0.00012417	+	+	21.0656	21.0418	21.2531	20.1227	20.1106	20.0606	-0.359999	0.15	0.449999	0.34
Q8R5F7	Interferon-induced helicase C domain-containing protein 1	Ifih1	2.2288	1.15627	3.90366	0.000124835	+	+	17.825	17.8532	18.0358	16.7008	16.8337	16.7108
Q91Z67	SLIT-ROBO Rho GTPase-activating protein 2	Srgap2	0.534416	-0.903965	3.9019	0.000125343	+	-	20.7945	20.6451	20.6043	21.5432	21.6019	21.6107	-0.76	0.76	0.860003	-0.92
Q99PL5	Ribosome-binding protein 1	Rrbp1	0.781531	-0.355625	3.89081	0.000128585	+		21.8667	21.867	21.8314	22.2202	22.1699	22.2419	1.25	0.830002	-1.94	-0.830002
O08983	Hermansky-Pudlak syndrome 1 protein homolog	Hps1	1.9162	0.938249	3.88967	0.000128922	+	+	18.3325	18.5052	18.506	17.5005	17.4654	17.563
P08074	Carbonyl reductase [NADPH] 2	Cbr2	0.172461	-2.53566	3.87619	0.000132986	+	-	18.7617	18.2427	18.2495	20.8903	20.9605	21.01	-4.68	5.7	2.21	-2.21	+
D3Z6Q9	Bridging integrator 2	Bin2	0.657324	-0.605323	3.86796	0.000135532	+	-	23.033	23.0952	22.9944	23.7051	23.6277	23.6057	-0.82	8.35	-0.860001	-0.9	+
Q9JLN9	Serine/threonine-protein kinase mTOR	Mtor	1.67636	0.745335	3.86516	0.000136409	+	+	19.0648	19.1256	18.9704	18.3332	18.2572	18.3344	0.679998	-0.469999	-0.68	0.41
E9Q555	E3 ubiquitin-protein ligase RNF213	Rnf213	1.86289	0.89754	3.86218	0.000137346	+	+	19.3282	19.2465	19.4052	18.5042	18.3566	18.4265	0.57	4.46	-1.23	-0.57	+
P01887	Beta-2-microglobulin	B2m	2.3334	1.22243	3.8497	0.000141351	+	+	22.0021	22.2446	22.1494	21.0066	20.8496	20.8727	1.36	4.5	-2.12	-3.21	+
Q62048	Astrocytic phosphoprotein PEA-15	Pea15	1.36816	0.452232	3.84158	0.000144021	+		22.7959	22.7318	22.8278	22.3383	22.3557	22.3049
P97366	Ecotropic viral integration site 5 protein	Evi5	0.525047	-0.929482	3.83898	0.000144885	+	-	14.9359	14.974	14.9784	15.9789	15.9311	15.7666	3.97	-2.15	-2.55	1.81	+
O55100	Synaptogyrin-1	Syngr1	2.8919	1.53202	3.82187	0.000150706	+	+	23.3754	23.5404	23.7233	22.0901	21.9403	22.0126
P04370	Myelin basic protein	Mbp	7.56963	2.92022	3.81617	0.000152698	+	+	21.4247	21.2328	21.5695	18.134	18.7576	18.5748	-1.06	0.620001	-0.98	9.82	+
P28798	Granulins	Grn	2.81051	1.49083	3.8122	0.0001541	+	+	23.3922	23.5904	23.6433	22.1609	21.9079	22.0847	1.73	3.92	-2.66	-1.82	+
P50431	Serine hydroxymethyltransferase, cytosolic	Shmt1	1.11748	0.160255	3.81138	0.00015439			17.611	17.6157	17.6471	17.4668	17.4602	17.4662	-1.35	-0.369999	1.12	0.779999
Q9CWP6	Motile sperm domain-containing protein 2	Mospd2	1.82042	0.864271	3.80641	0.000156167	+	+	18.3276	18.2731	18.3688	17.5699	17.3937	17.4133	0.519999	-0.429998	-1.18	0.599998
O70503	Very-long-chain 3-oxoacyl-CoA reductase	Hsd17b12	1.79705	0.845632	3.80477	0.000156759	+	+	21.1465	21.2147	21.3534	20.3937	20.3862	20.3978	0.779999	-0.59	-0.940002	0.639999
P15261	Interferon gamma receptor 1	Ifngr1	0.65124	-0.618739	3.80222	0.000157683	+	-	18.5506	18.49	18.638	19.1537	19.1922	19.1889
Q9D7X3	Dual specificity protein phosphatase 3	Dusp3	1.5288	0.612401	3.79313	0.000161018	+	+	20.82	20.7801	20.9261	20.218	20.247	20.224	0.240002	1	-1.17	-0.210001
Q8K2Q7	BRO1 domain-containing protein BROX	Brox	1.43239	0.518426	3.79259	0.000161216	+	+	20.3899	20.3688	20.4225	19.918	19.8075	19.9003	-0.700001	0.68	-0.41	0.65
P23492	Purine nucleoside phosphorylase	Pnp	0.477292	-1.06706	3.79097	0.00016182	+	-	23.6599	23.5505	23.4042	24.6513	24.582	24.5825	0.689999	2.48	-0.889999	-1
Q80XI4	Phosphatidylinositol 5-phosphate 4-kinase type-2 beta	Pip4k2b	0.668395	-0.581226	3.78505	0.00016404	+	-	20.7413	20.6067	20.717	21.2562	21.2869	21.2657	-0.0100002	0.0900002	-0.26	0.0100002
P24452	Macrophage-capping protein	Capg	3.28134	1.71428	3.78344	0.00016465	+	+	23.1787	23.3505	23.6055	21.6848	21.6773	21.6297	3.85	8.7	-4.9	-4.65	+
Q64092	Transcription factor E3	Tfe3	0.619649	-0.690477	3.77737	0.000166966	+	-	17.8626	17.7129	17.7991	18.4685	18.5323	18.4452	-2.26	3.59	1.29	-1.34	+
Q8VBT0	Thioredoxin-related transmembrane protein 1	Tmx1	1.32585	0.406922	3.7756	0.000167647	+		19.9167	19.9638	19.8967	19.5204	19.5565	19.4794	-0.15	-0.380001	-0.220001	0.5
Q5SUQ9	CST complex subunit CTC1	Ctc1	0.461482	-1.11566	3.77223	0.000168954	+	-	17.7783	17.6567	17.5051	18.7646	18.7991	18.7232	-0.639999	0.950001	0.67	-0.58
Q8BPG6	Sulfatase-modifying factor 2	Sumf2	1.67981	0.748299	3.77216	0.000168981	+	+	17.338	17.3227	17.4918	16.6548	16.6338	16.619	0.959999	-0.41	-1.34	-0.0200005
Q8VDP3	Protein-methionine sulfoxide oxidase MICAL1	Mical1	2.64192	1.40158	3.76775	0.000170707	+	+	20.2372	20.208	20.5272	18.9526	18.9206	18.8944	1.75	-0.450001	-0.780001	0.43
P48722	Heat shock 70 kDa protein 4L	Hspa4l	1.75253	0.809437	3.75912	0.000174134	+	+	17.712	17.5248	17.5471	16.7666	16.8028	16.7861	1.02	-2.23	-0.509998	0.509998
Q99J31	Oligophrenin-1	Ophn1	0.690226	-0.53486	3.75611	0.000175344	+	-	18.3655	18.3391	18.4065	18.8587	18.8844	18.9726	-1.19	2.97	-1.1	-0.57
Q3TW96	UDP-N-acetylhexosamine pyrophosphorylase-like protein 1	Uap1l1	2.07813	1.05529	3.7472	0.000178977	+	+	22.9718	22.8714	23.1212	21.8811	21.9867	21.9308	-0.610001	2.75	-1.23	0.460001
Q6Q899	Probable ATP-dependent RNA helicase DDX58	Ddx58	2.16961	1.11744	3.73798	0.00018282	+	+	20.0153	20.1899	20.282	18.9857	19.0832	19.066	-1.81	4.64	0.710001	-0.710001	+
P01899	H-2 class I histocompatibility antigen, D-B alpha chain	H2-D1	4.62645	2.2099	3.73466	0.000184221	+	+	21.6827	21.8213	22.185	19.7213	19.5487	19.7894	-2.56	4.41	2.04	-3.26	+
Q61074	Protein phosphatase 1G	Ppm1g	0.697027	-0.520714	3.73218	0.000185276	+	-	19.6658	19.5865	19.5319	20.1116	20.1093	20.1254	-0.849998	0.119999	0.16	0.110001
Q9WVJ3	Carboxypeptidase Q	Cpq	0.550056	-0.862349	3.73008	0.000186174	+	-	19.1528	18.9455	18.9974	19.8898	19.8646	19.9283	-1.01	2.45	-0.77	0.709999
Q99MN1	Lysine--tRNA ligase	Kars	1.34162	0.42398	3.7249	0.000188407	+		18.6657	18.6338	18.6593	18.2297	18.2815	18.1757	-0.68	-0.629997	0.439999	0.439999
Q9DB73	NADH-cytochrome b5 reductase 1	Cyb5r1	1.56718	0.648169	3.7217	0.000189803	+	+	19.838	19.9899	19.9287	19.3117	19.2393	19.261	-0.68	1.75	0.639999	-1.79
Q9D0R2	Threonine--tRNA ligase, cytoplasmic	Tars	1.14733	0.198275	3.72015	0.000190479			20.686	20.67	20.7202	20.4889	20.4972	20.4952	-0.629999	-0.380001	0.509998	0.419998
Q91XB0	Three-prime repair exonuclease 1	Trex1	2.14091	1.09823	3.71606	0.000192282	+	+	20.2526	20.382	20.2551	19.3301	19.1812	19.0837	-1.27	4.22	-0.730001	0.360001	+
Q3TB48	Transmembrane protein 104	Tmem104	3.83265	1.93834	3.70551	0.000197013	+	+	20.1083	20.0803	20.2793	18.3603	18.3436	17.9488
Q9ES74	Serine/threonine-protein kinase Nek7	Nek7	0.768131	-0.380575	3.7043	0.000197559	+		19.7128	19.652	19.628	20.0274	20.0335	20.0736	0.109999	2.33	-1.51	-0.109999
Q80WG5	Volume-regulated anion channel subunit LRRC8A	Lrrc8a	0.702747	-0.508923	3.70241	0.000198422	+	-	15.9944	16.047	16.1075	16.5612	16.5939	16.5205	1.82	-1.96	-0.0100002	0.0100002
O70496	H(+)/Cl(-) exchange transporter 7	Clcn7	1.91046	0.933919	3.69863	0.000200158	+	+	18.7939	18.6363	18.6456	17.6706	17.8448	17.7586	0.620001	1.2	-0.41	-1.84
Q62384	Zinc finger protein ZPR1	Zpr1	1.19476	0.256717	3.69113	0.000203643	+		17.9309	17.8757	17.9317	17.6675	17.6436	17.6571	-1.37	-0.610001	0.699999	1.23
P39447	Tight junction protein ZO-1	Tjp1	0.550075	-0.8623	3.68907	0.000204613	+	-	19.2711	19.0746	19.1283	19.9721	20.0092	20.0795	1.21	-0.999998	-0.560001	0.400002
Q9R1Q9	V-type proton ATPase subunit S1	Atp6ap1	2.74841	1.4586	3.68309	0.000207447	+	+	18.7718	18.7547	18.7911	17.1604	17.5331	17.2484	-0.809999	0.48	1.2	-0.769999
Q8BWZ3	N-alpha-acetyltransferase 25, NatB auxiliary subunit	Naa25	1.33696	0.418952	3.68216	0.000207893	+		17.5298	17.4618	17.5581	17.128	17.087	17.0779	-0.229999	-0.18	0.18	1.02
P09602	Non-histone chromosomal protein HMG-17	Hmgn2	0.60494	-0.725135	3.67279	0.000212426	+	-	20.4945	20.3589	20.3129	21.1218	21.0852	21.1347
Q8BIQ5	Cleavage stimulation factor subunit 2	Cstf2	0.541362	-0.885334	3.67051	0.000213547	+	-	18.18	18.0753	17.9692	18.9331	18.9223	19.0252	-0.25	-0.710001	0.290001	0.580002
P10649	Glutathione S-transferase Mu 1	Gstm1	2.2952	1.19862	3.66848	0.000214544	+	+	21.6071	21.6499	21.7761	20.3232	20.5757	20.5384	3.52	-0.240002	0.240002	-0.52	+
Q99K70	Ras-related GTP-binding protein C	Rragc	2.04292	1.03063	3.66677	0.000215391	+	+	20.5503	20.2853	20.3585	19.3932	19.3705	19.3384	-0.550001	0.930002	0.370001	-0.370001
Q8CIM5	G-protein coupled receptor 84	Gpr84	1.9499	0.963402	3.66551	0.000216016	+	+	18.7096	18.6734	18.8796	17.8012	17.716	17.8552
Q80UG2	Plexin-A4	Plxna4	0.606502	-0.721415	3.66481	0.000216364	+	-	15.6835	15.509	15.6412	16.3018	16.3719	16.3242	-0.450001	-0.689999	0.49	0.32
Q3UDW8	Heparan-alpha-glucosaminide N-acetyltransferase	Hgsnat	1.61091	0.687873	3.66349	0.000217024	+	+	18.2635	18.2032	18.1828	17.4631	17.5003	17.6225	-1.77	2.55	0.300001	-0.300001
Q02780	Nuclear factor 1 A-type	Nfia	0.307583	-1.70095	3.66165	0.000217948	+	-	15.6213	15.3044	15.2348	17.1247	16.9697	17.169	1.8	-3.62	2.17	-1.65	+
Q2EMV9	Poly [ADP-ribose] polymerase 14	Parp14	1.34208	0.424469	3.65242	0.000222629	+		18.2836	18.2227	18.225	17.8731	17.7898	17.795	-2.8	5.01	-3.27	2.8	+
Q8VDQ8	NAD-dependent protein deacetylase sirtuin-2	Sirt2	1.39965	0.485068	3.64458	0.000226684	+		20.6989	20.6965	20.7778	20.2185	20.2941	20.2055	0.440001	-0.440001	-1.53	3.05
Q8BLF1	Neutral cholesterol ester hydrolase 1	Nceh1	5.99777	2.58443	3.63969	0.00022925	+	+	20.3175	20.331	20.8633	18.102	17.8959	17.7606	-2.62	0.489998	0.389999	-0.1
Q9D0F9	Phosphoglucomutase-1	Pgm1	1.53791	0.620975	3.63565	0.000231392	+	+	20.699	20.5484	20.6723	20.0167	19.9906	20.0496
P62814	V-type proton ATPase subunit B, brain isoform	Atp6v1b2	2.20341	1.13974	3.63481	0.00023184	+	+	22.422	22.601	22.7004	21.4936	21.3581	21.4525	-0.170002	0.610001	-0.639999	0.110001
Q08122	Transducin-like enhancer protein 3	Tle3	0.527395	-0.923043	3.63006	0.000234388	+	-	17.2286	17.1661	17.0264	18.0208	18.0196	18.1498	-2.58	-0.480001	1.68	0.480001
Q9WU40	Inner nuclear membrane protein Man1	Lemd3	0.56383	-0.826667	3.6295	0.000234693	+	-	16.4886	16.6411	16.4273	17.3588	17.3101	17.3681	-0.480001	-1.08	0.67	0.290001
Q9QUK4	Baculoviral IAP repeat-containing protein 1b	Naip2	1.48813	0.573497	3.6293	0.000234803	+	+	18.2468	18.1299	18.2207	17.6757	17.5749	17.6263	-1.94	3.3	-0.24	0
Q3TAA7	Serine/threonine-protein kinase 11-interacting protein	Stk11ip	2.15618	1.10848	3.62389	0.000237742	+	+	17.7241	17.6539	17.4553	16.5569	16.5209	16.4301	-0.59	1.5	0.230001	-1.05
P35329	B-cell receptor CD22	Cd22	10.3046	3.36522	3.62379	0.000237798	+	+	17.8195	17.7995	18.2351	14.5308	15.0084	14.2193
Q9ERB0	Synaptosomal-associated protein 29	Snap29	1.79414	0.843292	3.61587	0.000242173	+	+	19.1014	19.0794	19.221	18.3845	18.2818	18.2057	0.43	-0.27	-0.74	0.490002
Q61469	Phospholipid phosphatase 1	Plpp1	1.73985	0.79896	3.61295	0.000243808	+	+	16.8795	16.8347	17.0016	16.1169	16.1712	16.0308
O35250	Exocyst complex component 7	Exoc7	0.729174	-0.455665	3.6097	0.000245639	+		18.7647	18.7574	18.6556	19.1635	19.1803	19.2009	-0.390001	0.119999	-0.26	0.859999
Q9CXT7	Transmembrane protein 192	Tmem192	1.97752	0.983693	3.60767	0.00024679	+	+	18.6143	18.7458	18.4737	17.6021	17.6359	17.6449
Q9D824	Pre-mRNA 3'-end-processing factor FIP1	Fip1l1	0.544029	-0.878244	3.60521	0.000248195	+	-	16.7554	16.6952	16.5847	17.5929	17.6206	17.4565	-0.17	-1.41	0.17	0.85
P28658	Ataxin-10	Atxn10	1.44524	0.53131	3.59338	0.000255045	+	+	19.6553	19.6334	19.7397	19.1811	19.1656	19.0878	-0.0499992	-0.380001	0.129997	0.369999
P17047	Lysosome-associated membrane glycoprotein 2	Lamp2	2.82373	1.4976	3.59201	0.000255852	+	+	22.6214	22.6504	22.9892	21.2787	21.2967	21.1927	0.16	2.16	-0.16	-0.92
Q62087	Serum paraoxonase/lactonase 3	Pon3	1.52902	0.612607	3.58809	0.000258173	+	+	22.2963	22.3508	22.4292	21.8091	21.725	21.7043	-1.67	7.5	1.65	-1.93	+
Q8R0G7	Protein spinster homolog 1	Spns1	2.1068	1.07505	3.58748	0.000258538	+	+	18.9371	18.9389	19.1648	17.9962	17.8495	17.9699	0.220001	0.699999	-0.68	-0.25
O35114	Lysosome membrane protein 2	Scarb2	2.44031	1.28707	3.58597	0.000259433	+	+	22.3449	22.251	22.0303	20.9841	20.9568	20.824	0.359999	0.250002	-0.889997	-0.250002
Q9JMA2	Queuine tRNA-ribosyltransferase catalytic subunit 1	Qtrt1	1.29249	0.370159	3.58593	0.000259461	+		17.1348	17.0788	17.0571	16.702	16.699	16.7593	-0.66	0.0100002	0.5	0.210001
Q9CYH2	Redox-regulatory protein FAM213A	Fam213a	2.47806	1.30921	3.58549	0.000259722	+	+	18.4427	18.4636	18.7469	17.2591	17.3073	17.1592	1.98	-0.949999	0.169998	-0.169998
Q811U4	Mitofusin-1	Mfn1	0.802666	-0.317129	3.58133	0.000262221	+		16.6041	16.596	16.534	16.9078	16.8676	16.91	0.49	-1.29	-0.130001	0.130001
P51682	C-C chemokine receptor type 5	Ccr5	0.369364	-1.43688	3.57299	0.000267307	+	-	16.8109	16.4305	16.502	18.0036	18.0605	17.9899
Q8CC86	Nicotinate phosphoribosyltransferase	Naprt	1.33621	0.418152	3.57263	0.000267528	+		18.1773	18.0959	18.177	17.7136	17.7075	17.7747	3.55	0.74	-1.77	-1.47	+
Q8R313	Exocyst complex component 6	Exoc6	0.835245	-0.259728	3.56935	0.000269559	+		18.2673	18.2664	18.2298	18.5362	18.4794	18.5271	-2.73	1.21	-1.21	1.84
Q9D9B4	Leucine-rich repeat-containing protein C10orf11 homolog		2.52555	1.3366	3.56917	0.000269666	+	+	18.1505	17.8127	18.1297	16.6963	16.6631	16.7238
Q9CZD3	Glycine--tRNA ligase	Gars	1.61729	0.693577	3.56895	0.000269808	+	+	21.2369	21.0759	21.1267	20.5065	20.395	20.4574	-0.759998	-0.579998	0.489998	0.91
Q3TMH2	Secernin-3	Scrn3	0.687213	-0.54117	3.55867	0.000276268	+	-	18.1364	18.0287	18.0163	18.5964	18.5628	18.6457	0.309999	-0.209999	-0.860001	0.309999
Q8C4B4	Protein unc-119 homolog B	Unc119b	2.90451	1.53829	3.55198	0.000280558	+	+	19.5638	19.5047	19.9074	18.0763	18.1729	18.1118	0.91	-3.54	-0.17	0.17	+
Q4QQM4	Tumor protein p53-inducible protein 11	Trp53i11	0.348804	-1.51951	3.55074	0.000281361	+	-	15.7253	15.5771	15.6172	17.3055	16.9231	17.2496	-2.13	-2.07	5.19	-0.039999	+
Q9CXR1	Dehydrogenase/reductase SDR family member 7	Dhrs7	1.29559	0.373609	3.5466	0.000284056	+		19.9235	20.0135	20.0125	19.5925	19.6257	19.6106	0.4	-0.129999	-1.07	0.129999
Q9QWR8	Alpha-N-acetylgalactosaminidase	Naga	1.12884	0.174844	3.54553	0.000284751			21.765	21.77	21.726	21.5727	21.588	21.5758	1.08	2.35	-1.29	-1.1
P50516	V-type proton ATPase catalytic subunit A	Atp6v1a	2.34462	1.22935	3.54548	0.000284785	+	+	22.0491	22.146	22.3943	20.9847	20.9644	20.9523	-0.170002	0.41	-0.400002	0.170002
Q9Z0D9	CX3C chemokine receptor 1	Cx3cr1	0.216834	-2.20533	3.54049	0.000288078	+	-	19.8011	19.2812	19.2217	21.6864	21.6342	21.5995	-1	3.56	0.16	-0.41	+
P52760	Ribonuclease UK114	Hrsp12	1.45897	0.544955	3.53861	0.000289328	+	+	20.5555	20.5251	20.6552	20.0434	20.0692	19.9885	2.01	0.039999	-0.610001	-0.17
Q9DC51	Guanine nucleotide-binding protein G(k) subunit alpha	Gnai3	0.602012	-0.732137	3.53105	0.000294408	+	-	20.1694	19.983	20.0359	20.8452	20.7495	20.79	-0.0599995	1.08	-0.85	0.93
B1AZI6	THO complex subunit 2	Thoc2	0.634077	-0.657271	3.53015	0.00029502	+	-	17.4501	17.3725	17.527	18.0953	18.0562	18.1699	-0.870001	0.450003	0.42	-0.379999
Q9WU78	Programmed cell death 6-interacting protein	Pdcd6ip	1.22277	0.290159	3.52794	0.000296526	+		20.9838	20.9491	20.9066	20.6769	20.6487	20.6434	-0.360001	1.23	-0.330002	0.290001
Q9Z1G4	V-type proton ATPase 116 kDa subunit a isoform 1	Atp6v0a1	2.00929	1.00668	3.51629	0.000304584	+	+	21.1278	21.2303	21.3526	20.2219	20.3317	20.137	-0.5	0.73	-0.209999	0.150002
Q9DBG5	Perilipin-3	Plin3	3.0645	1.61565	3.50733	0.000310937	+	+	20.0609	20.1036	20.4595	18.567	18.7018	18.5082	0.849998	1.15	-1.59	-1.42
P46096	Synaptotagmin-1	Syt1	2.77256	1.47122	3.50711	0.000311096	+	+	19.7789	19.6976	20.1044	18.4249	18.3465	18.3958	-1.49	0.530001	0.380001	1.35
P21956	Lactadherin	Mfge8	0.489219	-1.03145	3.50233	0.000314533	+	-	18.9724	18.7192	18.7341	19.7722	19.88	19.8679	4.7	2.16	-2.16	-4.61	+
Q78JT3	3-hydroxyanthranilate 3,4-dioxygenase	Haao	2.16956	1.11741	3.49792	0.000317748	+	+	19.4063	19.3563	19.3987	18.3699	18.3599	18.0793
Q8BH43	Wiskott-Aldrich syndrome protein family member 2	Wasf2	0.632641	-0.660542	3.4977	0.000317907	+	-	22.995	22.8804	22.9037	23.6332	23.6307	23.4968	0.120001	3.75	-0.59	-1.18	+
Q9CTG6	Probable cation-transporting ATPase 13A2	Atp13a2	2.46052	1.29896	3.49544	0.000319566	+	+	17.1448	17.379	17.3737	16.1242	16.0302	15.8463	-0.539999	2	-0.609999	-0.039999
Q9CR39	WD repeat domain phosphoinositide-interacting protein 3	Wdr45b	0.637971	-0.648436	3.48899	0.000324344	+	-	16.583	16.4632	16.4026	17.112	17.1693	17.1127	-0.759998	0.710001	-0.66	0.439999
Q02105	Complement C1q subcomponent subunit C	C1qc	1.38044	0.465125	3.4878	0.000325236	+		21.6613	21.6796	21.6949	21.2062	21.2848	21.1495	-0.309999	4.58	-0.99	-1.05	+
Q80WJ7	Protein LYRIC	Mtdh	0.790132	-0.339834	3.4839	0.000328171	+		21.4521	21.4098	21.3739	21.7899	21.7317	21.7335	0.850002	-1.25	-0.889999	0.940002
Q05816	Fatty acid-binding protein, epidermal	Fabp5	26.542	4.73021	3.48327	0.000328647	+	+	21.7732	22.3104	23.1668	17.7597	17.7562	17.5439	1.85	-0.380001	0.229999	-0.349998
P16110	Galectin-3	Lgals3	13.4302	3.74741	3.48045	0.000330786	+	+	20.8396	21.3674	21.9079	17.5507	17.8381	17.4839	-0.610001	6.16	-1.85	-0.15	+
O09114	Prostaglandin-H2 D-isomerase	Ptgds	0.327015	-1.61257	3.47954	0.000331482	+	-	17.9442	17.5451	17.9421	19.3832	19.5168	19.3692	0.74	2.77	-0.74	-1.71
Q3TGF2	Protein FAM107B	Fam107b	0.666461	-0.585408	3.4779	0.000332736	+	-	17.3944	17.5357	17.5014	18.0425	18.0266	18.1187	-0.24	-0.620001	0.360001	0.65
P98083	SHC-transforming protein 1	Shc1	1.29315	0.370887	3.47184	0.000337412	+		16.7889	16.7754	16.8727	16.4375	16.4238	16.4631	-1.4	3.06	-0.990002	-0.650002
Q2TBE6	Phosphatidylinositol 4-kinase type 2-alpha	Pi4k2a	2.08322	1.05882	3.47139	0.000337764	+	+	17.6286	17.7402	17.935	16.7584	16.6864	16.6825	0.99	-0.880001	0.639999	-0.639999
Q9QYF1	Retinol dehydrogenase 11	Rdh11	1.36256	0.446317	3.47047	0.000338479	+		18.173	18.1897	18.1986	17.7291	17.8125	17.6808	0.800001	-1.42	-1.08	0.820002
Q3UUQ7	GPI inositol-deacylase	Pgap1	2.81269	1.49195	3.46498	0.000342782	+	+	16.3733	16.7368	16.6861	15.088	15.229	15.0033	-1.38	-0.790001	0.870003	0.870003
Q9Z266	SNARE-associated protein Snapin	Snapin	1.38229	0.467065	3.46433	0.000343296	+		19.7765	19.6591	19.7259	19.2814	19.2075	19.2714	0.789999	-0.709999	-1.77	0.74
Q9WTT4	V-type proton ATPase subunit G 2	Atp6v1g2	4.33705	2.11671	3.45679	0.000349308	+	+	16.7646	17.0161	17.2615	14.9383	14.6714	15.0824	-1.4	-1.77	-0.110001	1.01
Q9QXS1	Plectin	Plec	2.34275	1.2282	3.45546	0.000350384	+	+	16.5666	16.542	16.8574	15.434	15.3554	15.4921	3.15	0.229999	-0.919998	-0.229999
Q5KU39	Vacuolar protein sorting-associated protein 41 homolog	Vps41	1.29622	0.374313	3.45523	0.000350562	+		19.0757	19.0392	18.9813	18.6825	18.6693	18.6214	-0.25	1.07	-0.35	0.110001
Q9WTK5	Nuclear factor NF-kappa-B p100 subunit	Nfkb2	2.1002	1.07053	3.45453	0.000351136	+	+	18.9367	18.692	18.8516	17.8801	17.7018	17.6868	0.710001	2.8	-1.75	-2.57
Q6P549	Phosphatidylinositol 3,4,5-trisphosphate 5-phosphatase 2	Inppl1	1.36256	0.446321	3.45378	0.000351739	+		20.7489	20.8309	20.8482	20.4046	20.3664	20.318	0.530001	-0.530001	-4.83	1.74	+
Q9CZS1	Aldehyde dehydrogenase X, mitochondrial	Aldh1b1	2.76292	1.46619	3.45296	0.000352401	+	+	16.6331	16.5384	16.96	15.2905	15.2351	15.2072	-3.33	0.359999	0.77	-0.359999	+
Q91V12	Cytosolic acyl coenzyme A thioester hydrolase	Acot7	1.97278	0.98023	3.45037	0.00035451	+	+	17.4428	17.2127	17.4259	16.4435	16.2912	16.406	-1.18	-1.22	0.73	2.59
P70677	Caspase-3	Casp3	0.7509	-0.413307	3.44966	0.00035509	+		19.4583	19.3807	19.3375	19.8226	19.8054	19.7883	-1.37	-0.549999	1.26	0.549999
Q920Q6	RNA-binding protein Musashi homolog 2	Msi2	0.762846	-0.390537	3.44285	0.000360703	+		16.7288	16.721	16.6326	17.0547	17.0888	17.1105	1.8	-1.95	0.6	-0.6
Q8VD31	Tapasin-related protein	Tapbpl	1.63267	0.707235	3.44275	0.000360788	+	+	18.2192	18.3282	18.4315	17.6485	17.5998	17.6089
P08905	Lysozyme C-2	Lyz2	3.06495	1.61586	3.44061	0.000362569	+	+	19.5323	19.7102	19.9527	17.9811	18.1174	18.2492	-0.25	3.39	0.0200005	-0.879999	+
B1AY13	Ubiquitin carboxyl-terminal hydrolase 24	Usp24	0.571584	-0.806964	3.43963	0.000363387	+	-	18.2134	18.0219	18.0858	18.9087	18.8387	18.9946	-0.540001	0.540001	-1.02	1.83
P58802	TBC1 domain family member 10A	Tbc1d10a	2.21555	1.14767	3.43815	0.000364625	+	+	19.0652	19.0195	19.3449	18.0049	17.968	18.0136	2.04	-0.559999	0.559999	-1.37
Q8BZ20	Poly [ADP-ribose] polymerase 12	Parp12	1.26923	0.343957	3.43625	0.000366224	+		17.6069	17.5027	17.5713	17.2167	17.2098	17.2226	3.07	0.780001	-2.97	-2.88
Q6PIE5	Sodium/potassium-transporting ATPase subunit alpha-2	Atp1a2	1.57523	0.655563	3.43519	0.000367124	+	+	21.6378	21.5346	21.7164	20.9951	20.9222	21.0049	2.83	-0.689999	-0.82	0.630001
P50518	V-type proton ATPase subunit E 1	Atp6v1e1	2.2487	1.16909	3.43397	0.000368153	+	+	21.309	21.3348	21.6336	20.2774	20.2564	20.2363	-0.330002	0.709999	-0.16	0.16
P55258	Ras-related protein Rab-8A	Rab8a	2.4301	1.28102	3.42924	0.000372186	+	+	22.9584	22.5836	22.7254	21.5479	21.4408	21.4357	-0.799999	0.690001	-0.469999	0.619999
Q9D394	Protein RUFY3	Rufy3	1.57868	0.658721	3.41915	0.000380938	+	+	18.9042	18.8479	18.9647	18.3444	18.2083	18.1879	-0.57	-1.07	1.53	0.639999
Q9CY64	Biliverdin reductase A	Blvra	1.53687	0.619996	3.41763	0.000382271	+	+	21.9214	21.9115	22.0168	21.2715	21.4184	21.2998	-0.869999	1.9	-1.02	0.84
P48036	Annexin A5	Anxa5	3.74711	1.90578	3.4171	0.000382736	+	+	24.7047	24.6913	25.2117	22.9895	22.98	22.9208	0.470001	1.86	-0.480003	-0.690002
Q91W90	Thioredoxin domain-containing protein 5	Txndc5	1.26368	0.337626	3.41348	0.000385939	+		19.42	19.3634	19.3997	19.1018	19.0124	19.056	0.879997	0.0800018	-0.0800018	-0.190002
P52480	Pyruvate kinase PKM	Pkm	2.68828	1.42668	3.41123	0.000387941	+	+	26.6957	26.9489	27.1421	25.4807	25.5139	25.5121	0.0400009	0.149998	-0.209999	0.0800018
Q3UMB5	Smith-Magenis syndrome chromosomal region candidate gene 8 protein homolog	Smcr8	1.67433	0.74358	3.40606	0.000392593	+	+	16.4545	16.613	16.6219	15.8893	15.8203	15.7491	-0.52	0.76	0.52	-1.18
Q3THG9	Alanyl-tRNA editing protein Aarsd1	Aarsd1	1.7846	0.835601	3.40411	0.000394359	+	+	17.7057	17.7973	17.7583	16.7829	17.026	16.9456	-0.389999	-0.66	0.389999	0.85
Q9D7N9	Adipocyte plasma membrane-associated protein	Apmap	1.40254	0.488042	3.40056	0.000397597	+		19.7735	19.7345	19.783	19.3503	19.2719	19.2046	0.350002	-0.130001	-0.42	-0.330002
Q9D0F3	Protein ERGIC-53	Lman1	1.26827	0.342866	3.39532	0.000402423	+		19.9215	19.8301	19.8639	19.5367	19.497	19.5531	0.269997	-0.0299988	0.0999985	-0.209999
P05064	Fructose-bisphosphate aldolase A	Aldoa	2.69336	1.42941	3.38941	0.000407937	+	+	25.3132	25.4639	25.7513	24.045	24.0587	24.1364	0.42	1.19	-0.809999	-0.42
Q9DB41	Mitochondrial glutamate carrier 2	Slc25a18	1.69145	0.758256	3.3879	0.000409357	+	+	19.6055	19.4147	19.5573	18.6944	18.7761	18.8322	3.94	-0.48	0.48	-1.48	+
Q62086	Serum paraoxonase/arylesterase 2	Pon2	1.42132	0.507232	3.38654	0.000410638	+	+	18.7001	18.8184	18.8242	18.2265	18.2966	18.2978	2.71	1.18	-1.18	-2.14
Q91XL9	Oxysterol-binding protein-related protein 1	Osbpl1a	1.88426	0.913996	3.38465	0.000412426	+	+	18.5353	18.3219	18.5718	17.5411	17.5198	17.626	1.92	-1.75	-2.8	1.9
Q9DCI3	MLN64 N-terminal domain homolog	Stard3nl	1.57058	0.651299	3.37583	0.00042089	+	+	20.0258	19.8469	19.8672	19.2358	19.2459	19.3044
O08992	Syntenin-1	Sdcbp	2.982	1.57628	3.37514	0.000421558	+	+	19.5387	19.797	20.0397	18.2148	18.2545	18.1771	0.0300007	1.04	-0.109999	-0.0300007
Q6NZC7	SEC23-interacting protein	Sec23ip	1.24519	0.316371	3.3742	0.000422476	+		18.8901	18.8979	18.9409	18.5757	18.5619	18.6422	-0.110001	0.0200005	-0.0799999	0.669998
Q9R059	Four and a half LIM domains protein 3	Fhl3	0.478522	-1.06334	3.36735	0.000429188	+	-	17.3744	17.0645	17.2911	18.3009	18.2481	18.371	-0.67	4.45	-0.0300007	-1.58	+
Q9D7H3	RNA 3'-terminal phosphate cyclase	RtcA	0.810553	-0.303022	3.36591	0.000430612	+		18.7722	18.6918	18.7021	19.0468	19.0258	19.0026	0.19	-0.570002	0.6	0.27
P24369	Peptidyl-prolyl cis-trans isomerase B	Ppib	1.30513	0.384196	3.36447	0.000432045	+		23.3681	23.4378	23.4819	23.0727	23.0329	23.0295	-0.190002	-0.32	0.190002	0.229999
P47791	Glutathione reductase, mitochondrial	Gsr	2.88806	1.5301	3.36109	0.000435418	+	+	21.0498	21.251	21.4524	19.5568	19.774	19.8322	-0.33	0.15	0.320002	-0.0100002
Q9DBL7	Bifunctional coenzyme A synthase	Coasy	1.22889	0.297352	3.36087	0.000435641	+		20.3317	20.2572	20.2779	20.0246	19.9693	19.9808	1.06	-0.609999	-0.82	0.609999
Q9EPK6	Nucleotide exchange factor SIL1	Sil1	1.81313	0.85848	3.35612	0.000440433	+	+	17.0472	16.8735	16.7837	16.001	16.049	16.0789	1	-0.219999	-0.309999	0.17
P10605	Cathepsin B	Ctsb	2.13582	1.09479	3.35596	0.000440596	+	+	25.4198	25.6029	25.7686	24.4665	24.5022	24.5382	0.57	2.1	-0.790001	-0.57
Q920E5	Farnesyl pyrophosphate synthase	Fdps	1.72784	0.788973	3.35492	0.000441652	+	+	17.8591	17.6603	17.8101	17.0736	16.93	16.959	0.599998	-1.17	-0.419998	0.779999
Q99JP4	Anaphase-promoting complex subunit CDC26	Cdc26	0.5705	-0.8097	3.35141	0.000445232	+	-	16.2435	16.1849	16.213	17.0907	17.1049	16.8751	0.0600014	-1.17	-0.0600014	0.720001
P70699	Lysosomal alpha-glucosidase	Gaa	1.63271	0.707266	3.34833	0.0004484	+	+	19.2488	19.2366	19.3937	18.4987	18.6354	18.6231	0.290001	0.779999	-0.68	-0.290001
Q02614	SAP30-binding protein	Sap30bp	0.570926	-0.808626	3.34625	0.00045056	+	-	16.5273	16.4439	16.4954	17.4307	17.1816	17.2801	-0.820002	-0.0100002	0.9	0.0100002
Q9JJU8	SH3 domain-binding glutamic acid-rich-like protein	Sh3bgrl	2.87378	1.52295	3.33403	0.000463418	+	+	19.4561	19.5544	19.9287	18.1539	18.098	18.1185	0.810001	-0.5	0.299999	-0.859999
Q5SSL4	Active breakpoint cluster region-related protein	Abr	2.08229	1.05817	3.32132	0.000477182	+	+	19.7336	19.5862	19.8916	18.7577	18.5859	18.6933	1.69	-0.73	-1.01	0.73
Q8C0L6	Peroxisomal N(1)-acetyl-spermine/spermidine oxidase	Paox	2.08255	1.05835	3.31612	0.000482922	+	+	20.7258	20.7442	21.0289	19.7667	19.7323	19.8248	0.66	2	-0.84	-0.91
Q8C5L6	Inositol polyphosphate 5-phosphatase K	Inpp5k	1.34457	0.427144	3.31516	0.000483999	+		17.7536	17.8273	17.8711	17.3487	17.4267	17.3952	0.52	-0.449999	-0.390001	0.0300007
Q7TMR0	Lysosomal Pro-X carboxypeptidase	Prcp	0.538275	-0.893585	3.31397	0.000485324	+	-	16.523	16.5989	16.7919	17.4848	17.5916	17.5181	-0.0900002	2.6	-0.4	-0.440001
Q9D8Y7	Tumor necrosis factor alpha-induced protein 8-like protein 2	Tnfaip8l2	0.895467	-0.159288	3.31169	0.000487882			21.5703	21.553	21.5866	21.7129	21.7524	21.7225	-0.470001	4.21	-0.779999	-1.96	+
Q80U93	Nuclear pore complex protein Nup214	Nup214	0.513846	-0.960591	3.31013	0.000489632	+	-	17.5111	17.4867	17.3555	18.3165	18.3499	18.5688	-0.360001	0	1.06	-0.49
Q61187	Tumor susceptibility gene 101 protein	Tsg101	0.829901	-0.268988	3.30986	0.000489937	+		20.0862	20.0385	20.0574	20.3552	20.286	20.3479	-1	-0.25	0.58	0.4
Q8BUB4	WD repeat and FYVE domain-containing protein 2	Wdfy2	0.692874	-0.529334	3.30508	0.000495355	+	-	17.0394	17.1022	17.2083	17.6558	17.6183	17.6638	0.19	2.04	-0.780001	-0.35
Q9EPL9	Peroxisomal acyl-coenzyme A oxidase 3	Acox3	1.58285	0.662526	3.29551	0.000506396	+	+	19.6483	19.688	19.6891	19.0868	19.0639	18.8872	1.24	2.06	-2.42	-1.24
Q9R0C0	Biogenesis of lysosome-related organelles complex 1 subunit 6	Bloc1s6	2.20538	1.14103	3.29366	0.000508559	+	+	17.5915	17.2873	17.3532	16.301	16.1503	16.3577
P49935	Pro-cathepsin H	Ctsh	3.30674	1.72541	3.29082	0.000511897	+	+	20.7585	21.2067	21.3058	19.3707	19.3552	19.369	-1.18	5.06	0.450001	-3.21	+
Q8BUY9	Geranylgeranyl transferase type-1 subunit beta	Pggt1b	0.794641	-0.331624	3.28585	0.000517787	+		19.4428	19.3516	19.3406	19.7127	19.7052	19.7119	-0.0999985	1.55	-2.83	0.0999985
P12382	ATP-dependent 6-phosphofructokinase, liver type	Pfkl	1.82457	0.86756	3.28036	0.000524378	+	+	22.0587	21.9985	22.2206	21.3011	21.1218	21.2522	0.299999	-0.200001	-0.68	0.229999
O08807	Peroxiredoxin-4	Prdx4	2.35122	1.23341	3.27994	0.000524874	+	+	23.4885	23.3656	23.741	22.2387	22.3971	22.2591	0.0300026	0.370003	0.18	-0.389999
P61226	Ras-related protein Rap-2b	Rap2b	3.58373	1.84146	3.27965	0.000525233	+	+	20.0494	20.085	20.5995	18.4599	18.4076	18.3422	0.26	1.16	-0.85	-0.26
Q99JT2	Serine/threonine-protein kinase 26	Stk26	0.49798	-1.00584	3.27937	0.000525568	+	-	16.724	16.5403	16.4178	17.6041	17.6148	17.4807
Q9R013	Cathepsin F	Ctsf	1.68069	0.749053	3.26411	0.000544365	+	+	22.1233	22.0615	21.9363	21.3228	21.3576	21.1935	0.970001	2.21	-0.970001	-1.95
P55302	Alpha-2-macroglobulin receptor-associated protein	Lrpap1	1.33218	0.413786	3.26033	0.000549122	+		19.636	19.5245	19.5194	19.161	19.1149	19.1625	0.510002	-0.0700035	0.0500031	-0.369999
Q9JL56	Glycerophosphodiester phosphodiesterase 1	Gde1	2.3577	1.23738	3.25669	0.000553749	+	+	17.9496	18.0564	18.3357	16.9278	16.7888	16.9129	0.610001	-0.82	-0.16	0.16
Q8K211	High affinity copper uptake protein 1	Slc31a1	2.26803	1.18144	3.25664	0.000553803	+	+	18.2579	18.4573	18.5487	17.1493	17.1698	17.4004
P70444	BH3-interacting domain death agonist	Bid	0.707049	-0.500118	3.25649	0.000554002	+	-	19.5109	19.3963	19.4556	19.9634	19.8858	20.0139	-2.42	3.25	1.54	-3.16
Q8CI08	SLAIN motif-containing protein 2	Slain2	0.450704	-1.14975	3.25525	0.000555589	+	-	16.2299	15.9608	16.1319	17.2355	17.1249	17.4114	-0.290001	-3.54	0.82	0.290001	+
P21619	Lamin-B2	Lmnb2	2.24571	1.16717	3.25128	0.000560689	+	+	19.6931	19.9755	19.7181	18.7668	18.5145	18.6039	-0.73	0.209999	0.350002	-0.209999
P28076	Proteasome subunit beta type-9	Psmb9	1.2294	0.297955	3.24823	0.000564636	+		21.5572	21.4944	21.5732	21.2483	21.2716	21.211	-1.97	3.89	0.130001	-0.130001	+
Q9CQC8	Maspardin	Spg21	2.33992	1.22646	3.24656	0.000566819	+	+	18.678	18.3587	18.671	17.3914	17.217	17.42	-0.58	2.02	-0.539999	-0.860001
Q9EQH2	Endoplasmic reticulum aminopeptidase 1	Erap1	1.20888	0.273676	3.24495	0.000568925	+		20.0098	19.998	20.053	19.7455	19.7849	19.7094	1.23	2.53	-2.26	-1.23
P21300	Aldose reductase-related protein 1	Akr1b7	1.50029	0.585244	3.24315	0.000571285	+	+	22.081	21.9008	21.9515	21.3488	21.3971	21.4317
Q91ZX7	Prolow-density lipoprotein receptor-related protein 1	Lrp1	0.638587	-0.647044	3.23537	0.00058161	+	-	20.4511	20.2673	20.2723	21.0245	20.9414	20.9659	0.330002	-0.240002	-0.630001	0.450001
Q9CY27	Very-long-chain enoyl-CoA reductase	Tecr	1.14939	0.200868	3.23534	0.000581642			21.1739	21.2372	21.2204	21.0012	21.0038	21.0239	1.25	-0.91	-1.2	0.91
Q6P8I4	PEST proteolytic signal-containing nuclear protein	Pcnp	0.48108	-1.05565	3.23324	0.000584463	+	-	19.11	18.9286	18.7757	19.9334	20.082	19.9659	-0.469999	-1.49	0.699999	0.59
P62746	Rho-related GTP-binding protein RhoB	Rhob	0.505107	-0.985339	3.23264	0.000585274	+	-	19.4202	19.1282	19.1161	20.2185	20.2002	20.2018	-0.24	0.789999	-0.42	0.359999
Q9Z0M5	Lysosomal acid lipase/cholesteryl ester hydrolase	Lipa	1.66024	0.731389	3.23264	0.000585277	+	+	20.63	20.8447	20.8066	20.0928	19.9822	20.0122	-0.24	2.93	-2.59	0.24
D3Z4S3	Putative peptidyl-tRNA hydrolase PTRHD1	Ptrhd1	1.77506	0.827865	3.22487	0.000595838	+	+	19.7584	19.6596	19.9099	18.8801	18.9394	19.0249	-0.57	-0.309999	0.309999	0.32
P14901	Heme oxygenase 1	Hmox1	3.0705	1.61847	3.22484	0.000595885	+	+	18.8432	18.9155	19.2419	17.5702	17.3837	17.1913	-2.77	3.87	-2.57	-0.00999832	+
P97742	Carnitine O-palmitoyltransferase 1, liver isoform	Cpt1a	1.19902	0.261857	3.22331	0.000597991	+		19.1799	19.166	19.245	18.9525	18.9374	18.9155	2.43	1.26	-1.47	-1.34
Q8C561	LMBR1 domain-containing protein 2	Lmbrd2	1.48618	0.571607	3.22238	0.000599272	+	+	17.7975	17.8014	17.9678	17.3138	17.2722	17.2658	0.709999	-1.46	-0.389999	0.639999
P16675	Lysosomal protective protein	Ctsa	2.06042	1.04294	3.21561	0.000608676	+	+	21.8853	22.1232	22.2262	21.0876	20.972	21.0463	-0.239998	2.04	0.239998	-0.65
P58466	Carboxy-terminal domain RNA polymerase II polypeptide A small phosphatase 1	Ctdsp1	0.721354	-0.471221	3.21537	0.000609012	+		16.1349	16.2279	16.2454	16.7414	16.6407	16.6396
Q9JIZ9	Phospholipid scramblase 3	Plscr3	0.700999	-0.512516	3.2146	0.000610096	+	-	18.6097	18.4589	18.4489	19.0063	19.0242	19.0245	-1	2.15	-0.120001	-0.32
Q8VDV3	Guanine nucleotide exchange factor for Rab-3A	Rab3il1	0.743567	-0.427465	3.21447	0.000610274	+		20.7365	20.6596	20.7519	21.1886	21.0791	21.1628	-1.42	6.28	0.93	-1.4	+
Q6PHN9	Ras-related protein Rab-35	Rab35	0.673501	-0.570248	3.20725	0.000620518	+	-	20.0288	19.893	19.8894	20.5636	20.4395	20.5189	-1.81	1.75	-1.09	-0.25
Q9DCM0	Persulfide dioxygenase ETHE1, mitochondrial	Ethe1	1.33356	0.415277	3.20017	0.000630703	+		20.4309	20.512	20.5041	20.1286	20.0619	20.0107	-0.0500011	0.84	0.0200005	-0.18
P35700	Peroxiredoxin-1	Prdx1	2.26815	1.18152	3.19929	0.00063199	+	+	24.9031	24.9381	25.2805	23.8697	23.823	23.8844	0.310001	0.229999	-0.68	-0.229999
P31650	Sodium- and chloride-dependent GABA transporter 3	Slc6a11	1.57893	0.658944	3.19283	0.000641454	+	+	17.4807	17.2933	17.2634	16.6791	16.6858	16.6957	4.4	-1.31	0.539999	-0.98	+
P48774	Glutathione S-transferase Mu 5	Gstm5	2.65957	1.41119	3.18798	0.00064867	+	+	20.1078	20.0959	20.2222	18.4586	18.9295	18.8042	1.67	-1.44	-0.00999832	0.00999832
Q8BYZ1	ABI gene family member 3	Abi3	0.5012	-0.996541	3.1863	0.000651172	+	-	22.1953	21.9542	21.8835	23.0651	22.9244	23.033	-2.19	6.06	-0.66	0.66	+
O08586	Phosphatidylinositol 3,4,5-trisphosphate 3-phosphatase and dual-specificity protein phosphatase PTEN	Pten	0.718501	-0.476938	3.18233	0.000657157	+		17.4226	17.3122	17.409	17.8133	17.9282	17.8331	0.1	-0.41	-0.1	0.58
Q9JII6	Alcohol dehydrogenase [NADP(+)]	Akr1a1	2.23318	1.1591	3.18062	0.000659757	+	+	23.9362	23.9756	24.3058	22.9629	22.9162	22.8611	-0.579998	0.780003	-0.18	0.18
Q7TMB8	Cytoplasmic FMR1-interacting protein 1	Cyfip1	0.551199	-0.859355	3.17982	0.000660966	+	-	23.1946	22.9616	22.9301	23.9537	23.8578	23.853	0.32	1.77	-1.41	-0.32
P07356	Annexin A2	Anxa2	3.77669	1.91712	3.17785	0.000663977	+	+	20.0873	20.1763	20.5701	18.1039	18.5578	18.4207	1.34	1.67	-1.57	-1.68
Q8VD66	Protein ABHD4	Abhd4	0.80467	-0.31353	3.17702	0.000665248	+		17.3399	17.4115	17.4373	17.705	17.7377	17.6866	2.64	-1.49	-2.37	1.49
Q60715	Prolyl 4-hydroxylase subunit alpha-1	P4ha1	1.31407	0.394041	3.17623	0.000666447	+		19.7004	19.6111	19.7236	19.2971	19.3159	19.2401	0.549999	0.039999	-1.05	-0.039999
Q9EQS3	C-Myc-binding protein	Mycbp	0.651018	-0.61923	3.17377	0.000670238	+	-	17.931	17.7881	17.7099	18.4251	18.4354	18.4262	0.299999	-0.16	-0.360001	-0.209999
Q8BVE3	V-type proton ATPase subunit H	Atp6v1h	1.95086	0.964108	3.17362	0.000670472	+	+	20.4994	20.4474	20.7706	19.5849	19.6254	19.6148	-0.0299988	0.0699997	-0.35	0.299999
Q9Z210	Peroxisomal membrane protein 11B	Pex11b	1.51631	0.600565	3.17355	0.000670573	+	+	17.3359	17.2159	17.4172	16.6971	16.7016	16.7685	0.19	-0.19	-0.809999	0.290001
O54890	Integrin beta-3	Itgb3	0.653474	-0.613798	3.17014	0.00067587	+	-	19.3326	19.2067	19.3606	19.8412	19.9921	19.908	-1.64	1.62	-0.65	-0.369999
Q5SQX6	Cytoplasmic FMR1-interacting protein 2	Cyfip2	0.523909	-0.932613	3.16938	0.000677046	+	-	19.5645	19.3257	19.2591	20.3731	20.2652	20.3088	-0.799999	1.23	-0.959999	0.799999
Q8R015	Biogenesis of lysosome-related organelles complex 1 subunit 5	Bloc1s5	1.6795	0.748028	3.16885	0.000677871	+	+	18.0218	17.9807	18.2063	17.3925	17.303	17.2692	2.46	4.57	-4.33	-3.89	+
Q8CAS9	Poly [ADP-ribose] polymerase 9	Parp9	1.57276	0.653294	3.16871	0.000678095	+	+	18.5561	18.3743	18.4724	17.8949	17.8049	17.7431	-2.54	3.53	-3.61	1.94	+
Q64337	Sequestosome-1	Sqstm1	1.82226	0.865731	3.16829	0.000678751	+	+	18.9546	19.039	19.2407	18.2511	18.2383	18.1476	-0.15	-0.039999	0.0799999	0.039999
Q9Z1M8	Protein Red	Ik	1.85833	0.894005	3.16691	0.000680909	+	+	20.1074	20.2657	20.3374	19.3972	19.4177	19.2136	-1.21	-0.1	1.13	0.1
O70362	Phosphatidylinositol-glycan-specific phospholipase D	Gpld1	0.421885	-1.24508	3.1669	0.000680922	+	-	19.0217	18.6703	18.5987	20.0209	20.0017	20.0034	1.01	0.98	-0.299999	-2.23
Q9JKC6	Cell cycle exit and neuronal differentiation protein 1	Cend1	5.76368	2.52699	3.1668	0.000681076	+	+	17.4694	17.8011	18.1089	14.9027	15.3467	15.5491	-1.49	-1.65	2.61	1.31
Q9CZ69	CKLF-like MARVEL transmembrane domain-containing protein 6	Cmtm6	0.500721	-0.997922	3.16635	0.000681784	+	-	19.7018	19.4082	19.4229	20.4257	20.5293	20.5718
Q9Z0U1	Tight junction protein ZO-2	Tjp2	1.2708	0.345739	3.16548	0.000683153	+		18.2413	18.1193	18.189	17.8544	17.8315	17.8264	2.47	-1.5	-0.76	0.76
Q91W50	Cold shock domain-containing protein E1	Csde1	0.84679	-0.239924	3.15904	0.000693358	+		19.0017	18.9524	18.9396	19.227	19.215	19.1716	-0.43	-0.559998	0.209999	0.739998
Q9CQZ6	NADH dehydrogenase [ubiquinone] 1 beta subcomplex subunit 3	Ndufb3	0.896826	-0.157099	3.15826	0.000694604			19.5134	19.501	19.5395	19.6948	19.653	19.6774	0.200001	-0.200001	0.390001	-0.300001
P60764	Ras-related C3 botulinum toxin substrate 3	Rac3	0.365387	-1.4525	3.15683	0.000696902	+	-	18.291	17.9041	17.7865	19.4365	19.4832	19.4194	-3.38	1.26	-1.26	2.58	+
Q6NS82	Protein FAM134A	Fam134a	1.71979	0.782233	3.15481	0.000700151	+	+	17.1552	17.155	17.3162	16.4492	16.5227	16.3079	-1.85	1.53	-1.53	2.06
Q7TMQ7	WD repeat-containing protein 91	Wdr91	1.28268	0.359157	3.1531	0.000702917	+		18.9482	18.9136	19.008	18.5552	18.5916	18.6455	-0.41	0.73	-0.48	0.25
O08530	Sphingosine 1-phosphate receptor 1	S1pr1	1.88877	0.917446	3.15221	0.000704345	+	+	18.646	18.4737	18.7279	17.5849	17.7116	17.7986	2.25	0.039999	-0.5	-0.73
Q9CQW1	Synaptobrevin homolog YKT6	Ykt6	0.700297	-0.513961	3.1496	0.000708595	+	-	20.4064	20.2768	20.2607	20.8488	20.866	20.771	-0.200001	0.82	-0.51	0.239998
Q9D658	Protein tyrosine phosphatase type IVA 3	Ptp4a3	0.571301	-0.807677	3.14712	0.000712657	+	-	14.4346	14.3959	14.4685	15.1751	15.1409	15.4061
Q62393	Tumor protein D52	Tpd52	1.92987	0.948505	3.14386	0.000718024	+	+	23.3065	23.2159	23.5181	22.4875	22.3286	22.3789	-2.69	2.99	-1.63	1.63
P84091	AP-2 complex subunit mu	Ap2m1	0.747464	-0.419924	3.14176	0.000721513	+		21.432	21.4197	21.4103	21.8824	21.7519	21.8874	-0.18	0.34	-0.27	0.229999
Q3UMW8	Ceroid-lipofuscinosis neuronal protein 5 homolog	Cln5	1.34668	0.429405	3.14061	0.000723415	+		17.5726	17.6074	17.457	17.1071	17.1274	17.1143	-1.05	3.18	-0.980001	0.980001
Q9QZ08	N-acetyl-D-glucosamine kinase	Nagk	2.1557	1.10816	3.13586	0.000731366	+	+	20.7265	20.7986	21.1062	19.7997	19.7246	19.7825	-0.34	1.46	-0.25	0.110001
P09103	Protein disulfide-isomerase	P4hb	1.30902	0.388487	3.13432	0.00073398	+		22.392	22.4126	22.5255	22.0608	22.0491	22.0547	0.259998	0.290001	-0.380001	-0.27
Q01768	Nucleoside diphosphate kinase B	Nme2	1.35731	0.440749	3.13388	0.000734716	+		23.8615	23.7843	23.8666	23.3696	23.4736	23.3468
P70296	Phosphatidylethanolamine-binding protein 1	Pebp1	1.50851	0.593121	3.12831	0.000744206	+	+	23.9479	23.8932	24.0817	23.4356	23.378	23.3298	0.00999832	-0.889999	0.0200005	0.18
O89051	Integral membrane protein 2B	Itm2b	1.23036	0.299084	3.12268	0.000753908	+		20.0097	19.9749	20.0606	19.748	19.6776	19.7224	1.32	-0.639999	0.639999	-2.39
P97371	Proteasome activator complex subunit 1	Psme1	1.33652	0.418482	3.11503	0.00076731	+		24.0151	24.0043	23.9911	23.6462	23.6112	23.4977	-0.290001	1.19	0.0199966	-0.0199966
O88983	Syntaxin-8	Stx8	1.78473	0.835709	3.1082	0.000779479	+	+	19.2067	18.926	18.9876	18.2587	18.2063	18.1481	0.0900002	-0.209999	-0.229999	0.130001
Q60714	Long-chain fatty acid transport protein 1	Slc27a1	1.5404	0.623301	3.10739	0.000780924	+	+	17.2056	17.3212	17.3527	16.5699	16.702	16.7377	3.94	-0.0199986	0.0199986	-0.74	+
Q9D8B3	Charged multivesicular body protein 4b	Chmp4b	1.54304	0.625777	3.10459	0.000785982	+	+	21.5562	21.6724	21.7906	21.0617	21.0494	21.0307	0.999998	0.879999	-1.14	-0.879999
Q9DBR1	5'-3' exoribonuclease 2	Xrn2	0.679757	-0.556909	3.10345	0.00078805	+	-	19.1678	19.0169	19.1426	19.7428	19.6392	19.6161	-0.919998	-0.0599976	0.309998	0.320003
Q9CZE3	Ras-related protein Rab-32	Rab32	1.80373	0.850981	3.10175	0.000791126	+	+	20.6021	20.7799	20.9133	19.9306	19.9426	19.8691	-2.36	5.94	0.309999	-0.309999	+
P70202	Latexin	Lxn	1.45766	0.54365	3.09936	0.000795504	+	+	20.6426	20.6386	20.7666	20.2059	20.1497	20.0612	3.14	-0.91	0.789999	-0.84
Q9JHS3	Ragulator complex protein LAMTOR2	Lamtor2	1.52339	0.607283	3.09735	0.000799181	+	+	19.9431	19.8831	19.7267	19.2645	19.2116	19.2549	0.0699997	0.550001	-0.0699997	-1.21
Q61830	Macrophage mannose receptor 1	Mrc1	0.189743	-2.39788	3.0965	0.000800757	+	-	16.3511	16.0281	15.4894	18.2329	18.3328	18.4966	-8.29	5.47	-3.32	3.32	+
Q9D379	Epoxide hydrolase 1	Ephx1	2.99795	1.58398	3.09405	0.000805291	+	+	20.046	20.3176	20.6294	18.8091	18.7667	18.6653	1.9	1.93	-2.99	-1.64
Q9CQR4	Acyl-coenzyme A thioesterase 13	Acot13	1.56244	0.643799	3.0912	0.00081058	+	+	21.6292	21.6996	21.7974	21.1532	20.9754	21.0661	0.76	0.940001	-0.690001	-2.26
Q9D1C8	Vacuolar protein sorting-associated protein 28 homolog	Vps28	0.752561	-0.410119	3.08835	0.000815917	+		19.039	18.9517	18.9746	19.372	19.3523	19.4714	-0.24	-0.82	0.280001	0.27
Q6KAR6	Exocyst complex component 3	Exoc3	0.767495	-0.381771	3.08717	0.000818146	+		18.9839	18.8707	18.9092	19.3441	19.3097	19.2553	-0.200001	0.0799999	-0.0799999	0.99
Q8CGC7	Bifunctional glutamate/proline--tRNA ligase	Eprs	1.28995	0.367314	3.08656	0.000819303	+		20.731	20.7411	20.8569	20.4054	20.4062	20.4155	-0.0699997	-0.470001	0.170002	0.34
Q91VJ1	Interferon-inducible protein AIM2	Aim2	1.2621	0.335825	3.08597	0.000820404	+		17.0912	17.1498	17.0306	16.7552	16.7781	16.7307	-1.31	4.18	-0.32	0.0200005	+
Q8BHL3	TBC1 domain family member 10B	Tbc1d10b	0.7954	-0.330247	3.08403	0.000824086	+		17.554	17.6144	17.6305	17.9184	17.9833	17.8881	0.33	-2.08	-0.33	0.65
Q91VJ5	Polyglutamine-binding protein 1	Pqbp1	0.756348	-0.402878	3.0835	0.000825096	+		17.324	17.3824	17.2835	17.6756	17.7297	17.7933	-1.36	-0.84	1.65	0.84
Q9WVL2	Signal transducer and activator of transcription 2	Stat2	3.59313	1.84524	3.08254	0.000826919	+	+	17.9509	17.9079	18.1568	16.4935	15.8394	16.1469	0.91	2.27	-0.690001	-1.08
Q9QYS9	Protein quaking	Qki	0.621268	-0.686712	3.08011	0.000831547	+	-	21.0445	20.8776	20.7903	21.597	21.5629	21.6126	1.13	-1.13	-2.07	1.55
Q9R0P3	S-formylglutathione hydrolase	Esd	1.1603	0.214495	3.07978	0.000832179			22.4993	22.4573	22.4591	22.2959	22.2345	22.2417	0.0800018	-0.0900002	0.0900002	-0.18
Q9ESY9	Gamma-interferon-inducible lysosomal thiol reductase	Ifi30	3.62112	1.85644	3.07957	0.000832596	+	+	18.3044	18.5027	18.9398	16.6582	16.6269	16.8924	-0.470001	1.71	-0.99	0.0900002
Q9JL35	High mobility group nucleosome-binding domain-containing protein 5	Hmgn5	0.625292	-0.677399	3.07487	0.000841645	+	-	15.9366	15.9682	15.8096	16.5114	16.5391	16.6961	1.01	-2.42	0.719999	-0.719999
Q61234	Alpha-1-syntrophin	Snta1	0.637684	-0.649087	3.07189	0.000847445	+	-	17.7593	17.5405	17.561	18.239	18.266	18.3031	2.6	0.860001	-0.860001	-1.89
Q8BH95	Enoyl-CoA hydratase, mitochondrial	Echs1	1.61096	0.687925	3.06985	0.000851438	+	+	22.3346	22.1885	22.3809	21.6547	21.6718	21.5137	1.15	-0.079998	-0.27	0
P70290	55 kDa erythrocyte membrane protein	Mpp1	1.88695	0.916054	3.06555	0.000859897	+	+	20.9181	20.8266	21.1589	20.0117	20.0451	20.0987	-0.799999	2.44	0.0599995	-0.17
Q8BXA5	Cleft lip and palate transmembrane protein 1-like protein	Clptm1l	1.46351	0.549428	3.06411	0.000862768	+	+	17.7323	17.7713	17.6164	17.2076	17.0781	17.1861	-1.48	-0.57	0.75	1
Q9Z1F9	SUMO-activating enzyme subunit 2	Uba2	0.621193	-0.686886	3.0639	0.000863172	+	-	19.8094	19.7291	19.5498	20.3876	20.3774	20.384	-0.450001	-0.0100021	0.210003	0.18
O88792	Junctional adhesion molecule A	F11r	0.559952	-0.836624	3.06201	0.000866946	+	-	20.9754	20.7802	20.7867	21.5624	21.6911	21.7988	1.07	3.75	-1.29	-1.49	+
Q9QZM0	Ubiquilin-2	Ubqln2	1.44377	0.529839	3.0605	0.000869964	+	+	19.148	19.166	19.3244	18.7167	18.6829	18.6492	0.18	-1.22	0.460001	-0.0999985
P40240	CD9 antigen	Cd9	2.1772	1.12247	3.05675	0.000877499	+	+	22.328	22.1744	22.5835	21.2534	21.3016	21.1635	2.1	1.97	-1.99	-0.780001
Q9QZI8	Serine incorporator 1	Serinc1	2.35414	1.2352	3.05656	0.000877892	+	+	17.3214	17.5521	17.7994	16.347	16.3189	16.3013
Q921X9	Protein disulfide-isomerase A5	Pdia5	0.794329	-0.332191	3.05479	0.000881469	+		18.6608	18.5636	18.5729	18.9473	18.9566	18.89	0.279999	-0.279999	-1.38	0.85
Q91WZ8	Dysbindin	Dtnbp1	1.47562	0.561324	3.05374	0.000883602	+	+	17.7628	17.7479	17.9419	17.2659	17.2664	17.2363
Q7TNG5	Echinoderm microtubule-associated protein-like 2	Eml2	4.40961	2.14065	3.05313	0.000884841	+	+	18.2262	18.3229	18.7212	16.0299	16.1702	16.6483	1.39	-1.37	-1.11	1.11
Q80TE4	Signal-induced proliferation-associated 1-like protein 2	Sipa1l2	1.50435	0.589142	3.04963	0.000892012	+	+	17.1995	17.1165	17.3064	16.643	16.545	16.6669	-0.9	-1.15	0.49	1.17
P10639	Thioredoxin	Txn	1.61524	0.691746	3.03877	0.000914596	+	+	22.0858	22.0268	22.2821	21.428	21.423	21.4685	1.02	0.0699997	-0.0699997	-0.579998
O70439	Syntaxin-7	Stx7	1.35419	0.437428	3.03783	0.000916583	+		23.777	23.6499	23.6715	23.3155	23.2603	23.2103	-0.359999	1.21	-0.25	0.0699997
P23242	Gap junction alpha-1 protein	Gja1	0.284714	-1.81241	3.03653	0.000919327	+	-	15.0456	14.7046	14.8014	16.602	16.9992	16.3875	4.81	-1.11	0.790001	-0.969999	+
Q9WV38	Solute carrier family 2, facilitated glucose transporter member 5	Slc2a5	0.230963	-2.11426	3.03629	0.00091984	+	-	18.9489	18.3787	18.1462	20.6045	20.657	20.5551
Q64433	10 kDa heat shock protein, mitochondrial	Hspe1	1.18788	0.24839	3.03341	0.000925963	+		23.2848	23.2583	23.2847	23.0585	22.974	23.05	0.439999	-0.290001	0.350002	-0.390003
Q8BK67	Protein RCC2	Rcc2	0.540605	-0.887354	3.03295	0.000926937	+	-	21.5025	21.4883	21.1928	22.2793	22.2901	22.2761	-1.5	0.540001	1.08	-0.440002
P82343	N-acylglucosamine 2-epimerase	Renbp	1.81562	0.860464	3.02718	0.000939336	+	+	22.5265	22.5861	22.8349	21.8432	21.7588	21.7641	-1.32	6.97	0.0500011	-0.470001	+
P50114	Protein S100-B	S100b	2.14695	1.10229	3.0177	0.000960056	+	+	17.3173	17.1114	17.5062	16.2349	16.1035	16.2896	3.25	-3.54	-3.55	3.98	+
P97315	Cysteine and glycine-rich protein 1	Csrp1	2.22406	1.15319	3.01571	0.000964483	+	+	17.1365	17.0024	17.4348	15.972	16.0478	16.0944	1.83	-1.1	-0.220001	0.220001
Q9D7I5	Phospholysine phosphohistidine inorganic pyrophosphate phosphatase	Lhpp	1.34262	0.425049	3.01546	0.000965022	+		17.2321	17.3067	17.3375	16.8357	16.9419	16.8235	1.19	1.67	-3.62	-0.969999	+
Q8BX70	Vacuolar protein sorting-associated protein 13C	Vps13c	1.96878	0.977303	3.0122	0.000972308	+	+	19.2977	19.1856	19.5617	18.3406	18.3756	18.3969	-0.83	1.94	-1.9	0.83
O35657	Sialidase-1	Neu1	0.627746	-0.671748	3.01119	0.00097457	+	-	16.0108	15.8227	15.9378	16.5823	16.6965	16.5078	0.32	1.88	-0.540001	-0.529999
P23780	Beta-galactosidase	Glb1	2.94883	1.56015	3.01036	0.000976431	+	+	21.83	22.158	22.4482	20.6315	20.5641	20.5601	0.599998	0.799999	-0.84	-0.75
P51175	Protoporphyrinogen oxidase	Ppox	0.764282	-0.387822	3.01028	0.000976597	+		18.2595	18.1978	18.1688	18.6651	18.5438	18.5808	1.37	0.550001	-0.550001	-0.84
O54984	ATPase Asna1	Asna1	1.30904	0.388505	3.0096	0.00097813	+		21.1116	21.0673	21.1635	20.757	20.6553	20.7646	0.300003	-0.130001	-0.0400009	-0.170002
Q61790	Lymphocyte activation gene 3 protein	Lag3	1.92348	0.943719	3.0086	0.000980388	+	+	18.2642	18.5222	18.5195	17.401	17.4501	17.6238
P26040	Ezrin	Ezr	2.49091	1.31667	3.00845	0.00098072	+	+	17.8499	17.867	17.9546	16.3715	16.4863	16.8636	2.59	-2.17	2.17	-4.59	+
Q811J3	Iron-responsive element-binding protein 2	Ireb2	0.728914	-0.45618	3.00697	0.000984079	+		16.2462	16.0843	16.1341	16.5832	16.6549	16.595	0.950001	-0.410002	-1.65	0.410002
Q8BYU6	Torsin-1A-interacting protein 2	Tor1aip2	1.34529	0.427914	3.00508	0.000988364	+		17.9495	17.8462	17.9649	17.5531	17.4825	17.4413	0.539999	-0.33	-2.16	0.389999
Q9JIW9	Ras-related protein Ral-B	Ralb	0.649457	-0.622693	2.99945	0.00100128	+	-	20.2737	20.0407	20.2298	20.7978	20.7886	20.8259	0.359999	1	-1.35	-0.359999
P97468	Chemokine-like receptor 1	Cmklr1	0.438931	-1.18793	2.99806	0.00100448	+	-	17.5094	17.311	17.0348	18.4697	18.4546	18.4948
Q8CCJ3	E3 UFM1-protein ligase 1	Ufl1	0.92907	-0.106141	2.99746	0.00100587			18.2098	18.1946	18.1916	18.3258	18.2886	18.3001	0.32	0.470001	-1.4	-0.309999
Q3UZA1	CapZ-interacting protein	Rcsd1	0.666611	-0.585084	2.99736	0.0010061	+	-	19.941	19.955	20.0619	20.5791	20.4696	20.6643	1.41	4.09	-1.6	-1.64	+
P06802	Ectonucleotide pyrophosphatase/phosphodiesterase family member 1	Enpp1	2.62268	1.39104	2.99719	0.0010065	+	+	16.9275	16.8541	17.1025	15.5317	15.3424	15.837	-1.78	0.49	0.639999	0.76
Q91Z53	Glyoxylate reductase/hydroxypyruvate reductase	Grhpr	1.14849	0.199743	2.99674	0.00100754			20.4206	20.4655	20.4238	20.2376	20.268	20.205	0.719999	-0.58	-1.2	0.58
Q8C3J5	Dedicator of cytokinesis protein 2	Dock2	0.914514	-0.128922	2.99347	0.00101516			22.4986	22.4817	22.4605	22.6282	22.6061	22.5932	-2.87	10.34	1.54	-1.6	+
Q9D2R0	Acetoacetyl-CoA synthetase	Aacs	1.59897	0.677141	2.9894	0.00102471	+	+	17.1483	16.9663	17.1819	16.4145	16.4981	16.3525	1.78	-2.39	-1.78	2.31
Q99JG7	TNFAIP3-interacting protein 2	Tnip2	1.59171	0.670575	2.98654	0.00103148	+	+	15.4472	15.6227	15.4109	14.8587	14.7366	14.8739
Q571I9	Aldehyde dehydrogenase family 16 member A1	Aldh16a1	1.29486	0.372793	2.985	0.00103513	+		19.8647	19.7832	19.9234	19.5156	19.4743	19.463	-0.0499992	2.27	-1.23	-0.189999
Q80TQ5	Pleckstrin homology domain-containing family M member 2	Plekhm2	2.01892	1.01359	2.98127	0.00104406	+	+	17.067	16.8684	17.235	16.1383	15.9504	16.041	1.25	0.42	-1.1	-0.83
Q6PDI6	Ubiquitin carboxyl-terminal hydrolase MINDY-2	Fam63b	1.09892	0.136091	2.98011	0.00104686			18.8107	18.7683	18.7971	18.6399	18.6743	18.6537	0.33	-0.619999	-2.86	1.1
Q71LX4	Talin-2	Tln2	1.23057	0.299331	2.9801	0.00104689	+		18.4826	18.4864	18.3882	18.1251	18.1726	18.1615	1.11	-1.11	-1.68	1.89
Q9DBJ1	Phosphoglycerate mutase 1	Pgam1	2.00707	1.00509	2.97662	0.00105531	+	+	23.7083	23.9027	24.0551	22.9049	22.7658	22.9802	0.279999	-0.18	-1.06	0.27
P53702	Cytochrome c-type heme lyase	Hccs	0.74281	-0.428935	2.97632	0.00105604	+		17.6388	17.5336	17.6335	18.0369	17.9637	18.0921	1.01	-0.440001	-1.02	0.450001
Q3UZ39	Leucine-rich repeat flightless-interacting protein 1	Lrrfip1	1.21498	0.280931	2.9756	0.0010578	+		19.7354	19.7311	19.7819	19.4813	19.4135	19.5109	-1.57	1.92	-0.109999	0.109999
Q9JMD0	BUB3-interacting and GLEBS motif-containing protein ZNF207	Znf207	0.705707	-0.50286	2.97428	0.001061	+	-	19.6111	19.6397	19.4536	20.0461	20.0766	20.0903
Q8BTX9	Inactive hydroxysteroid dehydrogenase-like protein 1	Hsdl1	0.800493	-0.32104	2.96903	0.00107392	+		18.5217	18.4284	18.4094	18.7846	18.7438	18.7942	0.189999	-0.25	0.289999	-0.339998
P97429	Annexin A4	Anxa4	2.13468	1.09402	2.9679	0.00107672	+	+	21.4073	21.4942	21.796	20.5773	20.3995	20.4386	-0.52	3.19	0.52	-1.76
Q7TNV0	Protein DEK	Dek	0.56235	-0.83046	2.96078	0.0010945	+	-	19.9187	20.0327	19.7173	20.663	20.7847	20.7123	-0.879997	0.16	0.710003	-0.16
Q91W69	Epsin-3	Epn3	0.670711	-0.576237	2.96027	0.00109581	+	-	17.3073	17.2324	17.1836	17.9273	17.7286	17.7961
P09411	Phosphoglycerate kinase 1	Pgk1	2.17836	1.12324	2.95792	0.00110175	+	+	24.0438	24.1065	24.4343	23.1479	22.9602	23.1068	0.470001	-0.369999	-0.709999	0.599998
Q9Z1T1	AP-3 complex subunit beta-1	Ap3b1	1.49121	0.576479	2.95756	0.00110266	+	+	21.3325	21.2835	21.438	20.8479	20.8009	20.6757	0.0100002	1.56	-0.75	-0.0100002
Q6GV12	3-ketodihydrosphingosine reductase	Kdsr	1.48193	0.567478	2.95376	0.00111235	+	+	18.1318	18.0832	18.166	17.5958	17.6466	17.4362	0.459999	-0.0599995	0.200001	-0.460001
Q9CXY1	Endosomal/lysomomal potassium channel TMEM175	Tmem175	2.65478	1.40859	2.95354	0.0011129	+	+	18.4946	18.7758	18.9106	17.1279	17.3013	17.5261
Q3TYX3	SET and MYND domain-containing protein 5	Smyd5	1.34029	0.422548	2.95136	0.00111851	+		18.4226	18.4205	18.3354	18.0234	17.9991	17.8883	-0.57	1.05	0.43	-0.17
P06537	Glucocorticoid receptor	Nr3c1	0.75759	-0.400511	2.95118	0.00111898	+		17.2262	17.1482	17.191	17.6058	17.6523	17.5088	1.18	-0.039999	-0.570002	0.039999
Q6PEM8	Proton-coupled folate transporter	Slc46a1	1.96032	0.971086	2.95058	0.00112052	+	+	18.5738	18.3346	18.4686	17.566	17.302	17.5957
P11031	Activated RNA polymerase II transcriptional coactivator p15	Sub1	0.674298	-0.568542	2.94896	0.00112471	+	-	20.0998	20.102	19.9071	20.6153	20.6357	20.5634	-1.12	0.279999	0.25	-0.189999
Q8BK62	Olfactomedin-like protein 3	Olfml3	0.601489	-0.733391	2.94546	0.00113381	+	-	17.3409	17.2341	17.0894	17.8943	18.0526	17.9176
Q8BPM0	Disheveled-associated activator of morphogenesis 1	Daam1	1.57119	0.651856	2.94151	0.00114416	+	+	16.145	16.0987	16.1958	15.5888	15.5447	15.3504	-0.0799999	-0.73	0.280001	0.139999
Q9JKC8	AP-3 complex subunit mu-1	Ap3m1	1.4208	0.506705	2.94086	0.00114588	+	+	20.6027	20.5849	20.7149	20.1954	20.1456	20.0412	-0.51	0.59	-0.460001	0.360001
Q9D6K5	Synaptojanin-2-binding protein	Synj2bp	0.656881	-0.606297	2.93737	0.00115512	+	-	18.2281	18.0751	18.0303	18.7806	18.638	18.7337
P08113	Endoplasmin	Hsp90b1	1.28447	0.361176	2.93526	0.00116074	+		24.182	24.1816	24.2381	23.8479	23.903	23.7674	-0.0699997	0.619999	-0.0900002	-0.130001
P61982	14-3-3 protein gamma	Ywhag	1.21785	0.284341	2.93416	0.00116371	+		23.5056	23.4491	23.5317	23.254	23.2091	23.1703	-0.489998	0.66	0.0800018	-0.0800018
Q61072	Disintegrin and metalloproteinase domain-containing protein 9	Adam9	1.93801	0.954577	2.92943	0.00117645	+	+	16.5716	16.2741	16.6443	15.5296	15.5089	15.5878	-0.809999	-0.949999	0.0799999	1.99
Q9QUH0	Glutaredoxin-1	Glrx	1.36979	0.45395	2.92871	0.00117839	+		20.1917	20.2624	20.3197	19.7908	19.741	19.8802	0.400002	0.120001	-1.11	-0.120001
Q8BYM8	Probable cysteine--tRNA ligase, mitochondrial	Cars2	0.550559	-0.86103	2.92792	0.00118054	+	-	16.419	16.2579	16.0643	17.145	17.077	17.1022	-1.22	-0.129999	-0.65	1.05
P17879;Q61696	Heat shock 70 kDa protein 1B;Heat shock 70 kDa protein 1A	Hspa1b;Hspa1a	1.18463	0.244431	2.92611	0.00118547	+		24.2465	24.2547	24.3233	24.0643	24.014	24.0129
Q62523	Zyxin	Zyx	0.481892	-1.05322	2.92543	0.00118733	+	-	19.327	18.9047	19.1544	20.2028	20.1106	20.2324	0.369999	-0.129999	-0.129999	-0.0599995
Q3UPH7	Rho guanine nucleotide exchange factor 40	Arhgef40	0.803098	-0.316353	2.92158	0.00119789	+		16.7762	16.6523	16.7047	17.0003	17.0466	17.0353	1.1	-0.309999	-1.38	0.309999
Q8VE80	THO complex subunit 3	Thoc3	0.68124	-0.553764	2.9192	0.00120447	+	-	16.8599	16.8446	16.6877	17.3815	17.3985	17.2735	-0.599998	-0.5	0.76	0.5
P06909	Complement factor H	Cfh	0.501299	-0.996258	2.91702	0.00121055	+	-	15.8815	16.2519	16.2393	17.1341	17.1182	17.1093
P28352	DNA-(apurinic or apyrimidinic site) lyase	Apex1	0.637726	-0.648991	2.91698	0.00121066	+	-	21.2297	21.2592	21.0338	21.7987	21.8936	21.7774	-0.169998	0.799999	0.5	-0.310001
Q9CW03	Structural maintenance of chromosomes protein 3	Smc3	0.624373	-0.679521	2.91531	0.00121531	+	-	17.5474	17.5859	17.3332	18.155	18.22	18.13	-0.650002	0.25	0.489998	-0.25
Q60648	Ganglioside GM2 activator	Gm2a	0.618122	-0.694036	2.91349	0.00122043	+	-	19.0196	19.1626	19.3116	19.8476	19.8789	19.8495	-0.389999	0.799999	-1.06	0.389999
P26450	Phosphatidylinositol 3-kinase regulatory subunit alpha	Pik3r1	1.10352	0.142108	2.91325	0.00122108			20.5153	20.5176	20.4816	20.3886	20.3507	20.3489	-1.28	1.38	-1.25	1.42
Q78IK4	MICOS complex subunit Mic27	Apool	0.790587	-0.339005	2.91023	0.00122962	+		18.1972	18.1456	18.2579	18.5791	18.4905	18.5482	0.0900002	0.229999	0.1	-0.860001
Q0P5W1	Vacuolar protein sorting-associated protein 8 homolog	Vps8	0.757057	-0.401525	2.90841	0.00123478	+		18.31	18.2141	18.1587	18.6325	18.5897	18.6651	-1.01	1.53	-1.94	1.01
Q61553	Fascin	Fscn1	0.502997	-0.991377	2.90708	0.00123856	+	-	24.0414	23.7824	23.6451	24.8704	24.8268	24.7459	-1.28	-0.0100021	0.0100021	0.389999
P42128	Forkhead box protein K1	Foxk1	0.423757	-1.23869	2.90702	0.00123875	+	-	15.4745	15.0495	15.0823	16.5173	16.4981	16.307	-0.369999	0.26	-0.199999	0.199999
Q8BHN3	Neutral alpha-glucosidase AB	Ganab	1.25817	0.331323	2.90641	0.00124048	+		21.4685	21.52	21.511	21.2147	21.1965	21.0942	0.209999	-0.279999	0.170002	-0.0500031
P51150	Ras-related protein Rab-7a	Rab7a	1.33934	0.421525	2.90239	0.00125201	+		23.6823	23.6833	23.8346	23.3343	23.2954	23.306	0.109997	0.369999	-0.73	-0.129997
Q08890	Iduronate 2-sulfatase	Ids	0.142997	-2.80594	2.90004	0.00125881	+	-	14.5872	15.6522	15.5815	18.1228	18.1157	18.0002	-1.73	1.66	0.19	-0.19
Q99LD8	N(G),N(G)-dimethylarginine dimethylaminohydrolase 2	Ddah2	0.43289	-1.20793	2.8994	0.00126066	+	-	20.539	20.2346	20.0773	21.6153	21.4212	21.4382	0.740002	-1.75	1.1	-0.720001
Q9QY81	Nuclear pore membrane glycoprotein 210	Nup210	0.559845	-0.8369	2.89764	0.00126577	+	-	17.1001	17.0613	16.7872	17.8821	17.7968	17.7804	-1.33	-0.379997	0.779999	0.379997
Q8BTZ7	Mannose-1-phosphate guanyltransferase beta	Gmppb	1.34074	0.423025	2.8972	0.00126706	+		20.5497	20.4468	20.5496	20.1068	20.0179	20.1523	0.41	0.650002	-0.5	-0.41
A2A5R2	Brefeldin A-inhibited guanine nucleotide-exchange protein 2	Arfgef2	1.38468	0.469556	2.89576	0.00127128	+		18.1858	18.0293	18.1812	17.6805	17.6095	17.6977	-1.04	2.07	-1.63	1.04
Q3UR70	Transforming growth factor-beta receptor-associated protein 1	Tgfbrap1	0.702128	-0.510195	2.89403	0.00127634	+	-	17.0899	17.057	17.0711	17.6502	17.4581	17.6403	-0.66	1.72	-1.67	0.41
P62322	U6 snRNA-associated Sm-like protein LSm5	Lsm5	0.686015	-0.543688	2.89397	0.00127652	+	-	18.4434	18.6068	18.4183	19.0726	19.0578	18.9692	-0.809999	-0.6	0.82	1.17
Q64521	Glycerol-3-phosphate dehydrogenase, mitochondrial	Gpd2	1.72714	0.788381	2.89114	0.00128487	+	+	19.2233	19.0362	19.2126	18.3515	18.5097	18.2458	1.48	-0.669998	0.259998	-0.369999
Q9JIK9	28S ribosomal protein S34, mitochondrial	Mrps34	1.3149	0.394956	2.89005	0.00128811	+		17.4602	17.3515	17.4908	17.0856	17.0312	17.0008	-0.199999	-0.75	0.76	0.129999
O35350	Calpain-1 catalytic subunit	Capn1	2.09179	1.06474	2.8885	0.00129272	+	+	18.9068	18.825	19.2466	17.976	17.9319	17.8762	2.88	5.42	-3	-3.14	+
Q920Q8	Influenza virus NS1A-binding protein homolog	Ivns1abp	0.715706	-0.48256	2.88721	0.00129656	+		18.0347	17.9357	17.8882	18.4527	18.3562	18.4974	-1.29	0.27	0.52	0.120001
Q91WJ8	Far upstream element-binding protein 1	Fubp1	0.713331	-0.487356	2.88614	0.00129974	+		20.6656	20.6371	20.4889	21.0909	21.0367	21.126	-0.700001	-1.03	1.11	0.700001
P48999	Arachidonate 5-lipoxygenase	Alox5	0.473258	-1.0793	2.88538	0.00130204	+	-	18.2647	17.9735	17.8127	19.1335	19.0533	19.102	-0.68	3.36	0.0900002	-0.17	+
Q8CFN5	Myocyte-specific enhancer factor 2C	Mef2c	0.601338	-0.733752	2.88426	0.00130538	+	-	17.2274	16.9463	16.9973	17.7671	17.8496	17.7557	-3.1	2.12	1.14	-0.209999
P09581	Macrophage colony-stimulating factor 1 receptor	Csf1r	0.535031	-0.902304	2.88037	0.00131712	+	-	20.4924	20.1857	20.1307	21.1717	21.1796	21.1644	-1.6	7.49	-1.84	-0.6	+
Q9Z2V5	Histone deacetylase 6	Hdac6	1.30355	0.382442	2.88015	0.00131781	+		16.9563	17.026	17.0312	16.6825	16.5434	16.6404	0.32	-0.940001	-0.280001	-0.120001
Q8VCW8	Acyl-CoA synthetase family member 2, mitochondrial	Acsf2	1.4779	0.563547	2.87993	0.00131847	+	+	20.4975	20.394	20.6191	19.9935	19.9098	19.9166	3.07	-0.0100002	0.0100002	-3.18
P57746	V-type proton ATPase subunit D	Atp6v1d	2.13765	1.09603	2.87862	0.00132246	+	+	20.1872	20.2851	20.5863	19.2374	19.1537	19.3794	-0.559999	0.73	-0.66	0.66
Q922Q9	Chitinase domain-containing protein 1	Chid1	1.21054	0.275656	2.8779	0.00132465	+		17.2971	17.1919	17.2434	17	16.9599	16.9455	0.630001	-0.74	0.439999	-0.540001
Q6QD59	Vesicle transport protein SEC20	Bnip1	1.27142	0.346436	2.87742	0.00132611	+		18.0789	17.9511	18.0227	17.6378	17.6613	17.7142	0.470001	-0.859999	0.620001	-0.16
P26323	Friend leukemia integration 1 transcription factor	Fli1	0.657576	-0.604771	2.87408	0.00133635	+	-	17.0455	16.7965	16.8786	17.5037	17.4827	17.5484	-0.6	4.36	-1.55	0.6	+
P18653	Ribosomal protein S6 kinase alpha-1	Rps6ka1	0.668095	-0.581875	2.87186	0.00134319	+	-	20.3307	20.1129	20.1215	20.8006	20.7644	20.7456	-0.879999	3.09	-0.35	0.35
Q9QXG2	Rab proteins geranylgeranyltransferase component A 1	Chm	1.39455	0.479801	2.87112	0.0013455	+		17.576	17.5946	17.7455	17.1511	17.2096	17.1158	-0.639999	0.85	-1.38	0.539999
Q8VED2	Biogenesis of lysosome-related organelles complex 1 subunit 4	Bloc1s4	1.60674	0.684137	2.8706	0.00134711	+	+	18.0793	18.0389	18.2962	17.4789	17.4918	17.3912
Q149L6	DnaJ homolog subfamily B member 14	Dnajb14	3.24055	1.69624	2.86944	0.00135071	+	+	15.6951	16.196	16.3159	14.5434	14.2099	14.3651	-0.6	0.43	1.22	-0.18
Q99L43	Phosphatidate cytidylyltransferase 2	Cds2	1.27561	0.351182	2.86825	0.00135441	+		19.257	19.1487	19.29	18.8728	18.9031	18.8663	0.58	-0.59	0.209999	-0.209999
E9Q394	A-kinase anchor protein 13	Akap13	0.485186	-1.04339	2.8662	0.00136082	+	-	18.5295	18.9462	18.6915	19.666	19.8022	19.8291
Q8K124	Pleckstrin homology domain-containing family O member 2	Plekho2	1.61217	0.689002	2.85494	0.00139656	+	+	19.8389	19.6719	19.9424	19.1646	19.0534	19.1682	2.63	3.64	-2.39	-3.37	+
Q9QXW9	Large neutral amino acids transporter small subunit 2	Slc7a8	0.726343	-0.461277	2.8536	0.00140088	+		19.3551	19.1625	19.2967	19.7569	19.7114	19.7299	-0.639999	3.97	-0.34	-0.809999	+
O88520	Leucine-rich repeat protein SHOC-2	Shoc2	0.727762	-0.458462	2.85349	0.00140125	+		16.6247	16.4658	16.504	17.0065	16.9263	17.037	0.16	-0.32	0.15	-0.0300007
Q61739	Integrin alpha-6	Itga6	0.664317	-0.590056	2.85207	0.00140582	+	-	20.9962	20.7823	21.0014	21.4939	21.4994	21.5567	2.64	3.62	-2.64	-4.31	+
Q08093	Calponin-2	Cnn2	0.187871	-2.41219	2.8495	0.00141416	+	-	16.2425	15.8633	15.1936	18.1803	18.1958	18.1599	1.11	2.36	-2.32	0.299999
Q8CFJ7	Solute carrier family 25 member 45	Slc25a45	0.499879	-1.00035	2.84926	0.00141495	+	-	16.5776	16.2051	16.3629	17.4672	17.2492	17.4302	-0.75	2.3	-0.0299988	0.0299988
P35991	Tyrosine-protein kinase BTK	Btk	1.21852	0.285128	2.84851	0.00141738	+		19.244	19.3553	19.3235	19.0066	19.0086	19.0522	-0.280001	5.53	-0.0100002	-2.59	+
Q9D0S9	Histidine triad nucleotide-binding protein 2, mitochondrial	Hint2	1.26609	0.340382	2.84803	0.00141897	+		19.2665	19.2282	19.3164	18.9335	18.8677	18.9888	0.42	-0.789999	-0.0900002	0.0999985
Q69ZK6	Probable JmjC domain-containing histone demethylation protein 2C	Jmjd1c	0.59557	-0.747657	2.84231	0.00143776	+	-	14.4088	14.4201	14.135	15.1052	15.0331	15.0687	-1.83	0.150002	0.690001	-0.120001
Q924T7	E3 ubiquitin-protein ligase RNF31	Rnf31	1.34043	0.422696	2.84215	0.0014383	+		17.5234	17.382	17.4465	17.0383	16.9623	17.0833	-1.83	0.869999	0.25	-0.41
Q8VDJ3	Vigilin	Hdlbp	1.38427	0.46913	2.83842	0.0014507	+		20.9203	20.972	21.1136	20.5492	20.5494	20.5	0.610001	-0.260002	-1.24	0.260002
Q8VIB3	Type 2 lactosamine alpha-2,3-sialyltransferase	St3gal6	0.496575	-1.00992	2.83841	0.00145073	+	-	17.3336	17.2429	16.9115	18.2046	18.1624	18.1507	-1.73	3.3	-1.26	0.530001
Q9QZE5	Coatomer subunit gamma-1	Copg1	1.18589	0.245976	2.8367	0.00145648	+		19.6422	19.6765	19.5952	19.3896	19.3569	19.4294	0.0900002	-0.18	-0.200001	0.450001
P97369	Neutrophil cytosol factor 4	Ncf4	1.35983	0.443429	2.83564	0.00146002	+		21.0456	20.9537	21.139	20.641	20.5876	20.5794	-0.0100002	4.85	0.0100002	-1.46	+
Q99LB6	Methionine adenosyltransferase 2 subunit beta	Mat2b	0.873174	-0.195658	2.83296	0.00146905			20.1472	20.1392	20.0709	20.3234	20.3195	20.3014	-0.860001	0.43	0.950001	-0.91
Q80U63	Mitofusin-2	Mfn2	0.739005	-0.436344	2.83129	0.00147471	+		16.7431	16.7354	16.8331	17.246	17.2605	17.1142	0.33	-1.18	0.389999	-0.17
Q8BZN6	Dedicator of cytokinesis protein 10	Dock10	0.63785	-0.648711	2.8268	0.00149005	+	-	20.3918	20.1759	20.1319	20.9131	20.8966	20.8361	-4.23	4.44	-4.76	3.81	+
P13020	Gelsolin	Gsn	3.22017	1.68714	2.8226	0.00150454	+	+	19.1771	19.6219	19.9118	17.7951	17.9253	17.9289	-0.84	0.509998	-0.649998	2.33
Q64737	Trifunctional purine biosynthetic protein adenosine-3	Gart	1.17668	0.234718	2.82103	0.00150996			20.3814	20.2919	20.3157	20.1016	20.1158	20.0674	-0.260002	-0.240002	0.110001	0.470001
Q9CWJ9	Bifunctional purine biosynthesis protein PURH	Atic	1.18669	0.246944	2.82063	0.00151136	+		21.5118	21.4907	21.5864	21.2881	21.2574	21.3026	-0.529999	-0.0699997	0.0699997	0.66
Q8BFY9	Transportin-1	Tnpo1	0.773758	-0.370046	2.81899	0.00151707	+		19.4499	19.342	19.3473	19.789	19.685	19.7754	0.16	-0.0300007	-0.34	0.140001
P16330	2',3'-cyclic-nucleotide 3'-phosphodiesterase	Cnp	1.6053	0.682844	2.818	0.00152055	+	+	20.3187	20.0263	20.2495	19.5123	19.5041	19.5297	0.690002	-0.690002	-2.51	3.92	+
Q91XV3	Brain acid soluble protein 1	Basp1	0.60251	-0.730944	2.81568	0.00152871	+	-	24.0774	23.7737	24.0019	24.6388	24.6787	24.7284	-0.500002	0.580002	0.0100002	-0.0100002
P17427	AP-2 complex subunit alpha-2	Ap2a2	0.592727	-0.75456	2.81072	0.00154625	+	-	20.5424	20.2706	20.4458	21.179	21.072	21.2716	-0.610001	0.769997	-0.370003	0.299999
Q64442	Sorbitol dehydrogenase	Sord	1.17796	0.236289	2.81051	0.00154701			21.1182	21.2132	21.1844	20.9305	20.9594	20.917	-0.85	2.05	-1.14	0.379999
A3KGF7	1-phosphatidylinositol 4,5-bisphosphate phosphodiesterase beta-2	Plcb2	1.28805	0.365191	2.80972	0.00154983	+		19.181	19.1761	19.215	18.9174	18.7772	18.7818
P59764	Dedicator of cytokinesis protein 4	Dock4	0.692763	-0.529565	2.80846	0.00155433	+	-	19.4252	19.2318	19.2113	19.84	19.8151	19.8019	0.33	-0.33	-1.53	0.539999
Q8R361	Rab11 family-interacting protein 5	Rab11fip5	1.513	0.597413	2.8083	0.00155489	+	+	19.1574	19.08	19.2846	18.6219	18.6314	18.4765	-0.869999	1.66	0.32	-0.32
Q6A0D4	Raftlin	Rftn1	6.43797	2.68661	2.80757	0.00155752	+	+	17.4891	17.4113	17.9024	14.7132	14.4966	15.5331	-0.91	1.76	-0.74	-0.630001
Q9JHK5	Pleckstrin	Plek	1.3504	0.433385	2.80361	0.00157178	+		23.4921	23.3393	23.4983	23.0441	23.0181	22.9673	0.34	8.18	-0.5	-0.890001	+
Q8CI33	CWF19-like protein 1	Cwf19l1	0.710225	-0.493651	2.80121	0.0015805	+		16.6	16.6059	16.4343	17.0748	17.0696	16.9766	-1.56	0.57	0.719999	-0.559999
Q99NH8	Triggering receptor expressed on myeloid cells 2	Trem2	1.49277	0.577989	2.79811	0.00159179	+	+	16.5212	16.2626	16.3583	15.7912	15.801	15.816
Q99JX3	Golgi reassembly-stacking protein 2	Gorasp2	1.43575	0.521809	2.79659	0.00159737	+	+	19.0609	19.0065	19.1428	18.5088	18.4774	18.6586	0.820002	-0.84	-0.530001	0.530001
P11404	Fatty acid-binding protein, heart	Fabp3	11.9173	3.57499	2.79493	0.00160352	+	+	19.6627	19.9747	20.7036	16.9786	15.8367	16.8007	-2.5	2.34	-1.69	1.69
Q8C854	Myelin expression factor 2	Myef2	0.643572	-0.635825	2.79351	0.00160875	+	-	17.5397	17.4955	17.3505	17.9767	18.1435	18.173	-0.52	-1.24	0.720001	0.600002
Q61263	Sterol O-acyltransferase 1	Soat1	2.25049	1.17024	2.79151	0.00161619	+	+	17.9578	18.2168	18.43	17.1745	16.9652	16.9541	2.02	0.530001	-2.14	-1.12
Q9D1L9	Ragulator complex protein LAMTOR5	Lamtor5	1.57127	0.651932	2.78902	0.00162548	+	+	20.5357	20.3948	20.35	19.8084	19.6488	19.8675	0.33	0.0900002	-0.27	-0.210001
A6H5Z3	Exocyst complex component 6B	Exoc6b	0.615011	-0.701316	2.78714	0.00163252	+	-	18.1362	17.834	17.9647	18.6699	18.6324	18.7366	-0.25	-1.21	0.25	1.08
Q9ERG0	LIM domain and actin-binding protein 1	Lima1	1.36189	0.445606	2.78702	0.00163297	+		15.4066	15.4128	15.5305	14.9977	14.9335	15.0817	-1.93	-1.49	1.49	1.88
Q8BVW0	Neutral alpha-glucosidase C	Ganc	0.595228	-0.748486	2.78458	0.00164218	+	-	18.5028	18.2471	18.1854	19.0901	19.0247	19.066	-0.200001	2.93	0.200001	-2.17
Q9QZI9	Serine incorporator 3	Serinc3	0.751876	-0.411433	2.78458	0.00164218	+		18.8519	18.6822	18.7546	19.2142	19.1333	19.1755
Q99K01	Pyridoxal-dependent decarboxylase domain-containing protein 1	Pdxdc1	1.23132	0.300205	2.78254	0.00164989	+		18.3895	18.286	18.2971	18.069	18.0009	18.0022	0.120001	-0.230001	-0.440001	0.370001
Q8K449	ATP-binding cassette sub-family A member 9	Abca9	0.503063	-0.991189	2.7806	0.00165728	+	-	21.2436	20.839	20.9342	22.0938	21.9425	21.954	-1.62	7.76	1.62	-4.12	+
Q3TFQ1	SPRY domain-containing protein 7	Spryd7	1.55875	0.640388	2.78035	0.00165824	+	+	17.1626	17.3511	17.3931	16.7208	16.6954	16.5694	-0.629999	-0.0100002	-0.1	0.639999
Q61112	45 kDa calcium-binding protein	Sdf4	1.39945	0.484863	2.77777	0.00166814	+		19.2377	19.2203	19.0854	18.6241	18.6926	18.7722	0.27	-0.18	-0.42	-0.0100002
Q3U7R1	Extended synaptotagmin-1	Esyt1	1.25519	0.327908	2.77371	0.0016838	+		20.2053	20.1031	20.2364	19.8838	19.8521	19.8252	-0.33	1.54	-1.02	-0.6
Q99KV1	DnaJ homolog subfamily B member 11	Dnajb11	1.25648	0.329388	2.76672	0.00171113	+		20.4644	20.3473	20.42	20.0307	20.0862	20.1267	-0.229999	0.0200005	-0.0100021	0.190002
Q61093	Cytochrome b-245 heavy chain	Cybb	3.03213	1.60033	2.76431	0.00172066	+	+	18.1169	18.0793	18.6327	16.5256	16.9102	16.5921	-0.110001	2.67	0.039999	-0.369999
Q9ESN6	Tripartite motif-containing protein 2	Trim2	0.572491	-0.804675	2.75898	0.00174189	+	-	15.8623	15.6927	15.4904	16.4675	16.484	16.508	0.0699997	-2.67	0.0300007	0.409998
Q9DBT5	AMP deaminase 2	Ampd2	1.43838	0.524449	2.75816	0.00174518	+	+	18.4983	18.374	18.564	18.0394	17.8983	17.9253	0.65	-0.369999	-0.379999	-0.639999
Q924L1	LETM1 domain-containing protein 1	Letmd1	0.687888	-0.539755	2.75683	0.00175054	+	-	18.068	17.8954	17.8866	18.5469	18.4072	18.515	0.709999	-0.780001	0.41	-0.620001
Q9EPR4	Solute carrier family 23 member 2	Slc23a2	1.73072	0.791374	2.75063	0.00177572	+	+	17.7869	17.8807	18.1307	17.0976	17.1279	17.1987	0.349998	0.65	-1.68	-0.639999
Q99J27	Acetyl-coenzyme A transporter 1	Slc33a1	1.36478	0.448672	2.74877	0.00178333	+		17.3695	17.2737	17.2656	16.9344	16.8679	16.7605	1.03	-0.51	-1.11	0.619999
Q7TPR4	Alpha-actinin-1	Actn1	0.578987	-0.788396	2.74863	0.00178388	+	-	18.718	18.4849	18.5319	19.411	19.2124	19.4766	3.83	-0.410002	-2.93	0.410002	+
Q9EPN1	Neurobeachin	Nbea	0.721043	-0.471843	2.7464	0.0017931	+		15.5796	15.5426	15.3886	15.9799	15.9287	16.0177	-1.47	-1.09	1.54	0.989998
Q61409	cGMP-inhibited 3',5'-cyclic phosphodiesterase B	Pde3b	0.452883	-1.14279	2.74442	0.00180127	+	-	19.3575	19.0588	18.9369	20.0796	20.3767	20.3252	-0.390001	4.7	-1.8	0.110001	+
O70493	Sorting nexin-12	Snx12	0.789582	-0.340839	2.74344	0.00180533	+		21.503	21.3681	21.3659	21.7519	21.7694	21.7382	-0.529999	0.0999985	-0.0999985	0.6
Q8VDD8	WAS protein family homolog 1	Wash1	1.21943	0.286206	2.74226	0.00181025	+		19.7782	19.6949	19.7913	19.4419	19.5174	19.4464	0.48	0.32	-1.33	-0.26
Q61334	B-cell receptor-associated protein 29	Bcap29	1.37552	0.459973	2.74201	0.00181132	+		17.729	17.5862	17.7934	17.2285	17.2674	17.2327	-0.640001	1.07	-1.18	-0.18
Q8BVL3	Sorting nexin-17	Snx17	0.760007	-0.395915	2.73812	0.00182761	+		20.9221	20.7989	20.7904	21.167	21.2684	21.2639	-0.699999	1.82	-1.2	0.559999
Q9DAI2	Intraflagellar transport protein 22 homolog	Ift22	1.8843	0.91403	2.73707	0.00183201	+	+	16.8413	16.7627	17.001	15.7528	16.0191	16.091	0.459999	-1.47	0.57	-0.459999
Q920A5	Retinoid-inducible serine carboxypeptidase	Scpep1	2.65199	1.40707	2.73664	0.00183381	+	+	18.8665	19.309	19.5149	17.8009	17.8237	17.8446	-0.710001	2.46	0.25	-0.25
Q9D4H1	Exocyst complex component 2	Exoc2	0.810465	-0.303178	2.73539	0.00183912	+		18.4994	18.3668	18.4281	18.7297	18.7105	18.7637	-0.210001	0.210001	-0.57	0.92
Q8C863	E3 ubiquitin-protein ligase Itchy	Itch	0.89779	-0.15555	2.73503	0.00184064			17.8234	17.7569	17.7694	17.9278	17.9474	17.9412	-0.59	0.77	-0.75	0.68
B8JK39	Integrin alpha-9	Itga9	0.391987	-1.35112	2.73409	0.00184465	+	-	14.6191	14.245	14.1522	15.6184	15.918	15.5332
Q6PAL8	DENN domain-containing protein 5A	Dennd5a	0.698927	-0.516786	2.73217	0.00185281	+	-	15.3744	15.1476	15.1866	15.7541	15.737	15.7678	2.6	-2.16	-2.66	2.2
Q99MB1	Toll-like receptor 3	Tlr3	1.57292	0.653449	2.73131	0.00185647	+	+	20.5037	20.32	20.2475	19.775	19.7195	19.6163	-0.880001	1.88	-0.91	0.85
Q3UYC0	Protein phosphatase 1H	Ppm1h	1.1918	0.25314	2.73039	0.0018604	+		20.09	20.096	20.1842	19.8976	19.8726	19.8406	-2.78	2.01	1.36	-1.36
Q9EQC5	N-terminal kinase-like protein	Scyl1	1.39372	0.478937	2.72979	0.00186298	+		18.0676	17.9062	17.9515	17.4129	17.5106	17.5651	0.16	-0.24	-0.0999985	0.039999
Q8BXB6	Solute carrier organic anion transporter family member 2B1	Slco2b1	0.508581	-0.97545	2.72944	0.00186448	+	-	20.1468	19.7003	19.8619	20.8728	20.833	20.9296
P50429	Arylsulfatase B	Arsb	0.784029	-0.35102	2.72852	0.00186844	+		23.1117	23.0732	22.996	23.3735	23.3815	23.4791	-0.890001	2.72	-0.980001	0.59
Q8CHU3	Epsin-2	Epn2	0.482334	-1.05189	2.72694	0.00187527	+	-	15.5034	15.2113	15.0091	16.3183	16.2703	16.2909	-0.1	-2.52	0.1	3.96	+
Q8K0C9	GDP-mannose 4,6 dehydratase	Gmds	1.23182	0.300788	2.72631	0.00187796	+		18.5807	18.6956	18.7052	18.3794	18.3466	18.353	-0.940001	0.429998	-0.429998	1.45
Q3UDP0	WD repeat-containing protein 41	Wdr41	1.50432	0.589112	2.72615	0.00187866	+	+	17.1535	17.0227	17.17	16.3974	16.6152	16.5663	-0.440001	0.229999	-0.59	0.43
P25799	Nuclear factor NF-kappa-B p105 subunit	Nfkb1	1.28112	0.35741	2.72376	0.00188903	+		19.0807	19.1154	19.2129	18.7447	18.7554	18.8367	-0.0699997	4.37	-1.73	0.0699997	+
A6X919	Probable C-mannosyltransferase DPY19L1	Dpy19l1	0.761728	-0.392653	2.71989	0.00190596	+		17.9272	18.1064	18.0313	18.4432	18.3936	18.406	-0.83	0.360001	-0.33	0.82
Q9DAR7	m7GpppX diphosphatase	Dcps	0.660642	-0.598059	2.71778	0.00191521	+	-	20.5719	20.5139	20.3361	21.0578	21.1507	21.0075	-1.02	0.43	-0.439999	0.880001
Q9D024	Coiled-coil domain-containing protein 47	Ccdc47	0.839653	-0.252135	2.71722	0.00191768	+		18.5779	18.5489	18.5183	18.7551	18.8577	18.7887	0.0200005	-0.110001	0.200001	0.0499992
O54786	DNA fragmentation factor subunit alpha	Dffa	0.791612	-0.337135	2.7135	0.00193419	+		17.8118	17.7113	17.6538	18.057	18.0563	18.0751	-1.55	0.52	0.0100002	-0.0100002
Q8K0U4	Heat shock 70 kDa protein 12A	Hspa12a	2.25641	1.17403	2.71183	0.00194165	+	+	16.1909	16.0572	16.5739	15.0623	15.197	15.0406	0.289999	-0.429998	0.290001	1.81
P57080	Ubiquitin carboxyl-terminal hydrolase 25	Usp25	1.33883	0.420973	2.7104	0.00194806	+		16.9626	17.0153	17.1261	16.6055	16.5615	16.6741	-0.949999	2.67	0.6	-0.939999
Q80X82	Symplekin	Sympk	0.705039	-0.504225	2.70217	0.0019853	+	-	17.5966	17.4051	17.3917	17.9808	17.9237	18.0015	-0.24	-0.309999	0.19	0.290001
Q9DB29	Isoamyl acetate-hydrolyzing esterase 1 homolog	Iah1	1.62506	0.700493	2.70209	0.00198569	+	+	20.7938	20.7211	21.0125	20.18	20.1895	20.0565	0.210001	-0.18	-0.68	-0.0500011
P20029	78 kDa glucose-regulated protein	Hspa5	1.27268	0.347865	2.70123	0.00198963	+		23.2526	23.3466	23.3631	22.995	22.9061	23.0177	-0.239998	0.110001	0.079998	-0.079998
O54824	Pro-interleukin-16	Il16	0.694255	-0.526463	2.6991	0.00199942	+	-	21.6722	21.4481	21.5192	22.0654	22.022	22.1315	-0.67	4.51	-1.48	-0.110001	+
P35486	Pyruvate dehydrogenase E1 component subunit alpha, somatic form, mitochondrial	Pdha1	0.483845	-1.04738	2.69856	0.00200189	+	-	20.9142	20.7282	20.7018	22.0415	21.8515	21.5934	0.879997	-0.469997	0.389999	-0.48
Q8BUH8	Sentrin-specific protease 7	Senp7	1.37218	0.45647	2.69766	0.00200604	+		18.3977	18.3505	18.3062	18.0107	17.8432	17.8311	-1.68	-0.950001	1.76	0.950001
Q52KR3	Protein prune homolog 2	Prune2	2.45841	1.29773	2.69725	0.00200792	+	+	17.4887	17.5601	17.9015	16.0987	16.5174	16.4411	1.38	-1.19	-1.11	0.76
Q922H4	Mannose-1-phosphate guanyltransferase alpha	Gmppa	1.31649	0.396696	2.69706	0.00200879	+		19.9635	19.9481	20.1166	19.637	19.6091	19.5921	-0.609999	0.309999	0.229999	0.299999
Q99NF1	Beta,beta-carotene 9',10'-oxygenase	Bco2	0.636489	-0.651793	2.69333	0.00202612	+	-	17.3396	17.1273	17.0839	17.8735	17.7447	17.888
Q8R1F1	Niban-like protein 1	Fam129b	1.9028	0.928127	2.6918	0.00203328	+	+	17.6667	17.4165	17.7198	16.7888	16.7348	16.4951	0.620001	-0.66	0.480001	-0.480001
Q9QZS3	Protein numb homolog	Numb	0.551584	-0.858348	2.68937	0.00204472	+	-	20.0275	19.7267	19.6727	20.6725	20.5817	20.7478	1.66	2.02	-1.81	-3.84	+
Q9CR26	Vacuolar protein sorting-associated protein VTA1 homolog	Vta1	2.05418	1.03856	2.6886	0.00204831	+	+	22.9251	23.2538	23.3853	22.2128	22.1851	22.0507	0.820002	-0.82	-0.280001	0.280001
Q8BVU5	ADP-ribose pyrophosphatase, mitochondrial	Nudt9	1.36711	0.45113	2.68594	0.00206093	+		17.0507	16.9562	16.9736	16.6024	16.5949	16.4297	0.780001	0.0200005	-0.139999	-0.49
Q6A065	Centrosomal protein of 170 kDa	Cep170	0.615568	-0.700011	2.68206	0.00207939	+	-	18.9307	18.6366	18.7164	19.44	19.3963	19.5474	-1.06	-0.950001	1.8	0.940001
Q6P3A9	ADP-ribosylation factor-like protein 11	Arl11	1.74165	0.800457	2.68197	0.00207983	+	+	19.139	18.7801	19.0662	18.2338	18.2069	18.1432
Q9ES46	Beta-parvin	Parvb	1.77245	0.825747	2.68056	0.00208659	+	+	18.1051	18.2582	18.4531	17.394	17.563	17.3822	1.1	-1.1	-2.03	1.67
Q6PIC6	Sodium/potassium-transporting ATPase subunit alpha-3	Atp1a3	2.36149	1.2397	2.67905	0.00209385	+	+	19.6875	20.0286	20.2552	18.6794	18.866	18.7068	-1.2	-0.75	0.75	1.57
P19253	60S ribosomal protein L13a	Rpl13a	1.14245	0.192128	2.67814	0.00209825			22.4121	22.4313	22.4769	22.2831	22.2437	22.2172	-0.170002	-0.119999	0.119999	0.209999
P49138	MAP kinase-activated protein kinase 2	Mapkapk2	1.28945	0.366761	2.67713	0.00210313	+		19.0281	18.9623	19.1001	18.7249	18.6543	18.611	-0.730001	2.98	-0.43	0.410002
Q8JZM6	TRAF-interacting protein with FHA domain-containing protein B	Tifab	0.752401	-0.410426	2.67697	0.00210392	+		18.1543	18.1325	17.9735	18.4785	18.5159	18.4972	-0.93	1.63	0.93	-2.25
P62874	Guanine nucleotide-binding protein G(I)/G(S)/G(T) subunit beta-1	Gnb1	0.610465	-0.712019	2.67496	0.00211367	+	-	23.8442	23.515	23.7009	24.4638	24.371	24.3614	0.379999	-0.429998	-0.169998	-0.249998
Q9D906	Ubiquitin-like modifier-activating enzyme ATG7	Atg7	1.45462	0.540641	2.67011	0.00213744	+	+	19.7299	19.5616	19.7933	19.212	19.1539	19.0969	0.130001	0.15	-0.320002	-0.130001
O54774	AP-3 complex subunit delta-1	Ap3d1	1.39342	0.478631	2.66993	0.00213831	+		20.2112	20.126	20.3051	19.8235	19.688	19.6949	-0.32	0.440002	-0.259998	0.140003
Q5SW19	Clustered mitochondria protein homolog	Cluh	1.34436	0.426917	2.66948	0.00214051	+		16.1932	16.0286	16.1596	15.7331	15.7351	15.6324	1.08	-0.32	-1.96	0.32
Q9Z0H7	B-cell lymphoma/leukemia 10	Bcl10	0.592756	-0.75449	2.66875	0.00214413	+	-	15.412	15.4973	15.7547	16.3195	16.3543	16.2536	-1.36	2.29	-0.640001	0.640001
P63005	Platelet-activating factor acetylhydrolase IB subunit alpha	Pafah1b1	1.2589	0.33216	2.66848	0.00214545	+		21.5371	21.5444	21.6343	21.2646	21.17	21.2846	0.279999	-0.759998	-0.279999	0.34
Q3U829	AP-5 complex subunit zeta-1	Ap5z1	1.87508	0.906955	2.668	0.00214781	+	+	17.7098	17.6403	17.7009	16.6751	16.6259	17.0291	-1.92	2.21	0.15	-0.969999
Q99KP3	Lambda-crystallin homolog	Cryl1	0.588049	-0.765991	2.66674	0.00215408	+	-	22.6155	22.3525	22.2551	23.1972	23.1826	23.1413	-2.96	3.62	-1.79	1.79	+
P26638	Serine--tRNA ligase, cytoplasmic	Sars	1.41706	0.502897	2.66667	0.0021544	+	+	21.0027	20.8597	21.103	20.4849	20.5057	20.4662	-0.369999	-0.66	0.419998	0.48
Q99KN2	Probable cytosolic iron-sulfur protein assembly protein CIAO1	Ciao1	1.2202	0.28712	2.6619	0.00217821	+		18.7489	18.6309	18.6827	18.377	18.4456	18.3786	0.24	0.9	-0.470001	-0.75
Q8VCM8	Nicalin	Ncln	0.856305	-0.223803	2.65615	0.00220725			18.5038	18.5493	18.4704	18.6872	18.7591	18.7486	0.309999	-1.04	0.0300026	-0.0300026
Q921E2	Ras-related protein Rab-31	Rab31	0.774061	-0.369481	2.65485	0.00221387	+		19.2022	19.0496	19.2085	19.5401	19.505	19.5237	0.0499992	0.139999	-1.37	-0.0100021
Q69ZK0	Phosphatidylinositol 3,4,5-trisphosphate-dependent Rac exchanger 1 protein	Prex1	0.717704	-0.478539	2.65339	0.00222131	+		19.952	19.9393	19.7843	20.298	20.3683	20.4449	1.69	0.189999	-2.62	-0.189999
P62761	Visinin-like protein 1	Vsnl1	2.75881	1.46405	2.65281	0.00222427	+	+	18.1754	18.2792	18.8195	16.9212	16.8731	17.0876	-2.14	-0.140001	0.140001	1.57
Q99L27	GMP reductase 2	Gmpr2	0.743044	-0.42848	2.65162	0.00223037	+		21.3097	21.2376	21.12	21.6632	21.6901	21.5994	-0.879999	1.08	0.0300007	-0.0300007
Q8BH69	Selenide, water dikinase 1	Sephs1	0.660837	-0.597633	2.65023	0.00223755	+	-	20.0892	19.9428	19.841	20.5941	20.4624	20.6094	-0.119999	-0.0200005	-0.230001	0.309998
Q9R111	Guanine deaminase	Gda	2.23824	1.16237	2.65008	0.00223833	+	+	17.9431	18.0913	18.2937	16.6863	17.1184	17.0363	0.529999	4.18	-1.74	-2.44	+
Q80VA0	N-acetylgalactosaminyltransferase 7	Galnt7	2.07607	1.05386	2.64996	0.00223892	+	+	16.387	16.8631	16.6229	15.4918	15.6962	15.5233	-1.01	1.25	0.529999	-0.779999
Q91VK4	Integral membrane protein 2C	Itm2c	1.33863	0.420759	2.64872	0.00224535	+		17.7469	17.5889	17.6916	17.2808	17.1785	17.3058	1.62	-1.23	0.320002	-0.639999
P97465	Docking protein 1	Dok1	0.726689	-0.46059	2.64792	0.00224948	+		19.0769	18.9935	18.9551	19.4421	19.3891	19.5761	-0.129999	2.06	-0.16	-0.0200005
Q8K327	Chromosome alignment-maintaining phosphoprotein 1	Champ1	1.33071	0.412198	2.64618	0.00225848	+		18.6366	18.6304	18.5589	18.3037	18.1343	18.1513	-1.08	-1.36	1.73	0.889999
Q8K1X1	WD repeat-containing protein 11	Wdr11	1.10922	0.14955	2.6451	0.00226413			18.5673	18.5762	18.6249	18.4191	18.44	18.4607	-0.310001	0.530001	-0.24	0.129999
Q68FL6	Methionine--tRNA ligase, cytoplasmic	Mars	1.16464	0.219885	2.64472	0.00226611			19.4596	19.5174	19.5335	19.2999	19.3115	19.2393	-0.310001	-0.470001	0.220001	0.630001
Q3UHH8	Glucoside xylosyltransferase 1	Gxylt1	0.644959	-0.632722	2.64359	0.00227201	+	-	15.505	15.3108	15.2986	16.127	15.9265	15.9591
Q99P65	Equilibrative nucleoside transporter 3	Slc29a3	1.53289	0.616254	2.6431	0.00227458	+	+	20.926	20.754	20.6353	20.195	20.1702	20.1013	-2.05	2.95	-0.27	0.0100002
Q9D1X9	Transmembrane protein 50B	Tmem50b	1.62572	0.70108	2.64109	0.00228512	+	+	17.8442	17.5527	17.7935	17.1222	16.9834	16.9816
P53808	Phosphatidylcholine transfer protein	Pctp	1.32175	0.402446	2.63934	0.00229436	+		19.7877	19.8412	19.9747	19.4598	19.4974	19.439	-0.25	4.09	-1.86	0.25	+
P68373	Tubulin alpha-1C chain	Tuba1c	1.90255	0.927934	2.63833	0.00229968	+	+	18.8352	19.0951	19.2819	18.0805	18.2031	18.1447
Q9JIA7	Sphingosine kinase 2	Sphk2	1.31551	0.395622	2.63794	0.00230177	+		18.4003	18.314	18.4872	18.0374	18.0277	17.9494	-0.379999	-0.0199986	0.0199986	0.570002
P61957	Small ubiquitin-related modifier 2	Sumo2	1.25266	0.324998	2.63674	0.00230812	+		21.7286	21.642	21.627	21.3955	21.2762	21.351	-5.81	0.5	0	0	+
Q3USJ8	F-BAR and double SH3 domains protein 2	Fchsd2	0.635086	-0.654976	2.63607	0.00231169	+	-	17.344	17.1294	17.1458	17.8069	17.7861	17.9913	-1.42	1.42	-1.91	2.38
Q8VEB4	Group XV phospholipase A2	Pla2g15	0.782172	-0.354442	2.63457	0.00231971	+		20.8795	20.9091	21.015	21.3429	21.2881	21.2361	-0.619999	2.34	0.16	-0.16
Q60855	Receptor-interacting serine/threonine-protein kinase 1	Ripk1	1.42359	0.509532	2.63422	0.00232158	+	+	18.1686	18.1863	18.3765	17.7961	17.688	17.7187	1.13	3.68	-1.13	-3.06	+
Q6P9Q4	FH1/FH2 domain-containing protein 1	Fhod1	1.22537	0.293219	2.63209	0.002333	+		19.6739	19.6591	19.7844	19.4389	19.4146	19.3842	-0.32	4.63	-0.52	0.219999	+
Q9D1M4	Eukaryotic translation elongation factor 1 epsilon-1	Eef1e1	1.2457	0.316955	2.63047	0.00234167	+		17.7208	17.6542	17.7955	17.4164	17.3655	17.4378	-0.33	-1.01	0	0.370001
Q9QYY0	GRB2-associated-binding protein 1	Gab1	0.463712	-1.1087	2.62927	0.00234818	+	-	17.0278	16.6198	16.5387	17.8752	17.7274	17.9098	1	-2.88	-1	2.43
Q9CQZ5	NADH dehydrogenase [ubiquinone] 1 alpha subcomplex subunit 6	Ndufa6	0.80277	-0.316942	2.62887	0.00235034	+		18.6578	18.6673	18.5255	18.9439	18.9241	18.9334	0.649998	-0.1	0.1	-0.549999
Q922E4	Ethanolamine-phosphate cytidylyltransferase	Pcyt2	1.74545	0.803601	2.62879	0.00235079	+	+	16.2465	16.3852	16.6193	15.6307	15.6776	15.5319	1.51	-1.78	-1.6	2.6
Q8R574	Phosphoribosyl pyrophosphate synthase-associated protein 2	Prpsap2	0.76045	-0.395075	2.62788	0.0023557	+		20.7766	20.6166	20.6078	21.0939	21.034	21.0583	-0.809998	0.43	-0.0199966	0.0199966
Q9JL62	Glycolipid transfer protein	Gltp	1.4854	0.570855	2.6254	0.00236921	+	+	22.1077	22.0199	22.2967	21.5812	21.5918	21.5389	-1.5	1.39	-1.95	3.44	+
Q8R480	Nuclear pore complex protein Nup85	Nup85	1.4804	0.565982	2.62489	0.00237197	+	+	23.8408	23.6885	23.9218	23.2604	23.1667	23.3261	-0.870001	0.900002	1.23	-0.83
Q99PP7	E3 ubiquitin-protein ligase TRIM33	Trim33	0.688166	-0.539172	2.62421	0.00237567	+	-	14.6155	14.6124	14.3792	15.0891	15.0599	15.0756	-1.41	-0.879999	1.93	0.969999
P63073	Eukaryotic translation initiation factor 4E	Eif4e	1.23045	0.29919	2.62044	0.00239639	+		20.1672	20.0331	20.154	19.8114	19.8072	19.8382	-0.25	-0.389999	-0.0499992	0.780001
P83917	Chromobox protein homolog 1	Cbx1	0.643101	-0.636883	2.61991	0.00239933	+	-	19.5216	19.7138	19.401	20.2159	20.1475	20.1836	-0.320002	1.16	0.629999	-0.24
P63158	High mobility group protein B1	Hmgb1	0.595718	-0.747298	2.61887	0.0024051	+	-	22.8228	22.881	22.5378	23.5135	23.5289	23.441	-0.470001	0.369999	0.549999	0
Q62170	P-selectin glycoprotein ligand 1	Selplg	0.415108	-1.26844	2.61583	0.00242199	+	-	20.5195	19.9587	19.9734	21.4177	21.3777	21.4615
Q61017	Guanine nucleotide-binding protein G(I)/G(S)/G(O) subunit gamma-T2	Gngt2	0.592236	-0.755757	2.61578	0.00242228	+	-	18.685	18.6692	18.685	19.5863	19.2196	19.5007
P97363	Serine palmitoyltransferase 2	Sptlc2	1.26483	0.338947	2.61531	0.0024249	+		17.6868	17.6909	17.5782	17.2726	17.2872	17.3792	-2.73	0.610001	-0.0500011	-0.0600014
Q9WTX8	Mitotic spindle assembly checkpoint protein MAD1	Mad1l1	1.18115	0.240194	2.61495	0.00242691			17.8603	17.7895	17.8337	17.6432	17.5482	17.5715	0	0.889999	-0.0499992	0
P28660	Nck-associated protein 1	Nckap1	0.597402	-0.743226	2.61494	0.00242695	+	-	21.4216	21.1378	21.1045	22.0176	21.9949	21.8811	0.580002	-1.9	-0.580002	1
Q793I8	TRAF-interacting protein with FHA domain-containing protein A	Tifa	0.918309	-0.122948	2.61326	0.00243638			18.5361	18.4993	18.5417	18.6552	18.625	18.6658	-0.91	3.68	0.91	-1.43	+
Q9WUM4	Coronin-1C	Coro1c	1.14211	0.1917	2.6131	0.00243723			22.7453	22.7035	22.7036	22.5735	22.5114	22.4923	-1.17	0.0699997	0.699997	0.0999985
Q8BQ30	Phostensin	Ppp1r18	0.615233	-0.700795	2.61218	0.00244241	+	-	19.6974	19.347	19.5524	20.2036	20.2623	20.2333	-3.09	0.26	0.229999	0.49
Q9WVE8	Protein kinase C and casein kinase substrate in neurons protein 2	Pacsin2	0.694506	-0.525941	2.61187	0.00244414	+	-	21.6215	21.4154	21.3887	21.9746	21.98	22.0488	-0.0699997	2.06	-0.68	0.0699997
P40124	Adenylyl cyclase-associated protein 1	Cap1	1.11217	0.153378	2.61125	0.00244763			24.976	24.9765	25.0196	24.8614	24.8468	24.8037	-0.0600014	1.46	-0.290001	0.0600014
Q9JHW2	Omega-amidase NIT2	Nit2	1.28528	0.362078	2.61105	0.00244877	+		19.6469	19.6953	19.7872	19.3022	19.4139	19.3271	0.84	-0.869999	-0.9	0.93
Q8VI75	Importin-4	Ipo4	1.65536	0.727142	2.61096	0.00244929	+	+	18.2045	18.0251	18.1656	17.4524	17.5347	17.2266	-0.359999	-0.5	0.32	0.65
Q3U9G9	Lamin-B receptor	Lbr	0.330086	-1.59908	2.61078	0.00245032	+	-	18.9287	18.5865	18.1251	20.2142	20.1075	20.1159	-0.480001	0.43	0.379997	-0.200001
Q9DB25	Dolichyl-phosphate beta-glucosyltransferase	Alg5	1.23526	0.30482	2.61053	0.0024517	+		19.8655	19.8834	19.9675	19.6312	19.6341	19.5367	-0.19	0.540001	-0.660002	0.19
Q9Z2G6	Protein sel-1 homolog 1	Sel1l	1.47989	0.565489	2.61051	0.00245185	+	+	17.4946	17.2754	17.4851	16.8367	16.7886	16.9333	-0.659998	-0.519999	0.810001	0.530001
Q3U0V2	Tumor necrosis factor receptor type 1-associated DEATH domain protein	Tradd	1.45039	0.536438	2.60982	0.00245572	+	+	17.2927	17.2577	17.4992	16.8141	16.7721	16.8541	-0.19	2.82	-0.719999	0.19
P54728	UV excision repair protein RAD23 homolog B	Rad23b	1.17545	0.233219	2.60333	0.0024927			20.9717	20.9144	20.9497	20.7508	20.7328	20.6526	0	-0.710001	-0.119999	0.93
P70451	Tyrosine-protein kinase Fer	Fer	0.640479	-0.642778	2.60134	0.00250418	+	-	16.8748	16.5996	16.8652	17.4693	17.3656	17.4331	-0.309999	0.309999	0.32	-0.48
P20152	Vimentin	Vim	4.23987	2.08402	2.60044	0.00250934	+	+	20.3604	20.7284	21.3813	18.5826	18.8069	18.8286	2.61	-0.489998	0.150002	-0.150002
Q9DB26	Phytanoyl-CoA dioxygenase domain-containing protein 1	Phyhd1	0.894798	-0.160366	2.59888	0.00251837			21.8199	21.7484	21.7824	21.9598	21.951	21.9209	-0.4	6.18	-0.359999	0.0799999	+
O09172	Glutamate--cysteine ligase regulatory subunit	Gclm	1.12383	0.168426	2.59482	0.002542			20.6436	20.671	20.6688	20.5396	20.4696	20.4689	0.229999	-0.67	-0.24	0.52
Q8CJG1	Protein argonaute-1	Ago1	0.922141	-0.116941	2.59321	0.00255145			18.7781	18.8375	18.799	18.9221	18.9225	18.9208	-0.119999	-1.6	0.58	0.119999
Q68FF6	ARF GTPase-activating protein GIT1	Git1	0.900331	-0.151472	2.59239	0.00255627			18.4313	18.4084	18.4171	18.6135	18.5498	18.548	0.0499992	-0.460001	-0.279999	0.310001
P34884	Macrophage migration inhibitory factor	Mif	3.08407	1.62484	2.59173	0.00256017	+	+	22.688	22.1186	22.4076	21.0205	20.4334	20.8857	-0.700001	0.419998	-0.43	0.689999
Q9JJZ4	Ubiquitin-conjugating enzyme E2 J1	Ube2j1	1.46501	0.550907	2.59148	0.00256165	+	+	19.8923	20.0881	20.1372	19.5312	19.5119	19.4218	0.33	1.28	-1.04	-0.33
O70293	G protein-coupled receptor kinase 6	Grk6	0.516228	-0.953921	2.59004	0.00257017	+	-	15.4724	15.0526	15.3559	16.1637	16.3813	16.1976	0.230001	-0.560001	0.550001	-0.230001
P84075	Neuron-specific calcium-binding protein hippocalcin	Hpca	1.81683	0.861426	2.58923	0.00257495	+	+	19.4523	19.21	19.6277	18.6537	18.5362	18.5158	-1.81	-1.04	1.16	0.529999
P50247	Adenosylhomocysteinase	Ahcy	1.19537	0.257456	2.58911	0.00257568	+		20.9255	21.0488	20.9722	20.7383	20.7381	20.6977	-0.490002	0.330002	0.32	0.139999
O08919	Numb-like protein	Numbl	0.556603	-0.845278	2.58897	0.0025765	+	-	19.7036	19.4069	19.3036	20.2438	20.3777	20.3283	0.450001	-0.860001	0.51	0.5
Q9R0M6	Ras-related protein Rab-9A	Rab9a	1.46717	0.553041	2.58677	0.00258959	+	+	18.7631	18.7694	19.0024	18.242	18.3181	18.3156
Q9CPV9	P2Y purinoceptor 12	P2ry12	0.424879	-1.23487	2.58653	0.00259102	+	-	25.1338	24.6814	24.5175	25.9969	26.0189	26.0216	0.0100002	5.44	-0.459999	-0.109999	+
P45952	Medium-chain specific acyl-CoA dehydrogenase, mitochondrial	Acadm	0.749558	-0.415888	2.58511	0.0025995	+		21.1741	21.0436	21.1566	21.6092	21.451	21.5618	1.74	0.629997	-0.669998	-0.75
Q8R4Y4	Stabilin-1	Stab1	0.527398	-0.923035	2.58137	0.00262197	+	-	17.9119	17.7151	17.55	18.4709	18.7077	18.7675	-1.33	6.97	-3.32	1.33	+
P18572	Basigin	Bsg	1.84182	0.88113	2.58	0.00263029	+	+	18.0517	18.299	18.4934	17.4237	17.3338	17.4432	0.309999	-0.309999	-0.640001	0.16
P60843	Eukaryotic initiation factor 4A-I	Eif4a1	1.18519	0.245121	2.57982	0.00263137			23.1027	22.9835	23.0818	22.8104	22.8127	22.8096	-0.439999	-0.459999	0.139999	0.630001
Q00560	Interleukin-6 receptor subunit beta	Il6st	0.651723	-0.617668	2.5788	0.00263755	+	-	16.3286	16.0425	16.0843	16.7981	16.7912	16.7192	2.3	1.31	-1.5	-1.39
Q99JT9	1,2-dihydroxy-3-keto-5-methylthiopentene dioxygenase	Adi1	1.88612	0.915421	2.57823	0.00264099	+	+	19.6332	19.5534	19.7772	18.498	18.8732	18.8464	-0.27	0.820002	-0.130001	0.130001
Q80Y98	Phospholipase DDHD2	Ddhd2	1.24712	0.318597	2.57387	0.00266763	+		17.2383	17.1616	17.1321	16.878	16.9093	16.7889	-0.25	1.2	-1.11	-0.459999
P00920	Carbonic anhydrase 2	Ca2	2.54908	1.34997	2.57324	0.00267153	+	+	18.6613	18.7446	18.9438	17.194	17.3079	17.7979	3.06	-1.06	-1.16	1.05
Q9DCD0	6-phosphogluconate dehydrogenase, decarboxylating	Pgd	1.67658	0.745521	2.56741	0.00270763	+	+	23.4388	23.334	23.4925	22.8585	22.6669	22.5033	0.350002	0.32	-0.700001	-0.130001
Q9DBG7	Signal recognition particle receptor subunit alpha	Srpra	1.12263	0.166883	2.56507	0.00272227			17.4795	17.4985	17.478	17.3673	17.2938	17.2944
Q3TZW0	Endothelial cell-specific chemotaxis regulator	Ecscr	0.504021	-0.988444	2.56241	0.00273897	+	-	19.8561	19.4991	19.3636	20.5527	20.5145	20.6169
Q62159	Rho-related GTP-binding protein RhoC	Rhoc	1.64165	0.715148	2.56231	0.0027396	+	+	18.042	18.0675	18.283	17.566	17.3122	17.3689	1.31	0.24	-3.07	-0.360001
Q3UIR3	E3 ubiquitin-protein ligase DTX3L	Dtx3l	1.19105	0.252229	2.56214	0.00274068	+		17.5615	17.4463	17.4912	17.2722	17.2115	17.2587	-0.43	2.71	-1	0.43
P01864	Ig gamma-2A chain C region secreted form		0.638656	-0.646889	2.56194	0.00274197	+	-	20.9185	20.7145	20.706	21.4227	21.5485	21.3085
O88958	Glucosamine-6-phosphate isomerase 1	Gnpda1	1.42936	0.515369	2.56182	0.00274272	+	+	22.455	22.2221	22.4064	21.8878	21.7811	21.8685	-0.57	1.99	-0.469999	0.26
P06745	Glucose-6-phosphate isomerase	Gpi	1.40397	0.48951	2.55893	0.00276101	+		22.2009	22.2028	22.3825	21.6906	21.7872	21.8399	0.440002	0.0499992	-0.789997	-0.0499992
Q9EPK2	Protein XRP2	Rp2	0.581894	-0.781172	2.5571	0.00277269	+	-	20.4948	20.1586	20.2942	21.2138	20.9792	21.098	-0.4	2.31	-2.59	0.4
Q64213	Splicing factor 1	Sf1	0.724287	-0.465366	2.55483	0.00278722	+		19.6688	19.6986	19.4849	20.0551	20.0633	20.1299	-0.639997	-0.189999	0.189999	0.469999
Q61699	Heat shock protein 105 kDa	Hsph1	1.20526	0.269344	2.55421	0.00279121	+		19.3413	19.2827	19.3154	18.9723	19.0606	19.0985	-0.880001	-1.27	0.880001	1.08
Q8R4R6	Nucleoporin NUP53	Nup35	0.497556	-1.00707	2.55283	0.00280011	+	-	16.5066	16.6644	16.1892	17.5687	17.3477	17.4649	-0.349998	-0.519999	1.47	0.269999
Q8K4I3	Rho guanine nucleotide exchange factor 6	Arhgef6	0.761687	-0.392729	2.55067	0.00281407	+		21.1623	21.0069	20.9747	21.4195	21.4313	21.4713	-1.25	7.09	-1.73	1.25	+
Q62465	Synaptic vesicle membrane protein VAT-1 homolog	Vat1	4.37529	2.12938	2.54989	0.00281912	+	+	21.5505	21.7971	22.6259	19.8801	19.8607	19.8445	-1.56	1.02	-1	1.05
Q9EQK5	Major vault protein	Mvp	1.50606	0.590776	2.54985	0.00281934	+	+	21.6277	21.4894	21.3383	20.9525	20.8965	20.8342	-2.05	5.68	-1.24	-0.119999	+
Q9CX84	Regulator of G-protein signaling 19	Rgs19	0.654452	-0.611642	2.54496	0.0028513	+	-	17.234	17.1025	17.1477	17.8674	17.6024	17.8493	-1.84	1.95	-0.129999	0.129999
O35969	Guanidinoacetate N-methyltransferase	Gamt	0.693476	-0.528081	2.54323	0.00286268	+	-	18.0704	17.8018	17.9057	18.4962	18.4295	18.4364	0.460001	-0.76	-0.460001	1.53
Q5SSZ5	Tensin-3	Tns3	1.25687	0.329831	2.54234	0.00286851	+		20.1973	20.1206	20.242	19.9223	19.8506	19.7974	0.200001	-0.200001	-2.9	2.49
Q8BG81	Polymerase delta-interacting protein 3	Poldip3	0.522992	-0.935139	2.54218	0.00286959	+	-	16.9313	17.0519	16.5837	17.7724	17.85	17.7499	-0.67	-1.38	1.42	0.67
P28867	Protein kinase C delta type	Prkcd	1.17114	0.227909	2.54092	0.00287792			21.2949	21.2127	21.2717	21.0713	21.039	20.9853	1.35	4.71	-1.35	-2.42	+
Q99LH2	Phosphatidylserine synthase 1	Ptdss1	1.32153	0.402213	2.54055	0.00288039	+		18.0911	18.0118	18.0805	17.5629	17.655	17.7589	-0.109999	-0.0799999	0.039999	0.120001
Q61069	Upstream stimulatory factor 1	Usf1	0.583796	-0.776464	2.54017	0.00288291	+	-	15.8398	15.6534	15.4567	16.5056	16.4238	16.3499	-0.900002	0.0599995	0.65	-0.82
Q99LG2	Transportin-2	Tnpo2	0.692377	-0.530371	2.53995	0.00288438	+	-	18.002	17.7604	17.7568	18.3608	18.386	18.3635	-0.429998	0.139999	0.5	-0.0699997
Q9DD18	D-tyrosyl-tRNA(Tyr) deacylase 1	Dtd1	1.318	0.39835	2.53697	0.00290419	+		18.9451	19.013	18.9943	18.5068	18.6987	18.5519	0.690001	-0.690001	-1.08	2.85
Q8C2Q3	RNA-binding protein 14	Rbm14	0.643702	-0.635536	2.5368	0.00290538	+	-	17.1407	17.308	17.0037	17.7413	17.8722	17.7454	-0.0200005	-0.16	0.299999	0.0499992
Q91VR8	Protein BRICK1	Brk1	0.53756	-0.895502	2.53542	0.00291461	+	-	21.5274	21.0913	21.1627	22.2123	22.1175	22.1381	-2.01	1.82	1.46	-0.91
O08583	THO complex subunit 4	Alyref	0.630465	-0.665511	2.53532	0.00291527	+	-	18.9897	19.0162	18.7136	19.5698	19.6323	19.5139	-0.5	-0.0600014	0.719997	0.0600014
B2RXR6	Serine/threonine-protein phosphatase 6 regulatory ankyrin repeat subunit B	Ankrd44	0.775616	-0.366585	2.53516	0.00291636	+		19.8263	19.7001	19.6475	20.1007	20.1195	20.0536	-3.52	3.22	0.6	-0.6	+
Q9EP53	Hamartin	Tsc1	1.30522	0.384293	2.53257	0.0029338	+		16.6505	16.5435	16.7331	16.2855	16.2756	16.2132	-0.83	0.24	-0.24	0.700001
P07214	SPARC	Sparc	0.528511	-0.919995	2.53204	0.00293735	+	-	19.7603	19.4418	19.288	20.3616	20.4263	20.4622	2.23	1.53	-2.11	-1.87
Q99JY8	Phospholipid phosphatase 3	Plpp3	1.66134	0.732345	2.53062	0.00294697	+	+	16.7557	17.1241	16.8709	16.1483	16.1581	16.2472
Q9JHZ2	Progressive ankylosis protein	Ankh	3.38512	1.75921	2.52805	0.00296446	+	+	16.5883	16.5053	17.0708	15.3775	14.74	14.7692
Q9D1K7	UPF0687 protein C20orf27 homolog		1.69086	0.75776	2.52598	0.00297866	+	+	17.3344	17.3402	17.6698	16.6125	16.736	16.7225
P97393	Rho GTPase-activating protein 5	Arhgap5	0.76486	-0.386732	2.52297	0.0029994	+		19.2462	19.0551	19.1159	19.5602	19.529	19.4882	1.7	-0.210001	-2.84	0.210001
Q5F285	Transmembrane protein 256	Tmem256	1.59356	0.672256	2.52291	0.0029998	+	+	18.7632	18.7359	18.6379	18.1319	17.8456	18.1427	0.710001	-0.240002	-0.459999	0.240002
Q91WC0	Histone-lysine N-methyltransferase setd3	Setd3	1.24167	0.312285	2.52126	0.00301118	+		18.9362	18.8135	18.8971	18.6162	18.5862	18.5075	0.1	0.15	-0.93	0.360001
P04441	H-2 class II histocompatibility antigen gamma chain	Cd74	5.63243	2.49376	2.52079	0.00301449	+	+	17.374	17.3047	17.9018	15.3927	14.3552	15.3514
Q8CCB4	Vacuolar protein sorting-associated protein 53 homolog	Vps53	1.19343	0.255115	2.52064	0.00301551	+		18.362	18.3355	18.4052	18.1397	18.153	18.0446	-0.299999	0	-0.35	0.5
Q99J87	Probable ATP-dependent RNA helicase DHX58	Dhx58	3.08396	1.62479	2.52043	0.00301698	+	+	18.2397	18.1403	18.2953	16.7309	16.1192	16.9509	-0.0799999	-0.73	0.33	0.0799999
P63254	Cysteine-rich protein 1	Crip1	3.53042	1.81984	2.51944	0.00302386	+	+	20.3656	20.5943	21.2739	18.8556	18.8404	19.0784	3.39	4.32	-3.4	-3.87	+
Q9CQM5	Thioredoxin domain-containing protein 17	Txndc17	1.27204	0.347139	2.51839	0.00303118	+		21.7107	21.6393	21.7699	21.2824	21.4042	21.392	-0.460001	0.529999	-0.269999	0.269999
P39053	Dynamin-1	Dnm1	1.53396	0.617259	2.51729	0.00303885	+	+	17.7204	17.4909	17.7046	16.9671	17.1442	16.9528	-0.0799999	-0.710001	-2.01	2.05
Q9ES52	Phosphatidylinositol 3,4,5-trisphosphate 5-phosphatase 1	Inpp5d	1.30943	0.388936	2.51564	0.00305039	+		22.0287	21.865	21.947	21.6214	21.5627	21.4897	-1.07	9.14	1.07	-2.89	+
Q61152	Tyrosine-protein phosphatase non-receptor type 18	Ptpn18	0.750593	-0.413897	2.51208	0.00307553	+		18.2212	18.2662	18.4118	18.698	18.6717	18.7711	-0.349998	2.86	-0.849998	-0.27
Q6ZWR6	Nesprin-1	Syne1	0.602614	-0.730694	2.51141	0.00308026	+	-	19.4111	19.0957	19.0697	19.9572	19.8584	19.9529	1.42	-2.28	-0.789999	0.789999
Q8K2F8	Protein LSM14 homolog A	Lsm14a	0.74606	-0.422636	2.50817	0.00310332	+		17.4961	17.3128	17.5134	17.867	17.8331	17.8902	0.549999	-2.05	-0.52	0.52
P14869	60S acidic ribosomal protein P0	Rplp0	1.09868	0.135771	2.50767	0.00310689			21.9506	21.916	21.987	21.825	21.8049	21.8163	0.0400009	-0.550003	-0.169998	0.279999
P12265	Beta-glucuronidase	Gusb	1.56642	0.647468	2.506	0.0031189	+	+	19.9087	20.2507	20.1186	19.4109	19.482	19.4427	-0.209999	3.35	-0.219999	-0.370001	+
Q7TQK4	Exosome complex component RRP40	Exosc3	0.754189	-0.407003	2.50577	0.00312055	+		16.8134	16.869	16.7243	17.1668	17.1557	17.3052	-0.799999	0.65	0.66	-0.389999
Q91VU6	DDB1- and CUL4-associated factor 11	Dcaf11	0.801809	-0.31867	2.50554	0.00312217	+		14.9796	14.9035	14.8971	15.275	15.2996	15.1617	0.43	-0.309999	-0.6	0.27
Q8R0X7	Sphingosine-1-phosphate lyase 1	Sgpl1	1.50149	0.586397	2.50536	0.00312349	+	+	21.3341	21.4921	21.6011	20.9835	20.8704	20.8142	0.619999	1.45	-0.619999	-0.789997
Q8K1T1	Leucine-rich repeat-containing protein 25	Lrrc25	0.682151	-0.551838	2.50252	0.00314396	+	-	17.6289	17.3753	17.6257	18.1202	18.0513	18.114
Q9D8V0	Minor histocompatibility antigen H13	Hm13	0.871835	-0.197872	2.50241	0.00314476			20.4056	20.4188	20.3322	20.6114	20.5575	20.5813	-0.740002	0.630001	-0.299999	0.460001
Q9QZK7	Docking protein 3	Dok3	0.6001	-0.736726	2.50208	0.0031472	+	-	17.4084	17.3999	17.081	18.0916	18.0583	17.9495
Q8CBW3	Abl interactor 1	Abi1	0.714497	-0.485	2.49679	0.00318576	+		19.4022	19.3671	19.5333	19.9404	19.8107	20.0065	0.309999	-0.519999	-1.1	0.559999
Q9D5T0	ATPase family AAA domain-containing protein 1	Atad1	0.826423	-0.275047	2.49529	0.00319675	+		19.0941	19.1196	18.9847	19.356	19.3146	19.3529	1.01	-0.719999	-0.610001	-0.259998
P56959	RNA-binding protein FUS	Fus	0.731124	-0.451813	2.4926	0.00321665	+		22.4869	22.4646	22.2763	22.8323	22.8386	22.9123	-0.209999	-0.0299988	0.349998	0.0299988
Q8R5G7	Arf-GAP with Rho-GAP domain, ANK repeat and PH domain-containing protein 3	Arap3	0.702743	-0.508931	2.48635	0.00326326	+	-	17.9263	17.6664	17.7839	18.3185	18.2428	18.3422	-0.700001	2.05	-0.51	0.470001
P51432	1-phosphatidylinositol 4,5-bisphosphate phosphodiesterase beta-3	Plcb3	0.732655	-0.448793	2.48478	0.00327505	+		19.8937	19.717	19.6732	20.2268	20.2401	20.1635	1.56	0.280001	-0.960001	-0.280001
Q3UMY5	Echinoderm microtubule-associated protein-like 4	Eml4	0.707215	-0.49978	2.48471	0.0032756	+		19.3127	19.047	19.1745	19.7034	19.694	19.6362	-1.13	0.440001	-0.229999	0.229999
Q8BVI4	Dihydropteridine reductase	Qdpr	1.2848	0.36154	2.48363	0.00328373	+		21.5687	21.4027	21.5062	21.1488	21.1739	21.0704	0.32	-0.369999	-0.389999	0.43
Q52KI8	Serine/arginine repetitive matrix protein 1	Srrm1	0.710423	-0.49325	2.48356	0.00328426	+		18.2957	18.4683	18.2225	18.8533	18.8494	18.7634	-0.83	-0.209999	0.57	0.58
O35188	Fractalkine	Cx3cl1	0.619418	-0.691015	2.48282	0.00328991	+	-	21.7564	21.4955	21.3917	22.2103	22.2323	22.2741
Q78J03	Methionine-R-sulfoxide reductase B2, mitochondrial	Msrb2	0.899023	-0.153571	2.47998	0.00331147			19.2607	19.1906	19.2621	19.3813	19.389	19.4038	0.77	-0.139999	0.15	-0.940001
Q9R1P0	Proteasome subunit alpha type-4	Psma4	1.05865	0.0822264	2.47846	0.00332311			21.8263	21.8314	21.8582	21.7608	21.7687	21.7397	-0.380001	0.459999	0.149998	-0.169998
Q9DBE0	Cysteine sulfinic acid decarboxylase	Csad	0.712762	-0.488508	2.47641	0.00333878	+		20.7419	20.4981	20.5607	21.1049	21.035	21.1263	1.2	0.19	-1.69	-0.19
Q8VEK0	Cell cycle control protein 50A	Tmem30a	1.16016	0.214319	2.47366	0.00335998			20.6308	20.5602	20.6614	20.4139	20.4253	20.3703	0.280001	0.179998	-0.469999	0.449999
Q8BGF6	ELMO domain-containing protein 2	Elmod2	1.23208	0.301097	2.47256	0.00336855	+		16.901	16.8884	16.9779	16.6333	16.5479	16.6827	-0.93	1.24	-0.309999	0.110001
P38647	Stress-70 protein, mitochondrial	Hspa9	1.32631	0.407414	2.47143	0.00337733	+		22.0852	22.0702	22.1108	21.7791	21.7048	21.5601	0.529999	-0.399998	0.259998	-0.449997
Q80VD1	Protein FAM98B	Fam98b	0.720684	-0.472561	2.46961	0.0033915	+		19.1183	19.2396	19.15	19.6462	19.7551	19.5243	-0.209999	-1.13	0.209999	0.74
Q60778	NF-kappa-B inhibitor beta	Nfkbib	0.853242	-0.228973	2.46898	0.00339637			17.5554	17.6275	17.5079	17.8029	17.7686	17.8062	-0.73	1.37	0.19	-1.06
P62331	ADP-ribosylation factor 6	Arf6	0.76154	-0.393008	2.4684	0.00340096	+		19.2462	19.3925	19.3351	19.6264	19.781	19.7453	0.219999	1.06	-0.889999	-0.68
P62880	Guanine nucleotide-binding protein G(I)/G(S)/G(T) subunit beta-2	Gnb2	0.507483	-0.978568	2.46773	0.00340619	+	-	22.4608	22.0883	21.9544	23.2286	23.0855	23.1252	0.0999985	0.379997	-0.429997	-0.0900002
Q8K3A0	Iron-sulfur cluster co-chaperone protein HscB, mitochondrial	Hscb	1.36331	0.447109	2.4658	0.00342138	+		17.8359	17.9306	17.9072	17.3386	17.4278	17.5659	-0.860001	0.940001	1.12	-2.87
Q8C8R3	Ankyrin-2	Ank2	1.17659	0.234612	2.46481	0.00342921			16.3343	16.3137	16.319	16.0906	16.0218	16.1509	1.37	-2.76	-1.05	1.05
Q9DBR7	Protein phosphatase 1 regulatory subunit 12A	Ppp1r12a	0.788448	-0.342913	2.46442	0.00343227	+		19.3577	19.2833	19.3676	19.7632	19.5954	19.6789	1.37	-0.0600014	-0.1	-0.34
Q91YJ2	Sorting nexin-4	Snx4	1.59297	0.671717	2.46297	0.00344374	+	+	18.59	18.3696	18.704	17.9745	17.8335	17.8404	-0.440001	0.440001	-1.16	0.93
Q64727	Vinculin	Vcl	0.763994	-0.388367	2.46194	0.00345194	+		18.5811	18.3821	18.4397	18.8194	18.8568	18.8917	1.94	0.290001	-0.629997	-0.290001
Q3TBT3	Stimulator of interferon genes protein	Tmem173	0.543698	-0.879122	2.45718	0.00348995	+	-	22.1224	21.6831	21.7707	22.8185	22.6547	22.7403	-1.76	5.71	-0.210001	0.210001	+
Q8CFD4	Sorting nexin-8	Snx8	1.37556	0.460021	2.45716	0.00349013	+		17.8531	17.7326	17.9759	17.4316	17.3474	17.4026	-0.130001	2.23	-0.509998	0.130001
P24638	Lysosomal acid phosphatase	Acp2	1.57435	0.654753	2.45588	0.00350044	+	+	21.2177	21.1736	20.9081	20.5242	20.3735	20.4375	-0.67	1.38	0.4	-0.66
Q9CQW9	Interferon-induced transmembrane protein 3	Ifitm3	2.82441	1.49795	2.45489	0.00350844	+	+	17.9169	18.0278	18.0759	16.9748	16.1891	16.3629
P17182	Alpha-enolase	Eno1	1.42359	0.509531	2.4528	0.00352532	+	+	25.3153	25.254	25.5224	24.8618	24.8243	24.877	0.550003	-0.0800018	-0.970001	0.0800018
P08226	Apolipoprotein E	Apoe	3.22273	1.68828	2.45235	0.00352902	+	+	21.5322	21.8008	22.4392	20.3338	20.152	20.2215	2.92	1.35	-1.35	-1.43
Q6ZPY7	Lysine-specific demethylase 3B	Kdm3b	0.597125	-0.743895	2.45032	0.00354556	+	-	15.5371	15.4421	15.1372	16.1195	16.129	16.0997	-0.869999	-0.380001	0.300001	0.76
Q91YX5	Acyl-CoA:lysophosphatidylglycerol acyltransferase 1	Lpgat1	1.25299	0.325377	2.44773	0.00356673	+		14.5241	14.4443	14.5984	14.2488	14.1926	14.1493	-3.71	0.67	2.11	-0.67	+
Q99JI6	Ras-related protein Rap-1b	Rap1b	0.741137	-0.432189	2.44721	0.00357097	+		23.2122	23.0536	23.271	23.636	23.5567	23.6406	0.43	2.17	-1.25	-0.43
Q7TMC8	L-fucose kinase	Fuk	0.80671	-0.309877	2.44571	0.00358334	+		17.9203	17.9574	17.862	18.1389	18.2597	18.2706	0.960001	0.690001	-0.99	-0.959999
Q9CXZ1	NADH dehydrogenase [ubiquinone] iron-sulfur protein 4, mitochondrial	Ndufs4	0.811174	-0.301916	2.44459	0.00359258	+		20.5985	20.4887	20.5024	20.8976	20.7777	20.8201	0.18	-0.119999	0.34	-0.280001
P14873	Microtubule-associated protein 1B	Map1b	1.51012	0.594666	2.44311	0.00360488	+	+	15.411	15.3405	15.4176	14.805	14.6276	14.9525	-2.63	-2.87	2.55	2.71
Q8R570	Synaptosomal-associated protein 47	Snap47	1.55678	0.638563	2.44052	0.00362645	+	+	16.8998	16.7714	16.9565	16.2112	16.098	16.4028	-0.0699997	-1.2	0.57	0.369999
Q9R078	5'-AMP-activated protein kinase subunit beta-1	Prkab1	0.754328	-0.406736	2.43994	0.00363127	+		17.6929	17.5046	17.489	17.9818	17.9454	17.9794	0.470001	-0.130001	-0.67	0.220001
Q9CR00	26S proteasome non-ATPase regulatory subunit 9	Psmd9	1.2112	0.276439	2.43904	0.00363878	+		19.9138	19.8187	19.9091	19.6463	19.5389	19.627	0.0699997	-0.68	-0.0699997	0.379999
Q60823	RAC-beta serine/threonine-protein kinase	Akt2	0.909612	-0.136676	2.43888	0.00364014			17.2574	17.213	17.2525	17.3577	17.4123	17.3628	1.49	-1.18	-0.25	0.25
Q8BWH0	Putative sodium-coupled neutral amino acid transporter 7	Slc38a7	2.5395	1.34454	2.43702	0.00365579	+	+	18.5657	18.9361	19.1017	17.6828	17.6702	17.2168
Q99P72	Reticulon-4	Rtn4	1.18989	0.250831	2.43511	0.00367187			23.8004	23.7576	23.8457	23.6107	23.4997	23.5408	-0.350002	-1.67	0.350002	0.860001
Q9D819	Inorganic pyrophosphatase	Ppa1	1.26568	0.339909	2.43463	0.00367599	+		19.3464	19.2124	19.3789	18.9881	18.9278	19.0021	-0.16	-1.33	0.299999	0.290001
P97302	Transcription regulator protein BACH1	Bach1	0.742152	-0.430214	2.43256	0.00369356	+		16.6169	16.4511	16.4057	16.9734	16.9205	16.8705	-2.87	1.81	-1.26	1.26
Q06335	Amyloid-like protein 2	Aplp2	1.53501	0.618248	2.43153	0.00370232	+	+	15.9431	15.9044	15.9051	15.4692	15.3087	15.12	0.75	-0.889999	0.139999	-0.139999
Q9JLV6	Bifunctional polynucleotide phosphatase/kinase	Pnkp	0.596774	-0.744744	2.43103	0.00370653	+	-	18.4171	18.2909	18.0055	18.9582	19.0071	18.9824	-0.359999	0.699999	-0.339998	0.279999
Q9QZD9	Eukaryotic translation initiation factor 3 subunit I	Eif3i	1.16635	0.221998	2.43066	0.00370971			19.4874	19.5534	19.6019	19.3352	19.346	19.2955	-0.75	-0.380001	0.650002	0.73
P10711	Transcription elongation factor A protein 1	Tcea1	0.821778	-0.28318	2.42712	0.00374007	+		20.0986	20.0006	19.9451	20.2865	20.2835	20.3238	-0.450001	0.219999	0.0499992	0
Q9R1K6	Probable G-protein coupled receptor 34	Gpr34	0.486812	-1.03856	2.42648	0.00374563	+	-	19.5132	18.9761	19.1486	20.379	20.1612	20.2134
Q07076	Annexin A7	Anxa7	1.2976	0.375842	2.42622	0.0037478	+		21.0576	21.1299	21.2366	20.7888	20.8089	20.6989	-0.19	1.21	0.19	-0.539999
P08556	GTPase NRas	Nras	0.696371	-0.522071	2.4262	0.00374797	+	-	20.5845	20.2926	20.4182	20.9348	20.9393	20.9873	0.230001	0.5	-0.720001	0.0499992
Q91W34	RUS1 family protein C16orf58 homolog		1.28676	0.363743	2.4236	0.00377049	+		16.7822	16.9336	16.9182	16.4622	16.5836	16.497
Q6P8X1	Sorting nexin-6	Snx6	0.820363	-0.285665	2.42289	0.00377665	+		19.9706	19.8692	19.9709	20.2057	20.1758	20.2862	-0.289999	1.31	0.0100002	-0.0100002
Q8VDN2	Sodium/potassium-transporting ATPase subunit alpha-1	Atp1a1	1.28294	0.359454	2.42277	0.00377773	+		22.2677	22.2042	22.3934	21.9429	21.8875	21.9565	-0.5	0.93	-0.650002	0.43
Q9CYG7	Mitochondrial import receptor subunit TOM34	Tomm34	1.29936	0.377799	2.42072	0.00379559	+		19.3666	19.4302	19.5371	19.0451	19.1407	19.0146	-0.279999	0.039999	-0.289999	0.5
Q9JM14	5'(3')-deoxyribonucleotidase, cytosolic type	Nt5c	1.16261	0.21737	2.42041	0.00379829			20.0215	20.0569	19.9658	19.7921	19.8419	19.758	0.699999	-0.450001	-1.62	0.460001
Q8BH86	UPF0317 protein C14orf159 homolog, mitochondrial		1.30271	0.381519	2.41994	0.00380242	+		20.6385	20.5269	20.7139	20.2939	20.1838	20.257
Q8R138	Transmembrane protein 119	Tmem119	0.554802	-0.849954	2.41881	0.00381233	+	-	22.8963	22.4541	22.5038	23.4404	23.5008	23.4628
P13597	Intercellular adhesion molecule 1	Icam1	1.50391	0.588719	2.41876	0.00381274	+	+	20.7211	20.5024	20.8149	20.1526	20.0621	20.0575	-0.219999	-0.360001	0.450001	-0.959999
Q99PG2	Opioid growth factor receptor	Ogfr	1.58879	0.667931	2.41858	0.00381433	+	+	18.3195	18.1475	18.4323	17.7438	17.4931	17.6587	-0.119999	-0.99	0.119999	1.17
P84096	Rho-related GTP-binding protein RhoG	Rhog	0.842098	-0.247939	2.4183	0.00381679			23.1764	23.0393	23.0932	23.3381	23.344	23.3706	-0.66	2.31	-1.51	0.639999
O88271	Craniofacial development protein 1	Cfdp1	0.677939	-0.560773	2.41763	0.00382271	+	-	17.3252	17.0444	17.0716	17.6599	17.7153	17.7482	-0.74	-1.18	0.57	0.540001
Q9D1J3	SAP domain-containing ribonucleoprotein	Sarnp	0.591039	-0.758674	2.41608	0.0038364	+	-	20.059	20.1256	19.7245	20.7222	20.7692	20.6937	-0.439999	-0.459999	1.02	0.220001
O54781	SRSF protein kinase 2	Srpk2	1.20495	0.268967	2.41501	0.00384587	+		16.4732	16.3556	16.4262	16.1608	16.0947	16.1926	-0.189999	-1.3	0.189999	0.48
Q7TQD2	Tubulin polymerization-promoting protein	Tppp	0.502695	-0.992245	2.41441	0.00385116	+	-	21.3061	20.9719	20.7421	22.0368	21.9935	21.9666	-3.34	2.31	-2.31	4.56	+
Q9CQN1	Heat shock protein 75 kDa, mitochondrial	Trap1	1.18514	0.245056	2.41398	0.00385499			19.8613	19.7773	19.8989	19.6305	19.6072	19.5647	0.670002	-0.229999	0.0400009	-0.0600014
Q8CF66	Ragulator complex protein LAMTOR4	Lamtor4	1.53291	0.616276	2.41155	0.00387661	+	+	19.8683	20.1683	20.0904	19.3618	19.5237	19.3926
P52840	Sulfotransferase 1A1	Sult1a1	0.313106	-1.67528	2.41087	0.00388271	+	-	15.1034	15.0926	14.2628	16.5353	16.486	16.4634	-0.529999	2.48	-0.229999	0.0699997
O89023	Tripeptidyl-peptidase 1	Tpp1	1.40901	0.494686	2.40823	0.0039063	+		23.4849	23.3388	23.2294	22.9261	22.8021	22.8408	-0.0400009	2.33	0.0400009	-0.570002
Q62192	CD180 antigen	Cd180	1.58414	0.663697	2.4078	0.0039102	+	+	22.0024	22.2267	22.3784	21.5601	21.5549	21.5014	-1.15	9.01	-1.68	-1.35	+
Q8VBV7	COP9 signalosome complex subunit 8	Cops8	0.869175	-0.202281	2.40742	0.00391363			20.0138	19.946	19.9973	20.1932	20.1389	20.2318	-0.720001	-0.140001	0.0100002	0.49
Q99JW2	Aminoacylase-1	Acy1	0.568565	-0.814604	2.40719	0.00391574	+	-	19.2023	18.9023	18.7382	19.7753	19.7484	19.7628	0.41	0.33	-0.33	-0.84
Q9R0X4	Acyl-coenzyme A thioesterase 9, mitochondrial	Acot9	1.56246	0.643819	2.40555	0.00393052	+	+	19.7668	19.7687	20.0645	19.275	19.1387	19.2548	-1.83	1.23	1.47	-1.19
P14483	H-2 class II histocompatibility antigen, A beta chain	H2-Ab1	2.29573	1.19895	2.40554	0.00393064	+	+	16.6718	16.7565	17.0153	15.3345	15.9274	15.5849
P32883	GTPase KRas	Kras	0.593711	-0.752166	2.40352	0.0039489	+	-	18.3135	18.0519	18.2243	18.9101	18.7984	19.1377	-0.990002	1.34	-0.280001	0.720001
Q91WB4	Pleckstrin homology domain-containing family F member 2	Plekhf2	1.10916	0.149474	2.40164	0.00396604			19.1694	19.115	19.2008	19.0125	19.0135	19.0108
P62960	Nuclease-sensitive element-binding protein 1	Ybx1	1.33847	0.420588	2.40145	0.00396783	+		20.9417	21.0873	21.135	20.5729	20.6204	20.709	0.0900002	-1.07	-0.0900002	0.84
Q00422	GA-binding protein alpha chain	Gabpa	0.75932	-0.397221	2.40005	0.0039806	+		17.8276	17.7955	17.6319	18.0954	18.1884	18.1629	-0.75	0.719999	0.799999	-0.84
Q6PDL0	Cytoplasmic dynein 1 light intermediate chain 2	Dync1li2	0.838748	-0.253691	2.39563	0.0040213			19.4929	19.4445	19.5309	19.7329	19.689	19.8075	-0.0500011	-1.89	0.0500011	0.370001
Q922R8	Protein disulfide-isomerase A6	Pdia6	1.1512	0.20314	2.39403	0.0040362			22.916	22.9788	22.9097	22.7532	22.6796	22.7622	-6.22	3	2.99	-3.26	+
Q8BKX6	Serine/threonine-protein kinase SMG1	Smg1	0.515044	-0.957231	2.39178	0.00405716	+	-	15.7747	16.0252	15.9287	16.5787	17.0132	17.0084	-2.78	1.27	2.63	-1.27
P09055	Integrin beta-1	Itgb1	0.734603	-0.444963	2.39068	0.00406744	+		21.1899	20.9669	21.1847	21.5543	21.5345	21.5876	0.57	0.470001	-1.29	-0.18
P70704	Phospholipid-transporting ATPase IA	Atp8a1	1.524	0.607864	2.39046	0.00406945	+	+	20.3617	20.2441	20.5928	19.7932	19.7801	19.8017	0.610001	-0.0999985	-0.669998	0.0999985
O88839	Disintegrin and metalloproteinase domain-containing protein 15	Adam15	0.811956	-0.300527	2.38986	0.00407507	+		18.1162	17.9989	18.0165	18.2775	18.3585	18.3972
Q80X41	Serine/threonine-protein kinase VRK1	Vrk1	0.521396	-0.939548	2.38944	0.00407904	+	-	19.7008	19.6747	19.2176	20.485	20.5029	20.4239	-2.53	1.86	1.79	-1.42
Q6A026	Sister chromatid cohesion protein PDS5 homolog A	Pds5a	0.617144	-0.696321	2.38864	0.00408654	+	-	17.8501	17.6887	17.4468	18.3453	18.3791	18.3501	-1.51	0.57	1	-0.57
Q8R127	Saccharopine dehydrogenase-like oxidoreductase	Sccpdh	0.859734	-0.218038	2.38785	0.00409399			18.5445	18.6389	18.5179	18.7864	18.7909	18.7782	0.67	-1.2	-0.620001	0.68
Q3TRM8	Hexokinase-3	Hk3	0.853444	-0.228631	2.3859	0.00411245			21.5333	21.4652	21.4624	21.7524	21.654	21.7404	-1.97	9.36	1.62	-2.36	+
Q8BWT1	3-ketoacyl-CoA thiolase, mitochondrial	Acaa2	0.880027	-0.18438	2.3839	0.00413146			20.3298	20.2737	20.2473	20.4878	20.4288	20.4873	2.01	0.440002	-0.440002	-1.69
Q9R0P9	Ubiquitin carboxyl-terminal hydrolase isozyme L1	Uchl1	2.38677	1.25506	2.38322	0.00413789	+	+	18.6654	18.0021	18.5129	17.0794	17.2803	17.0556	-1.07	-1.76	1.07	1.13
Q921I0	ORM1-like protein 1	Ormdl1	1.57993	0.659861	2.38103	0.00415882	+	+	17.0057	16.9376	16.9887	16.5172	16.137	16.2981
Q8CE50	Sorting nexin-30	Snx30	1.5783	0.65837	2.38077	0.00416131	+	+	17.6862	17.7252	18.0295	17.1881	17.1017	17.1759	-3.57	1.74	-1.74	2.39	+
Q9D071	MMS19 nucleotide excision repair protein homolog	Mms19	1.2765	0.352193	2.3805	0.00416393	+		19.226	19.1678	19.2845	18.8662	18.9632	18.7924	0.24	1.4	-0.65	-0.24
O70172	Phosphatidylinositol 5-phosphate 4-kinase type-2 alpha	Pip4k2a	0.707804	-0.498578	2.37984	0.00417021	+		21.8309	21.6628	21.7913	22.3332	22.3229	22.1246	-1.27	2.85	-0.92	0.92
Q99K48	Non-POU domain-containing octamer-binding protein	Nono	0.656396	-0.607361	2.37863	0.00418182	+	-	20.9932	20.9797	20.6844	21.5363	21.4843	21.4588	0	-0.460003	0.209999	0
Q99KW9	T-cell immunomodulatory protein	Itfg1	1.50862	0.593228	2.37463	0.00422055	+	+	17.3689	17.1872	17.5075	16.8191	16.7812	16.6836	-0.52	-0.800001	0.49	0.52
Q6PGF7	Exocyst complex component 8	Exoc8	0.768952	-0.379035	2.37366	0.00422998	+		19.2752	19.1453	19.101	19.5224	19.6286	19.5076	-0.65	0.0499992	-0.0499992	0.459999
Q5EBH1	Ras association domain-containing protein 5	Rassf5	0.800123	-0.321707	2.37108	0.00425521	+		16.6552	16.5784	16.6243	17.0372	16.9183	16.8676
P48678	Prelamin-A/C	Lmna	3.7864	1.92083	2.37041	0.00426178	+	+	17.0195	18.03	17.6921	15.7497	15.3849	15.8446	-0.369999	0.539997	0.369999	-0.799999
Q8K370	Acyl-CoA dehydrogenase family member 10	Acad10	1.30442	0.38341	2.36869	0.00427865	+		19.0432	19.0005	19.098	18.7811	18.6198	18.5906	0.92	-0.82	-1.92	0.34
O88746	Target of Myb protein 1	Tom1	1.3528	0.435953	2.36849	0.00428069	+		20.3128	20.1514	20.0862	19.8118	19.7184	19.7124	1.22	0.5	-1.7	-0.5
Q3TLI0	Trafficking protein particle complex subunit 10	Trappc10	1.16148	0.21596	2.36725	0.00429287			16.7036	16.6323	16.6611	16.4976	16.3926	16.459	0.74	-0.860001	-0.52	0.709999
P43406	Integrin alpha-V	Itgav	0.696855	-0.521069	2.36705	0.0042949	+	-	20.6749	20.4488	20.4727	20.9866	21.1582	21.0148	0.5	-0.49	-1.71	0.549999
Q3TBW2	39S ribosomal protein L10, mitochondrial	Mrpl10	0.769755	-0.377528	2.3642	0.0043231	+		16.8349	16.8271	16.6648	17.2201	17.1237	17.1155	0.639999	-0.309999	-0.84	-0.19
P56546	C-terminal-binding protein 2	Ctbp2	0.730761	-0.452528	2.36357	0.0043294	+		20.6233	20.6117	20.4129	20.9685	20.9611	21.0759	-0.079998	-0.279999	0.540001	-0.43
O54991	Contactin-associated protein 1	Cntnap1	1.87329	0.905577	2.36335	0.00433161	+	+	16.9187	16.7911	17.0153	16.2102	16.0654	15.7328	-2.81	1.34	2.59	0.379999
O88653	Ragulator complex protein LAMTOR3	Lamtor3	1.49751	0.582568	2.36235	0.00434157	+	+	20.4284	20.1835	20.2628	19.8388	19.6015	19.6867	0.51	0.25	-0.360001	-0.440001
P06151	L-lactate dehydrogenase A chain	Ldha	1.26309	0.33696	2.36206	0.00434446	+		26.2926	26.1236	26.2615	25.9398	25.8579	25.8691	0.34	0.400002	-0.639999	-0.34
Q9WUP4	Polyprenol reductase	Srd5a3	1.21931	0.286066	2.36063	0.00435885	+		19.3178	19.2144	19.2144	19.0071	18.8934	18.9878
P21958	Antigen peptide transporter 1	Tap1	2.54962	1.35028	2.3597	0.00436816	+	+	20.0793	20.6649	19.9247	18.9766	18.8591	18.7823	-0.83	3.55	0.800001	-0.93	+
Q5U5V2	Hydroxylysine kinase	Hykk	0.810339	-0.303403	2.35863	0.00437893	+		16.5592	16.4996	16.4696	16.8582	16.8578	16.7226
Q8CHQ0	F-box only protein 4	Fbxo4	0.965516	-0.050628	2.35612	0.00440437			17.8708	17.8579	17.8416	17.9116	17.9067	17.9039
Q9DCH4	Eukaryotic translation initiation factor 3 subunit F	Eif3f	1.11438	0.156246	2.35611	0.00440447			20.3833	20.3743	20.4208	20.2817	20.2202	20.2078	-0.25	-0.610001	0.229999	0.330002
P08030	Adenine phosphoribosyltransferase	Aprt	1.4143	0.500085	2.35248	0.00444144	+	+	21.2334	21.042	21.202	20.7848	20.5894	20.603	-0.84	0.959999	-1.02	0.860001
Q91V04	Translocating chain-associated membrane protein 1	Tram1	0.855729	-0.224775	2.35156	0.00445081			18.3605	18.2897	18.424	18.5789	18.5814	18.5883	0.109999	1.02	-2.43	-1.68
Q9D6Y9	1,4-alpha-glucan-branching enzyme	Gbe1	0.897266	-0.156393	2.35003	0.00446648			19.3541	19.3279	19.3206	19.4659	19.5408	19.4651	1.13	0.459999	-0.459999	0.0100002
P08752	Guanine nucleotide-binding protein G(i) subunit alpha-2	Gnai2	0.609874	-0.713418	2.34967	0.00447024	+	-	23.805	23.4094	23.6102	24.4014	24.2381	24.3253	0.48	0.73	-1.29	-0.709999
Q5M8N0	CB1 cannabinoid receptor-interacting protein 1	Cnrip1	0.618355	-0.693492	2.34919	0.00447518	+	-	19.9489	19.5599	19.6426	20.3996	20.4513	20.381	-1.1	-0.410002	0.410002	0.75
Q6KAU4	Multivesicular body subunit 12B	Mvb12b	0.690557	-0.534167	2.34891	0.00447808	+	-	17.7054	17.5323	17.4047	18.1228	18.0203	18.1019	-0.52	-2.19	0.910002	0.92
Q8VBW6	NEDD8-activating enzyme E1 regulatory subunit	Nae1	0.913827	-0.130007	2.34577	0.00451056			18.9203	18.9442	18.9722	19.1044	19.046	19.0764	0.229999	-0.229999	0.24	-0.19
P56542	Deoxyribonuclease-2-alpha	Dnase2	3.488	1.8024	2.34377	0.0045314	+	+	20.3188	20.398	20.556	18.9577	18.8961	18.0118
Q9JIF0	Protein arginine N-methyltransferase 1	Prmt1	0.82876	-0.270973	2.34316	0.00453771	+		20.181	20.2999	20.1505	20.4755	20.5046	20.4643	-0.860001	-0.170002	0.170002	0.310001
Q9EPK7	Exportin-7	Xpo7	0.779518	-0.359346	2.34031	0.00456761	+		18.2328	18.108	18.0443	18.5038	18.431	18.5284	-0.59	-0.6	0.470001	0.51
P42227	Signal transducer and activator of transcription 3	Stat3	0.892192	-0.164574	2.33989	0.00457203			18.6988	18.7171	18.7445	18.9261	18.8895	18.8385	0.879999	0.390001	-1.47	-0.390001
Q3TC93	HCLS1-binding protein 3	Hs1bp3	1.71987	0.782301	2.33955	0.00457557	+	+	20.2356	20.3058	20.667	19.607	19.5815	19.673	-0.65	2.01	-1.7	0.65
Q8R5A6	TBC1 domain family member 22A	Tbc1d22a	1.44689	0.532955	2.33717	0.00460079	+	+	18.4036	18.2477	18.4904	17.9666	17.8035	17.7728	0.0500011	2.03	-0.0500011	-2.21
Q9D5V6	Synapse-associated protein 1	Syap1	1.25058	0.322597	2.33668	0.00460597	+		18.5893	18.5391	18.6278	18.3464	18.269	18.173	0.870001	0.32	-0.59	-0.68
Q8BFS6	Serine/threonine-protein phosphatase CPPED1	Cpped1	1.36342	0.447227	2.33447	0.00462946	+		18.0455	18.0388	18.163	17.7692	17.5651	17.5713	1.23	-0.519999	-0.359999	0.359999
P70158	Acid sphingomyelinase-like phosphodiesterase 3a	Smpdl3a	0.421613	-1.24601	2.33325	0.00464251	+	-	17.0347	17.6079	17.7441	18.7395	18.7083	18.677	1.12	1.69	-1.12	-1.33
Q9D8Y0	EF-hand domain-containing protein D2	Efhd2	0.757448	-0.400781	2.33266	0.00464883	+		22.8846	22.9675	23.0288	23.4738	23.3059	23.3034	0.810001	1.33	-0.810001	-2.9
Q8CCH2	NHL repeat-containing protein 3	Nhlrc3	0.816374	-0.292697	2.32621	0.00471838	+		18.0001	17.9904	18.1238	18.2929	18.3132	18.3863	-0.199999	3.67	0.199999	-1.52	+
Q3U1Z5	G-protein-signaling modulator 3	Gpsm3	0.564186	-0.825756	2.32591	0.00472159	+	-	19.7005	19.3333	19.5745	20.5339	20.1968	20.3549	-1.89	4.08	-0.369999	-0.559999	+
Q6DID3	Protein SCAF8	Scaf8	0.626025	-0.675709	2.32568	0.00472409	+	-	17.2843	17.2458	16.9287	17.7551	17.8807	17.85	-1.06	0.0699997	1.12	-0.0699997
Q99LJ7	RCC1 and BTB domain-containing protein 2	Rcbtb2	0.742699	-0.42915	2.32539	0.00472722	+		16.2454	16.1018	16.2406	16.6757	16.5074	16.6921	0.48	-0.83	-0.630001	0.459999
Q9ERD8	Gamma-parvin	Parvg	0.753559	-0.408208	2.32385	0.00474409	+		21.1712	20.9876	21.16	21.5938	21.4612	21.4884	0.140001	5.98	-0.24	-1.06	+
Q8BGB5	LIM domain-containing protein 2	Limd2	0.648763	-0.624237	2.32275	0.00475604	+	-	20.3822	20.0456	20.1064	20.7537	20.7783	20.8749	-2.12	3.84	1.87	-2.24	+
Q9CS42	Ribose-phosphate pyrophosphokinase 2	Prps2	0.799362	-0.323079	2.32263	0.00475744	+		21.2522	21.1096	21.1565	21.5728	21.4579	21.4568	-1.04	1.6	-0.85	-0.15
Q8R3N6	THO complex subunit 1	Thoc1	0.499008	-1.00286	2.32261	0.00475768	+	-	15.1054	15.427	14.8753	16.0696	16.0581	16.2887	-1.05	0.559998	0.889999	-0.559998
P62915	Transcription initiation factor IIB	Gtf2b	0.744565	-0.42553	2.32215	0.00476269	+		16.6239	16.6898	16.4547	17.0445	17.0393	16.9612	-0.789999	-0.689999	0.48	0.5
Q8K358	Phosphatidylinositol glycan anchor biosynthesis class U protein	Pigu	1.17998	0.238759	2.3215	0.00476978			17.1802	17.0848	17.1342	16.865	16.86	16.958	-0.57	0.4	0.709999	-1.23
Q9D735	Uncharacterized protein C19orf43 homolog		0.734654	-0.444862	2.32007	0.00478549	+		17.4574	17.5654	17.3313	17.822	17.9082	17.9585
Q9DC50	Peroxisomal carnitine O-octanoyltransferase	Crot	0.766445	-0.383746	2.31841	0.00480383	+		17.7424	17.7492	17.8133	18.0481	18.1396	18.2685	2.7	-0.219999	-0.4	0.0100002
Q60854	Serpin B6	Serpinb6	3.18328	1.67051	2.31614	0.00482909	+	+	19.3128	19.4832	20.2646	18.0694	17.9404	18.0392
Q80UP3	Diacylglycerol kinase zeta	Dgkz	1.7113	0.775097	2.31599	0.00483074	+	+	17.1254	17.4754	17.539	16.5146	16.6771	16.6228	-1.16	1.84	0.92	-1.38
Q6ZQK5	Arf-GAP with coiled-coil, ANK repeat and PH domain-containing protein 2	Acap2	0.883192	-0.1792	2.31494	0.00484241			19.5592	19.4941	19.4515	19.677	19.6743	19.6911	0.389999	0.950001	-1.85	-0.389999
Q8K157	Aldose 1-epimerase	Galm	1.28167	0.358023	2.31429	0.00484964	+		20.6227	20.6106	20.8002	20.3222	20.3469	20.2903	1.2	3.21	-1.4	-1.38
Q9DCT6	Chromatin complexes subunit BAP18	Bap18	0.592192	-0.755863	2.314	0.00485288	+	-	18.8218	18.6475	18.3766	19.3079	19.4245	19.3811
P62482	Voltage-gated potassium channel subunit beta-2	Kcnab2	1.68397	0.751869	2.31002	0.00489752	+	+	16.5166	16.3814	16.4285	15.583	15.9444	15.5435	-1.8	0.5	0.0200005	-0.0200005
Q6Y685	Transforming acidic coiled-coil-containing protein 1	Tacc1	0.765193	-0.386105	2.30883	0.00491096	+		18.0772	18.094	18.1902	18.4893	18.6162	18.4143	2.05	1.97	-3.1	-1.84
Q80SU7	Interferon-induced very large GTPase 1	Gvin1	1.75823	0.814124	2.30705	0.00493116	+	+	19.2733	19.2073	19.6218	18.5433	18.6736	18.443	0.220001	4.87	-0.51	-0.220001	+
P16045	Galectin-1	Lgals1	0.760872	-0.394274	2.30682	0.00493379	+		19.7589	19.6089	19.7595	20.0228	20.0948	20.1925	0	2.37	0	-1.25
Q00558	Factor VIII intron 22 protein	F8a1	1.41732	0.503165	2.30644	0.00493809	+	+	16.5455	16.6155	16.8287	16.2087	16.1124	16.1591
P17439	Glucosylceramidase	Gba	0.461214	-1.11649	2.30585	0.0049448	+	-	18.1429	18.0916	17.5462	18.9355	19.0746	19.1201	0.469997	0.799999	-1.13	-0.450001
P35979	60S ribosomal protein L12	Rpl12	1.19409	0.255916	2.3058	0.00494535			22.9023	22.8958	22.8126	22.6756	22.5534	22.6141	-0.0400009	-0.369999	0.120003	0.0400009
Q03267	DNA-binding protein Ikaros	Ikzf1	0.62753	-0.672244	2.30387	0.00496744	+	-	17.4359	17.4093	17.082	17.9889	17.9125	18.0425
P11499	Heat shock protein HSP 90-beta	Hsp90ab1	1.10385	0.142539	2.30386	0.00496756			25.2292	25.1696	25.2525	25.0662	25.0712	25.0863	-0.139999	-0.0400009	0.0400009	0.32
Q8BTM8	Filamin-A	Flna	1.17831	0.236715	2.30382	0.00496801			19.8965	19.8948	19.9028	19.5866	19.7325	19.6649	0.889999	0.220001	-0.220001	-2.21
P57787	Monocarboxylate transporter 4	Slc16a3	2.77068	1.47024	2.30357	0.00497084	+	+	15.9931	16.471	16.644	14.6012	15.2095	14.8866
P61089	Ubiquitin-conjugating enzyme E2 N	Ube2n	0.820485	-0.285451	2.30091	0.00500143	+		22.0754	21.9387	21.9328	22.2989	22.2762	22.2283	0.0400009	-0.110001	0.0100021	-0.0100021
P55772	Ectonucleoside triphosphate diphosphohydrolase 1	Entpd1	0.818006	-0.289817	2.29757	0.00504004	+		22.7917	22.6921	22.6271	23.0181	22.9537	23.0085	-2.18	5.04	-1.07	1.07	+
P51859	Hepatoma-derived growth factor	Hdgf	0.750985	-0.413144	2.29612	0.0050568	+		20.5175	20.6744	20.5038	20.879	21.0352	21.021	-0.450001	-0.0900002	0.68	0.0900002
P41242	Megakaryocyte-associated tyrosine-protein kinase	Matk	0.753351	-0.408605	2.29601	0.00505816	+		17.0343	16.9417	17.1499	17.5001	17.3677	17.4839	-0.960001	1.34	0.93	0.93
Q3UMR5	Calcium uniporter protein, mitochondrial	Mcu	0.646574	-0.629112	2.29507	0.00506903	+	-	16.4278	16.7786	16.6548	17.2687	17.1609	17.319	0.0699997	-0.530001	0.17	-0.0200005
Q6PGB6	N-alpha-acetyltransferase 50	Naa50	1.07953	0.110397	2.29351	0.00508735			18.7975	18.8067	18.835	18.7183	18.7196	18.6701	-0.4	-0.200001	0.49	0.0599995
Q924C1	Exportin-5	Xpo5	1.30096	0.379572	2.29185	0.00510677	+		15.9454	15.9618	15.921	15.4795	15.5139	15.696	-0.519999	-0.92	0.800001	0.519999
Q91VF2	Histamine N-methyltransferase	Hnmt	0.611796	-0.708878	2.29164	0.00510924	+	-	19.6929	19.4184	19.3123	20.2022	20.2733	20.0749	-0.109999	0.959999	-0.92	0.15
Q3UBG2	PTB-containing, cubilin and LRP1-interacting protein	Pid1	0.613844	-0.704056	2.29025	0.00512561	+	-	16.1332	16.1472	16.413	17.0441	16.7608	17.0006	2.33	-4.35	-2.26	2.92	+
Q91ZE0	Trimethyllysine dioxygenase, mitochondrial	Tmlhe	0.603141	-0.729432	2.29017	0.00512655	+	-	14.6044	14.9236	14.9517	15.5671	15.6702	15.4307	1.08	-0.690001	-1.4	0.690001
O08528	Hexokinase-2	Hk2	0.918199	-0.123121	2.28864	0.00514466			22.6519	22.6705	22.7255	22.8071	22.8022	22.808	-0.689999	5.85	0.689999	-1.27	+
Q8BYW1	Rho GTPase-activating protein 25	Arhgap25	1.32003	0.400571	2.28484	0.00518997	+		20.6704	20.5952	20.7944	20.3722	20.2417	20.2444	-2.71	7.26	1.94	-1.94	+
O88668	Protein CREG1	Creg1	1.99408	0.995723	2.28445	0.0051946	+	+	20.702	20.9459	20.8944	20.0507	19.527	19.9774	-1.76	2.45	-0.66	0.65
Q8K2X3	CST complex subunit STN1	Obfc1	0.874739	-0.193076	2.28341	0.00520706			16.389	16.2752	16.3512	16.5242	16.5193	16.5511	-0.690001	0.200001	0.460001	-0.49
Q9EQU5	Protein SET	Set	0.713077	-0.48787	2.28286	0.00521361	+		20.4964	20.6037	20.3219	20.9172	21.0242	20.9442	-0.239998	0.189999	0.32	-0.240002
Q04447	Creatine kinase B-type	Ckb	0.580646	-0.784268	2.28278	0.00521455	+	-	25.169	24.7953	24.7098	25.7	25.65	25.6769	1.12	-0.900002	-0.5	0.290001
Q8BIJ7	RUN and FYVE domain-containing protein 1	Rufy1	1.49288	0.578098	2.28206	0.00522329	+	+	20.2063	20.2264	20.4677	19.7125	19.6194	19.8342	0.0799999	2	-0.66	-0.0799999
Q8BJS4	SUN domain-containing protein 2	Sun2	0.682126	-0.55189	2.28077	0.00523881	+	-	18.3992	18.3917	18.1006	18.8579	18.8742	18.8152	-1.46	1.19	1.47	-1.07
Q3TC72	Fumarylacetoacetate hydrolase domain-containing protein 2A	Fahd2	1.28575	0.362605	2.28009	0.00524701	+		18.3938	18.3102	18.3719	17.9982	17.8899	18.1001	0.809999	-0.550001	-0.51	0.4
O35841	Apoptosis inhibitor 5	Api5	0.70062	-0.513297	2.27989	0.00524939	+	-	19.9923	20.0378	19.7504	20.3937	20.484	20.4427	-0.279999	-0.240002	0.59	0.550003
P30678	Guanine nucleotide-binding protein subunit alpha-15	Gna15	0.620302	-0.688957	2.27927	0.00525686	+	-	18.4837	18.0663	18.2286	18.9863	18.9668	18.8924
Q3UBZ5	MIF4G domain-containing protein	Mif4gd	1.18299	0.242433	2.27884	0.00526206			14.5192	14.6048	14.6418	14.3148	14.3287	14.395	0.769999	-1.4	-1.73	2.49
P37040	NADPH--cytochrome P450 reductase	Por	1.17927	0.237898	2.27787	0.00527384			20.0303	19.9689	20.0733	19.8418	19.7359	19.781	0.349998	-0.670002	-0.200001	0.27
Q8K012	Formin-binding protein 1-like	Fnbp1l	1.45918	0.54516	2.27678	0.00528713	+	+	21.3632	21.6491	21.5889	21.0558	20.898	21.0119	0.0400009	-1.02	2.5	-0.0400009
Q7M6Y3	Phosphatidylinositol-binding clathrin assembly protein	Picalm	0.675719	-0.565504	2.27645	0.00529111	+	-	21.7003	21.3639	21.4591	22.1176	22.0439	22.0584	-2.2	2.47	-2.28	2.1
Q9JMA1	Ubiquitin carboxyl-terminal hydrolase 14	Usp14	1.20308	0.266729	2.2757	0.00530029	+		20.8074	20.798	20.8824	20.6408	20.5409	20.506	-0.91	0.34	-0.0599976	0.0599976
Q6DIC0	Probable global transcription activator SNF2L2	Smarca2	0.603561	-0.728429	2.27317	0.00533131	+	-	17.4372	17.5956	17.2231	17.9957	18.2454	18.2001	-2.28	0.730001	-0.730001	0.93
Q61411	GTPase HRas	Hras	0.702953	-0.508499	2.27257	0.00533865	+	-	20.7312	20.449	20.5374	21.1606	21.032	21.0505	-1.17	0.889999	-0.949999	1.57
Q64516	Glycerol kinase	Gk	1.82628	0.86891	2.27072	0.00536145	+	+	17.4747	17.3894	17.8655	16.8205	16.6849	16.6175	1.46	-1.69	1.03	-1.19
Q9ER69	Pre-mRNA-splicing regulator WTAP	Wtap	0.721856	-0.470216	2.26893	0.00538353	+		16.4312	16.6151	16.3448	16.9362	16.8782	16.9875	-0.869999	-0.0200005	0.790001	-0.469999
Q8BRK9	Alpha-mannosidase 2x	Man2a2	0.560545	-0.835099	2.26856	0.00538816	+	-	15.3324	15.1747	14.845	15.9658	16.0331	15.8586	1.67	-1.08	-1.91	1.08
Q99J10	Cytoplasmic tRNA 2-thiolation protein 1	Ctu1	1.11675	0.159302	2.2682	0.00539261			17.2925	17.2202	17.2447	17.0535	17.1133	17.1127	-0.709999	-0.83	0.42	0.75
Q8CI51	PDZ and LIM domain protein 5	Pdlim5	0.625345	-0.677277	2.26708	0.00540657	+	-	19.2662	18.9957	19.0661	19.9429	19.7972	19.6198	0.469999	-1.45	-0.469999	3.68	+
Q8BUR4	Dedicator of cytokinesis protein 1	Dock1	0.78317	-0.352603	2.26675	0.00541063	+		18.1539	18.0522	18.0582	18.3382	18.456	18.528	1.55	-0.449999	-1.6	0.449999
Q9Z0E0	Neurochondrin	Ncdn	1.63936	0.713129	2.26423	0.00544218	+	+	17.5742	17.2115	17.4987	16.6208	16.6741	16.8501	-1.07	-0.43	0.43	1.4
Q05144	Ras-related C3 botulinum toxin substrate 2	Rac2	0.809812	-0.304341	2.26229	0.00546647	+		22.856	22.6976	22.751	23.1208	23.0156	23.0812	-1.1	6.46	1.06	-1.22	+
P53395	Lipoamide acyltransferase component of branched-chain alpha-keto acid dehydrogenase complex, mitochondrial	Dbt	0.690297	-0.534711	2.26131	0.0054789	+	-	19.4812	19.2639	19.2376	19.9403	19.7435	19.903	1.26	-0.52	-0.960001	0.52
Q9R1T2	SUMO-activating enzyme subunit 1	Sae1	0.651358	-0.618478	2.26106	0.005482	+	-	19.3902	19.0472	19.0749	19.7386	19.8321	19.797	-0.630001	0.140003	0.689999	-0.18
P40336	Vacuolar protein sorting-associated protein 26A	Vps26a	1.28449	0.361191	2.26064	0.00548736	+		22.068	21.973	22.1941	21.6956	21.7504	21.7056	-0.9	1.55	-0.82	0.310001
O08917	Flotillin-1	Flot1	1.33811	0.420192	2.25998	0.00549561	+		17.4251	17.2281	17.4733	16.9791	16.9658	16.921	1.02	-1.1	-0.34	0.34
Q61029	Lamina-associated polypeptide 2, isoforms beta/delta/epsilon/gamma	Tmpo	0.656137	-0.607931	2.25556	0.00555184	+	-	21.0944	21.2021	20.8883	21.742	21.5431	21.7234	0.139999	-0.799999	-0.139999	0.68
O54983	Ketimine reductase mu-crystallin	Crym	2.26439	1.17912	2.25512	0.00555756	+	+	16.6436	16.2775	16.8503	15.5402	15.5581	15.1359	2.49	-0.98	0.369999	-0.369999
P97821	Dipeptidyl peptidase 1	Ctsc	1.16081	0.21513	2.25413	0.00557017			20.4016	20.4351	20.3883	20.2668	20.1486	20.1643	1.7	3.84	-2.69	-2.4	+
Q9CX99	GRB2-related adapter protein	Grap	0.704126	-0.506094	2.24843	0.00564383	+	-	17.6096	17.4601	17.3348	17.943	17.9089	18.0709
Q5DU37	Zinc finger FYVE domain-containing protein 26	Zfyve26	1.31673	0.39696	2.24817	0.00564714	+		17.2234	17.1281	17.1037	16.8707	16.7421	16.6515	-1.26	2.44	-0.369999	-0.610001
Q3UFF7	Lysophospholipase-like protein 1	Lyplal1	1.64349	0.716764	2.24766	0.00565383	+	+	17.0265	17.0825	17.4127	16.3645	16.4518	16.5551	-0.210001	-0.0799999	-0.49	0.210001
P54923	[Protein ADP-ribosylarginine] hydrolase	Adprh	1.18833	0.248935	2.24667	0.00566664			20.0474	19.941	20.0912	19.7921	19.7856	19.7551	-0.33	-0.0400009	-0.26	0.539999
Q9JMK2	Casein kinase I isoform epsilon	Csnk1e	0.680139	-0.556098	2.24655	0.00566823	+	-	16.253	16.1776	15.9239	16.6452	16.6517	16.7259	-0.0100002	-1.65	1.92	0.0100002
P14115	60S ribosomal protein L27a	Rpl27a	1.11201	0.153164	2.24565	0.00568003			22.9036	22.8654	22.8742	22.7785	22.6932	22.7119	0.259998	0.299999	-0.509998	-0.289997
Q9JL26	Formin-like protein 1	Fmnl1	0.804843	-0.313221	2.2434	0.00570951	+		21.144	20.9805	21.0145	21.3707	21.3033	21.4048	-1.92	7.63	0.969999	-2.8	+
Q8BXQ2	GPI transamidase component PIG-T	Pigt	1.15471	0.207535	2.24192	0.00572899			18.5416	18.5859	18.6116	18.4313	18.3665	18.3187	-0.450001	0.49	0.280001	-0.860001
Q3UUG6	TBC1 domain family member 24	Tbc1d24	1.33396	0.415716	2.24183	0.00573019	+		17.7301	17.5541	17.7833	17.2528	17.3397	17.2279	-0.93	-1.47	0.950001	0.940001
Q91WG2	Rab GTPase-binding effector protein 2	Rabep2	1.12969	0.175931	2.24091	0.00574235			18.809	18.8409	18.8803	18.7165	18.6319	18.6541	-0.65	1.93	0.309999	-0.369999
Q6PHU5	Sortilin	Sort1	0.683092	-0.549849	2.24082	0.00574348	+	-	19.209	19.0663	18.9162	19.5087	19.6266	19.7057	-0.57	0.75	0.709999	-1.57
Q8BX80	Cytosolic endo-beta-N-acetylglucosaminidase	Engase	0.581075	-0.783204	2.23987	0.00575609	+	-	20.0375	19.8127	19.5372	20.5781	20.6057	20.5532	-1.56	2.79	-0.16	0.16
Q8BHD0	Ras-related protein Rab-39A	Rab39a	1.39826	0.483633	2.23923	0.00576461	+		17.778	17.598	17.5804	17.2927	17.0801	17.1326
Q7TMK9	Heterogeneous nuclear ribonucleoprotein Q	Syncrip	0.727087	-0.459799	2.23853	0.00577394	+		21.0393	20.9678	20.7552	21.3778	21.3731	21.3907	-0.27	-0.380001	0.599998	0.450001
P62748	Hippocalcin-like protein 1	Hpcal1	1.60226	0.680104	2.2363	0.00580358	+	+	19.7278	19.5302	19.9055	19.1399	19.0661	18.9172	-1.8	-0.299999	0.719999	1.01
Q9CWE0	Mitochondrial fission regulator 1-like	Mtfr1l	0.758561	-0.398663	2.23208	0.00586031	+		17.4018	17.4122	17.2976	17.8691	17.6477	17.7907	0.359999	-1.26	0.309999	-0.309999
Q8R0J7	Vacuolar protein sorting-associated protein 37B	Vps37b	0.696034	-0.52277	2.22866	0.00590669	+	-	17.6394	17.4279	17.4346	18.113	18.0692	17.8879	-0.84	-0.75	0.42	0.84
Q99104	Unconventional myosin-Va	Myo5a	3.57848	1.83935	2.22846	0.00590936	+	+	15.4763	15.8209	16.3177	14.2732	14.2765	13.5472	-1.58	-0.580002	0.580002	0.780003
Q5SWU9	Acetyl-CoA carboxylase 1	Acaca	2.51006	1.32772	2.22379	0.00597321	+	+	15.6382	15.7238	16.296	14.5067	14.3466	14.8215	1.05	-2.26	-0.560001	0.560001
P29452	Caspase-1	Casp1	1.2614	0.335026	2.22356	0.00597639	+		20.1712	19.995	20.0693	19.7907	19.7685	19.6712	-0.4	6.54	-0.969999	-1.34	+
Q9QXT0	Protein canopy homolog 2	Cnpy2	1.30357	0.382466	2.2234	0.00597855	+		21.5175	21.35	21.5616	21.1567	21.0551	21.07	-0.83	0.59	0.67	-0.4
Q8C3P7	N6-adenosine-methyltransferase subunit METTL3	Mettl3	0.650302	-0.620818	2.22303	0.00598365	+	-	15.6194	15.7114	15.4692	16.1425	16.4057	16.1143	-0.26	-0.379999	0.17	0.609999
P57759	Endoplasmic reticulum resident protein 29	Erp29	1.16675	0.222492	2.22271	0.00598806			22.3765	22.2677	22.3696	22.1372	22.0703	22.1387	-0.199997	1.1	0.199997	-0.549999
Q3TIV5	Zinc finger CCCH domain-containing protein 15	Zc3h15	0.843312	-0.245862	2.2224	0.00599232			18.2711	18.2415	18.3387	18.6014	18.4866	18.5009	-0.550001	-0.630001	0.540001	0.58
Q9Z0Y1	Dynactin subunit 3	Dctn3	1.18905	0.249812	2.22103	0.00601135			20.6598	20.5823	20.6172	20.4397	20.2968	20.3732	-0.210001	0.280001	0.210001	-0.370001
Q8BFQ8	Parkinson disease 7 domain-containing protein 1	Pddc1	0.695848	-0.523156	2.21982	0.00602806	+	-	20.7314	20.4871	20.4158	21.1025	21.0228	21.0786	-0.51	0.51	-1.13	0.66
O35382	Exocyst complex component 4	Exoc4	0.832508	-0.264464	2.21694	0.00606826			18.8149	18.6466	18.722	19.0117	18.9743	18.9909	0.0799999	-0.0799999	-0.209999	0.709999
P27773	Protein disulfide-isomerase A3	Pdia3	1.12287	0.167194	2.21639	0.00607585			24.388	24.3312	24.2942	24.1566	24.2022	24.1531	-0.150002	0.360001	-0.0199966	0.0199966
O35166	Golgi SNAP receptor complex member 2	Gosr2	0.881926	-0.181271	2.21627	0.00607759			17.3416	17.368	17.3731	17.4826	17.5482	17.5957	0.27	0.66	-0.76	0.1
O35955	Proteasome subunit beta type-10	Psmb10	1.26146	0.335093	2.21587	0.00608323	+		22.1654	22.2215	22.1951	21.9355	21.7382	21.903	-0.109999	6.13	-0.209999	-0.480001	+
O08997	Copper transport protein ATOX1	Atox1	1.45369	0.539718	2.21383	0.00611174	+	+	23.6411	23.5049	23.7522	23.2345	22.9936	23.051	-0.450001	0.880001	-0.700001	0.25
O88845	A-kinase anchor protein 10, mitochondrial	Akap10	1.33889	0.421043	2.21167	0.00614223	+		17.3161	17.3631	17.536	17.0472	17.0037	16.9012	-1.59	1.54	-0.16	-0.42
Q61102	ATP-binding cassette sub-family B member 7, mitochondrial	Abcb7	0.755856	-0.403816	2.20982	0.00616849	+		17.3473	17.5606	17.4178	17.8793	17.8988	17.759	0.0800018	0.119999	-0.279999	-0.110001
Q05920	Pyruvate carboxylase, mitochondrial	Pc	1.34116	0.423482	2.20952	0.00617274	+		17.9882	17.8059	17.7845	17.4317	17.356	17.5204
Q8BT60	Copine-3	Cpne3	1.65829	0.729694	2.20561	0.0062286	+	+	21.4112	21.0386	21.0095	20.5222	20.3633	20.3848	-0.119999	0.640001	-0.639999	-0.33
Q924M7	Mannose-6-phosphate isomerase	Mpi	0.653194	-0.614416	2.20516	0.00623504	+	-	20.8917	20.6992	20.6521	21.3995	21.1894	21.4973	-0.58	1.29	-0.950001	0.52
P17710	Hexokinase-1	Hk1	0.696845	-0.52109	2.20501	0.00623717	+	-	21.3014	21.0026	21.0507	21.6958	21.6467	21.5755	0.129997	-0.389999	-0.209999	0.179997
P59279	Ras-related protein Rab-2B	Rab2b	1.38766	0.472651	2.20469	0.00624175	+		18.6108	18.4674	18.7694	18.184	18.1115	18.1341	0.0900002	-0.469999	-0.039999	0.039999
Q61107	Guanylate-binding protein 4	Gbp4	0.688927	-0.537576	2.20356	0.00625808	+	-	18.3162	18.0484	18.089	18.5957	18.6719	18.7987	-0.219999	2.96	-1.44	0.219999
Q8C4Q6	Axin interactor, dorsalization-associated protein	Aida	1.27667	0.352388	2.20289	0.00626774	+		17.3619	17.4217	17.5674	17.0446	17.1374	17.112	0.58	-0.820002	0.59	-0.320002
Q5SV85	Synergin gamma	Synrg	0.844454	-0.24391	2.19903	0.00632366			18.1269	18.0769	18.2195	18.4031	18.3441	18.4078	-1.13	-0.549999	0.869999	0.549999
P18654	Ribosomal protein S6 kinase alpha-3	Rps6ka3	0.715948	-0.482074	2.19895	0.00632491	+		21.2893	21.0484	21.0781	21.7226	21.5871	21.5522	-0.969999	0.440001	0.0100002	-0.0100002
P67871	Casein kinase II subunit beta	Csnk2b	0.893353	-0.162697	2.19721	0.00635025			19.0746	19.0357	18.9778	19.2156	19.1906	19.17	-0.379999	0.309998	0.329998	-0.309998
P31938	Dual specificity mitogen-activated protein kinase kinase 1	Map2k1	0.901255	-0.149992	2.19706	0.00635249			21.0205	21.013	21.049	21.1484	21.2303	21.1538	-0.219999	0.949999	-0.799999	0.219999
F6ZDS4	Nucleoprotein TPR	Tpr	0.67514	-0.566742	2.19557	0.00637434	+	-	18.5947	18.6559	18.3112	19.1299	19.0614	19.0707	-0.58	-3.74	0.67	0.0300007	+
Q9CR70	EKC/KEOPS complex subunit Lage3	Lage3	0.696079	-0.522678	2.19372	0.0064014	+	-	16.9572	16.7916	17.0837	17.4046	17.4227	17.5731	-0.889999	-4.12	0.710001	0.880001	+
Q3UHD6	Sorting nexin-27	Snx27	0.644394	-0.633985	2.19371	0.00640166	+	-	19.3665	19.2942	18.9833	19.8132	19.9082	19.8246	0.499998	-0.499998	-0.919998	0.710001
P59017	Bcl-2-like protein 13	Bcl2l13	0.839384	-0.252597	2.19293	0.00641311			17.7289	17.7527	17.777	18.0788	18.0178	17.9198	0.98	-1.57	0.43	-0.43
Q9ESZ8	General transcription factor II-I	Gtf2i	0.651846	-0.617398	2.19197	0.00642732	+	-	18.3195	18.2762	18.0447	18.8121	18.9812	18.6993	-0.210003	-0.620003	0.59	0.390003
Q9CQC9	GTP-binding protein SAR1b	Sar1b	1.18414	0.243841	2.19165	0.00643201			20.9095	20.7521	20.8113	20.596	20.5794	20.566	1.55	-0.539999	-3.53	0.74	+
P70340	Mothers against decapentaplegic homolog 1	Smad1	0.652992	-0.614864	2.19015	0.00645424	+	-	18.19	17.8679	17.8862	18.5567	18.5276	18.7045	0.0600014	-1.98	0.93	1.2
Q8R5L3	Vam6/Vps39-like protein	Vps39	1.33154	0.413098	2.18774	0.00649024	+		19.8492	19.6762	19.7714	19.4106	19.2294	19.4175	0.0400009	0.609999	-0.880001	-0.0499992
Q9D753	Exosome complex component RRP43	Exosc8	0.764044	-0.388272	2.18753	0.00649333	+		16.702	16.6358	16.5199	17.0471	17.0714	16.9039	-2.17	0.0799999	0.0799999	0.15
Q9CT10	Ran-binding protein 3	Ranbp3	0.792095	-0.336255	2.18629	0.00651197	+		18.5441	18.4987	18.3493	18.8222	18.8317	18.747	-1.13	0.139999	0.34	0.139999
P54818	Galactocerebrosidase	Galc	0.740178	-0.434057	2.18573	0.0065204	+		17.0992	16.9601	16.8192	17.3801	17.3659	17.4347	0.0500011	0.539999	-1.18	0.130001
Q8K352	SAM and SH3 domain-containing protein 3	Sash3	0.857483	-0.22182	2.18482	0.00653396			19.5773	19.4736	19.4607	19.768	19.6983	19.7107	-2.41	6.49	-0.610001	0.25	+
Q6ZQM8	UDP-glucuronosyltransferase 1-7C	Ugt1a7c	0.680783	-0.554733	2.18454	0.00653826	+	-	21.3731	21.147	21.0581	21.7004	21.6925	21.8496	-0.15	7.35	0.15	-2.79	+
Q91XI1	tRNA-dihydrouridine(47) synthase [NAD(P)(+)]-like	Dus3l	0.599127	-0.739066	2.18294	0.00656229	+	-	16.6316	16.3891	16.1386	17.121	17.1202	17.1352	-0.57	-0.0900002	0.300001	0.52
Q9CPU4	Microsomal glutathione S-transferase 3	Mgst3	1.56744	0.648406	2.18003	0.00660654	+	+	18.2974	18.3195	18.5945	17.6828	17.6666	17.9168	-2.61	2.24	3.5	-2.5	+
O88544	COP9 signalosome complex subunit 4	Cops4	0.883494	-0.178708	2.17957	0.00661342			19.9469	19.8956	19.9903	20.1585	20.0858	20.1246	-0.549999	-0.150002	0.150002	0.57
Q5XJY5	Coatomer subunit delta	Arcn1	1.09521	0.131209	2.17946	0.00661519			20.83	20.7646	20.7843	20.6568	20.6363	20.6922	0.25	-0.0699997	-0.460003	0.0900002
Q3TEA8	Heterochromatin protein 1-binding protein 3	Hp1bp3	0.583616	-0.776908	2.17739	0.00664678	+	-	20.9406	20.8793	20.4913	21.6473	21.4685	21.5261	-0.439999	-0.0100021	0.470001	-0.0700035
P26369	Splicing factor U2AF 65 kDa subunit	U2af2	0.533332	-0.906894	2.17623	0.00666452	+	-	19.5184	19.4666	18.9923	20.1279	20.2957	20.2744	-0.669998	-0.419998	0.43	0.59
Q9Z0V7	Mitochondrial import inner membrane translocase subunit Tim17-B	Timm17b	0.829912	-0.26897	2.17603	0.00666766			18.3115	18.1966	18.3152	18.6038	18.4841	18.5423	0.700001	-0.9	0.139999	-0.299999
P26041	Moesin	Msn	1.33882	0.420961	2.1745	0.00669108	+		25.6135	25.4487	25.6938	25.1497	25.1071	25.2364	0.299999	1.82	-0.299999	-0.759998
O54782	Epididymis-specific alpha-mannosidase	Man2b2	1.39475	0.480008	2.17357	0.00670546	+		18.489	18.4797	18.2096	17.9446	17.9027	17.891	-0.119999	3.12	-0.439999	-0.76
Q8BWG8	Beta-arrestin-1	Arrb1	0.739143	-0.436074	2.17025	0.00675691	+		21.4672	21.2587	21.1902	21.7156	21.7688	21.7399	-0.780001	2.41	-0.58	-0.00999832
Q8BU11	TOX high mobility group box family member 4	Tox4	0.577121	-0.793054	2.1698	0.00676395	+	-	16.159	16.4998	15.9913	17.0502	17.0433	16.9357	-0.59	-0.440001	0.440001	0.52
O88522	NF-kappa-B essential modulator	Ikbkg	1.14351	0.193463	2.16776	0.00679575			17.4505	17.4423	17.5361	17.2998	17.2377	17.311	0.639999	-0.200001	-0.380001	-0.41
Q5DU57	Spermatogenesis-associated protein 13	Spata13	1.21379	0.279518	2.1664	0.0068171	+		19.5618	19.5038	19.654	19.3192	19.2293	19.3325
P06800	Receptor-type tyrosine-protein phosphatase C	Ptprc	1.39178	0.476932	2.16563	0.00682925	+		21.4268	21.2174	21.4733	20.8337	20.9933	20.8597	-0.949999	7.5	-1.94	-1.7	+
Q6X893	Choline transporter-like protein 1	Slc44a1	1.45687	0.542868	2.1637	0.00685964	+	+	17.6186	17.6794	17.9123	17.1437	17.3069	17.1311	-0.51	-0.719999	-1.92	2.4
Q922D8	C-1-tetrahydrofolate synthase, cytoplasmic	Mthfd1	1.12838	0.174259	2.16236	0.00688087			20.722	20.705	20.6694	20.5821	20.512	20.4795	1.53	-0.719997	-0.789997	0.609997
O70318	Band 4.1-like protein 2	Epb41l2	0.788337	-0.343115	2.15988	0.00692025	+		23.8305	23.6223	23.6495	24.0133	24.0591	24.0592	-0.32	0.32	-2.79	0.349998
Q9CQW2	ADP-ribosylation factor-like protein 8B	Arl8b	1.84944	0.887086	2.15968	0.00692347	+	+	20.9417	20.6954	21.2755	20.0671	20.0189	20.1653	0.139999	0.76	-1.27	0.200001
Q9R0N0	Galactokinase	Galk1	1.26596	0.340231	2.15966	0.0069237	+		20.0724	19.9246	20.1419	19.6725	19.734	19.7116	0.0900002	0.309999	-1.12	-0.0900002
Q61166	Microtubule-associated protein RP/EB family member 1	Mapre1	0.906921	-0.140951	2.15823	0.0069465			21.9466	21.9511	21.8996	22.1051	22.0842	22.0308	0.350002	-0.570003	-0.0300026	0.0300026
Q62318	Transcription intermediary factor 1-beta	Trim28	0.720907	-0.472116	2.15688	0.00696822	+		21.1731	21.2138	20.9648	21.6659	21.6098	21.4923	-1.14	-0.369999	0.75	0.369999
Q91YP2	Neurolysin, mitochondrial	Nln	1.44151	0.52758	2.15617	0.00697955	+	+	18.3942	18.2886	18.5504	17.9934	17.7531	17.9039	0.809998	-0.380001	0.380001	-0.980001
Q9EQN3	TSC22 domain family protein 4	Tsc22d4	0.726063	-0.461834	2.15588	0.00698428	+		18.2789	17.9889	18.1579	18.5662	18.5743	18.6707	2.22	-1.06	-1.42	-0.0400009
O55022	Membrane-associated progesterone receptor component 1	Pgrmc1	1.15168	0.203741	2.15583	0.00698501			20.9836	21.0718	21.0451	20.8874	20.8167	20.7851	-0.48	0.119999	0.640003	-0.27
Q9JJV2	Profilin-2	Pfn2	1.56791	0.648847	2.15538	0.00699235	+	+	18.2968	17.9852	18.3947	17.5159	17.5974	17.6169	-0.200001	-2.44	0.200001	1.23
Q5ND34	WD repeat-containing protein 81	Wdr81	1.31292	0.392776	2.15411	0.0070127	+		18.5681	18.4619	18.6604	18.1583	18.0882	18.2655	-0.1	1.19	-0.76	0.0600014
O08784	Treacle protein	Tcof1	0.747217	-0.4204	2.15341	0.00702407	+		18.6394	18.6931	18.426	19.0057	19.0293	18.9847	-0.470001	-0.830002	0.460001	0.280001
Q91YH5	Atlastin-3	Atl3	1.17404	0.231486	2.15321	0.00702734			19.0216	18.977	19.1005	18.8567	18.7709	18.777	-0.41	0.480001	-0.960001	0.57
Q61194	Phosphatidylinositol 4-phosphate 3-kinase C2 domain-containing subunit alpha	Pik3c2a	0.779505	-0.35937	2.1524	0.0070405	+		15.3048	15.1232	15.1397	15.5774	15.5995	15.469	-0.870001	1.7	-1.75	0.870001
Q923D5	WW domain-binding protein 11	Wbp11	0.654449	-0.611647	2.15209	0.00704546	+	-	16.5559	16.8344	16.504	17.12	17.3253	17.2839	-0.16	-0.379999	0.740002	0.0500011
Q80U87	Ubiquitin carboxyl-terminal hydrolase 8	Usp8	1.1531	0.205521	2.15043	0.00707252			19.975	19.877	19.9757	19.7463	19.7727	19.6922	-0.19	0.870001	-1.43	0.19
P68369	Tubulin alpha-1A chain	Tuba1a	0.85466	-0.226577	2.15006	0.00707843			26.5001	26.3858	26.3587	26.6562	26.621	26.6472	0.280003	-1.64	0.0600014	-0.0600014
O35326	Serine/arginine-rich splicing factor 5	Srsf5	0.62128	-0.686684	2.14924	0.00709191	+	-	18.9974	18.8965	18.5566	19.4621	19.54	19.5084	-0.870001	0.400002	0.560001	-0.310001
Q8JZS0	Protein lin-7 homolog A	Lin7a	1.29828	0.3766	2.14798	0.00711254	+		19.1062	18.9895	19.2427	18.7376	18.714	18.757	1.37	-2.28	0.0100002	1.14
Q80YD1	ATP-dependent RNA helicase SUPV3L1, mitochondrial	Supv3l1	0.900662	-0.150942	2.14727	0.00712417			16.5854	16.6325	16.6098	16.7678	16.8017	16.711	0.690001	-1.02	0.309999	-0.550001
Q61578	NADPH:adrenodoxin oxidoreductase, mitochondrial	Fdxr	1.26215	0.335879	2.14128	0.00722298	+		18.4682	18.3762	18.4835	18.22	18.0335	18.0668	0.959999	-0.550001	-0.32	0.15
P55012	Solute carrier family 12 member 2	Slc12a2	1.6172	0.693502	2.13986	0.00724671	+	+	20.4119	20.5371	20.7412	19.8841	19.6929	20.0327	-1.42	1.42	-1.74	2.22
Q5BLK4	Terminal uridylyltransferase 7	Zcchc6	0.872312	-0.197083	2.13908	0.00725968			16.2731	16.21	16.3056	16.4139	16.458	16.508	-0.940001	-1.01	1.22	0.390001
Q9CXG3	Peptidyl-prolyl cis-trans isomerase-like 4	Ppil4	0.685136	-0.545539	2.13667	0.0073001	+	-	16.4434	16.5268	16.2549	16.8425	17.0902	16.9291	-1.59	0.360001	0.299999	-0.970001
P26443	Glutamate dehydrogenase 1, mitochondrial	Glud1	0.830025	-0.268773	2.13588	0.00731348			22.6445	22.4813	22.5352	22.865	22.7844	22.8181	2.14	-0.0200005	0.0200005	-0.689999
O55222	Integrin-linked protein kinase	Ilk	0.771657	-0.373968	2.13566	0.00731704	+		20.7908	20.6346	20.7456	21.1105	20.9913	21.1911	0.83	0.620001	-0.880001	-0.790001
O35609	Secretory carrier-associated membrane protein 3	Scamp3	1.39805	0.483416	2.13534	0.00732256	+		19.9723	19.9607	20.2165	19.6062	19.4714	19.6216	0.27	-0.27	-0.4	0.529999
Q9WVJ5	Beta-crystallin B1	Crybb1	0.460896	-1.11749	2.13533	0.00732272	+	-	22.3903	21.9544	21.6322	23.0577	23.1018	23.1699	-2.93	6.68	1.35	-1.35	+
Q99LJ0	CTTNBP2 N-terminal-like protein	Cttnbp2nl	0.696383	-0.522048	2.13526	0.00732381	+	-	18.6111	18.3254	18.5169	18.9995	18.9049	19.1152	0.879999	0.24	-0.24	-0.32
Q9Z1R2	Large proline-rich protein BAG6	Bag6	1.23066	0.299435	2.13431	0.00733993	+		19.2725	19.1688	19.2201	19.0154	18.9095	18.8382	-0.199999	-0.849998	0.480001	0.610001
P63001	Ras-related C3 botulinum toxin substrate 1	Rac1	0.813535	-0.297723	2.13364	0.00735117	+		24.1137	23.9736	24.0065	24.4119	24.2869	24.2881	0.210003	0.279999	-1.58	0.0400009
Q9Z130	Heterogeneous nuclear ribonucleoprotein D-like	Hnrnpdl	0.536493	-0.898368	2.13235	0.00737307	+	-	19.5986	19.7353	19.1507	20.3409	20.4396	20.3992	-0.529999	-0.830002	0.599998	0.829998
P49446	Receptor-type tyrosine-protein phosphatase epsilon	Ptpre	0.715749	-0.482473	2.13161	0.00738564	+		19.2283	18.9058	19.0149	19.5645	19.5136	19.5183	-4.06	2.84	-2.99	3.33	+
Q9CYA6	Zinc finger CCHC domain-containing protein 8	Zcchc8	0.701176	-0.512152	2.13066	0.00740191	+	-	17.9334	18.0084	17.6985	18.3195	18.3947	18.4627	-2.42	0.620001	0.229999	-0.229999
Q9JHK4	Geranylgeranyl transferase type-2 subunit alpha	Rabggta	1.23215	0.301175	2.12942	0.00742295	+		19.5194	19.4183	19.5416	19.2491	19.0997	19.227	0.35	-0.41	-0.110001	0.209999
A2AN08	E3 ubiquitin-protein ligase UBR4	Ubr4	1.21359	0.279282	2.12919	0.00742695	+		19.3714	19.3583	19.4512	19.2084	19.0798	19.055	0.130001	-0.239998	-0.400002	0.420002
P61021	Ras-related protein Rab-5B	Rab5b	0.769235	-0.378504	2.12901	0.00743001	+		20.5334	20.3204	20.4061	20.8737	20.7236	20.7982	-0.6	0.109999	0.48	-0.109999
O35900	U6 snRNA-associated Sm-like protein LSm2	Lsm2	0.830318	-0.268263	2.12899	0.00743031	+		19.6029	19.4463	19.4504	19.7785	19.7863	19.7396	-1.02	-0.18	0.860003	0.729998
P97370	Sodium/potassium-transporting ATPase subunit beta-3	Atp1b3	1.34375	0.426266	2.12778	0.00745112	+		21.8314	21.6615	21.9506	21.4048	21.4008	21.3591	0.279999	1.03	-0.92	-0.279999
P26043	Radixin	Rdx	1.28864	0.36585	2.12559	0.00748882	+		24.0578	24.1887	24.2955	23.7742	23.8096	23.8607	0.580002	-0.830002	-0.650002	0.630001
Q9CQE8	UPF0568 protein C14orf166 homolog		0.821726	-0.28327	2.12392	0.00751756	+		20.4161	20.356	20.2379	20.6594	20.6165	20.584
Q9ER74	Sal-like protein 1	Sall1	0.537954	-0.894445	2.12388	0.00751833	+	-	16.6912	16.5217	16.1124	17.4332	17.2629	17.3125	0.6	2.58	-1.58	-0.91
Q9D7G0	Ribose-phosphate pyrophosphokinase 1	Prps1	0.808536	-0.306616	2.12314	0.00753117	+		21.9718	21.7922	21.8551	22.2305	22.1215	22.1869
Q8C5L3	CCR4-NOT transcription complex subunit 2	Cnot2	0.770166	-0.376758	2.12296	0.0075343	+		17.4388	17.1919	17.2515	17.6928	17.6715	17.6483	-0.110001	-1.85	0.65	0.110001
Q91XU3	Phosphatidylinositol 5-phosphate 4-kinase type-2 gamma	Pip4k2c	1.40191	0.48739	2.12274	0.00753803	+		17.3871	17.3736	17.6625	17.0372	16.9733	16.9505	0.230001	-0.17	-1.71	0.17
Q6PDG5	SWI/SNF complex subunit SMARCC2	Smarcc2	0.698858	-0.516929	2.1217	0.00755622	+	-	18.9896	18.9578	18.6851	19.3221	19.4141	19.4472	-0.73	0.0299988	0.799999	-0.0299988
Q6ZWM4	U6 snRNA-associated Sm-like protein LSm8	Lsm8	0.763921	-0.388505	2.12149	0.00755975	+		19.926	19.8758	19.7022	20.1864	20.2999	20.1833	0.0200005	-0.539999	-0.0200005	0.719999
P22682	E3 ubiquitin-protein ligase CBL	Cbl	0.641763	-0.639888	2.12056	0.00757595	+	-	19.0938	18.7155	18.7427	19.5715	19.4449	19.4553	0.34	-0.1	-0.629999	0.129999
Q8BH66	Atlastin-1	Atl1	1.28664	0.363611	2.11985	0.00758846	+		17.6284	17.5745	17.7337	17.2903	17.3746	17.181	-1.35	-1.03	1.8	1.03
Q9QXT1	Dual adapter for phosphotyrosine and 3-phosphotyrosine and 3-phosphoinositide	Dapp1	0.570587	-0.809481	2.11969	0.00759126	+	-	15.7295	15.2949	15.7553	16.4735	16.2749	16.4597
P52623	Uridine-cytidine kinase 1	Uck1	0.737338	-0.439603	2.11942	0.00759584	+		16.9847	16.8027	16.7073	17.2059	17.2862	17.3215	0.5	-0.49	-0.560001	-0.17
Q99NB1	Acetyl-coenzyme A synthetase 2-like, mitochondrial	Acss1	0.731707	-0.450661	2.11935	0.00759716	+		19.2036	19.0533	18.9849	19.6039	19.4049	19.5849	2.21	1.02	-1.37	-1.17
Q62311	Transcription initiation factor TFIID subunit 6	Taf6	0.690391	-0.534514	2.11656	0.00764615	+	-	14.5746	14.8296	14.4945	15.1953	15.2124	15.0945	-1.15	-0.0299988	0.0299988	0.0500011
Q8VDS4	Regulation of nuclear pre-mRNA domain-containing protein 1A	Rprd1a	0.586628	-0.769483	2.11573	0.00766068	+	-	16.4118	16.4388	15.9675	17.0612	17.0733	16.992	-0.68	-0.93	0.549999	0.620001
P36916	Guanine nucleotide-binding protein-like 1	Gnl1	1.15442	0.207168	2.11289	0.00771096			17.4834	17.5175	17.6046	17.3505	17.286	17.3476	0.49	-1.45	-0.299999	0.299999
O55102	Biogenesis of lysosome-related organelles complex 1 subunit 1	Bloc1s1	1.30062	0.379203	2.1103	0.00775708	+		18.8655	18.6401	18.7934	18.3829	18.3235	18.4552	0.970001	0.790001	-1.55	-0.440001
Q8VIJ6	Splicing factor, proline- and glutamine-rich	Sfpq	0.601013	-0.734531	2.10931	0.00777486	+	-	21.4669	21.5043	21.0463	22.0578	22.1173	22.046	0.130001	-0.690002	-0.0999985	0.349998
Q9D187	Mitotic spindle-associated MMXD complex subunit MIP18	Fam96b	1.32593	0.407005	2.10878	0.00778424	+		18.5861	18.3944	18.5918	18.1218	18.2024	18.0272	0.210001	0.0700016	0.150002	-0.310001
P42859	Huntingtin	Htt	1.24556	0.316793	2.10866	0.00778649	+		18.0516	18.0533	18.1527	17.7501	17.6853	17.8718	-0.620001	0.620001	-1.12	0.809999
Q3U1F9	Phosphoprotein associated with glycosphingolipid-enriched microdomains 1	Pag1	0.696743	-0.521302	2.1085	0.00778935	+	-	19.5706	19.2751	19.4921	20.0376	19.8533	20.0107	0.870001	0.24	-0.629999	-0.26
Q9JLQ0	CD2-associated protein	Cd2ap	0.79961	-0.322632	2.10638	0.00782752	+		20.3095	20.1473	20.1645	20.5945	20.4559	20.5389	-1.75	2.78	1.47	-1.47
P61082	NEDD8-conjugating enzyme Ubc12	Ube2m	0.865996	-0.207568	2.10552	0.00784288			19.5394	19.4204	19.5142	19.7365	19.6978	19.6624	-0.120001	-0.0400009	0.309999	0.0400009
Q9JMH9	Unconventional myosin-XVIIIa	Myo18a	0.687657	-0.540239	2.10324	0.00788433	+	-	18.4487	18.3529	18.3603	19.1339	18.7887	18.86	0.84	0	0	-0.41
Q7TMM9	Tubulin beta-2A chain	Tubb2a	0.7642	-0.387978	2.10238	0.00789996	+		24.3212	24.1401	24.0754	24.555	24.525	24.6206
Q7TMS5	ATP-binding cassette sub-family G member 2	Abcg2	0.74865	-0.417636	2.10222	0.00790283	+		17.8602	17.6128	17.8518	18.1555	18.2396	18.1827	-1.69	0.610001	-0.210001	0.859999
O89053	Coronin-1A	Coro1a	0.782186	-0.354417	2.09875	0.00796613	+		24.8297	24.6097	24.6492	25.1003	25.0293	25.0223	-4.39	3.32	-0.129999	0.129999	+
Q3UNZ8	Quinone oxidoreductase-like protein 2		1.32669	0.407832	2.0986	0.0079689	+		19.3914	19.4039	19.6373	19.0849	19.0257	19.0985
Q9CQE5	Regulator of G-protein signaling 10	Rgs10	0.790489	-0.339182	2.09834	0.00797375	+		23.9084	23.6983	23.7345	24.0972	24.167	24.0946	-3.26	5.19	0.960001	-0.960001	+
Q9CQI7	U2 small nuclear ribonucleoprotein B''	Snrpb2	0.722564	-0.468803	2.09801	0.00797978	+		17.2471	17.2818	16.996	17.5936	17.7024	17.6353	-0.57	0.689999	0.439999	-0.439999
O88696	ATP-dependent Clp protease proteolytic subunit, mitochondrial	Clpp	1.4286	0.514604	2.09759	0.00798748	+	+	18.0154	18.1119	18.354	17.6125	17.6215	17.7035	0.41	-1.23	0.73	-0.41
Q91YN0	Protein C12orf4 homolog	D6Wsu163e	0.827802	-0.272642	2.09556	0.00802498	+		17.7387	17.8086	17.6982	18.0398	18.0886	17.935	-0.959999	0.679998	-0.589998	0.759998
Q61211	Eukaryotic translation initiation factor 2D	Eif2d	1.27396	0.349321	2.09517	0.00803203	+		17.5688	17.5942	17.6176	17.1093	17.343	17.2805	0.889999	-1.54	-0.59	0.59
Q5H8C4	Vacuolar protein sorting-associated protein 13A	Vps13a	0.763179	-0.389907	2.09489	0.00803724	+		16.5628	16.3551	16.3651	16.7912	16.7619	16.8996	0.960001	-1.17	-0.809999	0.809999
Q91ZZ3	Beta-synuclein	Sncb	1.84586	0.88429	2.09374	0.00805866	+	+	18.1502	18.0567	18.5572	17.2172	17.35	17.5439	-1.2	-2.33	1.2	2.71
Q8VDP4	Cell cycle and apoptosis regulator protein 2	Ccar2	0.659557	-0.60043	2.09363	0.00806069	+	-	17.9048	17.9449	17.5671	18.4075	18.4502	18.3603	-0.330002	-1.39	0.470001	0.490002
Q99J36	THUMP domain-containing protein 1	Thumpd1	0.74481	-0.425055	2.09362	0.00806077	+		17.676	17.7198	17.6523	18.0264	18.2767	18.02	-1.57	0.43	0.870001	-0.43
Q69ZA1	Cyclin-dependent kinase 13	Cdk13	0.466951	-1.09866	2.09222	0.00808682	+	-	14.574	14.7819	14.1754	15.8252	15.3553	15.6468	-1.19	0.459999	1.44	-0.459999
Q61191	Host cell factor 1	Hcfc1	0.639726	-0.644475	2.09189	0.00809307	+	-	19.5585	19.5264	19.1766	20.145	20.074	19.9759	-0.489998	-0.619999	1.24	0.489998
P10833	Ras-related protein R-Ras	Rras	0.679826	-0.556763	2.09087	0.00811195	+	-	19.4423	19.0984	19.1379	19.8426	19.7821	19.7242	0.119999	0.32	-0.119999	-1.39
Q3TPX4	Exocyst complex component 5	Exoc5	0.805432	-0.312166	2.0896	0.00813587	+		18.335	18.1485	18.1896	18.5505	18.4794	18.5797	-0.849998	-0.4	0.76	0.67
Q8CAY6	Acetyl-CoA acetyltransferase, cytosolic	Acat2	1.19349	0.255184	2.08781	0.00816939			18.7571	18.7648	18.7998	18.6197	18.4741	18.4623	0.700001	-2.19	-0.700001	1.13
O08553	Dihydropyrimidinase-related protein 2	Dpysl2	0.805905	-0.311317	2.08772	0.00817108	+		25.0758	24.8863	24.9463	25.341	25.2617	25.2397	-0.0200005	-0.720001	0.0200005	0.720001
Q61753	D-3-phosphoglycerate dehydrogenase	Phgdh	1.27821	0.354123	2.08528	0.00821718	+		23.523	23.3317	23.3757	23.1247	22.9739	23.0694	1.88	0.48	-0.809998	-0.519997
Q06185	ATP synthase subunit e, mitochondrial	Atp5i	0.913267	-0.130892	2.08467	0.00822858			20.8027	20.7576	20.7826	20.9451	20.8664	20.924	0.16	0.260002	0.0300026	-0.67
Q80WT5	Aftiphilin	Aftph	0.757146	-0.401356	2.08218	0.00827598	+		18.066	17.8445	18.0011	18.4256	18.2721	18.418	-1.69	0.0100002	0.289999	0.380001
Q80X50	Ubiquitin-associated protein 2-like	Ubap2l	0.75882	-0.39817	2.0803	0.00831195	+		18.262	18.0983	18.2578	18.6873	18.4833	18.6419	0	-1.03	0.630001	0.460001
O88935	Synapsin-1	Syn1	1.61439	0.690985	2.07904	0.00833599	+	+	17.2573	17.078	17.2979	16.5022	16.3124	16.7457	-0.459999	-1.53	0.459999	1.34
Q6PB93	Polypeptide N-acetylgalactosaminyltransferase 2	Galnt2	0.809757	-0.30444	2.0783	0.00835021	+		16.2144	16.3807	16.1871	16.5409	16.5573	16.5974	-0.950001	0.700001	-0.34	0.34
Q61183	Poly(A) polymerase alpha	Papola	0.572315	-0.80512	2.07775	0.0083609	+	-	17.3576	17.4616	16.92	18.0589	18.0352	18.0605	-0.910002	-0.200001	1.12	0.200001
P40237	CD82 antigen	Cd82	0.770566	-0.37601	2.07739	0.00836778	+		18.944	18.7626	19.0146	19.2458	19.2908	19.3127
Q8VEM1	E3 ubiquitin-protein ligase RNF130	Rnf130	0.798782	-0.324127	2.0754	0.00840622	+		16.5138	16.3145	16.3942	16.7109	16.6865	16.7974
Q80ZU0	ADP-ribosylation factor-like protein 5A	Arl5a	1.32185	0.402564	2.07466	0.00842046	+		16.5499	16.3896	16.6465	16.1286	16.062	16.1877	-2.14	1.17	-0.6	1.47
Q9R0U0	Serine/arginine-rich splicing factor 10	Srsf10	0.437618	-1.19225	2.0746	0.00842168	+	-	17.0911	16.5543	16.4019	17.6133	18.0029	18.0078	-0.830002	-0.34	1.03	0.32
Q920Q4	Vacuolar protein sorting-associated protein 16 homolog	Vps16	1.19124	0.252468	2.07233	0.00846588			19.9067	19.7632	19.903	19.6419	19.5646	19.609	-0.26	0.550001	-0.889999	0.26
Q9DCZ4	MICOS complex subunit Mic26	Apoo	1.20764	0.272196	2.07184	0.00847549	+		18.2145	18.2858	18.3583	17.9437	18.0233	18.0749	0.839998	-0.629999	0.209999	-0.209999
Q8R1X6	Spartin	Spg20	1.23772	0.307686	2.0683	0.00854486	+		18.9035	18.8824	18.9978	18.704	18.6348	18.5217	-1.38	1.22	-1.04	1.04
Q3U2S8	Voltage-gated hydrogen channel 1	Hvcn1	1.27754	0.353364	2.06772	0.00855618	+		19.9881	19.9811	20.0055	19.6453	19.7609	19.5083	-0.91	2.86	-0.209999	-1.88
Q6WVG3	BTB/POZ domain-containing protein KCTD12	Kctd12	0.654714	-0.611063	2.06529	0.00860416	+	-	24.001	23.6175	23.6358	24.3959	24.3749	24.3168	1.18	3.07	-1.18	-1.71
Q811S7	Upstream-binding protein 1	Ubp1	0.738906	-0.436537	2.05997	0.00871029	+		17.0106	16.8133	16.7897	17.2008	17.3209	17.4015	0.229999	-0.809999	-0.229999	0
Q64729	TGF-beta receptor type-1	Tgfbr1	0.78884	-0.342196	2.0582	0.0087459	+		19.0367	18.9285	18.9423	19.4363	19.2618	19.2361	-0.91	2.22	-0.0999985	0.0999985
Q99JI4	26S proteasome non-ATPase regulatory subunit 6	Psmd6	1.13754	0.185916	2.05815	0.0087468			20.0356	20.0285	20.0756	19.8988	19.7887	19.8944	-0.229999	0.209999	-0.229999	0.509998
Q80SY5	Pre-mRNA-splicing factor 38B	Prpf38b	0.659107	-0.601416	2.05782	0.00875348	+	-	17.1715	17.5264	17.1766	17.8477	17.8485	17.9826	-0.6	0.869999	-0.52	0.41
P70168	Importin subunit beta-1	Kpnb1	0.675456	-0.566067	2.05777	0.00875456	+	-	21.9834	21.6785	21.6322	22.4173	22.2917	22.2834	-0.0200005	0.0800018	-0.310001	0.16
P14231	Sodium/potassium-transporting ATPase subunit beta-2	Atp1b2	1.50939	0.593967	2.05634	0.00878341	+	+	18.7044	18.4658	18.4295	17.9612	17.7744	18.0821	3.21	-0.440001	-0.98	0.17
P63168	Dynein light chain 1, cytoplasmic	Dynll1	1.10771	0.147578	2.05467	0.00881715			20.7587	20.6642	20.6985	20.5574	20.5366	20.5847	0.68	-1.02	-0.68	0.920002
P0C7N9	Proteasome assembly chaperone 4	Psmg4	2.46709	1.30281	2.05441	0.00882244	+	+	15.636	15.9199	15.8934	14.3749	15.0125	14.1534
Q8BP47	Asparagine--tRNA ligase, cytoplasmic	Nars	0.913689	-0.130225	2.05283	0.00885469			21.8997	21.8198	21.8516	22.008	21.9597	21.9941	-0.219997	0.149998	-0.139999	0.34
P47941	Crk-like protein	Crkl	0.839986	-0.251563	2.05282	0.00885484			19.9724	19.9037	19.9986	20.275	20.1246	20.2298	-0.25	-0.580002	0.459999	0.43
Q8BH79	Anoctamin-10	Ano10	1.25075	0.322795	2.05236	0.0088643	+		18.0561	17.9894	18.1602	17.7972	17.7861	17.654	0.110001	-0.550001	0.120001	1.04
P70195	Proteasome subunit beta type-7	Psmb7	0.903846	-0.145851	2.05171	0.00887753			20.4391	20.5185	20.53	20.6514	20.654	20.6197	-0.32	0.369999	0.470001	0.0499992
Q9ES97	Reticulon-3	Rtn3	1.24924	0.321056	2.0515	0.00888178	+		21.7771	21.6926	21.9209	21.4593	21.4941	21.4741	1.5	-1.01	-0.220001	0.220001
P08003	Protein disulfide-isomerase A4	Pdia4	1.1579	0.211514	2.05129	0.00888605			21.6099	21.7023	21.5863	21.4746	21.3995	21.3899	0.610001	0.290001	-0.290001	-0.470001
P53986	Monocarboxylate transporter 1	Slc16a1	1.49514	0.580283	2.04925	0.00892787	+	+	17.4486	17.1317	17.4389	16.8867	16.6903	16.7014	0.349998	-0.34	-2.64	0.34
Q80WQ2	Protein VAC14 homolog	Vac14	1.25654	0.329459	2.04925	0.00892793	+		20.5316	20.4511	20.6263	20.2231	20.1181	20.2794	-0.74	1.34	-0.220001	0.220001
Q791T5	Mitochondrial carrier homolog 1	Mtch1	0.752923	-0.409425	2.04786	0.00895651	+		19.7413	19.6033	19.5316	20.1215	19.9189	20.0641	0.43	-0.780001	0.599998	-0.49
Q9DBG9	Tax1-binding protein 3	Tax1bp3	0.771474	-0.374311	2.04771	0.00895956	+		19.646	19.4247	19.4586	19.8951	19.8129	19.9442	0.700001	0.469999	-0.51	-0.68
Q62448	Eukaryotic translation initiation factor 4 gamma 2	Eif4g2	0.749505	-0.415991	2.04711	0.0089721	+		19.5442	19.3148	19.2838	19.8574	19.7719	19.7614	-0.120003	-0.77	0.210003	0.220001
Q8CIV8	Tubulin-specific chaperone E	Tbce	1.20381	0.267602	2.04495	0.00901685			16.6789	16.5245	16.5046	16.2851	16.3254	16.2947	-0.140001	-0.65	0.0999985	0.400002
Q64373	Bcl-2-like protein 1	Bcl2l1	1.35259	0.435724	2.04487	0.00901836	+		17.7056	17.885	18.0197	17.4206	17.4224	17.4601	-0.0100002	0.34	0.0100002	-2.24
Q9JJ28	Protein flightless-1 homolog	Flii	1.16484	0.22013	2.04464	0.00902329			18.7984	18.8238	18.9119	18.6847	18.5801	18.6088	-0.240002	1.16	0.0199986	-0.199999
Q921C5	Protein bicaudal D homolog 2	Bicd2	1.52638	0.610113	2.04286	0.00906024	+	+	17.1962	17.0884	17.4037	16.4611	16.6255	16.7714	0.43	-0.27	-0.730001	0.68
Q810B6	Rabankyrin-5	Ankfy1	0.735627	-0.442953	2.04282	0.00906098	+		20.1633	19.9481	19.8525	20.4073	20.4206	20.4648	-0.310001	0.679997	-0.690002	0.25
Q9ESP1	Stromal cell-derived factor 2-like protein 1	Sdf2l1	1.23184	0.300819	2.04269	0.0090638	+		19.7394	19.8651	19.6482	19.4633	19.4542	19.4327	-1.31	1.23	-0.619999	0.619999
P23198	Chromobox protein homolog 3	Cbx3	0.628388	-0.670273	2.04138	0.00909123	+	-	20.8256	21.1754	20.7081	21.5445	21.6097	21.5657	-0.470001	0	0	0.709999
Q571E4	N-acetylgalactosamine-6-sulfatase	Galns	0.634786	-0.655658	2.04085	0.00910228	+	-	16.2543	15.984	15.8566	16.7497	16.5401	16.7722	-1.04	4.74	1.04	-1.37	+
Q61136	Serine/threonine-protein kinase PRP4 homolog	Prpf4b	0.846299	-0.240761	2.04019	0.00911622			17.5764	17.4912	17.4075	17.7038	17.7522	17.7412	-0.9	-0.19	0.68	0.19
Q922Y1	UBX domain-containing protein 1	Ubxn1	1.18019	0.239015	2.03921	0.00913681			20.1523	20.0471	20.0977	19.914	19.8851	19.7809	-0.35	0.209999	0.490002	-0.210001
Q8CJ61	CKLF-like MARVEL transmembrane domain-containing protein 4	Cmtm4	0.764084	-0.388196	2.03277	0.00927318	+		18.3307	18.0978	18.1521	18.6401	18.6075	18.4976
Q62093	Serine/arginine-rich splicing factor 2	Srsf2	0.593613	-0.752405	2.0326	0.00927684	+	-	21.6366	21.7522	21.2272	22.316	22.2913	22.2659	-0.889999	0.350002	-0.34	0.68
Q91WK1	SPRY domain-containing protein 4	Spryd4	1.20682	0.271214	2.0296	0.00934111			17.2923	17.1582	17.253	17.0285	16.8852	16.9762	-0.240002	0.34	-0.59	0.130001
Q8K0C1	Importin-13	Ipo13	0.682223	-0.551686	2.02926	0.00934839	+	-	15.6435	15.453	15.3896	16.1006	15.8726	16.168	-0.51	0.290001	-0.309999	0.290001
P25911	Tyrosine-protein kinase Lyn	Lyn	0.688582	-0.538299	2.02856	0.00936356	+	-	21.2166	21.1327	21.2756	21.8701	21.5336	21.8361	0.15	4.59	-0.34	-0.15	+
Q9EPQ7	StAR-related lipid transfer protein 5	Stard5	1.26415	0.338168	2.02641	0.00941005	+		16.4219	16.4854	16.552	16.198	16.0258	16.2211	-1.22	1.81	-1.29	1.41
Q9Z110	Delta-1-pyrroline-5-carboxylate synthase	Aldh18a1	1.32372	0.404599	2.02554	0.00942898	+		19.0504	18.8399	18.9057	18.6471	18.476	18.4592	-0.68	-0.779999	1.31	0.68
Q3UGP9	Leucine-rich repeat-containing protein 58	Lrrc58	1.30985	0.389399	2.0226	0.00949292	+		15.9219	15.8499	15.9311	15.511	15.3746	15.6492	-1.02	-0.66	0.360001	0.799999
Q80YQ8	Protein RMD5 homolog A	Rmnd5a	0.717767	-0.478412	2.02141	0.00951905	+		15.8907	15.8492	15.5921	16.1888	16.3334	16.245	-1.53	0.870001	0.540001	1.06
Q8R050	Eukaryotic peptide chain release factor GTP-binding subunit ERF3A	Gspt1	0.782375	-0.354067	2.0207	0.00953455	+		20.6659	20.4887	20.502	20.9298	20.8102	20.9787	-0.229999	0	-0.100002	0.48
Q9ER38	Torsin-3A	Tor3a	1.61165	0.688537	2.01843	0.0095845	+	+	17.6973	17.3785	17.2552	16.888	16.702	16.6754	1	2.85	-1.28	-1
Q69ZF3	Non-lysosomal glucosylceramidase	Gba2	1.2258	0.293725	2.0179	0.00959612	+		16.4867	16.413	16.2781	16.129	16.0907	16.0769	-0.379999	0.639999	-2.41	0.379999
Q99JR8	SWI/SNF-related matrix-associated actin-dependent regulator of chromatin subfamily D member 2	Smarcd2	0.71582	-0.48233	2.01789	0.00959654	+		16.6722	16.7951	16.4862	17.0338	17.2059	17.1608	-3.31	5.65	3.05	-3.88	+
P97765	WW domain-binding protein 2	Wbp2	1.39434	0.479588	2.01527	0.00965441	+		18.0146	18.1876	18.3699	17.6954	17.7067	17.7313	-0.229999	-0.33	0.459999	0.229999
Q9WTL7	Acyl-protein thioesterase 2	Lypla2	1.15075	0.202577	2.01317	0.00970132			21.2941	21.2394	21.3439	21.095	21.033	21.1417	-0.0200005	0.43	-0.24	0.0200005
P03930	ATP synthase protein 8	Mtatp8	1.75754	0.813561	2.01206	0.00972619	+	+	18.1018	18.3681	18.1711	17.6854	17.1477	17.3672
Q8BH04	Phosphoenolpyruvate carboxykinase [GTP], mitochondrial	Pck2	0.846656	-0.240153	2.01156	0.00973726			20.5843	20.49	20.5313	20.8279	20.688	20.8102	0.77	1.21	-0.75	-1.02
Q8BTI8	Serine/arginine repetitive matrix protein 2	Srrm2	0.836862	-0.256939	2.01112	0.00974727			18.3239	18.4182	18.2373	18.5466	18.6002	18.6035	-0.389999	-1.43	0.919998	0.389999
Q91XA2	Golgi membrane protein 1	Golm1	0.556589	-0.845317	2.00919	0.0097906	+	-	17.9387	18.0852	17.5051	18.5851	18.7094	18.7704	-0.0100002	2.21	0.0100002	-1.22
Q3UHC2	Leucine-rich repeat serine/threonine-protein kinase 1	Lrrk1	0.717699	-0.47855	2.00885	0.00979828	+		17.085	16.9642	16.8212	17.5442	17.3053	17.4565
A3KGB4	TBC1 domain family member 8B	Tbc1d8b	1.40002	0.485442	2.00757	0.00982728	+		16.1749	16.1995	16.46	15.8946	15.7255	15.758
Q9R0E1	Procollagen-lysine,2-oxoglutarate 5-dioxygenase 3	Plod3	1.19817	0.260832	2.00747	0.00982942			19.3664	19.3016	19.4274	19.1541	19.0185	19.1404	-0.279999	1.87	-1.06	0.279999
P47713	Cytosolic phospholipase A2	Pla2g4a	0.76254	-0.391116	2.00667	0.00984756	+		19.3563	19.1246	19.1005	19.6131	19.6009	19.5406	-5.65	6.23	-5.56	4.37	+
Q9WUN2	Serine/threonine-protein kinase TBK1	Tbk1	1.61598	0.692411	2.0065	0.00985148	+	+	17.4555	17.3813	17.6412	16.8623	16.5537	16.9847	0.129999	1.08	-0.129999	-1.31
P49312	Heterogeneous nuclear ribonucleoprotein A1	Hnrnpa1	0.735815	-0.442585	2.00633	0.00985525	+		21.8766	22.0223	21.7991	22.2329	22.3206	22.4721	0.209999	-0.760002	-0.209999	0.5
Q00493	Carboxypeptidase E	Cpe	1.33941	0.421599	2.00599	0.00986311	+		20.3593	20.1717	20.107	19.8223	19.6915	19.8594	2.15	-0.719999	0.0400009	-0.0400009
Q80UG5	Septin-9	2020-09-09	1.36595	0.449909	2.00384	0.00991194	+		18.8537	18.8057	19.1028	18.5175	18.4099	18.4851
Q8BTS4	Nuclear pore complex protein Nup54	Nup54	0.76554	-0.38545	2.00145	0.0099666	+		17.8717	18.0594	17.797	18.3518	18.2827	18.25	-0.559999	0.16	0.57	-0.139999
Q8CBY8	Dynactin subunit 4	Dctn4	1.16835	0.224478	2.00066	0.00998485			18.9957	19.0504	19.0914	18.8998	18.7678	18.7965	0.449999	-0.639999	-0.449999	0.589998
Q924T2	28S ribosomal protein S2, mitochondrial	Mrps2	1.3206	0.401191	2.00026	0.00999395	+		15.7318	15.4992	15.4997	15.2263	15.097	15.2038	0.280001	-0.700001	0.280001	0.200001
O08582	GTP-binding protein 1	Gtpbp1	0.858703	-0.219769	2.00008	0.0099981			18.9877	18.854	18.8593	19.1299	19.1474	19.0831	-0.42	-0.48	0.690001	0.42
P62075	Mitochondrial import inner membrane translocase subunit Tim13	Timm13	1.19738	0.259883	1.99918	0.0100188			20.306	20.2454	20.2875	20.124	19.989	19.9463	0.4	-0.950001	0.529999	-0.35
Q8R5F3	O-acetyl-ADP-ribose deacetylase 1	Oard1	0.845467	-0.242179	1.99918	0.0100189			17.4446	17.4603	17.4887	17.6271	17.6912	17.8019	-2.64	1.92	0.769999	-0.769999
Q8K1B8	Fermitin family homolog 3	Fermt3	0.763912	-0.388522	1.99808	0.0100443	+		23.0715	22.9222	22.7835	23.3034	23.2954	23.3439	-5.3	8.25	1.82	-1.82	+
Q6A068	Cell division cycle 5-like protein	Cdc5l	0.635358	-0.654357	1.99543	0.0101059	+	-	17.6579	17.597	17.2658	18.0131	18.2327	18.2379	-0.639999	-0.639999	0.540001	0.25
Q8BKE6	Cytochrome P450 20A1	Cyp20a1	1.35102	0.434046	1.99479	0.0101207	+		18.5097	18.3538	18.6325	18.1593	18.0417	17.9928	1	0.0500011	-1.59	0.0400009
Q9QY36	N-alpha-acetyltransferase 10	Naa10	0.82497	-0.277587	1.99466	0.0101237			17.5699	17.5318	17.3907	17.8273	17.7433	17.7546	-0.51	-0.279999	0.84	0.849998
Q8BSY0	Aspartyl/asparaginyl beta-hydroxylase	Asph	1.22522	0.293037	1.99313	0.0101595	+		21.4755	21.5098	21.6686	21.3011	21.2201	21.2536	0.719999	2.61	-0.719999	-1.77
P28663	Beta-soluble NSF attachment protein	Napb	3.91003	1.96718	1.99312	0.0101598	+	+	16.3304	16.1117	16.5699	13.575	14.6066	14.9289	-3.03	-0.240002	2.03	0.240002
P70318	Nucleolysin TIAR	Tial1	0.714375	-0.485247	1.99205	0.0101848	+		18.6965	18.9239	18.5639	19.191	19.2371	19.2118	-0.24	-0.200001	0.0900002	0.370001
P14152	Malate dehydrogenase, cytoplasmic	Mdh1	0.860748	-0.216337	1.99165	0.0101941			24.0845	24.0331	23.9472	24.2269	24.2011	24.2858	-0.27	0.18	-0.0599976	0.0599976
Q8K0D0	Cyclin-dependent kinase 17	Cdk17	1.33434	0.416131	1.99144	0.010199	+		15.0532	14.9065	15.0194	14.7067	14.5911	14.4329	0.740002	-2.27	-0.26	0.26
Q60668	Heterogeneous nuclear ribonucleoprotein D0	Hnrnpd	0.559173	-0.838634	1.9899	0.0102354	+	-	22.6376	22.8031	22.2035	23.3051	23.4296	23.4253	0.110001	-0.619999	-0.0699997	0.16
O08539	Myc box-dependent-interacting protein 1	Bin1	0.771598	-0.374079	1.9893	0.0102494	+		23.8997	23.6675	23.7261	24.2159	24.068	24.1316	-1.8	2.19	-0.98	0.98
Q8BG67	Protein EFR3 homolog A	Efr3a	0.701286	-0.511925	1.98768	0.0102878	+	-	16.2897	15.9578	16.0398	16.5063	16.6487	16.6682	-1.76	2.75	-1.82	1.46
Q9WV55	Vesicle-associated membrane protein-associated protein A	Vapa	0.933578	-0.0991573	1.98634	0.0103195			22.2241	22.2703	22.2075	22.3514	22.3138	22.3342	0.0699997	-0.0699997	-1.24	0.139999
A2AB59	Rho GTPase-activating protein 27	Arhgap27	0.787238	-0.345129	1.98582	0.010332	+		19.9836	19.8303	19.733	20.1624	20.2317	20.1882	-0.67	3.94	-2.07	0.559999	+
Q9Z0G0	PDZ domain-containing protein GIPC1	Gipc1	1.35386	0.437077	1.98558	0.0103376	+		16.5864	16.7614	16.8998	16.3071	16.2609	16.3683	0.92	-0.92	-1.74	1.18
Q6IRU5	Clathrin light chain B	Cltb	0.839199	-0.252914	1.98508	0.0103494			20.0134	20.0706	19.8884	20.2647	20.2181	20.2484	-0.200001	1.01	-1.24	0.360001
Q9D8X2	Coiled-coil domain-containing protein 124	Ccdc124	0.776653	-0.364658	1.98476	0.010357	+		18.1845	18.0525	18.0779	18.5159	18.3338	18.5591	-0.389999	-0.690001	0.35	0.43
Q58A65	C-Jun-amino-terminal kinase-interacting protein 4	Spag9	1.19683	0.259219	1.98395	0.0103764			18.6285	18.6643	18.7721	18.409	18.501	18.3773	0.59	-0.66	-0.790001	0.82
Q99N95	39S ribosomal protein L3, mitochondrial	Mrpl3	1.39371	0.478934	1.98325	0.0103933	+		16.3492	16.3554	16.4666	16.0891	15.7508	15.8945	0.280001	-0.35	0.129999	-0.0100002
Q9EP89	Serine beta-lactamase-like protein LACTB, mitochondrial	Lactb	0.567644	-0.816942	1.98252	0.0104107	+	-	18.6141	18.221	18.1825	19.3415	18.9457	19.1812	0.92	1.36	-0.92	-0.969999
Q9CSU0	Regulation of nuclear pre-mRNA domain-containing protein 1B	Rprd1b	0.722102	-0.469726	1.98225	0.0104171	+		18.4387	18.4582	18.1426	18.7864	18.8262	18.8361	-0.92	0.15	0.759998	-0.34
P04202	Transforming growth factor beta-1	Tgfb1	0.669342	-0.579184	1.98068	0.0104548	+	-	17.139	16.9298	17.0063	17.6336	17.3975	17.7814	-1.54	1.21	2.42	-1.68
Q9JII5	DAZ-associated protein 1	Dazap1	0.704676	-0.504967	1.97553	0.0105797	+	-	19.5089	19.4176	19.1471	19.8139	19.8781	19.8966	-0.669998	-0.199997	0.699997	0.199997
Q8K209	Adhesion G-protein coupled receptor G1	Adgrg1	0.660169	-0.599094	1.97536	0.0105837	+	-	17.3398	17.14	17.5891	17.9111	17.9972	17.9578
Q8BZL1	Sialidase-4	Neu4	0.429039	-1.22082	1.97466	0.0106008	+	-	16.6635	16.1359	15.7577	17.4031	17.3024	17.514	-1.16	0.0900002	-0.41	2
Q9DC63	F-box only protein 3	Fbxo3	1.13177	0.178583	1.97402	0.0106164			15.7395	15.7517	15.695	15.5948	15.48	15.5757	-0.949999	-1.63	-0.0199986	1.37
Q9CRT8	Exportin-T	Xpot	0.679694	-0.557043	1.97308	0.0106395	+	-	17.4483	17.1282	17.077	17.8568	17.7344	17.7335	-0.6	0.65	-1.33	0.700001
Q9CZP5	Mitochondrial chaperone BCS1	Bcs1l	0.804769	-0.313354	1.97184	0.0106699	+		16.7065	16.6454	16.5346	17.0184	16.8543	16.9538	0.0299988	-0.0299988	0.16	-0.0799999
Q8BW75	Amine oxidase [flavin-containing] B	Maob	1.58011	0.660029	1.97161	0.0106754	+	+	18.1043	17.6757	17.6723	17.2013	17.1648	17.1062	3.25	-1.41	0.869999	-1.07
Q9CQS8	Protein transport protein Sec61 subunit beta	Sec61b	0.882218	-0.180793	1.96919	0.0107351			20.4259	20.4166	20.5205	20.6598	20.6554	20.5902	0.41	-0.610001	-0.91	-0.110001
Q61285	ATP-binding cassette sub-family D member 2	Abcd2	2.41698	1.2732	1.9685	0.0107522	+	+	15.7725	15.7931	15.9479	14.7187	14.9483	14.0269	2.77	1.14	-1.14	-6.51	+
O89079	Coatomer subunit epsilon	Cope	1.18652	0.246733	1.96782	0.0107691			19.3487	19.2252	19.3963	19.0915	19.0372	19.1013	-0.079998	0.079998	-0.450001	0.25
Q6KCD5	Nipped-B-like protein	Nipbl	0.622276	-0.684373	1.96746	0.0107781	+	-	15.5373	15.5622	15.1209	16.1412	16.1429	15.9894	-0.940001	-0.450001	1.08	0.17
Q9D0L7	Armadillo repeat-containing protein 10	Armc10	0.741143	-0.432175	1.96706	0.010788	+		17.9899	17.776	17.8247	18.3817	18.1553	18.3502	0.0900002	0.560001	1.02	-0.77
Q9Z2U1	Proteasome subunit alpha type-5	Psma5	1.10308	0.141532	1.96668	0.0107975			21.7794	21.8103	21.8717	21.7103	21.6674	21.659	-0.389999	0.150002	-0.100002	0.420002
Q9JIF7	Coatomer subunit beta	Copb1	1.16777	0.22376	1.96658	0.0108			20.1194	20.1412	20.2669	19.9658	19.9148	19.9755	0.0200005	-0.0300026	-0.139999	0.0600014
P46664	Adenylosuccinate synthetase isozyme 2	Adss	0.856573	-0.223351	1.96507	0.0108375			19.6174	19.483	19.6315	19.8081	19.7716	19.8222	-0.719999	-0.0600014	0.220001	0.369999
A2AJ88	Patatin-like phospholipase domain-containing protein 7	Pnpla7	1.27806	0.353954	1.96244	0.0109034	+		17.0908	17.217	17.2125	16.9331	16.8245	16.7008	1.3	2.36	-2.16	-1.48
Q91YL3	Uridine-cytidine kinase-like 1	Uckl1	0.7886	-0.342634	1.96232	0.0109065	+		16.3123	16.1458	16.3159	16.6457	16.6588	16.4974	0.469999	-0.629999	-0.83	0.73
Q921Q3	Chitobiosyldiphosphodolichol beta-mannosyltransferase	Alg1	1.35557	0.438903	1.96224	0.0109085	+		16.5688	16.4533	16.6883	16.2715	16.0508	16.0714	-0.369999	0.539999	-0.51	0.389999
P10518	Delta-aminolevulinic acid dehydratase	Alad	1.48578	0.571222	1.96132	0.0109316	+	+	17.6115	17.6613	17.6967	16.9494	16.9716	17.3347	0.119999	-0.859999	-0.799999	1.15
Q62189	U1 small nuclear ribonucleoprotein A	Snrpa	0.62214	-0.68469	1.95822	0.0110099	+	-	20.0096	20.1919	19.7343	20.5495	20.6344	20.806
P47758	Signal recognition particle receptor subunit beta	Srprb	1.18509	0.244994	1.95694	0.0110424			18.6192	18.7716	18.7352	18.4425	18.5225	18.4261
Q91VE0	Long-chain fatty acid transport protein 4	Slc27a4	1.23281	0.301952	1.95681	0.0110456	+		18.1453	17.9955	18.1577	17.8432	17.7118	17.8375	-0.390001	-0.68	0.390001	0.910002
Q8K215	LYR motif-containing protein 4	Lyrm4	1.12971	0.175955	1.9556	0.0110764			16.8427	16.8389	16.8603	16.7198	16.6997	16.5946	1.26	-0.360001	0.360001	-0.52
P57780	Alpha-actinin-4	Actn4	0.771324	-0.374592	1.95482	0.0110962	+		21.2763	21.3326	21.3177	21.7134	21.5286	21.8084	0.24	-4.07	-0.24	0.720001	+
Q9JMH6	Thioredoxin reductase 1, cytoplasmic	Txnrd1	1.70259	0.767735	1.95451	0.0111044	+	+	20.3898	20.2823	20.7113	19.8195	19.4664	19.7943	-0.849998	-0.32	1	0.32
Q9R171	Cerebellin-1	Cbln1	0.153064	-2.7078	1.95436	0.0111081	+	-	15.9158	17.7351	17.6952	19.6688	19.9729	19.8279	-0.720001	3	0.0300007	-0.110001
P63038	60 kDa heat shock protein, mitochondrial	Hspd1	1.05333	0.0749582	1.95428	0.0111101			22.4424	22.4487	22.4909	22.3829	22.375	22.399	0.369999	-0.18	0.169998	-0.200001
Q8C0E3	Tripartite motif-containing protein 47	Trim47	0.934921	-0.097084	1.9533	0.0111351			18.1271	18.0729	18.1368	18.2248	18.1943	18.209	2.54	2.76	-2.94	-2.88
Q8CD10	Calcium uptake protein 2, mitochondrial	Micu2	0.832718	-0.2641	1.95243	0.0111576			14.6936	14.6192	14.7013	14.9818	14.995	14.8295	0.26	-0.16	-0.65	-0.0900002
Q9EP69	Phosphatidylinositide phosphatase SAC1	Sacm1l	1.16963	0.22605	1.95219	0.0111638			20.6055	20.6866	20.7729	20.4366	20.4894	20.4608	-0.200001	0.310001	0.560001	-0.360001
O88851	Putative hydrolase RBBP9	Rbbp9	0.659478	-0.600604	1.94952	0.0112326	+	-	20.873	20.4907	20.4618	21.2596	21.181	21.1867	1.12	-1.25	-0.450001	0.450001
P28659	CUGBP Elav-like family member 1	Celf1	0.754134	-0.407107	1.94903	0.0112453	+		16.042	16.1519	16.0535	16.6496	16.3621	16.457	-0.77	-0.889999	1.15	0.610001
Q9Z2D6	Methyl-CpG-binding protein 2	Mecp2	1.28781	0.364916	1.94901	0.0112458	+		18.9922	19.0721	18.7971	18.5901	18.5759	18.6006	-0.0499992	-0.0299988	0.73	-0.0400009
Q8VDM6	Heterogeneous nuclear ribonucleoprotein U-like protein 1	Hnrnpul1	0.66095	-0.597386	1.94156	0.0114404	+	-	20.7215	20.699	20.3089	21.1958	21.142	21.1837	-0.620003	0.75	0.5	-0.59
O35954	Membrane-associated phosphatidylinositol transfer protein 1	Pitpnm1	1.23045	0.29919	1.94012	0.0114783	+		17.3827	17.226	17.1611	16.9808	16.9276	16.9638	-0.58	-0.1	0.1	0.83
Q8CFE2	Histone PARylation factor 1	Hpf1	0.774625	-0.36843	1.9398	0.0114868	+		17.1444	17.3106	17.0295	17.5415	17.5514	17.4969
Q9WUD1	STIP1 homology and U box-containing protein 1	Stub1	1.51804	0.602212	1.93967	0.0114902	+	+	17.3369	17.1902	17.4482	16.7392	16.5181	16.9115	0.0100002	-0.359999	0.389999	-0.119999
Q8BYA0	Tubulin-specific chaperone D	Tbcd	1.39621	0.481518	1.93929	0.0115004	+		18.7707	18.6518	18.9408	18.1678	18.3645	18.3864	-1.16	0.129999	-0.129999	0.889999
P51807	Dynein light chain Tctex-type 1	Dynlt1	0.874757	-0.193045	1.93915	0.0115041			17.5234	17.522	17.4513	17.6242	17.7499	17.7018	-0.16	-0.68	-0.73	0.679998
Q6NZN0	RNA-binding protein 26	Rbm26	0.616751	-0.697239	1.93892	0.01151	+	-	17.117	17.3053	16.8306	17.7034	17.9344	17.7069	0.0400009	-0.969999	-0.0400009	0.290001
Q8VEK3	Heterogeneous nuclear ribonucleoprotein U	Hnrnpu	0.61323	-0.7055	1.93867	0.0115168	+	-	21.5366	21.6453	21.1604	22.0298	22.1957	22.2333	-0.0699997	-0.279999	0.310001	0.189999
Q9Z0R6	Intersectin-2	Itsn2	0.824188	-0.278955	1.93751	0.0115475			18.8973	18.7992	18.876	19.2474	19.0895	19.0725	-1.99	2.65	-0.0200005	0.0200005
Q9CQI6	Coactosin-like protein	Cotl1	1.38644	0.471387	1.93697	0.011562	+		26.2157	26.1234	26.46	25.8651	25.7431	25.7767	-0.439999	1.48	0.389999	-0.389999
Q8VE88	Protein FAM114A2	Fam114a2	0.829265	-0.270095	1.93651	0.0115742			18.8727	18.7042	18.884	19.0595	19.0862	19.1255	-0.629999	0.229999	0.6	-0.0499992
Q62376	U1 small nuclear ribonucleoprotein 70 kDa	Snrnp70	0.557145	-0.843875	1.93625	0.0115812	+	-	20.101	19.4707	19.6107	20.5634	20.5872	20.5634	-0.0699997	0.0499992	-0.139999	0.0699997
Q62406	Interleukin-1 receptor-associated kinase 1	Irak1	0.404276	-1.30659	1.93569	0.011596	+	-	19.8495	18.9357	19.0136	20.5823	20.6492	20.487
Q8BVQ5	Protein phosphatase methylesterase 1	Ppme1	1.27033	0.345201	1.93414	0.0116374	+		19.2811	19.0341	19.2368	18.87	18.8046	18.8418	0.0199986	-1.24	0.26	0.120001
Q8VCF0	Mitochondrial antiviral-signaling protein	Mavs	0.542658	-0.881886	1.9341	0.0116387	+	-	19.0767	18.4915	18.5439	19.7178	19.472	19.568	2.8	-0.969999	-2.08	0.969999
P61979	Heterogeneous nuclear ribonucleoprotein K	Hnrnpk	0.700482	-0.51358	1.93355	0.0116533	+	-	23.4587	23.3243	23.0628	23.7775	23.8001	23.8089
Q99JY0	Trifunctional enzyme subunit beta, mitochondrial	Hadhb	0.89772	-0.155663	1.93264	0.0116777			22.4216	22.3535	22.4461	22.6034	22.528	22.5568	1.28	0.200001	-0.84	-0.200001
Q8JZQ9	Eukaryotic translation initiation factor 3 subunit B	Eif3b	1.14199	0.191554	1.93217	0.0116903			20.9375	20.8768	20.9385	20.8018	20.6996	20.6767	-0.549999	-0.449997	0.379997	0.629997
Q9DAZ9	Abscission/NoCut checkpoint regulator	Zfyve19	0.852644	-0.229985	1.93144	0.01171			17.3993	17.2776	17.3673	17.6084	17.5034	17.6223
Q7TNC4	Putative RNA-binding protein Luc7-like 2	Luc7l2	0.779092	-0.360133	1.93124	0.0117156	+		19.6095	19.7971	19.5855	19.9492	20.1115	20.0118	0.1	0.129999	-0.32	-0.119999
Q9CWG9	Biogenesis of lysosome-related organelles complex 1 subunit 2	Bloc1s2	1.38439	0.469255	1.92986	0.0117527	+		19.7066	19.6764	19.9065	19.4477	19.1878	19.2462	0.220001	0.809999	-0.67	-2.13
Q80VP1	Epsin-1	Epn1	0.699569	-0.515462	1.92939	0.0117655	+	-	19.3366	19.1339	19.5027	19.9378	19.7867	19.7951	0.710001	-0.599998	-0.92	0.719999
P52196	Thiosulfate sulfurtransferase	Tst	2.0083	1.00597	1.92916	0.0117716	+	+	18.0769	17.6395	18.3277	16.8048	17.1812	17.0401	3.44	-0.560001	0.560001	-1.86	+
P51829	Adenylate cyclase type 7	Adcy7	1.65651	0.728149	1.92662	0.0118408	+	+	16.3685	16.6463	16.8046	15.6805	16.0457	15.9089	0.779999	-0.719999	0.719999	-0.99
Q91WC9	Sn1-specific diacylglycerol lipase beta	Daglb	1.22931	0.297846	1.92581	0.0118628	+		21.3587	21.1468	21.1935	20.9232	20.978	20.9043	0.779999	4.57	-2.55	-0.779999	+
Q6PCP5	Mitochondrial fission factor	Mff	0.715929	-0.482111	1.92397	0.0119132	+		16.5428	16.7708	16.6812	17.0903	17.0312	17.3197	1.54	-4.68	-1.06	1.06	+
Q91WV0	Protein Dr1	Dr1	0.817967	-0.289885	1.92396	0.0119134	+		18.7891	18.9161	18.7467	19.1777	19.0312	19.1128	-0.300001	-0.0900002	0.0900002	1.15
Q8BRN9	Coiled-coil and C2 domain-containing protein 1B	Cc2d1b	1.1799	0.23867	1.92103	0.0119943			18.2709	18.3679	18.4542	18.1444	18.0991	18.1335	-1.62	2.7	-2.93	1.93
Q923B0	Gamma-glutamylaminecyclotransferase	Ggact	1.38062	0.465321	1.92091	0.0119975	+		16.2815	16.5578	16.6161	15.9686	16.0331	16.0578	1.04	0.959999	-0.879999	-1.9
Q9ERD6	Ras-specific guanine nucleotide-releasing factor RalGPS2	Ralgps2	0.714574	-0.484844	1.91859	0.0120617	+		16.425	16.1071	16.283	16.8711	16.6558	16.7426
Q8BUN5	Mothers against decapentaplegic homolog 3	Smad3	0.712002	-0.490047	1.91847	0.0120651	+		17.3572	17.1992	17.1148	17.7849	17.8159	17.5405
Q9EPE9	Manganese-transporting ATPase 13A1	Atp13a1	1.20541	0.269522	1.91747	0.0120928			18.999	19.0719	19.1254	18.8889	18.7183	18.7805	-0.35	0.48	-0.34	-0.169998
Q8VHX6	Filamin-C	Flnc	1.31349	0.393406	1.91673	0.0121134	+		17.9971	17.9426	18.039	17.5532	17.766	17.4793	7.18	-3.2	2.6	-2.6	+
P21107	Tropomyosin alpha-3 chain	Tpm3	0.625784	-0.676263	1.91577	0.0121403	+	-	25.2337	24.7662	24.8109	25.5776	25.5607	25.7013	2.5	4.61	-2.5	-3.45	+
Q3V3R1	Monofunctional C1-tetrahydrofolate synthase, mitochondrial	Mthfd1l	1.26822	0.342808	1.91539	0.0121509	+		18.6147	18.428	18.6754	18.2682	18.1807	18.2409	-1	0.389999	0.0900002	-0.0900002
Q9CQ79	Thioredoxin domain-containing protein 9	Txndc9	1.09839	0.135394	1.91484	0.0121665			17.3788	17.3295	17.377	17.2573	17.2484	17.1734	-0.709999	-0.25	0.26	0.6
Q8VHN8	Protein syndesmos	Nudt16l1	0.664151	-0.590417	1.91383	0.0121946	+	-	18.9511	18.6189	18.5101	19.277	19.3375	19.2368	-0.200001	0.0799999	-0.4	1.06
Q9DCZ1	GMP reductase 1	Gmpr	0.803239	-0.316098	1.9127	0.0122263	+		21.8767	21.6875	21.646	22.0847	22.0339	22.0399	-0.84	1.77	-0.6	0.5
Q8BWW4	La-related protein 4	Larp4	1.14834	0.19955	1.91266	0.0122275			17.2624	17.2049	17.1478	17.057	16.9471	17.0123	1.17	-1.28	-0.389999	0.48
Q5SSH7	Zinc finger ZZ-type and EF-hand domain-containing protein 1	Zzef1	1.20108	0.264334	1.91149	0.0122607			16.9192	16.9167	16.981	16.7747	16.6724	16.5767	-2.15	0.869999	-1.08	2.13
Q922Q1	Mitochondrial amidoxime reducing component 2	2020-03-02	0.759151	-0.397542	1.90967	0.0123121	+		21.6386	21.4277	21.3509	21.9141	21.8876	21.8081
Q8BMK4	Cytoskeleton-associated protein 4	Ckap4	0.808163	-0.307282	1.90773	0.0123671	+		19.1706	19.1857	19.3596	19.5611	19.601	19.4757	0.27	-0.27	0.599998	-0.43
Q9Z0R4	Intersectin-1	Itsn1	0.700901	-0.512718	1.90685	0.0123922	+	-	14.8792	14.7704	15.0941	15.5242	15.2896	15.468	0.5	-0.32	0.32	-0.439999
Q01730	Ras suppressor protein 1	Rsu1	0.843896	-0.244863	1.90567	0.012426			22.2479	22.1297	22.187	22.5076	22.4401	22.3514	0.290001	0.210001	-0.980001	-0.210001
Q8BMI3	ADP-ribosylation factor-binding protein GGA3	Gga3	1.18698	0.247295	1.90426	0.0124663			17.4502	17.3848	17.4877	17.2795	17.1108	17.1904	-2.02	1.29	-1.29	1.44
P60904	DnaJ homolog subfamily C member 5	Dnajc5	1.38098	0.465688	1.90395	0.0124753	+		18.6658	18.4786	18.8453	18.2122	18.1569	18.2236	0.6	-0.6	-0.93	1.38
P58749	Transmembrane 6 superfamily member 1	Tm6sf1	0.277248	-1.85075	1.90259	0.0125145	+	-	17.4709	17.271	17.1853	19.5777	18.3185	19.5833
Q9DB05	Alpha-soluble NSF attachment protein	Napa	1.19959	0.262542	1.90243	0.0125189			21.0369	20.8287	20.9144	20.6781	20.6531	20.6611	0.0400009	0.5	-0.470001	-0.32
Q8R310	Transmembrane and coiled-coil domains protein 3	Tmcc3	0.816404	-0.292645	1.90134	0.0125505	+		16.9794	16.7709	16.8864	17.23	17.1231	17.1615	1.82	-1.93	-3.69	3.87	+
A6H5Y3	Methionine synthase	Mtr	0.696552	-0.521696	1.89953	0.0126028	+	-	19.7684	19.3612	19.4876	20.0516	20.0894	20.0413	-0.24	3.12	0.24	-1
Q921Z5	Tumor necrosis factor alpha-induced protein 8	Tnfaip8	0.84681	-0.23989	1.89842	0.0126351			19.4833	19.4192	19.6003	19.75	19.7074	19.7651	0.560001	0.93	-2.82	-1.56
Q8VI36	Paxillin	Pxn	0.741226	-0.432014	1.89835	0.0126373	+		19.3419	19.3665	19.214	19.6702	19.6327	19.9154	-0.17	1.07	-1.49	0.17
P19973	Lymphocyte-specific protein 1	Lsp1	1.23972	0.31001	1.89818	0.0126421	+		23.0297	22.8474	22.9086	22.6395	22.5265	22.6897	-2.05	7.38	0.27	-0.27	+
P58044	Isopentenyl-diphosphate Delta-isomerase 1	Idi1	1.60155	0.679469	1.89728	0.0126684	+	+	16.5175	16.8369	16.8948	15.8601	16.1514	16.1994	4.34	-3.94	-3.75	4.14	+
Q9D1P0	39S ribosomal protein L13, mitochondrial	Mrpl13	1.19799	0.26061	1.89682	0.0126818			16.0987	16.0848	16.0895	15.7971	15.7463	15.9478	0.57	-0.530001	0.57	-0.610001
Q8CGA0	Protein phosphatase 1F	Ppm1f	1.26526	0.339431	1.89621	0.0126997	+		20.173	20.0439	20.1797	19.8937	19.8146	19.6699	0.49	-0.1	-0.74	0.0200005
Q9WV92	Band 4.1-like protein 3	Epb41l3	0.821513	-0.283644	1.89276	0.012801			21.6057	21.4684	21.4688	21.7187	21.8842	21.7908	-3.72	-0.719999	0.719999	2.02	+
Q9CX00	IST1 homolog	Ist1	1.37113	0.455364	1.89098	0.0128535	+		18.7091	18.4002	18.6785	18.2186	18.1222	18.0808	0.129999	-0.129999	-0.51	0.48
Q5SFM8	RNA-binding protein 27	Rbm27	0.698871	-0.516901	1.8901	0.0128796	+	-	16.2796	16.0751	15.9887	16.7075	16.7243	16.4624	-0.389999	0.1	0.229999	0.0200005
Q8BYW9	EGF domain-specific O-linked N-acetylglucosamine transferase	Eogt	1.10487	0.143874	1.88936	0.0129014			16.3938	16.3829	16.3406	16.2865	16.2094	16.1898	-0.33	0.210001	0.16	-0.210001
Q6PGL7	WASH complex subunit FAM21	Fam21	1.16915	0.225464	1.88848	0.0129276			19.3106	19.2471	19.2724	19.0977	18.9524	19.1035	0.0900002	0.379999	-1.09	0.17
Q9ES00	Ubiquitin conjugation factor E4 B	Ube4b	1.14367	0.193672	1.88218	0.0131165			17.1307	17.1266	17.1557	16.8696	16.9384	17.0239	-0.940001	-0.380001	0.84	0.380001
P55194	SH3 domain-binding protein 1	Sh3bp1	0.851873	-0.23129	1.88084	0.0131572			21.0359	20.9123	20.8959	21.2249	21.195	21.1182	-0.42	6.8	0.299999	-1.27	+
P58742	Aladin	Aaas	0.76072	-0.394563	1.87743	0.0132607	+		16.2656	16.2091	15.976	16.5769	16.4884	16.5691	-0.57	0.0300007	0.49	-0.0300007
Q9DCM2	Glutathione S-transferase kappa 1	Gstk1	1.08246	0.114312	1.87689	0.0132774			18.4836	18.5685	18.5053	18.3871	18.4119	18.4155	2.51	-1.33	0.15	-0.15
Q07813	Apoptosis regulator BAX	Bax	1.36141	0.445103	1.87456	0.0133486	+		20.3534	20.1254	20.4846	19.8712	19.867	19.89	0.33	-0.26	0.24	-0.299999
Q9D0L8	mRNA cap guanine-N7 methyltransferase	Rnmt	0.792182	-0.336096	1.86873	0.013529	+		18.858	18.9197	18.6902	19.1344	19.2381	19.1037	-0.5	0.250002	0.650002	0.0799999
P14824	Annexin A6	Anxa6	1.23472	0.304188	1.86677	0.0135903	+		22.4222	22.2046	22.3192	22.0696	21.9465	22.0173	1.13	0.779999	-1.02	-0.779999
Q9D8I2	P2Y purinoceptor 13	P2yr13	0.81019	-0.303668	1.86644	0.0136006	+		21.0739	20.8281	20.9668	21.2475	21.2487	21.2836	-0.549999	3.1	-0.4	-0.16
P55096	ATP-binding cassette sub-family D member 3	Abcd3	1.13007	0.176414	1.86466	0.0136565			18.5139	18.5422	18.4123	18.3273	18.3276	18.2843	2	-1.21	-0.82	0.82
Q8VCC1	15-hydroxyprostaglandin dehydrogenase [NAD(+)]	Hpgd	0.553766	-0.852653	1.86295	0.0137103	+	-	17.0855	17.6546	17.5747	18.0972	18.4127	18.3629	-0.120001	2.26	-0.34	-0.17
Q8BYH7	TBC1 domain family member 17	Tbc1d17	0.824666	-0.278119	1.86293	0.0137112			19.1546	18.9868	19.1887	19.4215	19.3459	19.397	-0.9	1.12	-0.1	0.1
Q7TMY4	THO complex subunit 7 homolog	Thoc7	0.706018	-0.502223	1.8604	0.0137911	+	-	16.7065	16.8371	16.4568	17.125	17.2566	17.1255	0.0100002	0.59	-0.279999	-0.0100002
P31230	Aminoacyl tRNA synthase complex-interacting multifunctional protein 1	Aimp1	1.18142	0.240524	1.85965	0.0138151			19.8314	19.7874	19.8876	19.6245	19.4983	19.6621	-0.239998	-0.359999	0.52	0.239998
P53995	Anaphase-promoting complex subunit 1	Anapc1	0.749297	-0.416391	1.85941	0.0138228	+		16.012	16.3111	16.1921	16.5853	16.673	16.5061	-0.68	-0.68	0.82	0.84
G3X9K3	Brefeldin A-inhibited guanine nucleotide-exchange protein 1	Arfgef1	1.41926	0.505141	1.85869	0.0138456	+	+	19.4635	19.158	19.4885	18.8346	18.7844	18.9756	-1.05	0.75	-0.82	1.22
Q61462	Cytochrome b-245 light chain	Cyba	1.81693	0.861507	1.85753	0.0138827	+	+	18.1163	18.2757	18.7755	17.4692	17.6368	17.4768
Q9QXK3	Coatomer subunit gamma-2	Copg2	1.17491	0.232548	1.85668	0.0139099			19.3475	19.1777	19.2544	19.0617	18.9759	19.0444	0.0599995	0.299999	0.0300007	-0.179998
Q99LC8	Translation initiation factor eIF-2B subunit alpha	Eif2b1	1.1185	0.161564	1.85652	0.0139149			16.8157	16.7871	16.7214	16.6158	16.5656	16.6581	-0.58	-0.0900002	0.74	0.970001
Q61545	RNA-binding protein EWS	Ewsr1	0.805793	-0.31152	1.85538	0.0139516	+		21.3045	21.3029	21.0869	21.5099	21.5736	21.5454	0.280003	-0.830002	-0.18	0.280003
P59729	Ras and Rab interactor 3	Rin3	2.2698	1.18256	1.8552	0.0139574	+	+	21.2218	21.66	22.1794	20.4957	20.4056	20.6121
Q921G6	Leucine-rich repeat and calponin homology domain-containing protein 4	Lrch4	0.850273	-0.234002	1.85502	0.013963			19.7327	19.5738	19.6957	19.9077	19.8485	19.948	-3.78	2.99	-1.72	2.67	+
P63280	SUMO-conjugating enzyme UBC9	Ube2i	0.873939	-0.194395	1.85369	0.014006			21.0813	21.1381	21.0604	21.3672	21.2604	21.2355	-1.2	0.189999	0.759998	-0.189999
Q8BGX2	Uncharacterized protein C19orf52 homolog		1.3033	0.382167	1.85355	0.0140104	+		17.2366	17.2726	17.3109	16.9806	16.9799	16.7131
O09044	Synaptosomal-associated protein 23	Snap23	0.834099	-0.26171	1.84554	0.0142713			19.5091	19.403	19.5911	19.8032	19.6999	19.7852	-0.290001	0.620001	-2.07	0.370001
Q9Z1D1	Eukaryotic translation initiation factor 3 subunit G	Eif3g	1.13182	0.178649	1.84409	0.014319			20.4681	20.4949	20.4691	20.3819	20.2695	20.2448	-0.42	-0.85	0.200001	0.58
P54822	Adenylosuccinate lyase	Adsl	1.15517	0.208111	1.84301	0.0143545			19.2761	19.191	19.2898	19.1228	18.9967	19.013	-0.109997	-0.25	0.279999	0.219997
Q9JHG7	Phosphatidylinositol 4,5-bisphosphate 3-kinase catalytic subunit gamma isoform	Pik3cg	0.813002	-0.298669	1.84291	0.0143577	+		19.1352	18.8954	19.0333	19.344	19.2816	19.3342	-1.59	5.76	1.16	-1.17	+
Q9JKF1	Ras GTPase-activating-like protein IQGAP1	Iqgap1	1.66394	0.734603	1.8422	0.0143813	+	+	18.8052	18.476	18.9623	18.2221	17.9218	17.8958	-0.129997	0.599998	0.129997	-1.41
P21278	Guanine nucleotide-binding protein subunit alpha-11	Gna11	0.81042	-0.303258	1.84218	0.0143821	+		16.8969	16.7265	16.9146	17.171	17.0681	17.2088	0.49	-2.58	-0.49	0.809999
P35922	Synaptic functional regulator FMR1	Fmr1	0.811557	-0.301236	1.84112	0.0144171	+		16.1697	16.3793	16.3585	16.5707	16.5783	16.6622	-0.0699997	-1	0.19	0.27
Q6P2K6	Serine/threonine-protein phosphatase 4 regulatory subunit 3A	Ppp4r3a	0.705738	-0.502796	1.83864	0.0144997	+	-	16.0199	16.1278	15.7299	16.412	16.5034	16.4706
Q61792	LIM and SH3 domain protein 1	Lasp1	0.825498	-0.276663	1.83848	0.0145049			23.6973	23.5492	23.7688	23.9683	23.9135	23.9635	1.2	0.41	-0.630001	-0.730001
Q9CQ01	Ribonuclease T2	Rnaset2	0.621682	-0.68575	1.83777	0.0145288	+	-	19.9876	19.6033	19.4962	20.4406	20.2359	20.4679	-1.98	2.98	-0.209999	0.0799999
P52912	Nucleolysin TIA-1	Tia1	0.731491	-0.451088	1.83734	0.0145431	+		14.5676	14.5067	14.2499	14.843	14.9921	14.8424	-0.91	-1.53	1.09	1.5
Q8BGS7	Choline/ethanolaminephosphotransferase 1	Cept1	1.21632	0.282527	1.83721	0.0145474			20.1183	19.951	19.9877	19.6631	19.8212	19.7251	2.33	2.83	-2.98	-2.4
Q61581	Insulin-like growth factor-binding protein 7	Igfbp7	0.520569	-0.94184	1.83719	0.0145483	+	-	17.3971	17.0811	16.6356	17.935	17.9101	18.0942	1.11	0.209999	-1.09	-0.6
P62852	40S ribosomal protein S25	Rps25	1.15357	0.206111	1.83665	0.0145662			23.2442	23.306	23.2724	23.1574	22.9998	23.0471	-0.559998	0.48	-0.439999	0.449997
Q99JF8	PC4 and SFRS1-interacting protein	Psip1	1.20281	0.266403	1.83648	0.014572			19.5154	19.6774	19.6003	19.3793	19.3723	19.2422	-0.42	-3.05	0.42	3.21
O08756	3-hydroxyacyl-CoA dehydrogenase type-2	Hsd17b10	0.832822	-0.26392	1.83637	0.0145757			21.645	21.5079	21.4644	21.8335	21.8399	21.7357	1.3	-0.149998	0.149998	-0.390003
Q9Z2D1	Myotubularin-related protein 2	Mtmr2	0.838727	-0.253728	1.83513	0.0146174			17.3401	17.1825	17.3694	17.5124	17.558	17.5828	0.630001	-0.970001	-0.630001	0.950001
Q9EQQ2	Protein YIPF5	Yipf5	1.2241	0.291723	1.8345	0.0146386	+		17.178	17.3488	17.3571	17.0614	17.0214	16.926	0.58	-0.92	-1.83	1.28
Q8C0Q9	Rap guanine nucleotide exchange factor 5	Rapgef5	0.682281	-0.551562	1.83324	0.0146812	+	-	14.3048	13.8749	13.9409	14.6117	14.5871	14.5764	-1.06	0.83	0.85	-0.530001
Q8VE37	Regulator of chromosome condensation	Rcc1	0.764991	-0.386485	1.83211	0.0147195	+		18.5998	18.5952	18.3633	18.8508	18.8564	19.0107	0.470001	0.110001	0.25	-0.600002
Q9CWD8	Iron-sulfur protein NUBPL	Nubpl	1.25829	0.331461	1.83116	0.0147515	+		17.1484	17.0632	17.2863	16.93	16.7857	16.7878	0.43	0.17	0.34	-2.32
Q61510	E3 ubiquitin/ISG15 ligase TRIM25	Trim25	1.2023	0.265801	1.82935	0.0148133			18.6751	18.5004	18.5822	18.3197	18.2499	18.3906	-1.29	1.91	-2.71	1.29
Q91YI4	Beta-arrestin-2	Arrb2	0.690973	-0.533298	1.82933	0.0148138	+	-	20.9921	20.5823	20.7176	21.2761	21.2258	21.39	-2.23	2.65	0.32	-0.32
Q9EQ32	Phosphoinositide 3-kinase adapter protein 1	Pik3ap1	0.699531	-0.515539	1.8293	0.0148148	+	-	19.2112	18.8693	18.8764	19.5882	19.3984	19.5169	-1.04	4.94	0.25	-1.16	+
O88512	AP-1 complex subunit gamma-like 2	Ap1g2	1.39345	0.478666	1.8291	0.0148216	+		16.8758	16.6382	16.9739	16.3806	16.4375	16.2339	-0.879999	3.6	-0.9	0.25	+
B7ZMP1	Probable Xaa-Pro aminopeptidase 3	Xpnpep3	0.837017	-0.256671	1.82826	0.0148505			17.0679	16.9807	16.9492	17.2851	17.1558	17.3271	0.879999	-0.16	0.229999	-0.77
Q3UEB3	Poly(U)-binding-splicing factor PUF60	Puf60	0.724306	-0.465328	1.82735	0.0148817	+		20.2469	20.144	19.8762	20.5934	20.5046	20.5651	-0.349998	-0.200001	-0.0200005	0.73
P14576	Signal recognition particle 54 kDa protein	Srp54	0.831679	-0.265902	1.82697	0.0148947			19.6817	19.7077	19.5327	19.935	19.9483	19.8366	-0.0600014	-0.319998	-0.0500011	0.459999
Q8VE91	Reticulophagy receptor Fam134b	Fam134b	1.34349	0.425987	1.82684	0.0148989	+		16.1211	15.8684	16.2036	15.6834	15.6362	15.5956
Q9D964	Glycine amidinotransferase, mitochondrial	Gatm	0.691367	-0.532477	1.82675	0.0149021	+	-	20.921	20.8012	20.5137	21.3611	21.2769	21.1953	-0.530003	1.08	-2.47	0.530003
Q99JX4	Eukaryotic translation initiation factor 3 subunit M	Eif3m	1.19064	0.251738	1.82605	0.0149261			18.9809	18.8718	19.0299	18.6724	18.666	18.7889	-0.560001	-0.0800018	0.0800018	0.489998
Q9D6K8	FUN14 domain-containing protein 2	Fundc2	1.22668	0.294762	1.82571	0.014938			17.9764	17.842	17.8207	17.6876	17.5565	17.5107	0.700001	-0.99	-0.1	0.200001
Q99LI7	Cleavage stimulation factor subunit 3	Cstf3	0.649749	-0.622046	1.82499	0.0149627	+	-	17.5944	17.7672	17.2892	18.0611	18.2666	18.1893	-1.01	0.079998	0.389999	0.0699997
P21279	Guanine nucleotide-binding protein G(q) subunit alpha	Gnaq	0.793599	-0.333518	1.82387	0.0150013	+		20.5714	20.3293	20.5691	20.8426	20.7958	20.8319	-0.0100002	-0.1	-0.280001	0.800001
P14131	40S ribosomal protein S16	Rps16	1.09199	0.12696	1.8211	0.0150973			22.8089	22.8039	22.8153	22.7405	22.635	22.6717	-0.00999832	0.00999832	-0.389999	0.360001
Q9Z2H5	Band 4.1-like protein 1	Epb41l1	1.41149	0.497214	1.8205	0.0151182	+		17.2311	16.9906	17.3422	16.5634	16.7431	16.7657
P47968	Ribose-5-phosphate isomerase	Rpia	1.59075	0.669709	1.81888	0.0151747	+	+	17.7872	17.7409	18.1324	17.2185	17.0286	17.4044	-1.13	-0.77	0.709999	1.2
Q922B2	Aspartate--tRNA ligase, cytoplasmic	Dars	1.19539	0.257482	1.81812	0.0152012			21.1708	21.2507	21.3646	20.998	21.0576	20.958	0.269997	-0.310001	-0.34	0.279999
P61971	Nuclear transport factor 2	Nutf2	0.823533	-0.280102	1.81663	0.0152534			21.5633	21.4526	21.3274	21.7108	21.7451	21.7277	-0.59	0.279999	-0.279999	0.41
O88942	Nuclear factor of activated T-cells, cytoplasmic 1	Nfatc1	0.739972	-0.434458	1.81615	0.0152702	+		18.4972	18.2851	18.4527	18.8179	18.7149	19.0057	0.26	2.27	-0.5	-1.08
Q9R0P6	Signal peptidase complex catalytic subunit SEC11A	Sec11a	1.16821	0.224299	1.81533	0.0152992			21.013	20.9722	21.1178	20.8769	20.7885	20.7647	0.4	-0.0300007	-0.49	0.27
P18181	CD48 antigen	Cd48	1.43129	0.517313	1.81358	0.0153611	+	+	18.5089	18.2166	18.529	18.0075	17.9456	17.7494
Q9QVP9	Protein-tyrosine kinase 2-beta	Ptk2b	1.28758	0.364659	1.81049	0.0154707	+		20.167	19.9079	20.1118	19.7508	19.6112	19.7306	-0.229999	2.16	0.229999	-0.66
Q8R086	Sulfite oxidase, mitochondrial	Suox	0.727675	-0.458633	1.80964	0.0155011	+		16.7465	17.011	16.8658	17.2156	17.2888	17.4949	1.57	-0.519999	-0.369999	0.369999
Q99PT1	Rho GDP-dissociation inhibitor 1	Arhgdia	1.24038	0.310787	1.80884	0.0155294	+		25.0184	24.807	24.9034	24.5664	24.6906	24.5394	-0.57	0.889999	-0.75	0.68
P32067	Lupus La protein homolog	Ssb	0.711316	-0.491437	1.80854	0.0155404	+		20.3503	20.3321	20.0124	20.6313	20.7259	20.8119	-0.490002	0.149998	0.309998	0.0300026
Q9Z0F8	Disintegrin and metalloproteinase domain-containing protein 17	Adam17	1.34915	0.432051	1.80752	0.0155769	+		17.0438	17.1339	17.3799	16.8215	16.6962	16.7437	0.42	0.43	-1.83	-0.0200005
O08796	Eukaryotic elongation factor 2 kinase	Eef2k	0.690586	-0.534107	1.80706	0.0155932	+	-	18.8848	18.6221	18.5848	19.1676	19.1128	19.4137	0.84	-0.220001	-1.3	0.220001
B9EJ86	Oxysterol-binding protein-related protein 8	Osbpl8	1.50394	0.588746	1.80701	0.0155952	+	+	18.3389	18.2175	18.4992	17.9167	17.525	17.8477	-0.74	-0.0400009	1.07	0.0400009
Q8R146	Acylamino-acid-releasing enzyme	Apeh	1.28896	0.366212	1.80502	0.0156669	+		20.8565	20.9534	21.0965	20.6319	20.4906	20.6853	-0.0600014	0.269999	-0.540001	0.0600014
O35344	Importin subunit alpha-4	Kpna3	0.700056	-0.514457	1.80498	0.0156683	+	-	20.8305	20.7652	20.4214	21.1717	21.2115	21.1773	-0.00999832	0.200001	-0.48	0.0299988
Q9Z2D8	Methyl-CpG-binding domain protein 3	Mbd3	0.72451	-0.464922	1.80305	0.0157381	+		16.7704	16.8369	16.4985	17.1511	17.2619	17.0875	-0.289999	-0.429998	1.2	0.289999
Q6PAR5	GTPase-activating protein and VPS9 domain-containing protein 1	Gapvd1	1.1263	0.171593	1.80116	0.0158068			19.4365	19.3589	19.4961	19.2822	19.2296	19.2649	-0.0599995	-0.449999	-0.129999	0.529999
Q9CQ86	Migration and invasion enhancer 1	Mien1	1.46497	0.55087	1.79973	0.0158589	+	+	19.2873	19.1376	19.5959	18.8277	18.7951	18.7454	-0.719999	-0.940001	0.859999	0.869999
O55142	60S ribosomal protein L35a	Rpl35a	1.18017	0.238995	1.79952	0.0158664			21.3477	21.1839	21.2698	21.0998	20.9857	20.999	-1.18	0.779999	0.689999	-0.27
Q8C7K6	Prenylcysteine oxidase-like	Pcyox1l	0.812231	-0.300038	1.79836	0.0159088			17.926	17.7226	17.7752	18.1601	18.0223	18.1416	0.15	-0.19	0.219999	-0.17
Q9JIK5	Nucleolar RNA helicase 2	Ddx21	0.691384	-0.53244	1.79826	0.0159127	+	-	18.8074	18.7769	18.3972	19.2023	19.2086	19.1679	-1.12	0.380001	-0.380001	0.739998
Q8CIH5	1-phosphatidylinositol 4,5-bisphosphate phosphodiesterase gamma-2	Plcg2	1.12004	0.163552	1.79666	0.0159713			21.7335	21.7109	21.7897	21.5254	21.6408	21.5773	-4.4	7.91	-4.13	2.86	+
Q8VCT3	Aminopeptidase B	Rnpep	1.15904	0.212934	1.79646	0.0159785			22.1784	22.1119	22.2096	22.0407	21.8933	21.927	-0.829998	1.45	-0.73	0.649998
Q6PGH2	Hematological and neurological expressed 1-like protein	Hn1l	1.10511	0.144189	1.79632	0.0159836			19.677	19.7212	19.7928	19.5856	19.6078	19.565	-1.19	-1.19	1.08	1.05
O08739	AMP deaminase 3	Ampd3	0.653582	-0.61356	1.79627	0.0159858	+	-	17.1912	16.9846	16.8246	17.4096	17.7877	17.6439	2.17	-2.01	-2.17	1.73
Q80W00	Serine/threonine-protein phosphatase 1 regulatory subunit 10	Ppp1r10	0.694476	-0.526004	1.79626	0.0159861	+	-	15.0989	15.1839	14.7576	15.5676	15.516	15.5348	-0.199999	-1.06	1.04	0.199999
Q6NVF9	Cleavage and polyadenylation specificity factor subunit 6	Cpsf6	0.721397	-0.471134	1.79593	0.015998	+		19.5711	19.5192	19.2101	19.8887	19.9686	19.8566	-0.74	-0.0699997	0.449999	0.27
Q640N3	Rho GTPase-activating protein 30	Arhgap30	0.832388	-0.264671	1.79566	0.0160082			19.0443	18.9887	19.1153	19.4208	19.2833	19.2382	-1.81	3.02	0.360001	-0.360001
Q9JKP5	Muscleblind-like protein 1	Mbnl1	0.852349	-0.230485	1.79404	0.0160681			20.2071	20.0816	20.0108	20.331	20.3368	20.3232	-1.49	4.81	-1.07	-0.76	+
P97372	Proteasome activator complex subunit 2	Psme2	1.40828	0.493931	1.79372	0.0160799	+		23.5788	23.5009	23.4439	23.2145	22.8092	23.0181	-0.439999	1.81	0.439999	-0.75
Q9Z1T6	1-phosphatidylinositol 3-phosphate 5-kinase	Pikfyve	1.44541	0.531474	1.7935	0.0160879	+	+	17.1	17.322	17.5538	16.7511	16.8206	16.8097	0.0400009	1.29	-0.620001	-0.0400009
Q9D1L0	Coiled-coil-helix-coiled-coil-helix domain-containing protein 2	Chchd2	0.732446	-0.449205	1.79323	0.0160978	+		18.0552	18.0277	18.0543	18.5821	18.2729	18.6298
Q8CH18	Cell division cycle and apoptosis regulator protein 1	Ccar1	0.756982	-0.401669	1.79236	0.0161303	+		18.8372	18.9512	18.6173	19.1852	19.1782	19.2472	-1.09	-0.490002	0.93	0.290001
Q9DBC3	Cap-specific mRNA (nucleoside-2'-O-)-methyltransferase 1	Cmtr1	0.523209	-0.93454	1.79205	0.0161418	+	-	18.664	18.7381	18.0663	19.322	19.6176	19.3324	-0.589998	0.389999	0.169998	-0.0599995
P23591	GDP-L-fucose synthase	Tsta3	1.24406	0.315059	1.79068	0.0161926	+		19.3567	19.1843	19.3046	19.0286	19.0252	18.8466	-0.529999	0.0499992	0.219999	0.25
Q505D7	Optic atrophy 3 protein homolog	Opa3	0.75592	-0.403694	1.79017	0.0162118	+		17.0682	16.7654	17.0026	17.377	17.2667	17.4035	0.73	-1.1	0.19	-0.19
Q8C9B9	Death-inducer obliterator 1	Dido1	0.664059	-0.590617	1.78991	0.0162215	+	-	16.435	16.3455	15.9562	16.8046	16.86	16.844	-0.83	-2.28	1.09	1.05
Q9D883	Splicing factor U2AF 35 kDa subunit	U2af1	0.645674	-0.631122	1.78909	0.016252	+	-	19.4688	19.6812	19.1538	20.0468	20.1412	20.0092	-0.389999	0.139999	1.01	0.209999
Q9D3A9	Protein tweety homolog 1	Ttyh1	1.38796	0.472962	1.78868	0.0162673	+		16.8554	16.4772	16.7621	16.2438	16.1605	16.2716	4.32	-2.45	-2.21	1.1	+
P06837	Neuromodulin	Gap43	1.80537	0.852292	1.78673	0.0163406	+	+	16.4119	16.4379	16.9303	15.7776	15.4971	15.9485	0.27	-0.73	-0.83	2.25
Q9QYI4	DnaJ homolog subfamily B member 12	Dnajb12	0.843348	-0.2458	1.78546	0.0163887			15.5603	15.5909	15.4493	15.8403	15.8043	15.6932	0.26	-0.67	-0.26	0.470001
Q99J95	Cyclin-dependent kinase 9	Cdk9	0.803954	-0.314815	1.78482	0.0164126	+		15.5217	15.4619	15.2907	15.7542	15.7975	15.6672	-1.9	0.860001	1.3	-0.860001
Q6P5F9	Exportin-1	Xpo1	0.877215	-0.188998	1.78222	0.0165111			18.975	18.8777	18.8405	19.1311	19.0868	19.0423	-0.360001	-0.0200005	0.229999	0.169998
Q6NZB0	DnaJ homolog subfamily C member 8	Dnajc8	0.673697	-0.569829	1.78034	0.0165829	+	-	17.4184	17.7236	17.2393	18.0176	18.0793	17.994	-1.9	1.66	1.31	-1.64
Q9CZR8	Elongation factor Ts, mitochondrial	Tsfm	1.15828	0.211984	1.77881	0.0166416			17.6292	17.448	17.5715	17.3349	17.3415	17.3363	0.65	-0.629999	-0.0799999	0.0799999
Q9JJA2	Conserved oligomeric Golgi complex subunit 8	Cog8	1.3991	0.484494	1.77878	0.0166426	+		15.4363	15.7793	15.8007	15.2183	15.2206	15.1239	0.15	-1.08	-0.0799999	0.0599995
Q62432	Mothers against decapentaplegic homolog 2	Smad2	0.706578	-0.50108	1.7776	0.0166879	+	-	19.1266	18.8639	18.7106	19.4549	19.4152	19.3342	-0.43	0.209999	-0.59	0.24
Q921W4	Quinone oxidoreductase-like protein 1	Cryzl1	0.844179	-0.24438	1.77747	0.0166928			19.6269	19.5586	19.688	19.9582	19.7888	19.8597	-0.6	0.309999	-0.32	0.5
Q7TSI3	Serine/threonine-protein phosphatase 6 regulatory subunit 1	Ppp6r1	0.697349	-0.520048	1.7772	0.0167033	+	-	20.1495	19.7419	19.7744	20.4202	20.3837	20.4221	-0.42	0.640001	-0.83	0.6
P52633	Signal transducer and transcription activator 6	Stat6	1.20398	0.267808	1.77577	0.0167584			20.2667	20.4669	20.3099	20.1281	20.0867	20.0254	-1.06	5.35	-0.48	0.48	+
P97822	Acidic leucine-rich nuclear phosphoprotein 32 family member E	Anp32e	0.766863	-0.382959	1.77559	0.0167652	+		19.9962	19.9102	19.6748	20.2236	20.2401	20.2664	-0.67	-0.0400009	0.490002	0.0400009
P63017	Heat shock cognate 71 kDa protein	Hspa8	1.1614	0.215867	1.77364	0.0168409			24.8072	24.789	24.9182	24.6468	24.6702	24.5498	0.0100021	-0.0200005	-0.100002	0.129997
Q9D6N5	Dr1-associated corepressor	Drap1	0.769076	-0.378802	1.773	0.0168656	+		19.0241	19.0618	18.8707	19.4266	19.4535	19.2129	-1.55	1.1	0.83	-0.690001
P62827	GTP-binding nuclear protein Ran	Ran	0.905789	-0.142752	1.77295	0.0168674			22.6082	22.5911	22.5525	22.7555	22.7622	22.6624	-0.450001	0.470001	0	0
Q921G7	Electron transfer flavoprotein-ubiquinone oxidoreductase, mitochondrial	Etfdh	0.889101	-0.169581	1.77137	0.0169288			20.0529	20.1269	20.0075	20.2613	20.2531	20.1816	1.63	-0.130001	-0.530001	-0.0900002
Q8BFW7	Lipoma-preferred partner homolog	Lpp	0.743652	-0.4273	1.77058	0.0169598	+		16.2164	15.951	16.1629	16.5557	16.4044	16.6521	3.53	1.46	-1.46	-1.75	+
P70248	Unconventional myosin-If	Myo1f	1.41702	0.502862	1.76981	0.0169898	+	+	19.7217	19.7237	19.9434	19.4966	19.1504	19.2332	-0.960001	6.87	-0.540001	-0.68	+
P34022	Ran-specific GTPase-activating protein	Ranbp1	1.21675	0.283032	1.76968	0.0169951			21.2588	21.0279	21.162	20.9177	20.8314	20.8506	0.169998	0.610001	0.389999	-0.470001
Q8R5C5	Beta-centractin	Actr1b	1.26243	0.336205	1.76932	0.0170089	+		20.4414	20.393	20.5871	20.0857	20.0654	20.2618	-0.110001	-0.470001	0.220001	0.509998
Q91YI0	Argininosuccinate lyase	Asl	1.22596	0.293907	1.769	0.0170215			19.8749	19.7003	19.9069	19.5993	19.4671	19.5339	0.389999	1.58	-0.889999	-0.389999
Q9JIH2	Nuclear pore complex protein Nup50	Nup50	0.663674	-0.591453	1.76842	0.0170443	+	-	16.4584	16.4217	16.05	17.0479	16.854	16.8026	-0.32	0.0699997	0.43	-0.15
Q8K3H0	DCC-interacting protein 13-alpha	Appl1	0.818605	-0.288761	1.7673	0.0170883			18.78	18.5516	18.5888	18.9642	18.9263	18.8962	0.200001	-0.940001	-0.380001	1.06
Q8VH51	RNA-binding protein 39	Rbm39	0.654463	-0.611617	1.76705	0.0170981	+	-	19.6272	19.5719	19.1575	20.0618	20.1469	19.9828	-0.609997	-0.140003	0.779999	0.16
Q9D554	Splicing factor 3A subunit 3	Sf3a3	0.653427	-0.613902	1.76664	0.0171142	+	-	18.5155	18.6116	18.1595	18.9	19.0791	19.1492	-0.769997	-0.00999832	0.380001	0.27
O35144	Telomeric repeat-binding factor 2	Terf2	0.686254	-0.543186	1.76558	0.0171561	+	-	15.6353	15.8285	15.3694	16.182	16.2013	16.0795	-0.49	-0.68	1.11	-0.700001
Q8K394	Inactive phospholipase C-like protein 2	Plcl2	0.76416	-0.388053	1.76528	0.0171679	+		18.5503	18.2835	18.5598	18.8186	18.8076	18.9315	-0.120001	1.51	0.120001	-3.42	+
Q99K99	Uncharacterized protein C4orf19 homolog		0.627678	-0.671902	1.76497	0.0171803	+	-	17.4376	16.9784	17.3581	18.0335	17.738	18.0184
Q8C3X2	Coiled-coil domain-containing protein 90B, mitochondrial	Ccdc90b	0.732054	-0.449979	1.76289	0.0172627	+		18.9949	19.2262	19.2523	19.7167	19.4504	19.6562	1.46	0.139999	-0.780001	-0.970001
Q60960	Importin subunit alpha-5	Kpna1	0.703403	-0.507576	1.75707	0.0174957	+	-	17.1315	17.2104	16.7988	17.5426	17.6144	17.5064	-0.0400009	0.0400009	-0.5	0.370001
P08103	Tyrosine-protein kinase HCK	Hck	0.813326	-0.298094	1.75555	0.0175568	+		20.9921	20.7702	20.7906	21.199	21.0992	21.149	-2.68	5.38	-1.19	1.19	+
Q91VC9	Growth hormone-inducible transmembrane protein	Ghitm	1.1798	0.23854	1.75482	0.0175865			18.2516	18.3962	18.3808	18.1852	18.0583	18.0695	1.16	-1.3	1.09	-2.15
Q9CXY6	Interleukin enhancer-binding factor 2	Ilf2	0.705559	-0.503161	1.75166	0.0177151	+	-	19.3293	19.3557	18.9719	19.6501	19.7777	19.7386	-0.560001	-0.52	0.600002	0.68
Q8VE70	Programmed cell death protein 10	Pdcd10	0.850509	-0.233601	1.75145	0.0177237			20.3237	20.2407	20.3745	20.5311	20.6323	20.4762	-0.599998	0.0400009	-0.0400009	0.559999
Q99NB9	Splicing factor 3B subunit 1	Sf3b1	0.616078	-0.698814	1.7502	0.0177747	+	-	20.0877	20.2197	19.6559	20.5925	20.6744	20.7928	-0.699997	-0.32	0.600002	0.310001
Q9QX60	Deoxyguanosine kinase, mitochondrial	Dguok	0.838115	-0.25478	1.74994	0.0177853			20.1161	19.9872	19.931	20.3383	20.228	20.2323	-0.33	0.65	0.480001	-0.800001
Q91VR5	ATP-dependent RNA helicase DDX1	Ddx1	0.796261	-0.328686	1.74902	0.017823	+		20.5852	20.5495	20.3189	20.7909	20.84	20.8087	-0.229999	-0.609997	0.229999	0.459999
Q9D404	3-oxoacyl-[acyl-carrier-protein] synthase, mitochondrial	Oxsm	0.937319	-0.0933876	1.74883	0.0178309			17.9887	18.0327	18.0066	18.062	18.1212	18.125	0.32	0.73	0.18	-0.780001
Q8BZ00	Sodium/hydrogen exchanger 9	Slc9a9	0.732255	-0.449582	1.74798	0.0178658	+		19.4477	19.0864	19.2013	19.7751	19.6173	19.6918	-3.15	3.43	-0.98	0.98	+
Q9Z0H3	SWI/SNF-related matrix-associated actin-dependent regulator of chromatin subfamily B member 1	Smarcb1	0.728108	-0.457775	1.74791	0.0178685	+		18.0943	18.3817	18.1065	18.6918	18.7511	18.5128	-1.13	0.43	-1.12	1.69
Q9QZN4	F-box only protein 6	Fbxo6	1.49529	0.580423	1.74673	0.0179171	+	+	18.356	18.446	18.5101	18.1203	17.6288	17.8217	0.48	0.440001	-1.89	1.34
P61202	COP9 signalosome complex subunit 2	Cops2	0.875327	-0.192106	1.74656	0.0179241			19.7116	19.6929	19.7651	19.9953	19.8411	19.9095	-0.25	-0.400002	0.0200005	0.639999
Q99ME9	Nucleolar GTP-binding protein 1	Gtpbp4	0.697852	-0.519008	1.74546	0.0179696	+	-	16.8132	16.955	16.5039	17.2537	17.2694	17.306	-2.09	0.67	0.92	-0.469999
Q8CGF7	Transcription elongation regulator 1	Tcerg1	0.6213	-0.686639	1.74522	0.0179796	+	-	18.0968	18.2985	17.7205	18.6999	18.8265	18.6493	-0.82	-0.149998	0.380001	0.149998
Q63850	Nuclear pore glycoprotein p62	Nup62	0.854091	-0.227538	1.7445	0.0180093			18.6221	18.4662	18.4462	18.708	18.7351	18.774	-0.4	0.49	-0.0100002	-0.16
P08228	Superoxide dismutase [Cu-Zn]	Sod1	1.41289	0.498646	1.74378	0.0180393	+		23.2417	23.1224	23.5213	22.8713	22.6977	22.8205	0.240002	0.0900002	-0.200001	0.0999985
Q8BPU7	Engulfment and cell motility protein 1	Elmo1	0.872786	-0.196301	1.74344	0.0180533			22.585	22.4981	22.4518	22.7727	22.6779	22.6731	-1.19	2.85	-1.79	1.19
O88587	Catechol O-methyltransferase	Comt	1.20785	0.272436	1.7431	0.0180678			22.0664	21.9393	22.1672	21.8177	21.8017	21.7362	0.4	1.14	-1.1	-0.4
Q6PHQ8	N-alpha-acetyltransferase 35, NatC auxiliary subunit	Naa35	0.853599	-0.22837	1.74197	0.0181147			15.9773	15.8799	15.8673	16.1812	16.041	16.1875	-0.16	-0.98	0.16	0.519999
P97427	Dihydropyrimidinase-related protein 1	Crmp1	1.66871	0.73873	1.74055	0.0181739	+	+	16.4689	16.2073	16.4683	15.9808	15.5131	15.4344	-1.29	-1.71	1.87	1.17
Q9WTN0	Geranylgeranyl pyrophosphate synthase	Ggps1	0.682468	-0.551167	1.73964	0.0182121	+	-	17.694	17.2588	17.274	17.978	17.958	17.9442	0.139999	-1.86	-0.139999	0.92
Q9D0I9	Arginine--tRNA ligase, cytoplasmic	Rars	1.16842	0.224564	1.73936	0.0182237			20.0691	20.089	20.1331	19.9813	19.8031	19.833	-0.369999	-0.380001	0.349998	0.459999
O70252	Heme oxygenase 2	Hmox2	0.937244	-0.0935033	1.73935	0.0182244			20.3468	20.3011	20.2885	20.435	20.4042	20.3776	-0.529999	1.04	0.0499992	-0.0499992
Q8BG05	Heterogeneous nuclear ribonucleoprotein A3	Hnrnpa3	0.748447	-0.418027	1.73798	0.0182819	+		21.7884	21.9085	21.6301	22.0492	22.2797	22.2522	-0.0699997	-0.25	0.100002	0.0699997
Q8CJG0	Protein argonaute-2	Ago2	1.13047	0.176924	1.73673	0.0183346			17.544	17.689	17.6185	17.4643	17.4027	17.4538	-0.110001	-0.360001	0.609999	0.110001
Q9Z2U0	Proteasome subunit alpha type-7	Psma7	1.09576	0.131933	1.73666	0.0183373			22.1883	22.1239	22.2139	22.0863	22.0232	22.0208	-0.549999	0.290001	-0.290001	0.550003
Q9WVK4	EH domain-containing protein 1	Ehd1	1.19425	0.256104	1.7357	0.0183779			19.9016	19.7406	19.91	19.6044	19.6539	19.5256	-0.560001	-0.0400009	0.0400009	1.06
Q8C1E7	Transmembrane protein 120A	Tmem120a	1.48438	0.569865	1.73512	0.0184028	+	+	16.7197	16.7898	16.9147	16.4489	15.9816	16.2842
P97376	Protein FRG1	Frg1	0.705129	-0.504041	1.73357	0.0184683	+	-	17.0189	17.0464	16.7165	17.3006	17.5701	17.4233	-1.36	0.210001	0.640001	-0.1
O55101	Synaptogyrin-2	Syngr2	0.809094	-0.305621	1.73346	0.0184733	+		20.6822	20.5229	20.513	20.9922	20.8047	20.8381
O08600	Endonuclease G, mitochondrial	Endog	1.32911	0.41046	1.7331	0.0184885	+		17.0261	16.7986	16.881	16.6586	16.3986	16.4171	0.75	-0.800001	0.780001	-0.720001
P51569	Alpha-galactosidase A	Gla	1.97883	0.984648	1.7308	0.0185866	+	+	17.7418	18.2788	18.5943	17.1447	17.1687	17.3476	-1.91	3.92	-0.74	0.74	+
A6H630	Protein-glutamate O-methyltransferase	Armt1	1.12639	0.171703	1.73061	0.0185948			16.8592	16.7874	16.8706	16.7396	16.64	16.6224
P17095	High mobility group protein HMG-I/HMG-Y	Hmga1	0.596417	-0.745607	1.72864	0.0186795	+	-	19.8307	19.8757	19.4516	20.5386	20.1924	20.6638	-2.03	3.48	-1.93	1.79	+
P05063	Fructose-bisphosphate aldolase C	Aldoc	1.59794	0.676214	1.72739	0.018733	+	+	18.4161	17.9219	18.2385	17.6175	17.312	17.6184	3.58	-1.05	-0.25	0.25	+
Q8BXV2	BRI3-binding protein	Bri3bp	2.10168	1.07154	1.72694	0.0187525	+	+	18.3298	18.4191	18.5602	17.6585	16.8209	17.615	0.440001	0.369999	-0.0100002	-0.609999
Q6PDM2	Serine/arginine-rich splicing factor 1	Srsf1	0.519218	-0.945587	1.72639	0.0187761	+	-	21.1026	21.2505	20.465	21.8672	21.7971	21.9906	-0.209999	-0.290001	0.16	0.139999
Q8BIF9	Zinc finger protein 787	Znf787	0.702373	-0.50969	1.72595	0.0187955	+	-	14.9451	15.3626	15.0431	15.5456	15.6377	15.6964
Q8C650	Septin-10	2020-09-10	0.874575	-0.193347	1.72309	0.0189196			18.3353	18.1996	18.2371	18.4234	18.5118	18.4168
P70333	Heterogeneous nuclear ribonucleoprotein H2	Hnrnph2	0.714712	-0.484566	1.72131	0.0189974	+		19.5166	19.7798	19.4626	19.9163	20.1046	20.1918	-0.079998	-0.200001	0.149998	0.129997
P35564	Calnexin	Canx	1.16309	0.217959	1.72109	0.019007			23.5082	23.4986	23.5233	23.3984	23.2737	23.2042	0.380001	-0.129997	-0.439999	0.079998
Q7TPH6	E3 ubiquitin-protein ligase MYCBP2	Mycbp2	0.775415	-0.366959	1.7209	0.0190151	+		17.0485	16.9756	16.9581	17.2783	17.5455	17.2594	-2.6	-0.43	1.03	0.870001
P61922	4-aminobutyrate aminotransferase, mitochondrial	Abat	1.78502	0.835943	1.71974	0.0190661	+	+	19.6881	18.944	19.3359	18.4589	18.4241	18.5772	2.37	-0.759998	0.290001	-0.370003
Q8BI72	CDKN2A-interacting protein	Cdkn2aip	0.662685	-0.593604	1.71897	0.0191	+	-	18.0362	17.8043	17.5143	18.3241	18.3549	18.4566	-0.379999	-0.379999	0.619999	0.469999
Q80W22	Threonine synthase-like 2	Thnsl2	1.32261	0.403383	1.71733	0.0191719	+		15.9068	15.8037	16.1276	15.4813	15.5127	15.6339	0.5	-1.09	-0.17	0.17
P99027	60S acidic ribosomal protein P2	Rplp2	1.09318	0.128527	1.71655	0.0192067			21.6156	21.6257	21.5711	21.5069	21.5031	21.4168	0.130001	-0.889999	0.529999	0.389999
Q9R118	Serine protease HTRA1	Htra1	0.693096	-0.528873	1.71433	0.0193051	+	-	15.7787	16.1939	16.0674	16.6604	16.4309	16.5354	2.07	-2.93	0.949999	-0.949999
Q78ZA7	Nucleosome assembly protein 1-like 4	Nap1l4	0.82018	-0.285988	1.7141	0.0193154			20.3926	20.18	20.1623	20.5362	20.5541	20.5025	0.59	-0.940001	-0.52	0.52
Q8CHG3	GRIP and coiled-coil domain-containing protein 2	Gcc2	1.2815	0.357834	1.71378	0.0193295	+		19.7509	20.003	19.9258	19.6506	19.4898	19.4658	-0.16	1.02	-0.41	-0.32
P13707	Glycerol-3-phosphate dehydrogenase [NAD(+)], cytoplasmic	Gpd1	0.544855	-0.876055	1.71244	0.0193892	+	-	18.8034	18.323	18.0749	19.102	19.3343	19.3932	-1.15	-2.17	1.46	1.31
Q8C1D8	Protein IWS1 homolog	Iws1	0.777904	-0.362335	1.71175	0.01942	+		17.2537	17.301	17.0112	17.5157	17.6181	17.5191	-2.46	-0.25	0.639999	0.549999
Q61103	Zinc finger protein ubi-d4	Dpf2	0.668691	-0.580589	1.71025	0.019487	+	-	17.6114	17.8312	17.3657	18.1373	18.3292	18.0836	-1.55	0.83	1.42	-1.47
Q8R1B4	Eukaryotic translation initiation factor 3 subunit C	Eif3c	1.19127	0.252495	1.70968	0.019513			21.0812	20.914	20.9285	20.7452	20.7772	20.6439	-0.440002	-0.380001	0.350002	0.599998
Q9EQ20	Methylmalonate-semialdehyde dehydrogenase [acylating], mitochondrial	Aldh6a1	0.797681	-0.326115	1.70948	0.0195219	+		20.8741	20.6218	20.6612	21.0641	20.9748	21.0964	2.26	-0.389999	-0.219997	0.219997
P62488	DNA-directed RNA polymerase II subunit RPB7	Polr2g	0.742556	-0.429428	1.70882	0.0195515	+		16.6834	16.9557	16.5908	17.1599	17.2317	17.1265	-1.18	-0.66	1.14	0.66
Q99KR8	Plasma alpha-L-fucosidase	Fuca2	1.44174	0.52781	1.70834	0.019573	+	+	16.8148	17.1422	16.9245	16.2388	16.477	16.5823	0.75	1.36	-1.48	-0.75
Q9CXJ4	ATP-binding cassette sub-family B member 8, mitochondrial	Abcb8	1.83988	0.879615	1.70553	0.0197004	+	+	15.4763	15.5557	15.3208	14.1397	14.8863	14.6878	0.450001	-0.619999	-0.0599995	-0.16
Q99J23	GH3 domain-containing protein	Ghdc	1.10532	0.144461	1.70438	0.0197525			18.425	18.3806	18.3034	18.2524	18.2024	18.2208	1.23	0.34	-2.02	0.27
Q65Z40	Wings apart-like protein homolog	Wapl	0.680259	-0.555845	1.70345	0.0197948	+	-	15.2863	15.368	14.9172	15.8468	15.7148	15.6775
Q8BK63	Casein kinase I isoform alpha	Csnk1a1	0.864681	-0.20976	1.70309	0.019811			17.967	17.8139	17.8192	18.0805	18.0322	18.1167	-0.679998	-0.429998	0.440001	0.790001
Q9CQG9	Transmembrane protein 100	Tmem100	0.736135	-0.441957	1.70308	0.0198117	+		18.3161	18.0018	17.9828	18.4674	18.6273	18.5319
Q3UPL0	Protein transport protein Sec31A	Sec31a	1.17682	0.234888	1.70191	0.0198652			20.1882	20.0598	20.0308	19.785	19.8679	19.9213	-0.360001	0.139999	-0.630001	0.0699997
Q9D2V7	Coronin-7	Coro7	1.16981	0.22627	1.70181	0.0198696			21.2621	21.0882	21.1787	20.9618	21.001	20.8874	-0.26	0.879999	-0.91	0.26
Q80ZJ1	Ras-related protein Rap-2a	Rap2a	1.32683	0.407988	1.69916	0.019991	+		21.2046	21.0953	21.439	20.9122	20.7765	20.8261	-0.92	1.05	-1.86	1.34
P0C6B7	Immunoglobulin superfamily member 6	Igsf6	1.30049	0.379054	1.69881	0.0200074	+		17.0129	16.9123	16.7748	16.4151	16.6635	16.4844
Q922H9	Zinc finger protein 330	Znf330	1.06776	0.0945911	1.6985	0.0200216			17.0068	17.0195	17.0035	16.9089	16.876	16.9611
Q9ERG2	Striatin-3	Strn3	0.867369	-0.205283	1.69772	0.0200578			18.3784	18.2039	18.2397	18.5056	18.4679	18.4644	-0.110001	-0.969999	0.110001	0.32
Q3TC33	Coiled-coil domain-containing protein 127	Ccdc127	0.657004	-0.606026	1.6966	0.0201094	+	-	16.6443	16.1735	16.5675	17.1738	17.0955	16.934	0.76	-0.599998	0.68	-2.65
Q8BP40	Lysophosphatidic acid phosphatase type 6	Acp6	0.882821	-0.179806	1.69648	0.0201152			18.7438	18.6393	18.7353	18.9483	18.88	18.8294	0.790001	0.43	-0.75	-0.43
Q8R3Q2	Serine/threonine-protein phosphatase 6 regulatory subunit 2	Ppp6r2	0.646727	-0.628772	1.69646	0.020116	+	-	17.7944	17.4152	17.2569	18.2218	18.0477	18.0833	-0.35	-0.460001	0.26	0.77
Q8VEE4	Replication protein A 70 kDa DNA-binding subunit	Rpa1	0.759163	-0.397518	1.69628	0.0201244	+		16.6423	16.5137	16.2987	16.829	16.869	16.9493	-0.26	0.119999	0.43	-0.119999
Q9QYB5	Gamma-adducin	Add3	0.831185	-0.266758	1.6939	0.0202351			18.0895	17.8662	17.965	18.2616	18.1802	18.2792	2.62	-2.06	-1.38	1.38
Q9JMC3	DnaJ homolog subfamily A member 4	Dnaja4	0.879877	-0.184626	1.69377	0.020241			16.0042	15.8642	15.857	16.1174	16.0783	16.0836	0.789999	-1.12	-2.36	2.24
Q8CGZ0	Calcium homeostasis endoplasmic reticulum protein	Cherp	0.865663	-0.208122	1.693	0.0202767			17.303	17.1471	17.1827	17.4361	17.3612	17.4599	-0.630001	-0.1	1.05	0.1
Q9CQ54	NADH dehydrogenase [ubiquinone] 1 subunit C2	Ndufc2	0.876457	-0.190244	1.69297	0.0202783			19.1615	19.0861	19.1647	19.4018	19.2494	19.3317	1.1	-0.5	0.230001	-0.76
P57784	U2 small nuclear ribonucleoprotein A'	Snrpa1	0.62672	-0.674108	1.69244	0.0203028	+	-	18.7983	18.9106	18.3351	19.2758	19.4085	19.3821	-0.98	-0.139999	0.57	0.169998
Q9DBB8	Trans-1,2-dihydrobenzene-1,2-diol dehydrogenase	Dhdh	1.33492	0.416754	1.69217	0.0203156	+		20.9853	20.7976	21.0844	20.3922	20.6029	20.6219	-0.0699997	1.66	-0.730001	-0.039999
Q9JHW4	Selenocysteine-specific elongation factor	Eefsec	0.734381	-0.4454	1.69176	0.0203348	+		18.511	18.2621	18.119	18.7896	18.6767	18.762	-1.57	1.11	-0.589998	0.589998
P97807	Fumarate hydratase, mitochondrial	Fh	0.885784	-0.174974	1.69105	0.020368			20.657	20.5423	20.6394	20.8419	20.7361	20.7857	0.620003	0.0800018	-0.300003	-0.350002
Q9WUA2	Phenylalanine--tRNA ligase beta subunit	Farsb	1.13397	0.181384	1.68933	0.0204489			20.1666	20.1916	20.1631	20.0832	19.9735	19.9205	-0.549999	-0.260002	0.260002	0.540001
P12960	Contactin-1	Cntn1	1.24683	0.31826	1.6889	0.0204693	+		18.0102	17.7674	17.9071	17.5212	17.5351	17.6737	-1.49	0.0499992	-0.0499992	1.82
Q91VH2	Sorting nexin-9	Snx9	0.870213	-0.200559	1.68856	0.0204851			19.5205	19.3802	19.4343	19.6716	19.576	19.6891	-1.28	2.34	-1.82	1.08
Q9CQL7	MORF4 family-associated protein 1	Mrfap1	0.638948	-0.64623	1.68755	0.0205329	+	-	14.6387	15.1868	14.7529	15.4472	15.602	15.468
Q91WF7	Polyphosphoinositide phosphatase	Fig4	1.16988	0.22636	1.68731	0.0205441			17.8015	17.6634	17.6436	17.5463	17.433	17.4501	-0.970001	0.91	-0.439999	0.68
Q9DCG9	Multifunctional methyltransferase subunit TRM112-like protein	Trmt112	0.79391	-0.332952	1.68677	0.0205697	+		19.7952	19.6729	19.5959	20.1109	20.065	19.8869	-0.539999	0.299999	0.039999	-0.039999
Q6P069	Sorcin	Sri	1.13481	0.182447	1.6856	0.0206251			22.5909	22.4874	22.6414	22.423	22.3924	22.3571	0.380001	-0.110001	-1.28	0.110001
Q3TAP4	AP-5 complex subunit beta-1	Ap5b1	1.26826	0.342855	1.68512	0.0206481	+		17.3557	17.1412	17.1618	16.9197	16.9564	16.7541	-0.92	1.52	-0.559999	-1.57
O35737	Heterogeneous nuclear ribonucleoprotein H	Hnrnph1	0.687831	-0.539873	1.68495	0.0206562	+	-	21.5345	21.4999	21.095	21.8757	21.9874	21.8858	-0.800003	-0.66	1.16	0.650002
Q9CZ04	COP9 signalosome complex subunit 7a	Cops7a	0.813425	-0.297919	1.68418	0.0206929			18.8884	18.6174	18.7114	19.0573	19.0379	19.0157	-0.299999	-0.0100002	-0.25	0.469999
Q8BYB9	Protein O-glucosyltransferase 1	Poglut1	1.21828	0.284842	1.68219	0.0207879			16.6431	16.5815	16.8044	16.3374	16.4667	16.3703	0.6	-0.369999	-0.0599995	0.0599995
Q6PB44	Tyrosine-protein phosphatase non-receptor type 23	Ptpn23	1.16768	0.223644	1.68094	0.0208476			18.6779	18.5949	18.7525	18.5278	18.4326	18.3939	-0.16	-0.0599995	-0.17	0.459999
Q61081	Hsp90 co-chaperone Cdc37	Cdc37	1.07349	0.102315	1.6805	0.0208691			21.069	20.9895	21.0691	20.9264	20.9403	20.954	-0.559999	0.840002	0.679998	-0.35
Q68FH4	N-acetylgalactosamine kinase	Galk2	1.26758	0.342079	1.68004	0.0208909	+		20.1493	19.942	19.9824	19.8126	19.6474	19.5874	-0.700001	2.24	-0.76	0.26
Q8BQS4	Protein FAM102B	Fam102b	2.44534	1.29004	1.67935	0.0209244	+	+	16.1489	17.3552	16.7487	15.5094	15.425	15.4482
P49710	Hematopoietic lineage cell-specific protein	Hcls1	0.817176	-0.291281	1.67893	0.0209443			22.5875	22.4765	22.6715	22.9106	22.7608	22.9379	-3.07	7.18	2.1	-2.1	+
Q9ERE3	Serine/threonine-protein kinase Sgk3	Sgk3	0.611517	-0.709535	1.67873	0.0209541	+	-	15.4252	15.0017	14.8182	15.9113	15.6765	15.7859	-1.94	1.83	-2.35	1.58
Q5SNZ0	Girdin	Ccdc88a	0.709229	-0.495677	1.67808	0.0209856	+		18.3267	18.0589	18.1363	18.821	18.7277	18.4601	0.820002	-2.8	-0.219999	0.219999
Q0VGB7	Serine/threonine-protein phosphatase 4 regulatory subunit 2	Ppp4r2	0.779953	-0.358541	1.67802	0.0209885	+		17.0646	17.1517	16.8356	17.3792	17.4145	17.3339	-0.5	-0.460001	-0.110001	0.550001
P24270	Catalase	Cat	1.13214	0.179052	1.67774	0.0210018			20.6994	20.6112	20.7099	20.5671	20.4707	20.4454	1.9	-0.670002	-0.460003	0.460003
Q9DCL9	Multifunctional protein ADE2	Paics	0.860258	-0.217158	1.67733	0.0210216			20.6552	20.4936	20.5273	20.8234	20.7899	20.7143	0.559998	-0.600002	0.16	-0.16
P41241	Tyrosine-protein kinase CSK	Csk	0.782689	-0.353488	1.67687	0.0210442	+		21.0871	20.8725	20.7973	21.3348	21.1962	21.2863	-0.85	0.84	-0.110001	0.110001
Q9WV98	Mitochondrial import inner membrane translocase subunit Tim9	Timm9	1.22322	0.290689	1.67652	0.0210611			19.2267	19.3799	19.3883	19.1207	18.9263	19.0758	0.57	-0.719999	0.49	-0.49
Q8R1K1	Ubiquitin-associated domain-containing protein 2	Ubac2	0.842139	-0.247869	1.67567	0.0211023			17.5878	17.5844	17.5866	17.9617	17.7335	17.8072	1.2	-0.0699997	-0.24	0.0699997
P62627	Dynein light chain roadblock-type 1	Dynlrb1	1.18383	0.243458	1.67526	0.0211224			20.9218	20.8845	21.0563	20.7871	20.6489	20.6962	-0.150002	-1.25	0.0400009	0.920002
Q80YR5	Scaffold attachment factor B2	Safb2	0.772541	-0.372317	1.67478	0.0211454	+		18.938	18.9146	18.6473	19.1277	19.2398	19.2493	-0.279999	-0.299999	0.42	-0.229999
Q61207	Prosaposin	Psap	1.36017	0.443792	1.67447	0.0211609	+		24.0064	23.7193	23.8624	23.5749	23.2723	23.4095	0.329998	0.950001	-0.719997	-0.549999
Q9CZX7	Type 2 phosphatidylinositol 4,5-bisphosphate 4-phosphatase	Tmem55a	1.22186	0.289082	1.67366	0.0212004			17.7235	17.6413	17.7101	17.4651	17.4881	17.2546	1.18	-1.32	-0.200001	0.140001
Q99J09	Methylosome protein 50	Wdr77	1.17074	0.227423	1.67316	0.0212247			17.5074	17.3527	17.3224	17.1845	17.195	17.1208	-0.130001	-0.24	0.57	0.18
Q9D0J4	ADP-ribosylation factor-like protein 2	Arl2	1.32711	0.408283	1.67257	0.0212537	+		18.885	18.6367	18.8932	18.2627	18.4162	18.5112	0.15	-0.199999	-0.620001	0.57
Q9WTP6	Adenylate kinase 2, mitochondrial	Ak2	1.18939	0.250219	1.67215	0.0212738			21.3538	21.4044	21.5773	21.209	21.1842	21.1918	0.16	0.0800018	-0.0800018	-0.400002
Q64010	Adapter molecule crk	Crk	0.882096	-0.180993	1.67165	0.0212985			20.0293	19.9025	19.8702	20.0987	20.1242	20.1221	0.0100002	-0.32	-0.0100002	0.600002
Q9QZ73	DCN1-like protein 1	Dcun1d1	0.841447	-0.249055	1.67154	0.0213042			17.5928	17.5059	17.3719	17.7	17.7746	17.7432	-0.310001	-0.24	0.18	0.610001
Q6PDY2	2-aminoethanethiol dioxygenase	Ado	1.13935	0.188214	1.67142	0.0213099			18.744	18.8149	18.8338	18.5404	18.6893	18.5984	-0.269999	-0.360001	0.119999	1.99
Q501J6	Probable ATP-dependent RNA helicase DDX17	Ddx17	0.667966	-0.582154	1.66812	0.0214725	+	-	22.1195	22.4264	21.8802	22.7508	22.6987	22.723	-0.619999	-0.649998	0.77	0.540001
Q8C522	Endonuclease domain-containing 1 protein	Endod1	0.915181	-0.127871	1.66806	0.0214754			20.0618	20.0079	20.0634	20.113	20.2069	20.1967	0.900002	-0.900002	-1.01	2.5
Q60692	Proteasome subunit beta type-6	Psmb6	0.83719	-0.256372	1.66665	0.0215452			20.256	20.1518	20.1975	20.4798	20.5552	20.3395	-0.0900002	0.480001	-0.280001	0.0900002
Q3TIX9	U4/U6.U5 tri-snRNP-associated protein 2	Usp39	0.673917	-0.569358	1.66642	0.0215564	+	-	18.6802	18.6359	18.2608	19.14	18.9386	19.2064	-0.49	0.379999	0.0499992	0.32
Q99020	Heterogeneous nuclear ribonucleoprotein A/B	Hnrnpab	0.631361	-0.663463	1.6662	0.0215674	+	-	21.0678	21.2356	20.655	21.5436	21.7316	21.6735	-1.04	-0.48	1.09	1.12
Q8BIG7	Catechol O-methyltransferase domain-containing protein 1	Comtd1	0.922433	-0.116484	1.66617	0.0215688			20.6443	20.5789	20.6638	20.7363	20.7185	20.7816	0.35	0.91	-0.650002	-1.05
Q8BVK9	Sp110 nuclear body protein	Sp110	1.23693	0.306767	1.66597	0.0215791	+		18.5018	18.6594	18.4155	18.3046	18.1599	18.1919
Q9D2N9	Vacuolar protein sorting-associated protein 33A	Vps33a	1.12848	0.174382	1.66495	0.0216296			20.056	19.9381	19.9261	19.758	19.7995	19.8396	-0.66	1.04	-0.68	0.65
O88291	DBIRD complex subunit ZNF326	Znf326	0.656917	-0.606216	1.66434	0.0216603	+	-	14.954	15.0113	14.6412	15.2499	15.5182	15.657
Q8R3B1	1-phosphatidylinositol 4,5-bisphosphate phosphodiesterase delta-1	Plcd1	1.2535	0.325956	1.66396	0.0216789	+		19.0562	18.8497	18.9151	18.519	18.5852	18.7389	0.77	0.0900002	-0.0900002	-1.16
Q9CXJ1	Probable glutamate--tRNA ligase, mitochondrial	Ears2	0.808398	-0.306863	1.66382	0.021686	+		16.0516	15.9242	15.7893	16.2733	16.1567	16.2557	0.199999	0.039999	-0.110001	-0.039999
Q9CRC6	BLOC-1-related complex subunit 7	Borcs7	1.31882	0.399242	1.66317	0.0217187	+		17.4191	17.2505	17.263	16.9964	16.7222	17.0163
Q9CQJ6	Density-regulated protein	Denr	1.10542	0.144591	1.66308	0.0217232			20.4447	20.3734	20.3288	20.2591	20.2578	20.1964	-0.559999	0.280001	0.119999	0.0699997
Q07417	Short-chain specific acyl-CoA dehydrogenase, mitochondrial	Acads	0.681808	-0.552563	1.66298	0.021728	+	-	21.868	21.4277	21.7493	22.3836	22.1658	22.1533	1.2	1.18	-1.04	-1.54
Q922Q4	Pyrroline-5-carboxylate reductase 2	Pycr2	1.10285	0.141235	1.66261	0.0217468			19.9402	19.878	19.9949	19.8298	19.7951	19.7645	-0.169998	-0.0600014	0.0299988	0.470001
Q8QZT1	Acetyl-CoA acetyltransferase, mitochondrial	Acat1	0.800887	-0.32033	1.66204	0.021775	+		21.7313	21.6203	21.6389	22.0985	21.8279	22.0251	0.0200005	0.0300026	0.160004	-0.150002
Q8BGU5	Cyclin-Y	Ccny	1.39849	0.483872	1.66046	0.0218543	+		17.1198	17.4022	17.4552	16.7125	16.9948	16.8182	-1.18	0.280001	-0.0900002	1.2
Q8BNV1	tRNA (uracil-5-)-methyltransferase homolog A	Trmt2a	0.788046	-0.343648	1.66025	0.0218651	+		17.8301	17.8365	17.6023	18.1578	18.1507	17.9913	-2.68	2.07	-0.780001	0.780001
O55091	Protein IMPACT	Impact	1.74475	0.803016	1.66	0.0218777	+	+	15.675	15.8691	16.0958	14.8297	15.436	14.9651	1.99	-1.67	-0.809999	1.44
Q99LI8	Hepatocyte growth factor-regulated tyrosine kinase substrate	Hgs	1.13993	0.188944	1.6594	0.0219077			19.9031	19.7635	19.7457	19.6303	19.586	19.6293	0.4	-0.640001	-0.25	0.559999
P10922	Histone H1.0	H1f0	0.593893	-0.751726	1.65796	0.0219806	+	-	21.1708	21.5378	20.9486	21.9972	21.7603	22.1549	-0.239998	0.239998	0.600002	-0.709999
E9Q6J5	Biorientation of chromosomes in cell division protein 1-like 1	Bod1l	0.801371	-0.319458	1.65475	0.0221437	+		15.0798	15.1725	14.9832	15.351	15.5337	15.3092	-0.0900002	-0.809999	1.4	-0.540001
Q8BMA6	Signal recognition particle subunit SRP68	Srp68	0.815057	-0.295027	1.65284	0.0222411			19.263	19.0398	19.007	19.3757	19.4014	19.4179	-0.0400009	-0.370001	-0.360001	0.289999
Q8BWF0	Succinate-semialdehyde dehydrogenase, mitochondrial	Aldh5a1	1.47427	0.560001	1.65136	0.0223172	+	+	18.5044	18.0534	18.1036	17.5498	17.678	17.7536	1.78	-1.3	-0.0699997	0.0699997
Q8C2K5	RAS protein activator like-3	Rasal3	1.21328	0.278907	1.65099	0.0223361			19.8104	19.5801	19.7771	19.4944	19.4374	19.3989	-0.82	4.41	0.0300007	-0.309999	+
Q8CCF0	U4/U6 small nuclear ribonucleoprotein Prp31	Prpf31	0.706293	-0.501661	1.6509	0.0223409	+	-	17.2185	17.5331	17.0995	17.7763	17.7042	17.8756	-0.809999	-0.210001	0.570002	0.230001
P49586	Choline-phosphate cytidylyltransferase A	Pcyt1a	1.15612	0.209286	1.65045	0.022364			17.5027	17.5132	17.3629	17.2122	17.313	17.2258	0.210001	-1	-0.210001	0.830002
Q8BVU0	Leucine-rich repeat and calponin homology domain-containing protein 3	Lrch3	1.21955	0.286347	1.64891	0.0224436			17.6535	17.482	17.7182	17.4	17.2773	17.3174	3.31	0.34	-0.34	-2.5
Q61656	Probable ATP-dependent RNA helicase DDX5	Ddx5	0.67426	-0.568623	1.64763	0.0225097	+	-	20.285	20.2847	19.8136	20.6772	20.701	20.711	-0.870003	-0.18	0.580002	0.18
Q8K009	Mitochondrial 10-formyltetrahydrofolate dehydrogenase	Aldh1l2	0.694268	-0.526436	1.64763	0.0225097	+	-	16.7244	16.4801	16.689	17.1168	16.9658	17.3903	-1.07	-0.999998	0.819998	1.66
Q8VDM4	26S proteasome non-ATPase regulatory subunit 2	Psmd2	1.05687	0.0798003	1.64756	0.0225135			19.8995	19.8277	19.845	19.7691	19.7794	19.7843	-0.130001	-0.299999	-0.0200005	0.440002
A2ADY9	Protein DDI1 homolog 2	Ddi2	1.21333	0.278976	1.64584	0.0226028			19.4592	19.2444	19.4625	19.1329	19.0544	19.1418	-1.5	-0.18	0.230001	0.299999
Q9D061	Acyl-CoA-binding domain-containing protein 6	Acbd6	0.630416	-0.665625	1.64387	0.0227055	+	-	17.3153	16.7707	16.8092	17.7168	17.5208	17.6543	-1.45	-0.189999	0.57	0.67
Q9CWK8	Sorting nexin-2	Snx2	0.876854	-0.189591	1.64263	0.0227702			21.3777	21.2246	21.248	21.5024	21.4879	21.4288	-0.599998	1.82	-0.199997	-0.130001
P42232	Signal transducer and activator of transcription 5B	Stat5b	1.27822	0.354137	1.64254	0.0227749	+		19.6412	19.4916	19.3705	19.0402	19.2462	19.1544	-0.369999	1.69	-1.38	0.369999
Q9DCT2	NADH dehydrogenase [ubiquinone] iron-sulfur protein 3, mitochondrial	Ndufs3	0.889508	-0.168921	1.6424	0.0227827			20.6995	20.5479	20.5905	20.7805	20.7597	20.8045	0.240002	-0.120003	-0.0800018	-0.120003
P45376	Aldose reductase	Akr1b1	1.10723	0.146953	1.64223	0.0227913			24.3225	24.2027	24.3039	24.1623	24.1192	24.1068	-0.920002	1.78	-0.450001	0.450001
Q9D358	Low molecular weight phosphotyrosine protein phosphatase	Acp1	1.12501	0.169938	1.64207	0.0227997			21.3597	21.2385	21.305	21.0712	21.1788	21.1435	-0.110001	0.43	0.110001	-0.120001
O08709	Peroxiredoxin-6	Prdx6	1.20707	0.271507	1.64199	0.0228037			21.8627	21.6312	21.816	21.5182	21.446	21.5312	2.08	-1.3	0.5	-0.5
Q8C2E7	WASH complex subunit strumpellin	Kiaa0196	1.18273	0.242123	1.64109	0.0228513			19.8684	19.6567	19.7607	19.5655	19.468	19.5259	-0.1	0.790001	-1.53	0.1
P62821	Ras-related protein Rab-1A	Rab1A	1.13335	0.180595	1.64013	0.0229017			23.3904	23.3418	23.3006	23.2019	23.2113	23.0777
Q8R0S2	IQ motif and SEC7 domain-containing protein 1	Iqsec1	1.06531	0.0912666	1.63911	0.0229559			17.443	17.4339	17.3999	17.3494	17.3622	17.2914	0.540001	-0.650002	-0.320002	0.320002
Q00262	Syntaxin-2	Stx2	0.953515	-0.0686728	1.63892	0.0229658			17.0571	17.0342	17.0725	17.0974	17.1211	17.1512	-1.29	1.94	-1.2	1.34
Q921I9	Exosome complex component RRP41	Exosc4	0.791556	-0.337236	1.63671	0.0230831	+		16.8765	17.0691	16.7464	17.2468	17.2382	17.2188	-1.64	0.309999	1.48	-0.25
Q64362	AKT-interacting protein	Aktip	1.65365	0.725653	1.6352	0.0231634	+	+	16.74	16.797	16.9937	16.227	15.7526	16.3742	0.0299988	-1.05	-0.0299988	0.199999
Q9QZD8	Mitochondrial dicarboxylate carrier	Slc25a10	1.1782	0.236585	1.63511	0.0231681			18.7193	18.7681	18.8722	18.6323	18.5525	18.465	0.84	1.2	-0.84	-1.1
O88543	COP9 signalosome complex subunit 3	Cops3	0.906586	-0.141485	1.6342	0.0232168			20.586	20.4928	20.5772	20.7447	20.6592	20.6765	-0.16	-0.43	0.16	0.309999
P30275	Creatine kinase U-type, mitochondrial	Ckmt1	0.701538	-0.511407	1.63398	0.0232286	+	-	23.1547	22.9206	22.7137	23.5096	23.5023	23.3113	-3.11	0.389999	1.38	-0.32
Q8BH24	Transmembrane 9 superfamily member 4	Tm9sf4	1.1686	0.22478	1.63386	0.0232346			18.5916	18.7579	18.607	18.4696	18.3608	18.4518	-0.0400009	0.0499992	-0.240002	-0.0200005
Q9WUD8	Fas apoptotic inhibitory molecule 1	Faim	1.18591	0.246	1.63352	0.0232531			19.0709	18.8693	19.0084	18.7555	18.785	18.6703	0.27	-0.290001	-0.379999	0.75
D3YXK2	Scaffold attachment factor B1	Safb	0.675142	-0.566737	1.63309	0.0232759	+	-	18.2305	18.4746	17.9618	18.6763	18.8356	18.8551	-0.129997	-1.02	0.719997	0.509998
P17433	Transcription factor PU.1	Spi1	0.771551	-0.374166	1.63301	0.0232806	+		17.3847	17.5316	17.182	17.6922	17.7461	17.7824	-0.25	4.42	-0.17	-0.780001	+
Q9D1D4	Transmembrane emp24 domain-containing protein 10	Tmed10	1.17075	0.227432	1.63255	0.0233051			20.4243	20.4912	20.5416	20.3264	20.1521	20.2965	0.150002	-0.150002	0.190002	-0.27
P41216	Long-chain-fatty-acid--CoA ligase 1	Acsl1	0.708764	-0.496623	1.63122	0.0233763	+		19.4573	19.0516	19.3002	19.8031	19.6247	19.8712	-1.53	0.889999	-0.889999	1.4
Q3URF8	BTB/POZ domain-containing protein KCTD21	Kctd21	0.689423	-0.536539	1.63111	0.0233826	+	-	16.0012	15.9093	15.6296	16.388	16.5549	16.2067	0.639999	0.5	-0.639999	-0.660002
P25322	G1/S-specific cyclin-D1	Ccnd1	0.653123	-0.614573	1.6291	0.0234907	+	-	15.4146	15.4497	15.0242	15.7225	16.0873	15.9225	-0.880001	-0.16	0.0799999	1.66
P15532	Nucleoside diphosphate kinase A	Nme1	1.3462	0.428895	1.62783	0.0235597	+		21.4949	21.1656	21.501	21.0243	20.8668	20.9836	0.0699997	1.01	-0.91	-0.49
Q9D6U8	Protein FAM162A	Fam162a	1.26902	0.343714	1.62751	0.0235773	+		18.0672	17.9607	18.0366	17.6278	17.5509	17.8547	0.76	-0.59	-0.210001	0.210001
Q9DBR4	Amyloid beta A4 precursor protein-binding family B member 2	Apbb2	0.537648	-0.895265	1.6266	0.0236264	+	-	19.7545	19.0028	19.0975	20.3457	20.0557	20.1392
Q00612	Glucose-6-phosphate 1-dehydrogenase X	G6pdx	1.1543	0.207024	1.62611	0.0236531			22.1613	22.0924	22.2896	21.9704	21.9876	21.9643	-0.310001	0.919998	-0.110001	-0.0699997
Q8BVW3	Tripartite motif-containing protein 14	Trim14	1.42922	0.515233	1.62609	0.0236543	+	+	17.6385	17.7184	17.9147	17.1229	17.1223	17.4807	-0.74	2.96	0.33	-1.69
P63082	V-type proton ATPase 16 kDa proteolipid subunit	Atp6v0c	1.81756	0.862003	1.62568	0.0236769	+	+	20.1161	20.4907	20.8322	19.5539	19.4375	19.8617	-0.720001	0.25	-0.93	0.4
Q8QZY6	Tetraspanin-14	Tspan14	0.765329	-0.385848	1.62498	0.0237148	+		18.512	18.3556	18.5508	18.9835	18.9103	18.6822	-1.73	2.13	0.83	-1.58
Q8BX09	Retinoblastoma-binding protein 5	Rbbp5	0.665527	-0.587432	1.62422	0.0237561	+	-	16.0296	16.0186	15.5369	16.4637	16.4941	16.3895	-0.5	0.359999	0.82	-0.359999
A2AIV2	Protein virilizer homolog	Kiaa1429	0.711471	-0.491124	1.62301	0.0238228	+		14.4602	14.8273	14.3919	15.0611	15.0964	14.9953
Q8QZS1	3-hydroxyisobutyryl-CoA hydrolase, mitochondrial	Hibch	0.740873	-0.432702	1.62278	0.0238353	+		18.2527	17.8433	17.9792	18.4497	18.4288	18.4948	1.32	-0.43	0.0900002	-0.0900002
Q8VE97	Serine/arginine-rich splicing factor 4	Srsf4	0.600776	-0.735101	1.62211	0.0238722	+	-	19.9899	19.6029	19.3112	20.4605	20.4066	20.2421	-0.690001	-0.0499992	1.02	-0.15
Q8K4Z5	Splicing factor 3A subunit 1	Sf3a1	0.646525	-0.629221	1.62127	0.0239181	+	-	19.1962	19.1803	18.6925	19.5291	19.6794	19.7482	-0.559998	-0.0699997	0.550003	0.0699997
P80318	T-complex protein 1 subunit gamma	Cct3	0.756237	-0.40309	1.62065	0.0239525	+		21.7978	21.9831	21.6273	22.297	22.1297	22.1908	-0.52	-0.440002	0.389999	0.489998
Q9CYN9	Renin receptor	Atp6ap2	1.24109	0.311606	1.62017	0.0239791	+		17.0974	16.9809	16.8807	16.5511	16.7386	16.7345	-1.11	0.709999	1.44	-0.709999
Q9DAU1	Protein canopy homolog 3	Cnpy3	0.869562	-0.201639	1.61916	0.0240348			19.9532	19.8214	19.9519	20.1582	20.1345	20.0387	0.279999	-0.229999	0.219999	-0.219999
Q6ZQB6	Inositol hexakisphosphate and diphosphoinositol-pentakisphosphate kinase 2	Ppip5k2	0.901861	-0.149022	1.61872	0.0240594			17.1801	17.0926	17.092	17.3296	17.2292	17.253	-2.52	1.15	-0.280001	0.280001
Q8R5A3	Amyloid beta A4 precursor protein-binding family B member 1-interacting protein	Apbb1ip	0.670796	-0.576055	1.6186	0.0240656	+	-	21.2487	21.6548	21.7682	22.214	22.0852	22.1008	0.16	6.1	-0.550001	-0.43	+
Q91ZR2	Sorting nexin-18	Snx18	0.803483	-0.31566	1.61764	0.0241192	+		20.6238	20.4663	20.518	20.9269	20.6991	20.9292	-1.44	1.44	-3.06	2.1
P62908	40S ribosomal protein S3	Rps3	1.1086	0.148736	1.61678	0.0241667			23.2697	23.3837	23.3307	23.2125	23.1979	23.1275	-0.310001	0.18	0.0800018	0.349998
P17225	Polypyrimidine tract-binding protein 1	Ptbp1	0.772037	-0.373257	1.61656	0.0241789	+		21.5239	21.4727	21.2034	21.7483	21.8439	21.7275	-0.299999	0.5	-0.0900002	-0.110001
O09111	NADH dehydrogenase [ubiquinone] 1 beta subcomplex subunit 11, mitochondrial	Ndufb11	0.712974	-0.488078	1.61566	0.0242295	+		19.7024	19.7938	20.1299	20.3005	20.334	20.4559	0.57	-0.530001	0.849998	-0.82
Q9CPT4	Myeloid-derived growth factor	Mydgf	1.2311	0.299951	1.61473	0.0242811			20.2965	20.4087	20.5115	20.1788	20.1473	19.9908
P62743	AP-2 complex subunit sigma	Ap2s1	0.691963	-0.531232	1.61437	0.0243013	+	-	20.7088	20.2611	20.2936	21.0356	20.8867	20.9349	0.110001	0.84	-0.780001	0.390001
Q9D898	Actin-related protein 2/3 complex subunit 5-like protein	Arpc5l	0.808855	-0.306047	1.61369	0.0243393			21.1374	20.8775	20.9705	21.3737	21.3012	21.2286	0.629999	0.32	-0.92	-0.6
Q91VA6	Polymerase delta-interacting protein 2	Poldip2	0.897041	-0.156755	1.61361	0.0243439			17.2659	17.2395	17.1679	17.4481	17.3444	17.3512	0.559999	-0.4	0.32	-0.58
P46460	Vesicle-fusing ATPase	Nsf	1.34625	0.428941	1.61346	0.0243523	+		21.1034	20.9443	21.1337	20.423	20.6972	20.7743	-0.719997	-0.240002	0.41	0.259998
A2AQ19	RNA polymerase-associated protein RTF1 homolog	Rtf1	0.725411	-0.46313	1.61279	0.0243901	+		16.0625	16.0003	15.8336	16.495	16.5813	16.2096	-1.21	0.110001	1.4	-0.110001
Q921F2	TAR DNA-binding protein 43	Tardbp	0.727873	-0.458241	1.60842	0.0246367	+		21.0405	21.1072	20.7013	21.376	21.4781	21.3695	0.139999	-0.139999	0.399998	-0.16
Q80YV2	Nuclear-interacting partner of ALK	Zc3hc1	0.549775	-0.863086	1.6062	0.0247631	+	-	15.11	15.23	14.5112	15.8942	15.9424	15.6038	-0.110001	-0.24	0.84	0.360001
Q99L04	Dehydrogenase/reductase SDR family member 1	Dhrs1	1.12222	0.166358	1.60603	0.0247726			20.3659	20.262	20.3208	20.2094	20.1573	20.0829	2.42	-0.389999	-0.33	-0.140001
Q8CH72	E3 ubiquitin-protein ligase TRIM32	Trim32	1.26082	0.334358	1.60574	0.024789	+		17.1831	17.042	17.1596	16.9616	16.7318	16.6882	0.51	0.0299988	-0.0299988	-0.440001
Q8BWG9	Calcium release-activated calcium channel protein 1	Orai1	0.69211	-0.530927	1.60556	0.0247994	+	-	17.0459	16.671	16.6665	17.3477	17.1691	17.4595
Q8R0H9	ADP-ribosylation factor-binding protein GGA1	Gga1	1.06763	0.0944061	1.60522	0.0248189			19.2529	19.198	19.2459	19.1589	19.0965	19.1582	-0.269999	0.450001	-0.0300007	0.0300007
P52293	Importin subunit alpha-1	Kpna2	0.534691	-0.903222	1.60398	0.0248898	+	-	15.9291	15.8056	15.1088	16.5904	16.4685	16.4943	-1.16	0.0200005	0.1	0.0500011
O55135	Eukaryotic translation initiation factor 6	Eif6	1.12895	0.174987	1.60287	0.0249533			19.6081	19.619	19.7218	19.5388	19.4649	19.4203	-0.469999	-0.25	0.469999	0.219999
O08832	Polypeptide N-acetylgalactosaminyltransferase 4	Galnt4	0.654737	-0.611013	1.602	0.0250037	+	-	14.8987	15.4836	15.1551	15.8378	15.7031	15.8296	1.92	1.9	-1.85	-1.63
Q80UK8	Integrator complex subunit 2	Ints2	0.701231	-0.512039	1.60075	0.0250754	+	-	15.0957	15.0615	14.6461	15.4789	15.4631	15.3975	-1.4	0.389999	-0.219999	0.74
Q9Z2C5	Myotubularin	Mtm1	1.24666	0.318066	1.59642	0.0253271	+		16.8735	17.0315	17.1868	16.7274	16.7236	16.6865	2.58	-0.92	-1.45	0.92
E9Q634	Unconventional myosin-Ie	Myo1e	1.45317	0.539199	1.59627	0.0253353	+	+	18.9375	18.7947	19.1327	18.653	18.2658	18.3286	-0.74	4.43	-1.51	0.279999	+
Q62312	TGF-beta receptor type-2	Tgfbr2	1.36195	0.445673	1.59548	0.0253815	+		15.3719	15.3439	15.5465	14.7622	15.0251	15.138
Q9Z1X2	Phosphatidylserine synthase 2	Ptdss2	0.875207	-0.192305	1.59459	0.0254335			17.5084	17.369	17.4626	17.6467	17.5712	17.699	1.38	-1.53	-0.82	-0.719999
O35345	Importin subunit alpha-7	Kpna6	0.669614	-0.578597	1.59293	0.0255313	+	-	18.9526	18.8315	18.4156	19.3726	19.316	19.2469	0.440001	-0.24	-0.77	0.24
Q62383	Transcription elongation factor SPT6	Supt6h	0.572644	-0.804289	1.59065	0.0256655	+	-	14.6479	15.0759	14.2738	15.4884	15.4744	15.4477	-1.41	-1	1.33	1
P52503	NADH dehydrogenase [ubiquinone] iron-sulfur protein 6, mitochondrial	Ndufs6	0.87551	-0.191804	1.58711	0.0258754			19.7855	19.6254	19.73	19.9233	19.8477	19.9453	0.84	0.59	-0.889999	-0.73
Q80UM3	N-alpha-acetyltransferase 15, NatA auxiliary subunit	Naa15	1.13364	0.180961	1.58685	0.0258909			19.7392	19.6472	19.671	19.4283	19.5824	19.5038	-0.870001	-0.0499992	0.0499992	0.229999
Q3UN02	Lysocardiolipin acyltransferase 1	Lclat1	1.4751	0.56081	1.58683	0.0258922	+	+	16.3999	16.6414	16.6734	16.1172	16.1769	15.7383	1.87	-1.14	0.92	-0.960001
Q91V92	ATP-citrate synthase	Acly	0.857017	-0.222603	1.58637	0.0259199			20.1971	20.0816	20.0111	20.2731	20.2972	20.3874	0.0700035	-0.959999	-0.0700035	0.529999
Q8BHC4	Dephospho-CoA kinase domain-containing protein	Dcakd	0.853082	-0.229244	1.58605	0.0259387			17.2159	17.3978	17.1916	17.5234	17.4868	17.4828	0.19	-0.500002	-0.0700016	0.0900021
Q9CX86	Heterogeneous nuclear ribonucleoprotein A0	Hnrnpa0	0.746069	-0.42262	1.58522	0.0259887	+		23.0338	22.9365	22.7315	23.1554	23.402	23.4123	-0.66	-0.170002	0.580002	0.170002
Q8BRT1	CLIP-associating protein 2	Clasp2	0.842748	-0.246827	1.5848	0.0260137			20.0884	20.0487	19.9055	20.1729	20.2887	20.3214	1.12	-1.43	-1.06	1.09
Q01853	Transitional endoplasmic reticulum ATPase	Vcp	1.11221	0.153428	1.58157	0.0262075			23.1425	23.0125	23.0582	22.9471	22.9339	22.8719	-0.0800018	-0.509998	0.0800018	0.5
P27546	Microtubule-associated protein 4	Map4	1.10788	0.147803	1.57821	0.0264112			22.5143	22.4649	22.4447	22.3472	22.3796	22.2537	1.67	-3.94	-0.0900002	0.0900002	+
P35803	Neuronal membrane glycoprotein M6-b	Gpm6b	1.76743	0.82165	1.57817	0.0264138	+	+	18.5178	18.1664	18.7175	17.7844	17.2945	17.858	3.3	-2.61	1.54	-1.54
Q3UE37	Ubiquitin-conjugating enzyme E2 Z	Ube2z	0.967271	-0.048008	1.57802	0.026423			19.9932	20.0123	20.0057	20.0647	20.0644	20.0261	-1.03	0.68	-0.0600014	-0.140001
O35286	Pre-mRNA-splicing factor ATP-dependent RNA helicase DHX15	Dhx15	0.762356	-0.391464	1.57727	0.0264684	+		19.4527	19.6761	19.34	19.8431	19.9932	19.8069	-0.68	0.0499992	0.650002	-0.0499992
Q9D6J5	NADH dehydrogenase [ubiquinone] 1 beta subcomplex subunit 8, mitochondrial	Ndufb8	0.894145	-0.16142	1.57725	0.0264699			19.9387	19.9894	19.8861	20.1206	20.0287	20.1492	0.309999	-0.16	0.24	-0.549999
Q3UDR8	Protein YIPF3	Yipf3	0.762576	-0.391047	1.57708	0.0264802	+		15.3529	15.6457	15.6902	16.007	15.8705	15.9845	0.780001	-0.48	-0.73	0.6
O35083	1-acyl-sn-glycerol-3-phosphate acyltransferase alpha	Agpat1	1.19186	0.253216	1.57674	0.0265008			18.4578	18.2131	18.3273	18.121	18.0656	18.0519	0.0300007	-1.27	0.120001	0.24
Q3TKY6	Peptidyl-prolyl cis-trans isomerase CWC27 homolog	Cwc27	0.680007	-0.556379	1.57595	0.026549	+	-	17.0764	16.5389	16.7529	17.2647	17.4146	17.3579	-1.84	-0.560001	0.790001	0.560001
P35293	Ras-related protein Rab-18	Rab18	0.870905	-0.199413	1.57448	0.0266393			20.0696	19.9493	20.0689	20.2882	20.1468	20.2509	0.280001	-0.75	-0.4	0.630001
Q14C51	Pentatricopeptide repeat domain-containing protein 3, mitochondrial	Ptcd3	1.14082	0.190069	1.57247	0.0267628			16.9974	17.0069	16.9316	16.8703	16.6971	16.7983	0.33	-0.43	0.67	-0.33
P21981	Protein-glutamine gamma-glutamyltransferase 2	Tgm2	0.769273	-0.378432	1.57106	0.0268498	+		22.0503	21.8857	22.13	22.4983	22.2328	22.4702	-1.01	1.53	0.139999	-0.139999
Q99MR6	Serrate RNA effector molecule homolog	Srrt	0.755441	-0.404608	1.57059	0.0268785	+		19.4141	19.482	19.1133	19.8013	19.7402	19.6818	-0.48	0.220001	0.460003	-0.220001
O88487	Cytoplasmic dynein 1 intermediate chain 2	Dync1i2	1.2261	0.294074	1.57016	0.0269057			19.8075	19.9177	20.1023	19.6406	19.6527	19.6519	-0.350002	-1.05	0.350002	0.710003
Q8BK64	Activator of 90 kDa heat shock protein ATPase homolog 1	Ahsa1	1.12529	0.170296	1.56957	0.0269419			20.7654	20.6209	20.7348	20.5378	20.5771	20.4954	-0.330002	-0.219997	-0.149998	0.379997
Q6ZPF4	Formin-like protein 3	Fmnl3	0.693359	-0.528325	1.56825	0.0270241	+	-	20.705	20.2693	20.2899	21.0604	20.9433	20.8454	0.450001	3.73	-0.75	-1.05	+
Q61542	StAR-related lipid transfer protein 3	Stard3	0.770407	-0.376307	1.5677	0.0270583	+		18.0211	17.805	17.6576	18.2688	18.1692	18.1746	-0.200001	2.06	-0.960001	0.200001
O35864	COP9 signalosome complex subunit 5	Cops5	0.909209	-0.137316	1.56563	0.0271878			20.1533	20.0535	20.1433	20.2917	20.2633	20.2069	-0.15	-0.629999	0.0699997	0.549999
Q60805	Tyrosine-protein kinase Mer	Mertk	0.748341	-0.418232	1.56546	0.0271985	+		18.9777	18.5542	18.7349	19.1612	19.1752	19.1851	1.22	1.78	-2.39	-1.07
P97364	Selenide, water dikinase 2	Sephs2	0.855579	-0.225027	1.5647	0.0272458			16.9738	16.92	16.971	17.0598	17.2028	17.2772	-0.799999	0.82	-0.719999	0.809999
Q7TN29	Stromal membrane-associated protein 2	Smap2	0.776778	-0.364426	1.56175	0.0274315	+		22.3014	21.9571	22.2046	22.5207	22.4626	22.5732	-1.12	1.6	-0.839998	0.839998
Q9CXD6	Mitochondrial calcium uniporter regulator 1	Mcur1	0.831245	-0.266654	1.56155	0.0274441			17.1533	17.2401	17.3976	17.5727	17.4662	17.552	0.890001	0.869999	-0.32	-0.33
Q91VK1	Basic leucine zipper and W2 domain-containing protein 2	Bzw2	0.840716	-0.250309	1.55947	0.0275761			17.1732	17.0909	16.9456	17.3775	17.3168	17.2664	-0.789999	-1.82	0.84	0.860001
Q99KU0	Vacuole membrane protein 1	Vmp1	1.21797	0.284483	1.55799	0.02767			16.1516	16.3763	16.4172	16.0618	16.0188	16.0112	-0.480001	-0.769999	0.550001	-0.16
Q9EPL8	Importin-7	Ipo7	0.773941	-0.369704	1.55777	0.027684	+		19.6531	19.343	19.3473	19.8887	19.7618	19.802	-0.0699997	-0.25	0.0699997	0.369999
A2A9C3	Protein SZT2	Szt2	1.20325	0.266933	1.55758	0.0276961			17.4394	17.212	17.3277	17.1459	17.0278	17.0046	-1.24	-1.7	0.630001	3.01
A2AJL3	FGGY carbohydrate kinase domain-containing protein	Fggy	1.24396	0.314944	1.55735	0.0277106			15.5611	15.6361	15.561	15.3049	15.1017	15.4068
Q9JIY5	Serine protease HTRA2, mitochondrial	Htra2	0.963929	-0.0530008	1.55726	0.0277167			18.9851	18.9865	18.9935	19.0588	19.0106	19.0548	-0.309999	1.02	-0.19	-0.0299988
Q8C147	Dedicator of cytokinesis protein 8	Dock8	0.858523	-0.220071	1.55713	0.0277247			20.139	20.0085	20.1395	20.4095	20.2486	20.2891	0.309999	6.6	-0.309999	-2.27	+
Q6A0A9	Constitutive coactivator of PPAR-gamma-like protein 1	FAM120A	0.940464	-0.088555	1.55707	0.0277289			18.4094	18.4129	18.4477	18.5198	18.4685	18.5475	0.869999	-0.459999	-0.639999	0.459999
Q8C708	Transmembrane protein C16orf54 homolog		0.810623	-0.302897	1.5568	0.027746			17.4461	17.3217	17.3179	17.5085	17.7638	17.7221
Q9Z1E3	NF-kappa-B inhibitor alpha	Nfkbia	0.879825	-0.184712	1.55587	0.0278056			16.3284	16.4315	16.4838	16.5955	16.6531	16.5492
Q60865	Caprin-1	Caprin1	0.935392	-0.0963573	1.55562	0.0278217			20.1462	20.0906	20.1278	20.223	20.1751	20.2556	-0.25	-0.229999	0.199997	0.330002
Q8BHG2	UPF0587 protein C1orf123 homolog		0.783501	-0.351994	1.55555	0.0278258	+		19.1113	18.828	18.9463	19.4417	19.2577	19.2422
O54988	STE20-like serine/threonine-protein kinase	Slk	1.12364	0.168184	1.55518	0.0278498			17.6836	17.7261	17.8313	17.5367	17.6179	17.5819	0.299999	1.72	-0.91	-0.299999
O70492	Sorting nexin-3	Snx3	0.887164	-0.172727	1.5551	0.0278545			22.3927	22.3865	22.503	22.6529	22.6121	22.5355	-0.27	0.880001	-1.11	0.27
Q9CZU3	Superkiller viralicidic activity 2-like 2	Skiv2l2	0.70073	-0.51307	1.55358	0.0279524	+	-	18.4506	18.6486	18.1351	18.8979	18.9803	18.8955	-1.16	0.360001	0.079998	0.0699997
P62267	40S ribosomal protein S23	Rps23	1.19398	0.255779	1.55269	0.0280099			21.0869	21.1511	21.2512	21.0154	20.8939	20.8126	-0.699997	0.579998	-0.509998	0.399998
Q8R3Q0	Store-operated calcium entry-associated regulatory factor	Saraf	0.694679	-0.525582	1.55241	0.0280276	+	-	16.8151	17.205	16.6939	17.43	17.4705	17.3903	1.08	0.42	-1.28	-0.530001
Q8BKT7	THO complex subunit 5 homolog	Thoc5	0.685043	-0.545733	1.55019	0.0281715	+	-	15.8589	16.3037	15.8511	16.6636	16.5402	16.4471	-0.65	-0.0499992	0.799999	0.0499992
Q9CSN1	SNW domain-containing protein 1	Snw1	0.706288	-0.501671	1.54904	0.028246	+	-	17.2991	17.2493	16.8449	17.5637	17.7014	17.6332	-0.700003	-0.650002	0.9	0.520002
P31648	Sodium- and chloride-dependent GABA transporter 1	Slc6a1	1.62571	0.701066	1.54884	0.0282595	+	+	16.3956	16.0752	16.2162	15.9016	15.3411	15.3412	3.57	-5.64	-2	2	+
Q8C052	Microtubule-associated protein 1S	Map1s	0.871732	-0.198044	1.54764	0.0283371			21.1648	21.0661	20.9612	21.2573	21.2715	21.2574	-0.490002	0.460001	-0.300001	0.290001
Q8BYK6	YTH domain-containing family protein 3	Ythdf3	0.846403	-0.240583	1.54722	0.0283646			18.5696	18.5943	18.4698	18.8007	18.8817	18.6731	0.240002	-0.74	-0.0300007	0.32
Q9Z108	Double-stranded RNA-binding protein Staufen homolog 1	Stau1	0.94677	-0.078914	1.5471	0.0283725			17.5869	17.5459	17.5699	17.6844	17.6151	17.64	-0.150002	-0.91	0.220001	0.150002
Q9DBW0	Cytochrome P450 4V2	Cyp4v2	1.16416	0.219294	1.54698	0.0283803			17.0032	16.8343	16.9529	16.7119	16.7829	16.6377
Q6NVE9	Protein phosphatase PTC7 homolog	Pptc7	1.13436	0.181875	1.54557	0.0284726			15.7616	15.6105	15.7185	15.5754	15.4898	15.4797	-1.68	0.290001	0.809999	-0.290001
Q91VM9	Inorganic pyrophosphatase 2, mitochondrial	Ppa2	0.809178	-0.30547	1.54533	0.0284882			19.158	18.9895	18.9711	19.4738	19.2376	19.3237	0.709999	-0.35	-0.32	0.210001
O35381	Acidic leucine-rich nuclear phosphoprotein 32 family member A	Anp32a	0.672244	-0.572943	1.5436	0.0286025	+	-	22.9077	22.6591	22.329	23.2033	23.2652	23.1461	-0.490002	0.970001	0.0300026	-0.540001
O88952	Protein lin-7 homolog C	Lin7c	1.21174	0.277084	1.54298	0.0286428			19.4454	19.2465	19.4538	19.1946	19.0873	19.0326	0.200001	-1.27	-0.200001	1.01
Q6PHS6	Sorting nexin-13	Snx13	0.818231	-0.289419	1.54238	0.0286825			15.7605	15.5628	15.5405	15.9196	15.9941	15.8183	0.0100002	0.18	-0.9	1.05
P14211	Calreticulin	Calr	1.21424	0.280051	1.54133	0.0287518			23.6787	23.591	23.8669	23.4326	23.3976	23.4662	0.260002	0.229999	-0.510002	-0.119999
Q8CEC6	Peptidylprolyl isomerase domain and WD repeat-containing protein 1	Ppwd1	0.760067	-0.395801	1.54109	0.0287683	+		16.1194	16.1348	15.9132	16.4152	16.3093	16.6303	-0.950001	0.52	0.310001	0.0300007
Q3TL44	NLR family member X1	Nlrx1	1.12706	0.172569	1.53967	0.0288623			17.8213	17.8714	17.9449	17.7281	17.7576	17.6343	3.19	1.65	-1.78	-1.65
P17563	Selenium-binding protein 1	Selenbp1	0.741872	-0.430758	1.53924	0.028891	+		20.5559	20.1276	20.3346	20.8313	20.7038	20.7751	1.14	0.909998	-0.909998	-1.96
Q3TZZ7	Extended synaptotagmin-2	Esyt2	1.24544	0.316651	1.53911	0.0288998			18.7832	18.991	19.0827	18.606	18.5976	18.7034	0.960001	-1.2	0.779999	-0.93
Q91V76	Ester hydrolase C11orf54 homolog		0.784624	-0.349927	1.53761	0.0289998	+		21.265	20.9944	20.9454	21.4825	21.3681	21.4041
Q8R105	Vacuolar protein sorting-associated protein 37C	Vps37c	1.26797	0.342521	1.5359	0.0291142	+		16.6346	16.3378	16.5763	16.242	16.0802	16.1989	-0.129999	0.189999	0.16	-0.229999
Q9Z1X4	Interleukin enhancer-binding factor 3	Ilf3	0.742456	-0.429622	1.53493	0.0291792	+		19.4735	19.7592	19.3646	19.8968	20.0674	19.922	-0.510002	-0.820003	0.799999	0.57
Q8VEE0	Ribulose-phosphate 3-epimerase	Rpe	0.868579	-0.203271	1.53437	0.0292168			18.2453	18.2939	18.3046	18.5847	18.4864	18.3826	0.42	-3.17	-0.599998	1.12
Q4VAE3	Transmembrane protein 65	Tmem65	1.11977	0.163202	1.53374	0.029259			20.0806	19.9787	20.0693	19.9535	19.8472	19.8383	0.74	-0.529999	0.32	-0.529999
P35585	AP-1 complex subunit mu-1	Ap1m1	1.08245	0.1143	1.53367	0.0292635			20.3657	20.32	20.4347	20.2683	20.2424	20.2668	-0.319998	0.49	0.16	0.120003
Q9D172	ES1 protein homolog, mitochondrial	D10Jhu81e	0.897161	-0.156562	1.5332	0.0292951			20.895	20.8002	20.8844	21.0805	21.0142	20.9546	1.19	-0.34	-0.52	-0.380001
Q3V1L4	Cytosolic purine 5'-nucleotidase	Nt5c2	1.19459	0.256512	1.53188	0.0293849			19.4293	19.1871	19.3498	19.1228	19.0226	19.0514	-0.35	1.06	0.300001	-0.390001
Q920L1	Fatty acid desaturase 1	Fads1	0.735071	-0.444045	1.5313	0.0294239	+		17.6384	17.2263	17.2926	17.8967	17.7591	17.8337	1.4	-0.65	0.379999	-0.690001
Q05512	Serine/threonine-protein kinase MARK2	Mark2	0.830286	-0.26832	1.53105	0.029441			17.4243	17.1931	17.214	17.587	17.4802	17.5691	-0.84	-0.869999	0.6	0.700001
Q8K382	DENN domain-containing protein 1A	Dennd1a	0.847957	-0.237937	1.53036	0.0294875			15.7922	15.5927	15.7593	16.0178	15.8915	15.9488	0.15	0.0699997	-0.039999	-0.42
P61264	Syntaxin-1B	Stx1b	1.76322	0.81821	1.53028	0.0294934	+	+	17.3242	16.6161	17.3005	16.3633	16.3265	16.0964	-0.559999	-1.18	0.559999	1.42
P54823	Probable ATP-dependent RNA helicase DDX6	Ddx6	0.882653	-0.180081	1.53002	0.0295108			19.8527	19.8031	19.7411	20.0301	20.0149	19.8921	-0.400002	-0.84	0.400002	0.529999
Q4VA53	Sister chromatid cohesion protein PDS5 homolog B	Pds5b	0.731033	-0.451991	1.52889	0.0295874	+		19.4901	19.2888	19.0399	19.8047	19.7005	19.6696	-0.189999	-0.330002	0.700001	0.130001
Q8R0F3	Sulfatase-modifying factor 1	Sumf1	0.77297	-0.371516	1.52573	0.0298039	+		15.9628	16.1831	16.3212	16.4468	16.5479	16.5869	1.78	2.22	-2.47	-1.76
P70441	Na(+)/H(+) exchange regulatory cofactor NHE-RF1	Slc9a3r1	1.26588	0.340143	1.52531	0.0298322	+		20.6259	20.361	20.5919	20.2649	20.0669	20.2266	3.57	1.75	-1.75	-2.32	+
Q91W89	Alpha-mannosidase 2C1	Man2c1	1.17621	0.234144	1.52389	0.02993			20.3489	20.315	20.3132	20.1393	20.1817	19.9537	0.289999	0.429998	-0.469999	-0.119999
Q6VNB8	WD repeat and FYVE domain-containing protein 3	Wdfy3	0.915056	-0.128068	1.5232	0.0299778			17.9873	17.8784	17.956	18.0525	18.0423	18.111	-0.290001	0.290001	-0.780001	0.77
Q8VDI9	Alpha-1,2-mannosyltransferase ALG9	Alg9	1.10909	0.149377	1.52091	0.030136			17.523	17.6533	17.6383	17.4463	17.4281	17.4921	-0.689999	-0.26	-0.229999	0.470001
Q8BGT7	Survival of motor neuron-related-splicing factor 30	Smndc1	1.57484	0.655202	1.52017	0.0301879	+	+	17.8867	18.112	18.4753	17.3281	17.6785	17.5017	-0.32	-0.18	0.49	-0.26
P19426	Negative elongation factor E	Nelfe	0.661435	-0.596329	1.52016	0.0301886	+	-	15.6424	15.5381	15.0802	15.9975	15.9323	16.12	-0.52	-0.630001	0.73	0.0900002
Q9R0K7	Plasma membrane calcium-transporting ATPase 2	Atp2b2	1.39085	0.475967	1.51919	0.0302561	+		15.7706	15.6904	15.9489	15.5277	15.1038	15.3505	-0.549999	0.210001	1.1	0.209999
Q8BRF7	Sec1 family domain-containing protein 1	Scfd1	1.16739	0.223287	1.51905	0.030266			19.5818	19.5599	19.5704	19.476	19.3194	19.2469	0.860001	-0.730001	-0.629999	0.49
Q61655	ATP-dependent RNA helicase DDX19A	Ddx19a	0.938129	-0.0921421	1.51851	0.0303036			19.8293	19.7434	19.7903	19.8604	19.9045	19.8745	0.0500031	-0.139999	-0.0500031	0.32
Q8BPM2	Mitogen-activated protein kinase kinase kinase kinase 5	Map4k5	0.74238	-0.42977	1.51581	0.0304924	+		15.2963	15.5543	15.6878	15.9001	15.8613	16.0664	0.58	-2.4	-0.51	0.75
Q61644	Protein kinase C and casein kinase substrate in neurons protein 1	Pacsin1	1.45576	0.541775	1.51449	0.0305854	+	+	18.4232	18.1393	18.5482	18.0511	17.6865	17.7479	0.129999	1.12	-0.530001	-0.129999
Q921S7	39S ribosomal protein L37, mitochondrial	Mrpl37	1.22004	0.286934	1.51289	0.030698			16.6218	16.7736	16.8312	16.5063	16.5267	16.3328	0.0600014	-0.1	-0.0600014	0.290001
Q99JR1	Sideroflexin-1	Sfxn1	0.901423	-0.149724	1.51259	0.0307193			19.8486	19.8603	19.8431	20.0619	19.9116	20.0277	1.04	-0.120003	0.100002	-0.18
Q7TSC1	Protein PRRC2A	Prrc2a	0.858927	-0.219393	1.51229	0.0307403			18.3693	18.1542	18.2088	18.477	18.4276	18.4859	-0.210001	-1.9	0.290001	0.229999
P28740	Kinesin-like protein KIF2A	Kif2a	0.883959	-0.177949	1.51228	0.0307413			17.4203	17.5083	17.4796	17.7352	17.5706	17.6363	-0.27	-0.98	0.289999	0.68
P15105	Glutamine synthetase	Glul	1.30243	0.381207	1.51116	0.0308203	+		19.6376	19.4192	19.5216	19.0797	19.0173	19.3377	3.72	0.0600014	-0.32	-0.709999	+
Q61466	SWI/SNF-related matrix-associated actin-dependent regulator of chromatin subfamily D member 1	Smarcd1	0.622831	-0.683088	1.5106	0.0308605	+	-	14.6499	14.87	14.2473	15.2331	15.4656	15.1178	-1.47	-1.13	1.75	1.13
Q60631	Growth factor receptor-bound protein 2	Grb2	1.09617	0.132469	1.51056	0.0308629			21.8978	21.934	21.9223	21.8226	21.7074	21.8267	-0.73	0.58	-0.209999	0.389997
Q9D1G5	Leucine-rich repeat-containing protein 57	Lrrc57	0.696737	-0.521314	1.50902	0.0309726	+	-	19.3263	19.0668	19.6195	19.8688	19.8564	19.8513	0.309999	-0.309999	-1.45	0.639999
Q3UL36	Arginine and glutamate-rich protein 1	Arglu1	0.681925	-0.552315	1.50895	0.0309776	+	-	17.8987	17.637	17.3216	18.2075	18.1913	18.1153	0.0100002	1.55	-0.0100002	-1.12
Q9QZX7	Serine racemase	Srr	0.779677	-0.359052	1.50801	0.031045	+		16.1349	15.8302	15.8127	16.2283	16.2796	16.3472	0.82	-1.16	-0.48	0.48
O88188	Lymphocyte antigen 86	Ly86	1.36444	0.44831	1.5067	0.0311388	+		22.115	21.7373	21.9146	21.5767	21.5375	21.3078	-0.0400009	5.74	-0.0300007	-0.84	+
O35855	Branched-chain-amino-acid aminotransferase, mitochondrial	Bcat2	1.16911	0.225412	1.50638	0.0311613			19.353	19.4905	19.5713	19.2268	19.2123	19.2996	0.560001	1.91	-0.560001	-1.64
P53994	Ras-related protein Rab-2A	Rab2a	1.22446	0.292142	1.5057	0.0312106			21.9192	21.6942	21.958	21.5842	21.4955	21.6153	-0.190002	-0.25	-0.0100021	0.560001
O54833	Casein kinase II subunit alpha'	Csnk2a2	0.818006	-0.289816	1.50517	0.0312489			17.6047	17.4821	17.3001	17.7718	17.746	17.7386	0.469999	-0.43	-0.17	-0.27
Q9WVR4	Fragile X mental retardation syndrome-related protein 2	Fxr2	0.8531	-0.229212	1.5041	0.0313254			17.5192	17.3263	17.3552	17.6006	17.5851	17.7026	-0.49	-0.82	1.14	0.49
Q9DB30	Phosphorylase b kinase gamma catalytic chain, liver/testis isoform	Phkg2	1.28325	0.359803	1.50154	0.0315109	+		17.2914	16.9282	17.1312	16.7436	16.8239	16.7038	1.06	0.380001	-0.1	-0.960001
P63087	Serine/threonine-protein phosphatase PP1-gamma catalytic subunit	Ppp1cc	0.906269	-0.141988	1.50141	0.0315206			20.9922	20.8649	20.8795	21.0543	21.0244	21.0839	-0.210001	0.0400009	0.0100002	0.219999
Q9D023	Mitochondrial pyruvate carrier 2	Mpc2	0.871862	-0.197828	1.49953	0.031657			19.4894	19.2998	19.3918	19.5486	19.6415	19.5844	0.269999	-0.459999	0.570002	-0.120001
Q8VD58	Protein EVI2B	Evi2b	1.67735	0.74618	1.49591	0.0319223	+	+	15.5909	15.8282	16.3097	15.2598	15.2524	14.978
Q9D1J1	Adaptin ear-binding coat-associated protein 2	Necap2	0.871143	-0.199018	1.49561	0.0319438			21.3358	21.1372	21.2698	21.483	21.4158	21.4411	1.12	2.07	-1.44	-1.57
Q9DCE5	p21-activated protein kinase-interacting protein 1	Pak1ip1	0.771599	-0.374076	1.49534	0.0319637	+		15.954	15.9236	15.5954	16.1914	16.1762	16.2277	-0.32	0.24	0.67	-0.25
Q3U6Q4	Phosphoinositide 3-kinase regulatory subunit 6	Pik3r6	0.891607	-0.16552	1.49499	0.0319898			17.7233	17.6468	17.5752	17.8642	17.7664	17.8112	-0.48	4.15	-0.699999	-0.459999	+
Q8VHR5	Transcriptional repressor p66-beta	Gatad2b	0.811917	-0.300596	1.49421	0.0320468			16.8039	16.9768	16.6912	17.1052	17.2053	17.0633	-0.77	-1.43	1.55	0.77
O55236	mRNA-capping enzyme	Rngtt	0.782545	-0.353754	1.49305	0.0321327	+		15.5246	15.2749	15.2111	15.628	15.6463	15.7976	-1.94	-0.4	0.969999	0.4
P26187	Methylated-DNA--protein-cysteine methyltransferase	Mgmt	0.730534	-0.452976	1.49209	0.0322039	+		15.4959	15.3356	15.4445	15.7307	16.1425	15.7618	0.9	2.06	-0.91	-0.960001
Q8BHT6	Beta-1,3-glucosyltransferase	B3glct	0.445887	-1.16525	1.49123	0.0322682	+	-	15.3913	16.4342	15.431	16.7006	16.9352	17.1165
Q5SUF2	Luc7-like protein 3	Luc7l3	0.705328	-0.503633	1.49009	0.0323526	+	-	18.3101	18.2247	17.8251	18.6129	18.7088	18.5491	-0.210001	-0.359999	0.569998	0.039999
Q62073	Mitogen-activated protein kinase kinase kinase 7	Map3k7	0.658074	-0.603678	1.48927	0.0324137	+	-	14.5694	15.0614	15.1308	15.581	15.594	15.3977	0.309999	-0.309999	0.699999	-0.5
Q6ZPZ3	Zinc finger CCCH domain-containing protein 4	Zc3h4	0.674408	-0.568307	1.4882	0.0324936	+	-	17.2889	17.2319	16.7392	17.699	17.6648	17.6012	-0.539999	-0.49	1.02	0.57
Q9CQY5	Magnesium transporter protein 1	Magt1	1.09582	0.132008	1.48736	0.032557			19.0198	18.9532	19.0509	18.8511	18.9343	18.8423	2.51	0.4	-1.6	-0.4
Q920I9	WD repeat-containing protein 7	Wdr7	1.31892	0.399362	1.48615	0.0326475	+		17.8282	17.4054	17.6779	17.2597	17.2135	17.2402	-0.25	0	0	0.32
Q60676	Serine/threonine-protein phosphatase 5	Ppp5c	0.828539	-0.271358	1.48574	0.0326783			19.2399	19.0277	19.0092	19.3323	19.4449	19.3137	0.290001	-0.33	-0.18	0.18
P23475	X-ray repair cross-complementing protein 6	Xrcc6	0.784627	-0.349921	1.48495	0.0327377	+		16.8066	16.9462	16.588	17.1274	17.1878	17.0754	-2.01	-1.87	1.73	1.66
Q9QXA5	U6 snRNA-associated Sm-like protein LSm4	Lsm4	0.704777	-0.504761	1.48473	0.0327544	+	-	18.9826	19.408	19.228	19.5613	19.6763	19.8955	-0.66	-1.09	1.03	0.529999
Q7TSV4	Phosphoglucomutase-2	Pgm2	0.807103	-0.309175	1.48447	0.0327742			21.0132	20.896	20.7063	21.2476	21.1726	21.1229	-0.730001	0.82	-0.42	0.42
P68033	Actin, alpha cardiac muscle 1	Actc1	0.791197	-0.337891	1.48286	0.0328956	+		29.344	29.0843	29.3988	29.6947	29.5561	29.59	1.01	-0.57	-0.389999	0.309998
Q9CXY9	GPI-anchor transamidase	Pigk	1.178	0.236341	1.48278	0.0329016			18.8536	18.692	18.7197	18.627	18.4541	18.4752	0.19	0.309999	-0.17	-0.450001
O35218	Cleavage and polyadenylation specificity factor subunit 2	Cpsf2	0.703509	-0.507359	1.48205	0.0329569	+	-	17.031	17.0311	16.5711	17.3751	17.46	17.3202	-0.710001	-0.160002	0.76	0.160002
Q7TPD0	Integrator complex subunit 3	Ints3	0.818678	-0.288631	1.48116	0.0330247			16.2112	16.2544	15.9645	16.4346	16.4343	16.4271	-0.98	0.039999	0.379999	0.41
Q8C092	Transcription initiation factor TFIID subunit 5	Taf5	0.501738	-0.994995	1.48046	0.0330779	+	-	13.3542	13.3594	12.4301	14.0675	14.0963	13.9648	-1.3	0.0900002	1.21	-0.0900002
Q8VE62	Polyadenylate-binding protein-interacting protein 1	Paip1	0.842286	-0.247618	1.47952	0.0331498			19.2952	19.3797	19.1529	19.4442	19.5772	19.5493	0.41	-1.12	-0.209999	0.629999
Q80UW8	DNA-directed RNA polymerases I, II, and III subunit RPABC1	Polr2e	0.815392	-0.294434	1.4788	0.0332048			17.1319	17.0634	16.828	17.3153	17.2928	17.2984	-0.75	0.83	-0.0699997	0.0699997
P54726	UV excision repair protein RAD23 homolog A	Rad23a	1.10713	0.146828	1.47866	0.0332157			20.5369	20.4716	20.5713	20.4372	20.3875	20.3147	0.299999	0.189999	-1.31	-1.16
Q8K2C9	Very-long-chain (3R)-3-hydroxyacyl-CoA dehydratase 3	Hacd3	1.33328	0.414979	1.47818	0.0332521	+		19.7	19.3259	19.7131	19.2142	19.1648	19.1151
E9Q735	Ubiquitin conjugation factor E4 A	Ube4a	1.13239	0.17937	1.47781	0.0332805			17.9147	17.7758	17.8777	17.7503	17.6558	17.6239	0.68	-0.789999	-0.73	0.68
Q6QLQ4	C-type lectin domain family 7 member A	Clec7a	6.61947	2.72672	1.47768	0.0332905	+	+	19.2847	19.5565	19.9235	18.5074	16.285	15.7922
P54227	Stathmin	Stmn1	1.27676	0.352484	1.47752	0.0333026	+		20.3035	20.1136	20.2926	19.9373	19.7052	20.0098	-0.330002	-0.48	2	0
Q9CY97	RNA polymerase II subunit A C-terminal domain phosphatase SSU72	Ssu72	0.831139	-0.266839	1.47708	0.0333362			17.1791	17.1618	16.9465	17.2906	17.4177	17.3796	-0.790001	0.459999	0.32	-0.18
O54950	5'-AMP-activated protein kinase subunit gamma-1	Prkag1	0.853542	-0.228467	1.47691	0.0333495			18.388	18.4063	18.4417	18.6288	18.767	18.5255	-0.27	1.06	-0.0799999	-0.17
A2ASA8	Inositol 1,4,5-trisphosphate receptor-interacting protein-like 1	Itpripl1	0.70188	-0.510703	1.4769	0.0333501	+	-	15.5669	15.2115	15.0338	15.7734	15.7274	15.8435
Q9EPU4	Cleavage and polyadenylation specificity factor subunit 1	Cpsf1	0.661219	-0.596799	1.47662	0.0333716	+	-	17.1885	17.1415	16.6062	17.5479	17.6001	17.5785	-0.58	-0.15	0.410002	0.15
P61290	Proteasome activator complex subunit 3	Psme3	0.882667	-0.180059	1.47478	0.0335133			17.8539	17.8931	17.759	18.0168	18.0844	17.9449	-0.77	0.259998	0.529999	-0.25
Q9JLB0	MAGUK p55 subfamily member 6	Mpp6	1.16743	0.223332	1.47254	0.0336864			19.5088	19.3104	19.5272	19.2198	19.2476	19.2089	3.18	-2.19	-2.33	2.4
Q9DCJ9	N-acetylneuraminate lyase	Npl	1.27495	0.350437	1.47251	0.0336894	+		23.1958	22.8675	23.1484	22.7653	22.6381	22.7571	0.73	3.48	-0.73	-1.16	+
P70188	Kinesin-associated protein 3	Kifap3	1.22832	0.296684	1.47147	0.0337703			15.7271	15.6096	15.8895	15.5082	15.4734	15.3546	-0.16	-0.9	0.76	0.35
P27601	Guanine nucleotide-binding protein subunit alpha-13	Gna13	0.883999	-0.177883	1.47074	0.0338265			20.9451	20.7621	20.9089	21.0453	21.046	21.0584	1.59	0.809999	-1.25	-0.809999
Q9CZM2	60S ribosomal protein L15	Rpl15	1.14114	0.190474	1.46877	0.0339807			21.6611	21.7204	21.7673	21.5868	21.5676	21.4229
Q8BYC6	Serine/threonine-protein kinase TAO3	Taok3	1.22584	0.293772	1.46762	0.0340708			18.6768	18.5018	18.7359	18.3913	18.4179	18.224	-0.33	2.97	-0.75	0.16
O09106	Histone deacetylase 1	Hdac1	0.793743	-0.333256	1.46669	0.0341433	+		19.131	19.0394	18.7824	19.2887	19.3391	19.3248
Q8BG30	Negative elongation factor A	Nelfa	0.772411	-0.372559	1.46544	0.0342421	+		17.9608	17.6674	17.5737	18.1191	18.0713	18.1293	-0.66	-0.540001	0.700001	0.77
Q9EPL2	Calsyntenin-1	Clstn1	0.65668	-0.606738	1.46525	0.0342573	+	-	19.0254	18.5361	18.4048	19.2513	19.207	19.3283	0.450001	-1.42	0.290001	0.0900002
Q18PI6	SLAM family member 5	Cd84	1.22725	0.295425	1.46446	0.0343192			19.7232	19.4085	19.5523	19.3094	19.2514	19.2369
P27048;P63163	Small nuclear ribonucleoprotein-associated protein B;Small nuclear ribonucleoprotein-associated protein N	Snrpb;Snrpn	0.580361	-0.784976	1.46407	0.0343502	+	-	19.4641	19.4378	18.7133	20.0219	20.0325	19.9158	-0.580002	-0.700001	0.619999	0.580002
Q4KMM3	Oxidation resistance protein 1	Oxr1	1.26924	0.343969	1.46389	0.0343648	+		18.1182	18.0983	18.3996	17.7642	17.9239	17.8961	0.41	0.98	-1.1	-0.110001
O08692	Neutrophilic granule protein	Ngp	0.244858	-2.02998	1.46269	0.0344597	+	-	18.4207	18.0794	16.5212	19.2003	20.1258	19.7851	-1.18	6.5	0.959999	-1	+
Q9CYN2	Signal peptidase complex subunit 2	Spcs2	1.11583	0.158115	1.46261	0.0344656			20.6145	20.5159	20.5097	20.4585	20.3743	20.333	-0.160002	0.160002	-0.43	0.0299988
P70698	CTP synthase 1	Ctps1	0.793285	-0.334089	1.46042	0.0346399	+		18.8778	18.7109	18.5177	18.9937	19.0559	19.0591	-1.06	-0.880001	1	0.900002
Q8JZN7	Mitochondrial Rho GTPase 2	Rhot2	0.877954	-0.187784	1.4594	0.0347219			17.332	17.1991	17.163	17.4606	17.3598	17.4371
Q9D892	Inosine triphosphate pyrophosphatase	Itpa	1.10061	0.138309	1.45795	0.0348374			20.4215	20.3661	20.5019	20.3239	20.256	20.2947	-0.300001	-0.969999	0.460001	0.52
Q8BHJ5	F-box-like/WD repeat-containing protein TBL1XR1	Tbl1xr1	0.808926	-0.30592	1.45765	0.034862			17.1293	17.1955	16.8803	17.4073	17.3646	17.3509	-0.15	-0.210001	0.130001	0.82
O35643	AP-1 complex subunit beta-1	Ap1b1	0.82065	-0.285161	1.45697	0.0349161			21.7507	21.5186	21.502	21.8687	21.8055	21.9526	-0.0200005	1.19	-0.630001	0.0200005
Q8VHL1	Histone-lysine N-methyltransferase SETD7	Setd7	0.866126	-0.207351	1.4551	0.0350669			16.7016	16.4869	16.5427	16.8005	16.7532	16.7995	-1.1	-1.45	1.43	1.42
P62311	U6 snRNA-associated Sm-like protein LSm3	Lsm3	0.759375	-0.397115	1.45497	0.0350778	+		20.5053	20.4581	20.1103	20.7183	20.7476	20.7991	-0.960001	0.0900002	0.389999	0.67
Q6NVE8	WD repeat-containing protein 44	Wdr44	0.837599	-0.255669	1.45487	0.0350858			17.9347	17.7795	18.0274	18.1134	18.1537	18.2415	-0.730001	0.860001	-1.11	0.810001
Q9ER72	Cysteine--tRNA ligase, cytoplasmic	Cars	1.14073	0.189952	1.45484	0.0350877			19.4804	19.3702	19.5726	19.3037	19.2529	19.2968	0.16	-0.0400009	-0.529999	0.25
Q9WVA3	Mitotic checkpoint protein BUB3	Bub3	0.74768	-0.419507	1.45375	0.0351763	+		19.8058	19.9589	19.5041	20.1679	20.1627	20.1967	-0.41	-0.170002	0.529999	0.229999
Q9Z2Q5	39S ribosomal protein L40, mitochondrial	Mrpl40	1.15738	0.210859	1.45207	0.035313			15.9635	15.8404	16.0192	15.7739	15.6463	15.7702	0.459999	-0.43	-0.0699997	0.0699997
Q9R0Y5	Adenylate kinase isoenzyme 1	Ak1	0.876994	-0.189361	1.45205	0.0353144			21.9628	21.7625	21.8667	22.0304	22.0889	22.0408	0.469999	-0.42	-0.619999	0.119999
Q80U72	Protein scribble homolog	Scrib	1.1011	0.138947	1.45157	0.0353531			20.2703	20.3897	20.2858	20.1401	20.2215	20.1673
Q8R016	Bleomycin hydrolase	Blmh	0.877805	-0.188028	1.44797	0.0356474			20.8718	20.7281	20.9291	21.0217	21.024	21.0474	-0.579998	0.139999	0.299999	0.200001
P17426	AP-2 complex subunit alpha-1	Ap2a1	0.790365	-0.339409	1.44777	0.0356642	+		21.352	20.9824	21.1556	21.5447	21.4732	21.4903	0.220001	0.0500031	-0.320003	0.25
P97872	Dimethylaniline monooxygenase [N-oxide-forming] 5	Fmo5	1.18382	0.243453	1.44609	0.0358021			19.3556	19.0988	19.2139	18.9806	19.0212	18.9362	0.960001	0.459999	-3	-1.1
Q3TBD2	Minor histocompatibility protein HA-1	Hmha1	0.865286	-0.208752	1.44499	0.0358931			20.4374	20.2889	20.2491	20.6039	20.4993	20.4984	-0.129999	7.71	0.129999	-0.950001	+
P62264	40S ribosomal protein S14	Rps14	1.1312	0.177859	1.44313	0.0360475			22.2899	22.3074	22.4362	22.2086	22.192	22.0994	-0.170002	-0.100002	0.0299988	0.470001
Q9DCJ5	NADH dehydrogenase [ubiquinone] 1 alpha subcomplex subunit 8	Ndufa8	0.859229	-0.218885	1.4428	0.0360744			19.7172	19.5694	19.5489	19.9196	19.8102	19.7624	0.259998	-0.619999	0.850002	-0.510002
Q8CB77	Transcription elongation factor B polypeptide 3	Tceb3	0.822709	-0.281545	1.44211	0.0361322			17.4059	17.231	17.17	17.624	17.4386	17.5891	-1.49	-0.109999	0.41	0.24
Q9D2E2	Target of EGR1 protein 1	Toe1	1.03551	0.0503483	1.4409	0.0362326			16.2212	16.2765	16.2556	16.1966	16.2024	16.2033	-1.56	0.75	1.43	0.710001
Q8BJU0	Small glutamine-rich tetratricopeptide repeat-containing protein alpha	Sgta	1.12733	0.172915	1.43882	0.0364064			19.8857	19.7133	19.753	19.6378	19.5715	19.6239	0	-0.560001	0	0.360001
Q9DBN4	Putative monooxygenase p33MONOX	P33monox	0.732632	-0.448839	1.43862	0.0364232	+		15.1031	15.4704	15.5373	15.8892	15.8532	15.715
O35465	Peptidyl-prolyl cis-trans isomerase FKBP8	Fkbp8	0.910573	-0.135154	1.4379	0.0364841			18.2026	18.0891	18.1062	18.288	18.2167	18.2987	0.469999	-0.83	0.119999	-0.119999
G5E829	Plasma membrane calcium-transporting ATPase 1	Atp2b1	1.32052	0.401101	1.43749	0.0365179	+		20.2111	20.1157	20.5398	19.8877	19.8562	19.9194	-0.18	0.429998	-0.33	0.18
Q61335	B-cell receptor-associated protein 31	Bcap31	1.27129	0.346295	1.43737	0.0365285	+		20.2445	20.3919	20.6049	20.0948	19.9886	20.1191	0.369999	1.01	-0.519999	-0.689999
Q8VBV3	Exosome complex component RRP4	Exosc2	0.764025	-0.388308	1.43584	0.0366573	+		17.5299	17.5441	17.1636	17.8069	17.8276	17.768	-1.98	0.0799999	0.32	-0.0799999
P11440	Cyclin-dependent kinase 1	Cdk1	0.398918	-1.32584	1.43544	0.0366908	+	-	19.0148	19.4219	20.1925	21.2954	20.412	20.8993	-1.49	0.34	2.04	-0.34
P97823	Acyl-protein thioesterase 1	Lypla1	0.841012	-0.249802	1.43488	0.0367385			20.5093	20.338	20.2327	20.6078	20.6237	20.598	0.469999	0.550001	-0.99	-0.84
Q80SW1	Putative adenosylhomocysteinase 2	Ahcyl1	1.15963	0.213671	1.43387	0.036824			20.6225	20.6739	20.81	20.5483	20.4102	20.5068	2.15	-0.610001	-1.07	0.610001
Q8C0L8	Conserved oligomeric Golgi complex subunit 5	Cog5	1.30095	0.379565	1.43352	0.0368539	+		17.4374	17.1189	17.2075	16.9451	16.7185	16.9616	-1.37	1.48	-0.9	0.9
P24788	Cyclin-dependent kinase 11B	Cdk11b	0.812178	-0.300131	1.43333	0.0368696			17.3222	17.3585	17.1818	17.4331	17.7077	17.622	-1.32	-0.0500011	1.19	0.0500011
Q8CGY8	UDP-N-acetylglucosamine--peptide N-acetylglucosaminyltransferase 110 kDa subunit	Ogt	1.1956	0.25773	1.43274	0.0369201			17.6511	17.8785	17.6359	17.4067	17.4849	17.5007	-0.280001	-1.45	1.7	0.719999
Q3UKJ7	WD40 repeat-containing protein SMU1	Smu1	0.619407	-0.691041	1.43088	0.0370786	+	-	17.859	17.8621	17.2233	18.249	18.4841	18.2845	-0.709999	-0.220001	0.530003	0.220001
O88879	Apoptotic protease-activating factor 1	Apaf1	1.1932	0.254833	1.43076	0.0370882			17.5106	17.321	17.4692	17.298	17.1172	17.1211	-2.83	2.35	0.950001	-0.950001
Q3TLS3	GDP-D-glucose phosphorylase 1	Gdpgp1	1.07826	0.108705	1.43021	0.0371356			17.2348	17.219	17.2809	17.1121	17.1005	17.196	-1.67	1.5	-0.75	-0.549999
Q9JKX6	ADP-sugar pyrophosphatase	Nudt5	1.10911	0.149403	1.42896	0.0372428			19.64	19.5434	19.6639	19.5266	19.4188	19.4536	-0.68	-0.0300007	-0.130001	0.360001
Q8K2I4	Beta-mannosidase	Manba	0.819549	-0.287097	1.42825	0.0373037			18.2434	18.347	18.5545	18.7061	18.6602	18.6398	-0.33	3.15	-0.360001	-0.459999
Q8BH55	Threonine synthase-like 1	Thnsl1	0.622731	-0.68332	1.42794	0.0373305	+	-	15.2741	15.8515	15.1394	16.1813	16.1025	16.0312	1.13	-1.82	1.13	-0.780001
Q8CCS6	Polyadenylate-binding protein 2	Pabpn1	0.699474	-0.515657	1.4275	0.0373683	+	-	19.2456	19.5773	19.0768	19.7484	19.9777	19.7207
Q3TKT4	Transcription activator BRG1	Smarca4	0.705449	-0.503386	1.42653	0.0374516	+	-	18.3648	18.403	17.9666	18.5778	18.8598	18.8069	-0.810001	0.150002	1.29	-0.150002
Q9CRA8	Exosome complex component RRP46	Exosc5	0.79394	-0.332898	1.42611	0.0374878			17.8145	18.021	17.6882	18.1013	18.154	18.267	-1.19	0.26	0.27	0.470001
Q6ZPU9	KIF1-binding protein	Kif1bp	1.20816	0.272814	1.42588	0.0375076			17.718	17.444	17.6906	17.3079	17.3646	17.3617
Q99JB2	Stomatin-like protein 2, mitochondrial	Stoml2	0.863726	-0.211355	1.42581	0.037514			19.1046	18.9405	18.9362	19.287	19.1595	19.1688	0.889999	-0.52	-0.42	0.389999
Q5DTM8	E3 ubiquitin-protein ligase BRE1A	Rnf20	0.681252	-0.553739	1.42369	0.0376974	+	-	15.4379	15.9544	15.7946	16.2952	16.1084	16.4445	-1.02	-0.130001	0.130001	1.06
Q9CQN6	Transmembrane protein 14C	Tmem14c	1.55346	0.635482	1.42349	0.0377147	+	+	19.6661	19.7363	19.8787	19.4127	19.2169	18.7451	0.59	-0.0699997	-0.33	0.200001
Q8K0T0	Reticulon-1	Rtn1	1.21766	0.284113	1.42272	0.0377814			22.3224	22.118	22.408	22.0643	21.9435	21.9881	-2.93	-4.72	3.21	1.95	+
P49962	Signal recognition particle 9 kDa protein	Srp9	0.836731	-0.257165	1.42119	0.0379148			19.3951	19.5781	19.2906	19.682	19.6674	19.6858	-0.439999	1.16	0.0999985	-0.0999985
P21460	Cystatin-C	Cst3	0.764545	-0.387326	1.41854	0.0381468	+		20.6628	20.3099	20.3668	20.8062	20.9572	20.7381	3.28	1.71	-2.46	-1.79
Q99PV0	Pre-mRNA-processing-splicing factor 8	Prpf8	0.543369	-0.879997	1.41704	0.0382788	+	-	22.3845	21.5587	21.4921	22.7474	22.6267	22.7013	-0.849998	0.129997	0.57	-0.129997
Q6ZQ58	La-related protein 1	Larp1	1.19761	0.260153	1.41492	0.0384659			18.5027	18.3229	18.6019	18.2472	18.1646	18.2353	-0.130001	0.0200005	0.0100002	0.219999
Q9CX34	Protein SGT1 homolog	Sugt1	1.12292	0.167257	1.4136	0.0385834			20.3202	20.1892	20.2297	20.0171	20.1516	20.0686	-0.200001	-0.0100002	0.210001	0.0100002
P03995	Glial fibrillary acidic protein	Gfap	0.822553	-0.28182	1.41219	0.038709			20.7852	20.7615	20.9545	21.2296	20.9873	21.1297	3.91	-0.690001	-0.99	0.35	+
Q8BMS1	Trifunctional enzyme subunit alpha, mitochondrial	Hadha	0.879144	-0.185829	1.41218	0.03871			21.8242	21.8253	21.7797	22.1144	21.9341	21.9382	1.47	0.0900002	-0.689999	-0.0900002
Q91VJ4	Serine/threonine-protein kinase 38	Stk38	1.13182	0.178649	1.41206	0.0387202			18.3577	18.2171	18.4136	18.1654	18.14	18.147	0.139999	-0.67	-0.139999	0.459999
P67984	60S ribosomal protein L22	Rpl22	1.09383	0.129382	1.41189	0.038736			22.8643	22.8526	22.8487	22.8086	22.7005	22.6683	-0.290001	0.380001	-0.119999	0.100002
P62270	40S ribosomal protein S18	Rps18	1.15192	0.204035	1.41178	0.0387452			22.6855	22.8029	22.8498	22.652	22.5821	22.4921
Q8BVY0	Ribosomal L1 domain-containing protein 1	Rsl1d1	0.812677	-0.299245	1.40947	0.0389523			16.4375	16.6221	16.2808	16.7601	16.7385	16.7395	-1.05	-0.209999	0.209999	0.549999
Q9DCS3	Trans-2-enoyl-CoA reductase, mitochondrial	Mecr	1.17095	0.227679	1.40944	0.0389548			18.0266	17.7811	17.9741	17.6946	17.6858	17.7184	0.460001	-0.25	0.0200005	-0.41
Q9JLQ2	ARF GTPase-activating protein GIT2	Git2	0.886678	-0.173518	1.40916	0.0389795			20.975	20.7958	20.8144	21.0368	21.0217	21.0473	-1.58	2.14	-1.81	1.24
Q64455	Receptor-type tyrosine-protein phosphatase eta	Ptprj	0.84308	-0.246258	1.40841	0.0390468			18.6608	18.3941	18.5095	18.8194	18.7442	18.7395	-0.0599995	3.15	-0.83	0.0599995
Q922R1	UPF0183 protein C16orf70 homolog		1.48777	0.573155	1.40617	0.0392489	+	+	16.8559	16.8708	17.082	16.4483	16.0259	16.615
Q3U0V1	Far upstream element-binding protein 2	Khsrp	0.807569	-0.308343	1.40515	0.0393415			21.143	21.2491	20.9353	21.4627	21.4608	21.3289	-0.239998	-0.459999	0.329998	0.450001
Q3UM29	Conserved oligomeric Golgi complex subunit 7	Cog7	1.22417	0.291806	1.40508	0.0393477			16.7584	16.5179	16.4443	16.294	16.244	16.3072	-0.629999	0.629999	-0.289999	0.690001
Q60737	Casein kinase II subunit alpha	Csnk2a1	0.790253	-0.339614	1.4038	0.0394642	+		18.6783	18.3834	18.4108	18.9541	18.7794	18.7578	-0.0299988	-0.68	0.0299988	0.509998
Q9CZX8	40S ribosomal protein S19	Rps19	1.06676	0.0932401	1.39899	0.0399035			22.0831	22.1541	22.1004	22.0325	21.9754	22.05	-0.450001	-0.229999	0.669998	0.27
Q812G0	Alpha-1,3-mannosyl-glycoprotein 4-beta-N-acetylglucosaminyltransferase A	Mgat4a	0.572394	-0.804919	1.39885	0.0399162	+	-	15.4844	15.3773	14.6383	15.9343	15.9394	16.0411
P63276	40S ribosomal protein S17	Rps17	1.0774	0.10756	1.3983	0.0399668			20.9726	20.9833	20.9497	20.923	20.8559	20.804	-0.539997	-0.219997	0.149998	0.349998
P83940	Transcription elongation factor B polypeptide 1	Tceb1	1.04764	0.0671406	1.39734	0.0400557			19.5292	19.5278	19.5712	19.5035	19.4793	19.4439	-0.179998	0.0599995	-0.0599995	0.200001
Q60759	Glutaryl-CoA dehydrogenase, mitochondrial	Gcdh	1.19856	0.261297	1.39691	0.040095			18.5587	18.2868	18.4793	18.242	18.1292	18.1698	2.01	-0.0900002	-0.280001	-0.540001
Q8CES0	N-alpha-acetyltransferase 30	Naa30	0.924215	-0.113699	1.39548	0.0402275			17.0233	16.9067	16.9935	17.1001	17.0587	17.1059	-0.280001	-0.610001	0.19	0.93
Q3UQN2	F-BAR domain only protein 2	Fcho2	0.846794	-0.239917	1.39536	0.0402379			19.503	19.234	19.3484	19.6358	19.5711	19.5983	-0.32	1.24	-2	0.32
Q8R4X3	RNA-binding protein 12	Rbm12	0.838989	-0.253277	1.39529	0.0402449			18.3303	18.3282	18.0786	18.513	18.472	18.5119
P12970	60S ribosomal protein L7a	Rpl7a	1.09524	0.131246	1.39527	0.0402463			22.3586	22.4409	22.4515	22.3282	22.3073	22.2217	-0.5	-0.119999	0.119999	0.209999
Q810A7	ATP-dependent RNA helicase DDX42	Ddx42	0.706788	-0.50065	1.39514	0.0402584	+	-	18.5241	18.4535	17.9913	18.8053	18.8351	18.8304	-0.559998	-0.149998	0.360001	0.549999
Q9CZN8	Glutamyl-tRNA(Gln) amidotransferase subunit A, mitochondrial	Qrsl1	0.716802	-0.480354	1.39452	0.040316	+		16.0988	16.5873	16.4963	16.9471	16.761	16.9154	0.17	-0.17	1.18	-0.820002
P61514	60S ribosomal protein L37a	Rpl37a	1.20128	0.264569	1.39415	0.0403505			19.9482	20.0596	20.1445	19.9114	19.6783	19.769	-0.0900002	0.5	-0.280001	0.0900002
Q80YW0	Cytohesin-4	Cyth4	0.853156	-0.229118	1.39141	0.0406061			20.5948	20.3827	20.561	20.8098	20.6725	20.7436	-0.57	5.46	-1.92	0.35	+
O35459	Delta(3,5)-Delta(2,4)-dienoyl-CoA isomerase, mitochondrial	Ech1	0.872206	-0.197259	1.39123	0.0406231			19.6357	19.5261	19.4889	19.841	19.6736	19.7279	1.77	-0.0299988	-0.15	-0.0599995
Q9EQ80	NIF3-like protein 1	Nif3l1	1.20443	0.268345	1.39118	0.0406278			19.0918	18.9104	18.9258	18.8226	18.7156	18.5849	-0.740002	-1.28	0.980001	0.780001
P97760	DNA-directed RNA polymerase II subunit RPB3	Polr2c	0.84655	-0.240332	1.391	0.0406439			17.3439	17.345	17.114	17.5251	17.4598	17.5389	-0.199999	-0.0299988	0.530001	-0.0699997
Q9CWL8	Beta-catenin-like protein 1	Ctnnbl1	0.593904	-0.751699	1.39043	0.0406974	+	-	17.4858	17.1196	16.6508	17.9455	17.7008	17.8649	-0.49	-0.27	0.610001	0.429998
Q9CR29	Coiled-coil domain-containing protein 43	Ccdc43	1.22308	0.29052	1.39027	0.0407128			16.9437	17.1047	17.2237	16.7174	16.7814	16.9017	-0.33	-0.299999	1.21	0.299999
Q61733	28S ribosomal protein S31, mitochondrial	Mrps31	1.09931	0.136601	1.38994	0.0407433			16.546	16.6327	16.5677	16.4869	16.4795	16.3702	0.0100002	-0.0599995	0.469999	-0.309999
Q9CWY8	Ribonuclease H2 subunit A	Rnaseh2a	1.13542	0.183226	1.38966	0.04077			16.2669	16.4671	16.3415	16.1977	16.1369	16.1912	-2.53	-0.17	0.639999	0.17
B2RUP2	Protein unc-13 homolog D	Unc13d	0.895353	-0.159472	1.38786	0.0409394			16.2179	16.0716	16.114	16.2368	16.3001	16.345
Q8R344	Coiled-coil domain-containing protein 12	Ccdc12	0.460084	-1.12003	1.38783	0.0409419	+	-	16.1862	15.9383	15.737	16.8497	16.6055	17.7664	-1.07	0.779999	0.379999	-0.269999
E1U8D0	Protein SOGA1	Soga1	0.719203	-0.475529	1.38746	0.0409766	+		16.7855	16.5593	16.2493	17.0771	16.9947	16.9489	-0.290001	-1.68	0.290001	1.19
Q99JW4	LIM and senescent cell antigen-like-containing domain protein 1	Lims1	0.836142	-0.258179	1.38721	0.0410007			20.9276	20.648	20.8487	21.0866	21.0169	21.0953	0.85	1.08	-4.28	-0.74	+
Q9CRA5	Golgi phosphoprotein 3	Golph3	1.1035	0.142083	1.3868	0.0410393			17.5914	17.4429	17.5059	17.3891	17.3951	17.3298	1.13	-0.629999	-0.769999	-0.15
Q9CPU2	NADH dehydrogenase [ubiquinone] 1 beta subcomplex subunit 2, mitochondrial	Ndufb2	0.883138	-0.179289	1.38674	0.0410452			19.4098	19.2383	19.2985	19.5388	19.5164	19.4293	0.0900002	0.0400009	0.6	-0.459999
Q9D3S3	Sorting nexin-29	Snx29	1.06584	0.0919895	1.38666	0.0410526			18.6196	18.6513	18.6939	18.6054	18.5531	18.5303	-1.12	1.75	0.17	-0.99
Q60876	Eukaryotic translation initiation factor 4E-binding protein 1	Eif4ebp1	1.93107	0.949401	1.38658	0.0410604	+	+	18.5169	18.6999	19.0726	18.3496	17.4433	17.6483
Q68FD5	Clathrin heavy chain 1	Cltc	0.895172	-0.159763	1.38637	0.0410803			23.0235	23.0693	23.1457	23.3103	23.171	23.2365	-0.149998	1.03	-0.509998	0.149998
Q9WVA4	Transgelin-2	Tagln2	1.17412	0.231577	1.38551	0.0411609			21.8733	21.6058	21.7537	21.4976	21.5096	21.5308	-0.57	0.57	-1.38	1.25
Q08642	Protein-arginine deiminase type-2	Padi2	0.793452	-0.333785	1.38539	0.0411726			21.5389	21.2736	21.1986	21.6138	21.7585	21.6402	0.82	-0.150002	-2.93	1.45
P43274	Histone H1.4	Hist1h1e	0.612144	-0.708058	1.38537	0.0411745	+	-	23.5869	23.8918	23.0927	24.2386	24.1395	24.3175	-0.66	0.509998	0.57	-0.57
P08508	Low affinity immunoglobulin gamma Fc region receptor III	Fcgr3	1.12617	0.171426	1.38518	0.0411927			20.2848	20.1046	20.2513	20.0614	20.0092	20.0559
Q8CFE4	SCY1-like protein 2	Scyl2	1.12349	0.16799	1.38471	0.0412374			18.222	18.0388	18.1764	18.0006	17.9775	17.9551	-1.03	0.209999	0.33	-0.209999
Q9D6J6	NADH dehydrogenase [ubiquinone] flavoprotein 2, mitochondrial	Ndufv2	0.882208	-0.180809	1.38435	0.0412715			20.7449	20.5817	20.5865	20.8709	20.7708	20.8139	0.65	-0.329998	0.269999	-0.349998
Q80WW9	DDRGK domain-containing protein 1	Ddrgk1	0.857017	-0.222603	1.38386	0.0413179			17.234	17.4515	17.2912	17.5466	17.4842	17.6136	0.519999	-0.229999	-1.32	0.379999
Q60972	Histone-binding protein RBBP4	Rbbp4	0.854956	-0.226079	1.38378	0.0413255			19.8942	19.8596	19.6834	19.98	20.1135	20.022	-0.419998	-0.0299988	0.260002	0.349998
Q8BVF2	Phosducin-like protein 3	Pdcl3	0.89599	-0.158445	1.38233	0.0414636			18.9842	19.0038	18.9579	19.1936	19.0368	19.1909	-0.99	-0.139999	0.139999	0.289999
P43247	DNA mismatch repair protein Msh2	Msh2	0.786125	-0.347169	1.38151	0.0415422			15.5951	15.5056	15.2181	15.7487	15.8429	15.7686	-1.97	-0.0599995	1.24	0.0599995
Q7TT50	Serine/threonine-protein kinase MRCK beta	Cdc42bpb	1.23033	0.299042	1.38149	0.0415446			18.6874	18.3828	18.5158	18.2812	18.2766	18.1311	-0.0300007	-0.809999	0.389999	-0.34
Q9R1C7	Pre-mRNA-processing factor 40 homolog A	Prpf40a	0.743513	-0.42757	1.38081	0.0416093	+		17.5693	17.7495	17.2649	18.0067	17.9039	17.9558	-0.800001	0.360001	0.419998	-0.389999
Q9D287	Pre-mRNA-splicing factor SPF27	Bcas2	0.819883	-0.28651	1.37947	0.0417374			17.3773	17.5349	17.2488	17.5863	17.7613	17.673	-1.14	-0.27	0.799999	0.27
Q8BTV2	Cleavage and polyadenylation specificity factor subunit 7	Cpsf7	0.749353	-0.416283	1.37898	0.0417854	+		17.1413	17.2005	16.8166	17.5326	17.5548	17.3198	-0.139999	-0.33	0.74	0.139999
Q8C166	Copine-1	Cpne1	0.841336	-0.249247	1.37864	0.0418178			20.1858	19.9093	20.0366	20.3454	20.2539	20.2802	-0.19	0.280001	0.230001	-0.360001
Q9CYI4	Putative RNA-binding protein Luc7-like 1	Luc7l	0.824261	-0.278827	1.37747	0.0419309			15.9655	16.084	15.8776	16.3365	16.1086	16.3185	-0.68	-0.51	2.24	-0.75
Q8JZX4	Splicing factor 45	Rbm17	0.861468	-0.21513	1.37672	0.0420034			17.7687	17.8944	17.6674	17.9288	18.0294	18.0177	-0.449999	-0.74	0.689999	0.179998
Q8CG50	Ras-related protein Rab-43	Rab43	0.921675	-0.117671	1.37608	0.0420648			17.6137	17.4777	17.5421	17.6661	17.6483	17.6721	0.110001	5.41	-0.110001	-4.27	+
P28271	Cytoplasmic aconitate hydratase	Aco1	0.888361	-0.170781	1.37554	0.0421168			20.2826	20.1159	20.1533	20.3519	20.307	20.4054	0.5	-0.639999	-0.889999	0.549999
Q9D0B0	Serine/arginine-rich splicing factor 9	Srsf9	0.618392	-0.693406	1.37509	0.0421613	+	-	19.443	19.6658	18.8898	19.9386	20.0994	20.0409	-0.550001	0.58	-0.710001	0.309999
B2RY56	RNA-binding protein 25	Rbm25	0.727038	-0.459897	1.37429	0.0422383	+		18.6553	19.0232	18.5011	19.1814	19.2241	19.1538	-0.419998	0.240002	-0.0400009	0.27
Q60953	Protein PML	Pml	1.64696	0.719803	1.37392	0.0422748	+	+	14.8736	15.2525	14.5031	14.1991	14.3295	13.9412	-2.63	1.35	0.179998	-0.179998
P62717	60S ribosomal protein L18a	Rpl18a	1.09923	0.136494	1.37388	0.0422788			22.0661	22.1122	22.184	22.0338	21.9924	21.9266	-0.25	-0.150002	0.100002	0.150002
Q9QXK7	Cleavage and polyadenylation specificity factor subunit 3	Cpsf3	0.763731	-0.388863	1.37383	0.0422834	+		17.2427	17.138	16.8317	17.5496	17.4414	17.388	-0.5	-0.42	0.720001	0.42
Q6ZWV7	60S ribosomal protein L35	Rpl35	1.19705	0.259484	1.37376	0.0422898			22.3603	22.5229	22.5357	22.3485	22.1564	22.1356
Q9WTZ1	RING-box protein 2	Rnf7	1.0962	0.132506	1.3733	0.0423349			17.6805	17.658	17.6378	17.4518	17.6019	17.5252
Q569Z5	Probable ATP-dependent RNA helicase DDX46	Ddx46	0.776932	-0.36414	1.37192	0.0424697	+		18.7353	18.917	18.6283	19.1122	19.2875	18.9734	-0.529999	-0.329998	0.279999	0.529999
Q9Z1M0	P2X purinoceptor 7	P2rx7	0.771038	-0.375125	1.37006	0.0426517	+		20.2567	19.8677	19.9727	20.5028	20.3181	20.4016	-2.34	5.27	-2.28	2.07	+
Q3TAS6	ER membrane protein complex subunit 10	Emc10	1.23944	0.309693	1.37001	0.0426573			17.3981	17.4552	17.2309	17.0336	17.2008	16.9209	0.48	-1.13	0.179998	-0.0199986
P30355	Arachidonate 5-lipoxygenase-activating protein	Alox5ap	0.634296	-0.656772	1.36985	0.0426722	+	-	21.6647	21.385	20.9598	22.1626	21.8549	21.9623
Q5U458	DnaJ homolog subfamily C member 11	Dnajc11	0.788276	-0.343227	1.36963	0.0426941	+		18.3483	18.2727	18.0153	18.6161	18.4364	18.6136	-0.229999	-0.32	0.32	0.189999
Q9JHF7	Hematopoietic prostaglandin D synthase	Hpgds	0.711465	-0.491135	1.36809	0.0428463	+		21.6209	21.222	21.1387	21.9611	21.798	21.6959	-3.43	6.11	1.42	-1.42	+
Q6PFQ7	Ras GTPase-activating protein 4	Rasa4	1.1759	0.233764	1.36722	0.0429315			18.2964	18.4413	18.5688	18.2025	18.1777	18.2251	-1.09	4.83	-0.400002	-0.310001	+
O88569	Heterogeneous nuclear ribonucleoproteins A2/B1	Hnrnpa2b1	0.689186	-0.537034	1.36701	0.0429524	+	-	24.1624	24.1354	23.6361	24.3886	24.6126	24.5438	0.48	-0.48	-0.16	-0.110001
Q9EPW0	Type I inositol 3,4-bisphosphate 4-phosphatase	Inpp4a	1.16417	0.219296	1.36677	0.0429764			16.4406	16.3262	16.4796	16.1612	16.1159	16.3115	-1.44	-0.67	1.48	1.24
Q9JK42	[Pyruvate dehydrogenase (acetyl-transferring)] kinase isozyme 2, mitochondrial	Pdk2	0.898755	-0.154001	1.36435	0.0432169			16.3769	16.371	16.2304	16.4759	16.4442	16.5202	1.39	-1.24	-0.779999	0.779999
O08795	Glucosidase 2 subunit beta	Prkcsh	1.20285	0.266455	1.36333	0.0433184			21.5692	21.5574	21.7819	21.4795	21.3117	21.3179	0.259998	-0.0100021	-0.0600014	-0.0699997
Q80YV3	Transformation/transcription domain-associated protein	Trrap	0.833612	-0.262552	1.36315	0.0433365			15.7582	15.7335	15.5069	15.9191	16.0046	15.8626	-1.69	0.549999	1.52	-0.549999
P41105	60S ribosomal protein L28	Rpl28	1.11181	0.152917	1.36297	0.0433536			21.9567	22.1063	22.0858	21.9347	21.9019	21.8535	0.170002	0.34	-1.46	-0.170002
Q9D920	BLOC-1-related complex subunit 5	Borcs5	1.09557	0.131678	1.36131	0.0435204			18.6996	18.5972	18.6267	18.5743	18.4632	18.4908
P45377	Aldose reductase-related protein 2	Akr1b8	0.826703	-0.274558	1.36103	0.0435486			20.3386	20.0822	20.0367	20.4382	20.4293	20.4138
Q80XP8	Protein FAM76B	Fam76b	0.797323	-0.326763	1.36035	0.0436163			17.2067	17.2933	16.9253	17.4741	17.4384	17.493	-0.43	1.92	-0.130001	0.43
Q9CR60	Vesicle transport protein GOT1B	Golt1b	1.24059	0.311022	1.35972	0.0436799			17.5706	17.3761	17.6311	17.3499	17.2008	17.094	-0.419998	-0.0900002	0.66	0.15
Q8C0D4	Rho GTPase-activating protein 12	Arhgap12	0.822617	-0.281707	1.35935	0.0437173			18.7568	18.5345	18.4938	18.863	18.7944	18.9728	0.83	-1	-0.19	0.19
P05555	Integrin alpha-M	Itgam	0.818753	-0.2885	1.35747	0.0439063			23.4468	23.1103	23.2699	23.5564	23.6028	23.5333	-2.14	11.38	1.13	-1.7	+
Q9JMF7	Dolichyldiphosphatase 1	Dolpp1	0.687529	-0.540507	1.35563	0.0440934	+	-	15.2033	15.1149	14.698	15.6798	15.3452	15.6127	1.62	-1.45	-1.2	1.52
P42125	Enoyl-CoA delta isomerase 1, mitochondrial	Eci1	0.886642	-0.173577	1.35546	0.0441106			19.9284	19.7795	19.7894	20.0574	19.9375	20.0231	1.28	-0.0600014	-0.220001	-0.0200005
Q8K1N1	Calcium-independent phospholipase A2-gamma	Pnpla8	0.689662	-0.536039	1.3546	0.0441975	+	-	15.6788	15.2169	15.085	15.7829	15.9272	15.8787	1.26	-1.05	0.530001	-0.530001
Q9ESU6	Bromodomain-containing protein 4	Brd4	0.767837	-0.381128	1.35442	0.0442161	+		17.6623	17.5751	17.2615	17.9346	17.7811	17.9266	-0.91	0.440001	0.809999	-0.440001
Q8C7X2	ER membrane protein complex subunit 1	Emc1	1.10535	0.144507	1.35404	0.044255			19.54	19.6293	19.6338	19.4894	19.5022	19.378	0.490002	-0.25	0.119999	-0.149998
Q9Z2M7	Phosphomannomutase 2	Pmm2	1.13121	0.177865	1.35209	0.0444538			21.2038	21.0054	21.1415	20.9702	20.9055	20.9414	-0.459999	1.51	-0.619999	0.0499992
Q9JI75	Ribosyldihydronicotinamide dehydrogenase [quinone]	Nqo2	0.79949	-0.322848	1.34924	0.0447462			17.9542	17.6131	17.6681	18.1232	17.9989	18.0819	0.58	1.03	-0.860001	-0.77
Q8C0J6	Ankyrin repeat domain-containing protein SOWAHC	Sowahc	1.17067	0.227339	1.34917	0.0447541			18.6009	18.3714	18.5959	18.2859	18.3371	18.2632	-0.710001	1.13	-3.02	1.19
Q80ZW2	Protein THEM6	Them6	1.31879	0.399211	1.34837	0.0448368	+		16.2134	16.4476	16.1595	15.7702	15.7654	16.0873	-2.57	-0.940001	1.41	1.16
P47857	ATP-dependent 6-phosphofructokinase, muscle type	Pfkm	0.896063	-0.158328	1.34661	0.0450186			17.9116	17.8243	17.8553	18.0389	17.9306	18.0967	2.04	-1.55	-0.470001	0.470001
Q8BGR9	Ubiquitin-like domain-containing CTD phosphatase 1	Ublcp1	0.568724	-0.814198	1.34367	0.0453238	+	-	17.94	17.4346	17.5928	18.7682	17.9932	18.6486	-0.440001	-0.299999	0.15	0.210001
Q5F2E8	Serine/threonine-protein kinase TAO1	Taok1	1.07456	0.103747	1.34286	0.0454087			18.6371	18.5203	18.6041	18.503	18.4735	18.4737	0.41	-1.66	-0.24	0.24
Q9CWU9	Nucleoporin Nup37	Nup37	0.811875	-0.30067	1.34235	0.0454624			15.3932	15.603	15.2621	15.7628	15.6541	15.7435	-1.01	0.690001	0.780001	-0.540001
Q91VY9	Zinc finger protein 622	Znf622	1.20504	0.269079	1.34214	0.0454844			15.1077	15.0459	14.9252	14.8401	14.6035	14.828	-1.47	0.48	0.17	-0.1
O55060	Thiopurine S-methyltransferase	Tpmt	0.585264	-0.77284	1.34188	0.0455111	+	-	16.1543	15.7109	15.4268	16.7331	16.2056	16.6719	1.56	-0.690001	-0.18	0.18
Q8BH57	WD repeat-containing protein 48	Wdr48	0.906717	-0.141276	1.3418	0.0455193			16.8957	16.8369	16.7876	16.9222	16.9693	17.0525	-0.360001	-0.74	0.75	0.1
Q8CHK3	Lysophospholipid acyltransferase 7	Mboat7	1.30116	0.379794	1.34121	0.0455821	+		18.4287	18.1061	18.4133	18.0965	17.8721	17.8401	0.91	0.0999985	-0.0999985	-1.19
Q8R081	Heterogeneous nuclear ribonucleoprotein L	Hnrnpl	0.624841	-0.678439	1.34039	0.045668	+	-	20.7415	20.9197	20.2534	21.1039	21.2998	21.5462	-0.079998	-0.380001	0.119999	0.16
Q9QY06	Unconventional myosin-IXb	Myo9b	2.01599	1.01149	1.33945	0.0457672	+	+	19.6281	19.5972	19.6938	18.031	19.2499	18.6038	-0.76	1.02	-3.01	0.860001
Q99LY9	NADH dehydrogenase [ubiquinone] iron-sulfur protein 5	Ndufs5	0.734632	-0.444907	1.33863	0.045853	+		19.7359	19.2854	19.4791	20.0842	19.7923	19.9586	0.610001	-1.04	0.26	0.25
P48758	Carbonyl reductase [NADPH] 1	Cbr1	1.0648	0.0905832	1.33694	0.0460318			21.9795	21.9875	22.0172	21.9072	21.9537	21.8515	0.0800018	-0.529999	-0.0800018	0.279999
Q9CY57	Chromatin target of PRMT1 protein	Chtop	1.81115	0.856904	1.33652	0.0460762	+	+	18.1474	17.4203	18.3587	16.9269	17.206	17.2226	-0.380001	-0.77	0.539999	0.369999
Q9D0L4	Uncharacterized aarF domain-containing protein kinase 1	Adck1	0.891178	-0.166215	1.33636	0.0460932			18.0498	17.9156	18.0913	18.2029	18.1376	18.2148	0.740002	-0.43	0.32	-0.35
Q791V5	Mitochondrial carrier homolog 2	Mtch2	1.08024	0.111355	1.33627	0.046103			20.3692	20.2615	20.3296	20.1687	20.2485	20.2091	0.549999	-0.0900002	0.310001	-0.189999
Q61598	Rab GDP dissociation inhibitor beta	Gdi2	0.821701	-0.283314	1.33534	0.0462021			23.537	23.2126	23.3585	23.7168	23.6299	23.6113	-0.190002	0.639999	-0.209999	0.110001
Q3UMB9	WASH complex subunit SWIP	Kiaa1033	1.11376	0.155441	1.33473	0.0462673			19.965	19.8318	19.8316	19.7369	19.6598	19.7654	-0.449999	1.11	-2.17	0.449999
Q8R1Q8	Cytoplasmic dynein 1 light intermediate chain 1	Dync1li1	1.32189	0.402601	1.3339	0.0463552	+		21.2275	21.133	21.3832	21.0691	20.654	20.8128	-0.509998	-0.789999	0.439999	0.93
Q99KF1	Transmembrane emp24 domain-containing protein 9	Tmed9	1.18423	0.243945	1.33186	0.0465739			20.4983	20.4755	20.3587	20.2284	20.312	20.0603	-0.139999	0.26	-0.379999	0.139999
Q9R1P4	Proteasome subunit alpha type-1	Psma1	1.14748	0.198465	1.3313	0.0466341			22.6427	22.6245	22.5135	22.4826	22.4144	22.2884	-0.560001	0.150002	0.440002	0.34
P83741	Serine/threonine-protein kinase WNK1	Wnk1	0.842761	-0.246805	1.33055	0.0467141			20.4433	20.2091	20.2397	20.5902	20.4518	20.5905	-0.440001	0.710001	-1.04	0.51
Q99K28	ADP-ribosylation factor GTPase-activating protein 2	Arfgap2	1.13377	0.181122	1.32872	0.0469114			18.4042	18.2791	18.4887	18.2449	18.2043	18.1796	-0.15	-0.200001	-0.51	0.25
P97770	THUMP domain-containing protein 3	Thumpd3	0.850309	-0.233941	1.32855	0.0469304			18.9036	18.9532	19.0501	19.0919	19.1836	19.3332	-0.130001	0.5	-0.67	0.130001
P60824	Cold-inducible RNA-binding protein	Cirbp	0.737895	-0.438513	1.32847	0.0469382	+		19.0417	18.977	18.5661	19.3159	19.362	19.2225	-0.32	-0.67	0.169998	0.189999
Q9JI90	E3 ubiquitin-protein ligase RNF14	Rnf14	1.27245	0.347608	1.32733	0.0470615			15.7586	15.51	15.5986	15.1189	15.248	15.4575	-0.4	-0.429998	-0.299999	0.619999
Q7TMY8	E3 ubiquitin-protein ligase HUWE1	Huwe1	0.941034	-0.0876808	1.32714	0.0470828			18.7339	18.635	18.7135	18.795	18.7714	18.779	-0.66	-0.73	0.599998	0.59
Q8BTG3	T-complex protein 11-like protein 1	Tcp11l1	0.793298	-0.334066	1.32628	0.047176			15.9357	15.5453	15.8003	16.1507	16.0727	16.06	0.34	-2.53	-0.15	0.15
O35309	N-myc-interactor	Nmi	1.15099	0.202877	1.3262	0.0471844			20.1774	20.0269	20.1685	19.9835	19.8171	19.9636	-0.449999	4.72	-1.09	-0.139999	+
P35550	rRNA 2'-O-methyltransferase fibrillarin	Fbl	0.761362	-0.393345	1.32534	0.0472778	+		19.4342	19.6098	19.1381	19.825	19.7709	19.7663	-0.93	0.43	0.900002	-0.299999
Q3SXD3	HD domain-containing protein 2	Hddc2	1.1654	0.220819	1.32364	0.047464			17.4582	17.3397	17.4838	17.3222	17.1001	17.1969	0.4	-0.809999	0.17	-0.310001
Q9D850	Transmembrane protein 68	Tmem68	1.10716	0.146859	1.32308	0.0475245			16.3483	16.2905	16.3657	16.2753	16.1154	16.1733	-0.299999	0.139999	1.13	-0.289999
Q8CE96	tRNA (adenine(58)-N(1))-methyltransferase non-catalytic subunit TRM6	Trmt6	0.822491	-0.281929	1.32299	0.0475344			16.9266	17.0903	16.7634	17.1452	17.2508	17.2301	-1.88	0.110001	-0.0900002	0.5
Q8K021	Secretory carrier-associated membrane protein 1	Scamp1	0.690086	-0.535152	1.3229	0.0475447	+	-	19.9653	20.6082	20.2268	20.8043	20.7455	20.8559	0.629999	-0.690001	0.389999	-0.34
P02088	Hemoglobin subunit beta-1	Hbb-b1	0.660155	-0.599124	1.32235	0.0476051	+	-	21.3509	20.8031	20.894	21.38	21.647	21.8183
Q9WTX6	Cullin-1	Cul1	1.06635	0.0926825	1.32194	0.0476495			18.9776	19.0441	19.0329	18.9051	18.9764	18.895	-0.299999	0.0599995	-0.0999985	0.549999
P36423	Thromboxane-A synthase	Tbxas1	1.13238	0.179365	1.32152	0.0476961			21.011	21.0437	21.1844	20.9608	20.8403	20.8998	-0.360001	7.02	0.0400009	-0.93	+
Q99KP6	Pre-mRNA-processing factor 19	Prpf19	0.733405	-0.447317	1.32064	0.0477924	+		20.0898	20.2557	19.7315	20.4804	20.5294	20.4091	-0.300003	0.0299988	0.0699997	0.149998
Q6ZQ88	Lysine-specific histone demethylase 1A	Kdm1a	0.747919	-0.419046	1.32019	0.0478423	+		17.1643	17.0438	16.6847	17.3198	17.3836	17.4466	-0.66	-0.0500011	1.36	0.0500011
Q6PNC0	DmX-like protein 1	Dmxl1	1.07667	0.106581	1.31999	0.0478644			15.5777	15.4906	15.6116	15.4309	15.4612	15.468	-1.68	2.08	-0.529999	0.229999
Q05CL8	La-related protein 7	Larp7	0.76011	-0.39572	1.3188	0.0479959	+		17.4446	17.1298	17.0728	17.7697	17.5142	17.5504	-1.96	0.879999	0.59	-0.59
O88545	COP9 signalosome complex subunit 6	Cops6	0.85403	-0.227642	1.31583	0.0483249			19.3464	19.256	19.1855	19.6022	19.4959	19.3728	-0.0699997	0.0499992	-0.0599995	0.6
O55042	Alpha-synuclein	Snca	1.7156	0.778714	1.31357	0.0485771	+	+	16.3478	16.9964	16.9095	15.8215	15.7478	16.3484	0.17	-2.85	-0.17	0.99
Q6PE15	Mycophenolic acid acyl-glucuronide esterase, mitochondrial	Abhd10	1.1345	0.182062	1.31265	0.0486795			16.1778	16.306	16.1989	16.1483	15.995	15.9931	0.0799999	-1.04	0.699999	-0.0799999
Q9Z2A5	Arginyl-tRNA--protein transferase 1	Ate1	1.14211	0.191699	1.31223	0.0487273			16.525	16.6544	16.7195	16.4163	16.5152	16.3923	-0.470001	-0.1	1.05	0.0600014
Q62077	1-phosphatidylinositol 4,5-bisphosphate phosphodiesterase gamma-1	Plcg1	0.80451	-0.313819	1.31148	0.0488111			18.526	18.2282	18.193	18.7043	18.5874	18.5971	0.49	-0.67	1.36	-0.57
Q60664	Lymphoid-restricted membrane protein	Lrmp	0.791113	-0.338044	1.31145	0.0488148			16.8726	16.647	16.6141	17.0269	16.9069	17.2139	-1	4.22	-0.65	0.65	+
Q9CRD0	OCIA domain-containing protein 1	Ociad1	0.906557	-0.14153	1.30974	0.0490072			19.9854	19.8875	19.9492	20.1528	20.0082	20.0857	-0.0100002	-0.0400009	0.450001	-0.140001
Q9CQF3	Cleavage and polyadenylation specificity factor subunit 5	Nudt21	0.675185	-0.566646	1.30956	0.0490274	+	-	19.4168	19.3927	18.8099	19.7437	19.855	19.7207	-0.620001	-0.0499992	0.42	0.0499992
Q9WTR1	Transient receptor potential cation channel subfamily V member 2	Trpv2	1.29464	0.372556	1.30933	0.0490534	+		18.7997	18.667	19.0563	18.5603	18.5109	18.3342	-2.89	2.44	1.03	-1.03
O35343	Importin subunit alpha-3	Kpna4	0.65889	-0.60189	1.30883	0.0491103	+	-	18.5253	18.3168	17.8041	18.7738	18.8324	18.8456	-0.25	0.25	-0.650002	0.450001
Q922B1	O-acetyl-ADP-ribose deacetylase MACROD1	Macrod1	0.845684	-0.24181	1.30811	0.0491912			18.3891	18.6223	18.497	18.6883	18.8534	18.6921	1.09	-0.360001	-0.0100002	-0.390001
Q80VI1	E3 ubiquitin-protein ligase TRIM56	Trim56	0.823762	-0.279701	1.30799	0.0492047			18.1412	17.939	18.1342	18.4682	18.3743	18.2111	0.879999	-0.1	-2.26	2.07
Q6ZQ73	Cullin-associated NEDD8-dissociated protein 2	Cand2	1.12221	0.166346	1.30771	0.0492366			17.1923	17.09	17.22	17.0802	16.9972	16.9259	1.36	-0.84	-0.879999	0.82
P22437	Prostaglandin G/H synthase 1	Ptgs1	0.828867	-0.270788	1.3077	0.0492379			23.7509	23.6734	23.4359	23.8986	23.9221	23.8519	-3.94	9.21	2.92	-3	+
P63085	Mitogen-activated protein kinase 1	Mapk1	1.05888	0.0825335	1.30679	0.0493417			22.3582	22.3461	22.4353	22.3112	22.2786	22.3022	0.200001	-0.200001	-0.689999	0.66
Q03145	Ephrin type-A receptor 2	Epha2	0.737953	-0.438399	1.30544	0.0494945	+		16.8072	16.3917	16.3784	17.0043	16.8275	17.0607
Q8BH60	Golgi-associated PDZ and coiled-coil motif-containing protein	Gopc	1.22237	0.289685	1.30485	0.0495623			16.4423	16.1868	16.5062	16.0318	16.1554	16.0791	-4.2	0.68	0.65	0.799999	+
P62320	Small nuclear ribonucleoprotein Sm D3	Snrpd3	0.722687	-0.468557	1.30387	0.0496737	+		19.0367	19.2204	18.6507	19.4126	19.4549	19.446	-0.68	-0.110001	0.260002	0.240002
O35639	Annexin A3	Anxa3	0.83197	-0.265397	1.30368	0.0496959			25.5095	25.2043	25.3812	25.7012	25.6021	25.5878	-1.71	3.93	0.650002	-0.710001	+
Q8BWY4	Metallo-beta-lactamase domain-containing protein 1	Mblac1	0.548702	-0.865906	1.30301	0.0497727	+	-	16.5335	17.4988	17.424	18.0337	17.9623	18.0579
Q8CEC0	Nuclear pore complex protein Nup88	Nup88	0.799975	-0.321973	1.30261	0.0498181			17.6795	17.7412	17.3744	17.9357	17.874	17.9513	-1.68	1.04	0.900002	-0.820002
Q9R1Q8	Transgelin-3	Tagln3	0.860923	-0.216044	1.30252	0.0498282			20.3982	20.2354	20.4782	20.5582	20.5538	20.6479	1.12	-3.22	1.73	-1.12
Q8K1Z0	Ubiquinone biosynthesis protein COQ9, mitochondrial	Coq9	1.26508	0.33923	1.30201	0.0498878			17.0935	16.9188	17.1196	16.9075	16.6477	16.559	1.23	-2.18	0.470001	-0.83
P58281	Dynamin-like 120 kDa protein, mitochondrial	Opa1	0.871064	-0.199149	1.3018	0.0499117			19.1348	18.903	18.9886	19.2468	19.1652	19.2118	-0.139999	-0.130001	0.719997	0.130001
O09005	Sphingolipid delta(4)-desaturase DES1	Degs1	1.47569	0.561385	1.3012	0.0499803	+	+	17.2528	16.8618	16.8029	16.2561	16.2771	16.7003	-0.0199986	0.0199986	-0.650002	1.03
Q9ERL7	Glia maturation factor gamma	Gmfg	0.824142	-0.279035	1.30092	0.0500124			21.5455	21.2849	21.3525	21.7485	21.724	21.5475	-2.63	6.04	2.54	-2.81	+
Q99P88	Nuclear pore complex protein Nup155	Nup155	0.77594	-0.365983	1.3002	0.0500959	+		17.923	18.2224	17.7786	18.3627	18.3051	18.3541	-0.509998	0.380001	0.690002	-0.43
Q99J99	3-mercaptopyruvate sulfurtransferase	Mpst	1.23601	0.305694	1.2998	0.0501417			18.3175	18.0966	18.417	18.0165	17.8592	18.0384	1.35	-0.549999	0.299999	-0.299999
Q8BU31	Ras-related protein Rap-2c	Rap2c	0.834287	-0.261384	1.29904	0.0502301			19.3051	19.045	19.3232	19.4375	19.4837	19.5363	-0.219999	1.82	-0.93	0.219999
Q8K1R3	Polyribonucleotide nucleotidyltransferase 1, mitochondrial	Pnpt1	1.22871	0.297142	1.29868	0.0502712			17.8013	18.0758	18.0652	17.7749	17.7016	17.5743	-0.18	0.309999	-0.210001	-0.300001
Q5SW28	Phosphoinositide 3-kinase regulatory subunit 5	Pik3r5	0.759398	-0.397072	1.29801	0.0503489	+		17.5971	17.4541	17.1789	17.6917	17.7841	17.9455
[truncated: 2,390 more rows]
