# Supplementary material for: Loss of NPC1 enhances phagocytic uptake and impairs lipid trafficking in microglia
Source: Nat Commun. 2021 Feb 24;12:1158. doi: 10.1038/s41467-021-21428-5 (PMC7904859; doi:10.1038/s41467-021-21428-5)
Supplement: Supplementary file 7 — Supplementary Data 4 [file 41467_2021_21428_MOESM7_ESM.xlsx]

## Sheet: Suppl. Data 4 (human)
Supplementary Data 4. MS analysis of human NPC macrophages
									log2 transformed LFQ intensities
Uniprot Accession			Average protein LFQ ratio	Average protein log2 LFQ ratio	Statistic (red p<0.05)		significant after FDR correction	Regulated: p <0.05, FDR: +, log2 FC > +/- 0.5	Control			NPC
Protein IDs	Protein names	Gene names	Ratio (NPC/CTR)	log2 (NPC/CTR)	-log10 p-value	p (NPC/CTR)	FDR (p = 0.05; s0 = 0.37)	Regulated (up: +, down: -)	log2 LFQ CTR_1	log2 LFQ CTR_2	log2 LFQ CTR_3	log2 LFQ NPC_1	log2 LFQ NPC_2	log2 LFQ NPC_3	log2 LFQ NPC_5	log2 LFQ NPC_6	log2 LFQ NPC_7	log2 LFQ NPC_8
P05387	60S acidic ribosomal protein P2	RPLP2	0.685009	-0.545804	2.69894	0.00200013			32.1841	32.0349	32.2978	31.449	31.5093	31.6002	31.6826	31.9917	31.6877	31.4648
Q9HAV0	Guanine nucleotide-binding protein subunit beta-4	GNB4	1.37389	0.458268	2.53422	0.00292266			29.8019	29.8784	29.5423	30.1337	30.155	30.4201	30.1236	30.1664	30.0048	30.3904
O75886	Signal transducing adapter molecule 2	STAM2	0.688768	-0.537909	2.49301	0.00321355			25.9471	26.1869	26.1626	25.631	25.3653	25.6601	NaN	NaN	25.5874	NaN
Q96HC4	PDZ and LIM domain protein 5	PDLIM5	0.691798	-0.531577	2.1647	0.00684387			28.9132	29.047	29.3419	28.8064	28.6742	28.2896	28.659	28.7243	28.5607	28.2698
Q86V81	THO complex subunit 4	ALYREF	0.810061	-0.303897	2.12703	0.007464			30.0918	30.1574	30.2396	29.7769	29.9818	29.7447	29.9067	30.0572	29.6715	29.8742
P51159	Ras-related protein Rab-27A	RAB27A	1.2982	0.37651	2.02178	0.00951092			27.6308	27.5035	27.4429	27.7921	27.8127	28.167	28.1177	27.7023	27.9293	27.7946
O00160	Unconventional myosin-If	MYO1F	0.798337	-0.32493	1.96543	0.0108285			30.1825	30.0645	30.4236	29.8107	29.8787	29.9651	29.7664	30.122	29.9588	29.7885
P78347	General transcription factor II-I	GTF2I	1.45566	0.541675	1.94665	0.0113072			28.0767	27.9548	28.0652	28.8856	28.3435	28.7131	28.7032	28.415	28.8112	28.1458
P61353	60S ribosomal protein L27	RPL27	0.725806	-0.462345	1.90193	0.0125334			31.6615	31.7334	32.0552	31.0652	31.259	31.5044	31.6572	31.4902	31.1637	31.3409
P27816	Microtubule-associated protein 4	MAP4	0.569768	-0.811553	1.89398	0.0127649			28.3623	28.5595	28.679	28.1353	28.078	27.8526	27.5535	28.0414	27.3346	27.0589
Q8TC07	TBC1 domain family member 15	TBC1D15	0.675034	-0.566968	1.81972	0.0151453			27.1778	27.4208	27.7805	26.9908	26.6074	27.1726	26.7762	27.2635	26.7708	26.6679
P06753	Tropomyosin alpha-3 chain	TPM3	0.657422	-0.605109	1.81682	0.0152468			32.7009	32.6337	32.5903	31.6963	32.0747	31.8981	31.7445	32.416	31.884	32.5422
Q9UHV9	Prefoldin subunit 2	PFDN2	0.6611	-0.59706	1.80005	0.015847			28.673	28.8397	28.9813	28.4731	28.3998	28.0092	27.7819	28.4857	27.934	28.5561
Q15019	Septin-2	2020-09-02	0.753135	-0.40902	1.79667	0.015971			31.1392	31.1606	31.0461	30.9143	30.7664	30.3946	30.501	30.758	30.5953	31.0142
Q9NQG5	Regulation of nuclear pre-mRNA domain-containing protein 1B	RPRD1B	0.615469	-0.700241	1.7915	0.016162			27.3856	27.1911	27.2382	26.4272	26.4288	26.7473	26.3547	27.0577	25.9895	26.9945
Q13526	Peptidyl-prolyl cis-trans isomerase NIMA-interacting 1	PIN1	0.735083	-0.44402	1.78461	0.0164205			28.4868	28.569	28.6944	27.8928	28.3833	28.3018	27.9803	28.4448	27.8683	28.1045
P46976	Glycogenin-1	GYG1	0.74905	-0.416866	1.77672	0.0167218			29.3458	29.3849	29.4234	28.9983	29.2122	28.6978	28.8004	29.3209	28.7886	28.9565
Q96T88	E3 ubiquitin-protein ligase UHRF1	UHRF1	0.681284	-0.553672	1.77186	0.01691			25.844	26.0108	26.2838	25.909	25.4171	25.3664	25.337	25.4331	NaN	NaN
Q9UMX0	Ubiquilin-1	UBQLN1	0.773807	-0.369954	1.7333	0.0184797			27.6529	27.8446	27.7423	27.1098	27.3866	27.2224	27.5466	27.5712	27.1959	27.6039
P46783;Q9NQ39	40S ribosomal protein S10;Putative 40S ribosomal protein S10-like	RPS10;RPS10P5	0.78346	-0.352069	1.72809	0.0187029			31.0507	30.8575	30.9683	30.6258	30.3502	30.6172	30.7283	30.9302	30.4182	30.5775
Q86VP3	Phosphofurin acidic cluster sorting protein 2	PACS2	1.4387	0.524764	1.71553	0.0192516			25.2511	25.3147	25.3559	25.6087	25.8122	NaN	NaN	NaN	NaN	26.0752
O60879	Protein diaphanous homolog 2	DIAPH2	0.544566	-0.876821	1.70084	0.0199142			28.5428	29.2171	28.6314	27.8994	28.2079	27.3512	27.472	28.4314	NaN	28.1599
Q8TEQ8	GPI ethanolamine phosphate transferase 3	PIGO	1.1974	0.259907	1.67657	0.0210584			24.6237	24.5513	24.3549	NaN	24.6966	24.7555	24.861	24.7665	NaN	NaN
P51003	Poly(A) polymerase alpha	PAPOLA	0.825162	-0.277252	1.67046	0.021357			26.4253	26.3082	26.4414	26.1491	26.2932	25.8543	NaN	26.1439	26.1974	26.0485
Q92797	Symplekin	SYMPK	1.58314	0.662788	1.65775	0.0219912			27.15	26.946	26.4384	27.7176	27.4979	27.7012	27.833	27.1054	27.7026	26.9953
Q9UHD8	Septin-9	2020-09-09	0.734667	-0.444837	1.63648	0.0230949			30.7677	30.9818	30.6524	30.5395	30.4452	30.0334	29.9693	30.5724	30.4407	30.4903
P67936	Tropomyosin alpha-4 chain	TPM4	0.788147	-0.343464	1.62932	0.0234788			32.1027	32.2758	31.9731	31.5671	31.8025	31.8545	31.6256	31.7728	31.6668	32.1268
Q5T1M5	FK506-binding protein 15	FKBP15	0.825581	-0.276519	1.62429	0.0237527			31.016	31.1479	31.2309	30.9125	30.8116	30.9385	30.6232	30.9052	30.7101	31.0847
P08708	40S ribosomal protein S17	RPS17	0.695466	-0.523948	1.61369	0.0243392			31.3307	31.3094	31.4916	31.2286	31.1271	30.8019	30.786	31.0326	30.3053	30.6912
O43426	Synaptojanin-1	SYNJ1	0.79313	-0.334371	1.60195	0.0250065			25.2827	25.5507	25.7267	25.2637	25.1787	25.1208	25.4118	25.0171	25.122	NaN
P38571	Lysosomal acid lipase/cholesteryl ester hydrolase	LIPA	1.60044	0.678469	1.58295	0.0261246			31.3942	31.0155	30.4991	31.2421	31.8129	31.4616	31.789	31.3544	32.2008	31.6756
Q99467	CD180 antigen	CD180	1.73207	0.792498	1.57988	0.0263096			29.6976	29.464	28.7024	30.1836	30.0285	29.813	30.3369	29.3712	30.48	30.3502
O76003	Glutaredoxin-3	GLRX3	0.739829	-0.434736	1.57458	0.0266328			29.7969	29.8799	30.1512	29.7815	29.7339	29.2909	29.1015	29.524	29.464	29.6598
Q6UXV4	MICOS complex subunit MIC27	APOOL	1.54465	0.627276	1.57226	0.0267754			26.4599	26.2391	26.0963	26.6509	26.4792	26.9946	27.1539	NaN	27.4177	26.658
Q86YS6	Ras-related protein Rab-43	RAB43	1.15882	0.212651	1.57222	0.0267782			26.4827	26.3596	26.5046	26.6761	26.509	NaN	26.8646	26.6054	26.68	26.6346
O43312	Metastasis suppressor protein 1	MTSS1	1.45624	0.542246	1.54432	0.0285549			29.3504	29.1511	29.5181	30.1833	30.0079	NaN	NaN	29.6119	29.7252	NaN
Q9Y608	Leucine-rich repeat flightless-interacting protein 2	LRRFIP2	0.725459	-0.463034	1.5437	0.0285958			25.6818	25.7383	25.6154	NaN	25.1514	25.4722	25.0228	NaN	NaN	NaN
P61247	40S ribosomal protein S3a	RPS3A	0.711667	-0.490726	1.53413	0.0292329			32.5198	32.4269	32.7724	32.2935	32.4197	32.153	32.1247	32.217	31.7595	31.6086
P13284	Gamma-interferon-inducible lysosomal thiol reductase	IFI30	1.9857	0.989646	1.53222	0.0293618			31.9668	31.7574	30.9239	31.9875	32.6182	31.9672	32.7902	32.1029	32.9388	33.3684
P62987	Ubiquitin-60S ribosomal protein L40;Ubiquitin;60S ribosomal protein L40	UBA52	2.06523	1.0463	1.53089	0.0294516			26.0817	25.9341	26.7176	27.078	27.0954	NaN	NaN	27.6991	NaN	NaN
Q9UKV3	Apoptotic chromatin condensation inducer in the nucleus	ACIN1	1.34886	0.431744	1.52629	0.0297652			27.5765	27.5067	27.8255	27.9229	28.0637	28.4088	28.4253	27.79	28.0184	27.8467
P26572	Alpha-1,3-mannosyl-glycoprotein 2-beta-N-acetylglucosaminyltransferase	MGAT1	1.34587	0.428535	1.51783	0.0303505			28.5191	28.4455	28.1813	28.6763	28.537	28.7962	29.2539	28.5812	28.8135	29.0154
Q8N2G8	GH3 domain-containing protein	GHDC	1.2837	0.360313	1.51187	0.0307701			27.7775	27.9072	27.9653	28.0338	28.0736	28.2989	28.4497	28.0106	28.6001	28.2386
P30626	Sorcin	SRI	0.863696	-0.211404	1.50156	0.0315091			28.669	28.6652	28.6661	28.4511	28.6748	28.4563	28.4688	28.4707	28.4601	28.2058
P35249	Replication factor C subunit 4	RFC4	0.721829	-0.470272	1.49859	0.0317259			26.2581	26.098	26.3143	25.9366	25.4932	25.582	26.0011	NaN	NaN	NaN
Q99571	P2X purinoceptor 4	P2RX4	2.0239	1.01714	1.49805	0.0317652			27.8229	27.612	27.4666	28.2613	27.9003	28.9003	29.1814	28.2847	29.7409	28.2879
P05388;Q8NHW5	60S acidic ribosomal protein P0;60S acidic ribosomal protein P0-like	RPLP0;RPLP0P6	0.782473	-0.353886	1.49783	0.0317809			32.3451	32.2932	32.4058	32.1454	32.2201	32.0988	31.9177	31.976	31.5363	32.0646
P61916	Epididymal secretory protein E1	NPC2	1.31671	0.396935	1.49301	0.0321358			30.5666	30.6428	30.5215	30.609	30.8002	30.9246	31.1948	30.8755	31.3719	31.0413
P62995	Transformer-2 protein homolog beta	TRA2B	1.57121	0.651879	1.49036	0.0323325			27.3216	26.8911	26.8722	27.6262	27.4985	28.0936	28.1427	27.155	27.5651	NaN
Q9UJW0	Dynactin subunit 4	DCTN4	0.712946	-0.488136	1.48905	0.0324304			28.6476	28.6668	28.9839	28.2131	28.4131	27.8425	27.9268	28.5872	28.5661	28.3972
P19397	Leukocyte surface antigen CD53	CD53	1.6812	0.749496	1.48288	0.032894			28.2378	28.3949	28.2866	28.8368	28.7416	29.2393	29.8757	28.3855	29.3669	28.9456
Q6NYC8	Phostensin	PPP1R18	0.718909	-0.476119	1.4782	0.0332504			28.5587	28.8109	28.8973	28.5401	28.2115	28.598	28.2503	28.5315	27.9764	27.8487
Q9Y286	Sialic acid-binding Ig-like lectin 7	SIGLEC7	0.789716	-0.340595	1.46508	0.0342707			27.4147	27.2554	27.3991	26.9053	26.9655	27.2791	26.9795	27.2405	26.7247	NaN
P20962	Parathymosin	PTMS	0.707092	-0.500031	1.45023	0.0354627			28.4759	28.5528	28.3087	27.826	28.1403	27.7684	28.1988	28.1624	27.335	28.1896
P43246	DNA mismatch repair protein Msh2	MSH2	0.740642	-0.433153	1.43418	0.0367979			26.2371	26.2296	26.1595	26.0259	25.648	25.8733	25.2654	25.8881	NaN	25.9527
Q9Y3C6	Peptidyl-prolyl cis-trans isomerase-like 1	PPIL1	0.60578	-0.723135	1.42446	0.0376309			27.5794	27.4366	27.695	27.4426	27.2633	26.5764	26.6301	NaN	26.1983	26.9724
Q86TM6	E3 ubiquitin-protein ligase synoviolin	SYVN1	1.48013	0.565721	1.41506	0.0384538			27.3366	26.8501	26.9389	27.7633	27.1986	28.0673	27.971	27.1586	27.5546	27.5395
Q13242	Serine/arginine-rich splicing factor 9	SRSF9	1.78869	0.838903	1.41147	0.0387735			27.1635	26.797	25.7462	27.2332	26.9819	28.1346	27.2089	27.4075	27.251	27.6378
Q16181	Septin-7	2020-09-07	0.756462	-0.40266	1.41133	0.0387854			30.8758	30.9196	30.7415	30.7016	30.5381	30.1667	30.1509	30.5547	30.1991	30.7896
Q9BXP2	Solute carrier family 12 member 9	SLC12A9	1.41557	0.501382	1.41071	0.0388411			27.7365	27.8582	27.7741	28.1375	28.0611	28.2089	28.7854	28.3829	28.6442	27.8168
Q9BTE6	Alanyl-tRNA editing protein Aarsd1	AARSD1	0.60343	-0.728743	1.40583	0.0392797			25.6242	26.0996	26.1923	25.6121	25.4346	24.7668	25.1596	NaN	NaN	NaN
P47756	F-actin-capping protein subunit beta	CAPZB	0.865556	-0.208301	1.40104	0.0397157			33.3826	33.2881	33.4034	33.1632	33.2045	32.9801	32.9333	33.2442	33.2406	33.2822
Q15067	Peroxisomal acyl-coenzyme A oxidase 1	ACOX1	1.28414	0.360805	1.39882	0.039919			29.7316	29.7349	29.4348	29.9185	29.62	29.9431	29.9845	29.9552	30.2361	30.3047
Q8NC44	Protein FAM134A	FAM134A	1.31373	0.393664	1.38291	0.0414086			26.3201	26.0365	26.3797	26.7012	26.6907	26.542	26.6951	26.3541	27.1002	26.3904
P10109	Adrenodoxin, mitochondrial	FDX1	1.58003	0.659956	1.37192	0.0424695			27.1813	26.8756	26.4732	26.9079	27.2736	27.7841	27.9908	27.6246	27.439	NaN
Q9NT62	Ubiquitin-like-conjugating enzyme ATG3	ATG3	0.737477	-0.43933	1.37169	0.0424922			30.0559	29.9229	30.0042	29.7408	29.625	29.5631	29.2502	29.8111	29.0424	29.8525
Q8N4Z0	Putative Ras-related protein Rab-42	RAB42	1.51128	0.595771	1.36284	0.0433672			27.9829	27.5593	27.2383	27.725	28.3278	27.8362	28.0542	28.236	28.7785	28.3673
P84103	Serine/arginine-rich splicing factor 3	SRSF3	1.24519	0.316368	1.3608	0.0435713			29.5032	29.3532	29.2921	29.6862	29.6408	30.0092	29.9427	29.4033	29.5516	29.6605
Q15029	116 kDa U5 small nuclear ribonucleoprotein component	EFTUD2	1.189	0.249745	1.3575	0.0439037			30.4857	30.3641	30.2303	30.5853	30.4558	30.6965	30.7023	30.3474	30.6793	30.8018
P49773	Histidine triad nucleotide-binding protein 1	HINT1	0.65464	-0.611226	1.35669	0.0439853			30.5369	30.4316	30.4898	30.268	30.3382	29.759	29.1504	29.7822	29.6166	30.2099
Q9Y4I1	Unconventional myosin-Va	MYO5A	0.854747	-0.226431	1.35083	0.0445835			31.0451	31.1508	31.142	30.654	30.8173	30.8861	30.8916	30.937	30.8445	31.173
P48163	NADP-dependent malic enzyme	ME1	0.623498	-0.681544	1.34597	0.0450845			30.5149	30.4735	30.5949	30.6359	30.0044	29.0668	30.0044	29.9413	29.6312	29.6397
Q8TAD4	Zinc transporter 5	SLC30A5	0.705605	-0.503068	1.33854	0.0458625			25.0634	24.9704	25.1062	24.1293	24.3138	24.6154	24.9857	24.6737	NaN	NaN
P21291	Cysteine and glycine-rich protein 1	CSRP1	0.820713	-0.285051	1.32634	0.0471695			30.3393	30.4402	30.4134	30.3683	30.07	29.8477	30.0642	30.3622	29.9154	30.16
P09496	Clathrin light chain A	CLTA	0.698777	-0.517095	1.32467	0.0473514			31.3668	31.519	31.6434	31.0299	30.9791	31.0767	31.3631	30.9453	30.2573	31.2969
P42356	Phosphatidylinositol 4-kinase alpha	PI4KA	1.52236	0.606307	1.32462	0.047356			28.2052	28.0778	27.2236	28.5564	28.6449	28.3252	28.8519	27.8893	28.4968	28.3284
P49915	GMP synthase [glutamine-hydrolyzing]	GMPS	0.771091	-0.375027	1.32086	0.0477687			29.0931	29.1798	29.1652	29.1132	29.0137	28.5145	28.5207	28.8636	28.4605	28.9107
Q9H2K8	Serine/threonine-protein kinase TAO3	TAOK3	0.811689	-0.301001	1.3187	0.048006			27.1369	27.123	27.4402	27.0221	27.0452	26.6604	26.8379	26.8179	26.8984	27.2449
Q58FF8	Putative heat shock protein HSP 90-beta 2	HSP90AB2P	0.70626	-0.501729	1.29838	0.050306			29.7493	29.2837	29.7043	29.1947	29.2744	28.5789	28.9581	29.1011	29.6116	28.8228
Q9Y371	Endophilin-B1	SH3GLB1	0.841146	-0.249572	1.29773	0.0503814			28.2281	28.2249	28.193	28.0282	28.1213	27.8919	27.6479	28.1179	27.837	28.1159
Q3YEC7	Rab-like protein 6	RABL6	0.723687	-0.466562	1.29111	0.0511552			26.2665	26.3225	26.7682	25.9903	26.4405	25.64	25.6229	26.116	25.8679	26.2235
P00395	Cytochrome c oxidase subunit 1	MT-CO1	2.22761	1.15549	1.28984	0.0513046			26.8862	26.8721	25.911	27.6571	26.8643	28.1033	28.223	NaN	NaN	NaN
A0AVT1	Ubiquitin-like modifier-activating enzyme 6	UBA6	0.803269	-0.316044	1.28755	0.0515768			30.975	31.2077	31.1146	30.8347	30.8304	30.5668	30.4408	31.0051	30.748	31.0557
O75569	Interferon-inducible double-stranded RNA-dependent protein kinase activator A	PRKRA	0.915184	-0.127867	1.28667	0.0516809			26.4696	26.3434	26.207	26.1718	26.2793	26.1592	26.1554	26.2745	26.1917	26.2528
P17612	cAMP-dependent protein kinase catalytic subunit alpha	PRKACA	0.820437	-0.285536	1.28598	0.0517634			29.1383	29.0056	29.0089	29.1327	28.8019	28.6356	28.624	28.6375	28.5874	28.9387
P43487	Ran-specific GTPase-activating protein	RANBP1	0.766388	-0.383853	1.27936	0.0525577			29.8191	29.9779	30.1255	29.8981	29.5986	29.4057	29.517	29.9633	29.5556	29.1939
Q15286	Ras-related protein Rab-35	RAB35	1.16899	0.225263	1.27469	0.0531261			29.9456	29.9182	29.8592	30.14	30.0197	30.2169	30.4169	29.9982	29.9368	30.202
Q9BY44	Eukaryotic translation initiation factor 2A;Eukaryotic translation initiation factor 2A, N-terminally processed	EIF2A	0.730446	-0.453151	1.27172	0.0534903			29.5041	29.4929	29.5564	29.2933	29.1512	28.9569	28.6102	29.1991	28.6914	29.5506
P61225	Ras-related protein Rap-2b	RAP2B	1.24692	0.318369	1.26997	0.0537072			30.0493	29.8741	29.9445	30.1409	30.0818	30.2614	30.6323	29.9788	30.3451	30.48
O75629	Protein CREG1	CREG1	1.43488	0.520934	1.26846	0.0538939			29.935	29.668	29.9263	29.9161	29.9124	30.2217	30.5431	30.4554	30.9563	30.5433
Q16576	Histone-binding protein RBBP7	RBBP7	0.852837	-0.229659	1.26039	0.0549045			30.2705	30.286	30.053	29.9799	29.9137	30.0775	30.1242	29.9615	29.6709	30.0868
P11908	Ribose-phosphate pyrophosphokinase 2	PRPS2	0.690668	-0.533935	1.25873	0.0551146			28.3808	28.3511	28.2054	27.9724	27.8592	27.7482	27.3383	28.2247	27.1714	28.1354
O43809	Cleavage and polyadenylation specificity factor subunit 5	NUDT21	1.11542	0.157588	1.25663	0.055382			28.762	28.5566	28.7826	28.816	28.9786	28.9008	28.9452	28.7104	28.8628	28.7922
Q9Y646	Carboxypeptidase Q	CPQ	1.34613	0.428821	1.25213	0.0559584			27.8084	27.5823	27.6753	28.0526	28.0546	27.7663	28.09	28.1335	28.7753	27.9501
P35269	General transcription factor IIF subunit 1	GTF2F1	0.800845	-0.320404	1.25162	0.0560248			26.6384	26.562	26.9123	26.2666	26.6061	26.4506	26.2523	26.6608	26.0435	26.4067
P48059	LIM and senescent cell antigen-like-containing domain protein 1	LIMS1	0.82428	-0.278794	1.23125	0.0587153			31.1704	31.2179	31.2514	30.9518	31.0014	30.924	30.5119	30.9331	31.0064	31.2122
P40222	Alpha-taxilin	TXLNA	0.72555	-0.462853	1.22976	0.0589165			28.0663	28.074	28.2688	27.9127	27.8991	27.6172	27.2937	28.1977	27.5268	27.2675
Q96CT7	Coiled-coil domain-containing protein 124	CCDC124	0.683315	-0.549377	1.22459	0.0596225			27.3722	27.4737	27.5814	27.2284	27.3638	26.9766	26.2129	26.7822	26.6326	27.2883
P06744	Glucose-6-phosphate isomerase	GPI	0.83328	-0.263127	1.22374	0.0597391			33.5516	33.5046	33.6173	33.4425	33.4645	33.1619	32.9855	33.3586	33.1436	33.5064
P47985;P0C7P4	Cytochrome b-c1 complex subunit Rieske, mitochondrial;Cytochrome b-c1 complex subunit 11;Putative cytochrome b-c1 complex subunit Rieske-like protein 1	UQCRFS1;UQCRFS1P1	1.34641	0.429117	1.22325	0.0598065			29.5249	29.2403	29.6725	29.9894	29.6836	29.6999	30.4581	29.6244	30.1257	29.7771
Q15008	26S proteasome non-ATPase regulatory subunit 6	PSMD6	0.796368	-0.328493	1.22081	0.0601443			30.3229	30.2888	30.3272	30.0865	30.0404	30.0066	29.5935	30.1752	29.6992	30.2899
Q6IBS0	Twinfilin-2	TWF2	0.814026	-0.296853	1.2158	0.0608413			32.412	32.3541	32.6081	32.2702	32.1904	32.2315	31.6875	32.2794	32.1673	32.3023
Q9Y2V2	Calcium-regulated heat stable protein 1	CARHSP1	0.712188	-0.489669	1.21303	0.0612301			28.2277	28.2052	28.207	27.7113	27.9474	NaN	27.4481	28.0442	27.1401	28.0508
Q9BUB5	MAP kinase-interacting serine/threonine-protein kinase 1	MKNK1	0.781215	-0.356209	1.20993	0.061669			26.4345	26.9612	26.4299	26.2741	26.0379	26.5157	25.9337	26.3892	26.2002	26.4156
Q8WUA7	TBC1 domain family member 22A	TBC1D22A	0.753053	-0.409177	1.20944	0.0617394			25.3601	25.535	25.5136	25.0697	24.8315	24.7329	24.8937	25.502	NaN	25.3328
Q7L2E3	Putative ATP-dependent RNA helicase DHX30	DHX30	1.84813	0.886067	1.2048	0.0624022			25.9318	25.2695	25.4371	26.0559	26.8697	26.623	27.0321	NaN	25.5803	NaN
Q9UNH7	Sorting nexin-6;Sorting nexin-6, N-terminally processed	SNX6	0.79806	-0.32543	1.20277	0.062695			31.1093	31.2434	31.2697	31.1109	31.1182	30.6586	30.6001	31.1221	30.6224	30.942
Q6ZT21	Transmembrane protein with metallophosphoesterase domain	TMPPE	1.1966	0.258937	1.19282	0.0641482			27.4545	27.2235	27.1067	27.4975	27.2482	27.5427	27.7812	27.3876	27.6656	27.5207
Q13011	Delta(3,5)-Delta(2,4)-dienoyl-CoA isomerase, mitochondrial	ECH1	1.29912	0.377538	1.19214	0.0642475			30.7494	30.7652	30.7306	30.7367	30.8539	31.4164	31.4752	31.0301	31.374	30.9952
O95571	Persulfide dioxygenase ETHE1, mitochondrial	ETHE1	1.59992	0.677998	1.18846	0.0647942			29.4851	29.3949	29.3707	30.1229	29.614	29.956	30.9568	29.6169	30.6652	29.7326
Q00169	Phosphatidylinositol transfer protein alpha isoform	PITPNA	0.67498	-0.567083	1.18817	0.0648386			30.0817	30.0999	30.4579	29.5303	30.1305	29.455	29.1162	30.1807	29.2213	29.8885
P26373	60S ribosomal protein L13	RPL13	0.753239	-0.408821	1.18113	0.0658983			31.0616	30.9721	31.111	30.4715	30.7199	30.1321	31.1545	30.7227	30.4872	30.788
O15145	Actin-related protein 2/3 complex subunit 3	ARPC3	0.803197	-0.316174	1.17896	0.0662279			32.8226	32.8299	32.8221	32.6558	32.571	32.3878	32.2734	32.5838	32.1785	32.9105
P56378	6.8 kDa mitochondrial proteolipid	MP68	1.81763	0.862059	1.17194	0.0673065			28.3666	28.1942	27.8362	29.4755	29.5251	28.4486	28.5285	NaN	NaN	NaN
Q13438	Protein OS-9	OS9	1.25514	0.327854	1.17194	0.0673067			28.6586	28.5834	28.2573	28.7238	28.6977	28.4519	29.1081	28.8422	29.0724	28.8973
Q9Y5Q8	General transcription factor 3C polypeptide 5	GTF3C5	1.2701	0.344939	1.17041	0.0675442			24.7828	24.4992	24.3165	24.6797	24.9922	24.8141	25.0251	NaN	NaN	NaN
O75880	Protein SCO1 homolog, mitochondrial	SCO1	0.759691	-0.396516	1.16986	0.0676296			28.2431	28.3024	28.5743	27.9298	27.4176	28.1853	27.766	28.1695	28.1442	28.2249
Q96C23	Aldose 1-epimerase	GALM	0.798368	-0.324875	1.16875	0.0678034			30.602	30.7072	30.8667	30.795	30.5421	30.4568	30.2284	30.5099	30.1625	30.1082
Q9NYL9	Tropomodulin-3	TMOD3	0.772324	-0.372722	1.16835	0.067865			30.3521	30.3658	30.4444	30.0137	29.8395	30.1228	29.4701	30.2524	30.0388	30.3657
P29218	Inositol monophosphatase 1	IMPA1	0.612343	-0.707588	1.16611	0.0682161			28.058	28.3752	28.0168	27.0784	27.901	26.9973	26.8126	27.7514	27.2489	28.3071
P32969	60S ribosomal protein L9	RPL9	0.857164	-0.222357	1.16356	0.0686179			31.9625	31.8603	31.8307	31.7517	31.6892	31.4322	31.5104	31.796	31.5449	31.911
P55884	Eukaryotic translation initiation factor 3 subunit B	EIF3B	0.77537	-0.367043	1.15962	0.0692436			31.1358	31.1493	31.2779	30.997	31.0775	30.8967	30.3262	30.8918	30.5071	31.0479
Q9NRV9	Heme-binding protein 1	HEBP1	1.48236	0.567893	1.15666	0.0697168			30.7205	29.827	29.9422	30.9765	30.5881	30.4609	30.3423	30.5029	31.3468	30.9004
Q92734	Protein TFG	TFG	0.763899	-0.388546	1.15636	0.0697654			28.3014	28.5704	28.1697	28.2669	27.9522	27.9103	27.6635	28.3805	27.9434	27.5936
P29597	Non-receptor tyrosine-protein kinase TYK2	TYK2	1.27505	0.350556	1.15295	0.070315			25.3514	25.5136	25.1512	25.7883	25.3329	25.5728	25.8726	25.8799	NaN	NaN
P35579	Myosin-9	MYH9	0.704089	-0.50617	1.14948	0.0708801			35.5624	35.4994	35.6702	35.0222	35.0505	35.4694	34.5161	35.5557	34.5954	35.2887
Q13283	Ras GTPase-activating protein-binding protein 1	G3BP1	0.84473	-0.243438	1.14529	0.071567			30.9159	30.8939	30.7255	30.4527	30.6369	30.675	30.3734	30.5274	30.594	30.9521
Q9BVG4	Protein PBDC1	PBDC1	0.81625	-0.292917	1.14453	0.0716922			28.5405	28.5018	28.7172	28.3543	28.5259	28.0527	27.9201	28.5083	28.3189	28.3746
Q16204	Coiled-coil domain-containing protein 6	CCDC6	0.672631	-0.572112	1.14061	0.0723411			27.1291	27.3082	27.414	27.0724	27.1742	26.3516	26.4227	26.9929	25.9824	26.9854
P28799	Granulins;Acrogranin;Paragranulin;Granulin-1;Granulin-2;Granulin-3;Granulin-4;Granulin-5;Granulin-6;Granulin-7	GRN	1.35069	0.433701	1.13612	0.0730945			31.1716	31.0695	30.8986	31.0176	31.0305	31.3608	31.737	31.6945	31.7099	31.8115
Q15121	Astrocytic phosphoprotein PEA-15	PEA15	0.780673	-0.35721	1.13581	0.0731465			30.7169	30.7409	30.6529	30.4026	30.349	30.3409	30.0192	30.2915	30.1027	30.9186
P62829	60S ribosomal protein L23	RPL23	0.655138	-0.610129	1.13531	0.0732303			30.0285	29.9958	30.0014	28.8539	29.0203	28.9578	29.7119	29.854	30.1172	29.274
P14618	Pyruvate kinase PKM	PKM	0.876529	-0.190126	1.13477	0.0733211			36.3358	36.2465	36.5591	36.3171	36.3126	36.1012	36.0166	36.3153	36.1231	36.1465
O75915	PRA1 family protein 3	ARL6IP5	1.40379	0.489326	1.13175	0.0738334			30.2494	30.3351	30.0825	30.6705	30.6217	30.4178	30.9697	30.2671	31.4483	30.5865
Q9Y5S1	Transient receptor potential cation channel subfamily V member 2	TRPV2	1.63723	0.711253	1.12797	0.0744787			28.6566	28.0787	27.3574	29.0644	28.6721	28.6944	28.9861	27.9931	29.3384	28.4466
Q9H8H3	Methyltransferase-like protein 7A	METTL7A	1.27847	0.35442	1.1253	0.0749378			28.0212	28.2237	27.7159	28.084	28.155	28.8096	28.3861	28.1503	28.4618	28.3428
P62879	Guanine nucleotide-binding protein G(I)/G(S)/G(T) subunit beta-2	GNB2	1.29459	0.372497	1.12487	0.0750113			30.0102	29.8975	29.6331	30.5976	30.2946	30.348	30.1499	29.6803	30.1303	30.3354
Q96N66	Lysophospholipid acyltransferase 7	MBOAT7	1.31494	0.395001	1.12484	0.0750175			28.7755	28.7885	28.8593	29.1579	29.0198	29.7915	29.254	28.7657	29.3674	29.0631
P18124	60S ribosomal protein L7	RPL7	0.706458	-0.501325	1.11688	0.0764039			32.4792	32.5274	32.6909	32.3784	32.3373	31.7821	32.0463	32.1723	31.2958	32.4393
O95831	Apoptosis-inducing factor 1, mitochondrial	AIFM1	1.22892	0.297389	1.1156	0.0766308			31.5809	31.5613	31.6083	31.5544	31.7277	31.909	32.147	31.7968	32.2541	31.7772
P51812	Ribosomal protein S6 kinase alpha-3	RPS6KA3	0.777641	-0.362824	1.11552	0.0766447			28.8722	28.9542	29.1177	28.6342	28.8258	28.5111	28.3926	28.913	28.1424	28.9106
Q9Y570	Protein phosphatase methylesterase 1	PPME1	0.852304	-0.23056	1.11024	0.0775816			26.0063	25.9851	26.2266	25.9337	25.9601	25.9207	NaN	25.583	NaN	25.8131
Q92879	CUGBP Elav-like family member 1	CELF1	0.802717	-0.317037	1.10685	0.0781906			26.7609	26.581	26.269	26.062	26.1354	26.246	NaN	26.1393	NaN	26.5169
Q9Y2S2	Lambda-crystallin homolog	CRYL1	0.75962	-0.396651	1.10176	0.0791108			29.1843	29.3179	29.2927	29.1065	29.205	28.3192	28.6436	28.8791	28.7351	29.1895
P63241;Q6IS14	Eukaryotic translation initiation factor 5A-1;Eukaryotic translation initiation factor 5A-1-like	EIF5A;EIF5AL1	0.811451	-0.301424	1.10117	0.0792189			32.4503	32.2993	32.4068	32.1237	32.355	32.1849	31.7359	32.0285	31.8009	32.3596
Q12769	Nuclear pore complex protein Nup160	NUP160	1.55708	0.638841	1.09863	0.0796838			27.819	27.7559	26.6618	27.8467	28.1966	28.3869	28.6165	27.5604	28.0453	27.705
O00754	Lysosomal alpha-mannosidase;Lysosomal alpha-mannosidase A peptide;Lysosomal alpha-mannosidase B peptide;Lysosomal alpha-mannosidase C peptide;Lysosomal alpha-mannosidase D peptide;Lysosomal alpha-mannosidase E peptide	MAN2B1	1.41916	0.505041	1.09805	0.0797905			32.054	31.3801	31.7535	32.7439	32.3786	31.6588	32.5147	32.0031	32.3766	31.9641
O15260	Surfeit locus protein 4	SURF4	1.63084	0.705614	1.0963	0.0801131			29.0788	28.9839	29.2972	29.9651	29.7672	30.2195	30.5285	29.0031	30.2049	29.0906
P50135	Histamine N-methyltransferase	HNMT	0.778546	-0.361146	1.09374	0.0805866			30.6969	31.0705	31.0911	30.7563	30.2733	30.6928	30.3927	30.878	30.2672	30.8816
Q96A72;P61326	Protein mago nashi homolog 2;Protein mago nashi homolog	MAGOHB;MAGOH	1.12971	0.17595	1.09044	0.0812001			28.6632	28.7337	28.8844	28.9719	28.8659	29.2172	28.925	28.8311	28.8882	28.8553
P26358	DNA (cytosine-5)-methyltransferase 1	DNMT1	0.695862	-0.523127	1.08725	0.0817987			28.4985	28.1939	28.2718	28.2848	28.3546	27.7855	27.5597	27.792	27.7214	27.0898
O15355	Protein phosphatase 1G	PPM1G	0.727441	-0.459098	1.08658	0.0819251			28.5722	28.5212	28.5603	27.9851	28.1641	28.3599	27.9051	28.305	27.3748	28.551
P25325	3-mercaptopyruvate sulfurtransferase	MPST	1.56639	0.647447	1.08506	0.0822129			27.6961	27.581	26.5985	28.2346	28.5674	27.5751	28.1962	27.3518	27.7745	27.8757
Q9NX40	OCIA domain-containing protein 1	OCIAD1	1.3645	0.448372	1.08323	0.0825601			29.2646	28.9863	28.4073	29.1487	29.07	29.241	29.73	29.1233	29.7341	29.2938
Q9BVL4	Selenoprotein O	SELO	0.734961	-0.44426	1.08097	0.0829911			26.0385	25.9216	25.8522	25.4085	25.4423	25.3145	NaN	25.8073	24.9841	26.0023
Q8TAF3	WD repeat-containing protein 48	WDR48	0.757194	-0.401266	1.07779	0.0836007			25.194	25.2565	25.5757	25.0356	24.9986	24.7077	NaN	25.3471	24.615	NaN
Q96DI7	U5 small nuclear ribonucleoprotein 40 kDa protein	SNRNP40	1.24831	0.319975	1.07755	0.0836474			28.1432	27.9636	27.7411	28.3746	27.9168	28.6421	28.1558	28.0493	28.3382	28.4081
P55008	Allograft inflammatory factor 1	AIF1	0.780271	-0.357953	1.07735	0.0836858			32.2851	32.2614	32.4734	31.7233	32.006	31.9039	31.9683	32.3921	31.5664	32.3139
Q9Y2Q5	Ragulator complex protein LAMTOR2	LAMTOR2	1.50359	0.588409	1.07638	0.0838717			28.8885	28.1691	28.3232	28.7106	28.6517	29.1592	29.7198	29.2055	29.4087	28.4851
P09001	39S ribosomal protein L3, mitochondrial	MRPL3	1.39421	0.479448	1.07599	0.0839475			26.5761	26.7679	26.6331	27.1118	26.83	27.2013	27.7477	NaN	26.8017	NaN
Q96SZ5	2-aminoethanethiol dioxygenase	ADO	0.850453	-0.233696	1.07325	0.0844795			26.2235	26.2809	26.1427	25.9965	25.914	25.9614	NaN	26.1138	25.6743	26.232
Q8WVX9	Fatty acyl-CoA reductase 1	FAR1	1.66822	0.738308	1.0727	0.0845865			27.5115	27.3392	26.5044	27.4761	27.3287	27.873	28.4393	NaN	NaN	28.1663
O14957	Cytochrome b-c1 complex subunit 10	UQCR11	1.47749	0.563148	1.07064	0.0849886			25.1461	25.2828	24.2474	25.339	25.4349	25.4031	26.0308	25.418	25.1055	NaN
P62280	40S ribosomal protein S11	RPS11	0.72401	-0.465917	1.06806	0.0854954			31.3897	31.4146	31.6434	31.4036	31.6311	30.8633	30.8661	31.122	30.5824	30.648
Q96BN8	Ubiquitin thioesterase otulin	OTULIN	0.853052	-0.229295	1.0658	0.0859406			26.7055	26.7706	27.0216	26.669	26.8094	26.2877	26.6539	26.5205	26.5516	26.7305
O60493	Sorting nexin-3	SNX3	0.833425	-0.262876	1.06549	0.0860027			30.9154	31.1149	31.1803	30.8362	30.9557	30.8056	30.5511	31.1382	30.5486	30.816
Q9Y4Z0	U6 snRNA-associated Sm-like protein LSm4	LSM4	0.763494	-0.389311	1.06383	0.0863324			27.2745	27.1127	27.2324	26.9364	26.9557	27.1825	26.6802	26.2459	NaN	26.9028
Q6P587	Acylpyruvase FAHD1, mitochondrial	FAHD1	1.66899	0.738979	1.06241	0.0866137			28.2142	27.9204	28.1954	28.5026	28.5849	29.0085	29.6237	28.4834	29.7071	28.0327
Q9BYD3	39S ribosomal protein L4, mitochondrial	MRPL4	1.3573	0.440736	1.06133	0.0868298			26.6045	26.8214	26.4731	27.0234	27.028	27.149	27.653	26.523	27.34	26.7995
Q13547	Histone deacetylase 1	HDAC1	0.824318	-0.278727	1.05944	0.0872087			28.4512	28.505	28.4445	28.4339	27.7665	28.1568	28.1332	28.4719	28.2742	28.081
Q53FA7	Quinone oxidoreductase PIG3	TP53I3	0.696629	-0.521538	1.05828	0.0874427			28.5803	28.3351	28.5229	28.0357	28.4681	27.675	27.6827	28.4705	27.2738	28.0995
Q92896	Golgi apparatus protein 1	GLG1	1.22855	0.296962	1.05771	0.0875559			29.9384	29.866	29.8068	30.2177	29.917	30.4894	30.5147	29.8999	30.0431	30.0897
Q6ZNB6	NF-X1-type zinc finger protein NFXL1	NFXL1	4.74041	2.24501	1.04879	0.0893728			27.5381	24.0646	25.1514	27.0073	27.4029	29.9217	28.2138	25.5258	28.9069	NaN
Q13561	Dynactin subunit 2	DCTN2	0.828336	-0.271711	1.0456	0.0900317			30.6985	30.8054	30.6118	30.4432	30.5855	30.2043	30.0725	30.651	30.399	30.6793
Q9H993	Protein-glutamate O-methyltransferase	ARMT1	0.745433	-0.42385	1.04362	0.0904444			29.8992	29.899	30.1809	30.0918	29.7032	29.7506	28.9593	29.5835	29.3136	29.5823
Q13136	Liprin-alpha-1	PPFIA1	0.817044	-0.291514	1.04318	0.0905351			26.6937	26.6069	26.5856	26.7173	26.1683	26.0944	26.0559	26.2913	26.4898	26.5436
Q8TEA7	TBC domain-containing protein kinase-like protein	TBCK	0.831639	-0.265972	1.04261	0.0906538			24.9461	25.3447	25.1092	24.8921	24.9046	NaN	NaN	NaN	NaN	24.8053
P12004	Proliferating cell nuclear antigen	PCNA	0.724357	-0.465227	1.0402	0.09116			30.4421	30.4861	30.488	30.5637	29.9671	30.1221	30.2799	30.0217	29.2619	29.8314
P22314	Ubiquitin-like modifier-activating enzyme 1	UBA1	0.858779	-0.219641	1.03923	0.0913619			32.847	32.9075	33.0865	32.8549	32.8853	32.6369	32.3809	32.8172	32.6879	32.8284
Q6ZNJ1	Neurobeachin-like protein 2	NBEAL2	1.21467	0.280563	1.03734	0.0917608			26.6567	26.7823	26.804	27.2232	27.076	26.9379	NaN	27.2236	NaN	26.6804
Q9BPX3	Condensin complex subunit 3	NCAPG	0.753118	-0.409053	1.03588	0.0920702			25.2245	25.212	24.8718	24.7881	24.4089	NaN	24.8842	NaN	NaN	NaN
Q86VM9	Zinc finger CCCH domain-containing protein 18	ZC3H18	0.756594	-0.402409	1.03472	0.0923171			26.8376	26.8629	27.2488	26.9879	26.3975	26.5447	26.764	26.8823	26.036	26.4524
P50990	T-complex protein 1 subunit theta	CCT8	0.806159	-0.310864	1.03432	0.0924022			32.7432	32.7689	32.9123	32.7322	32.5705	32.5974	32.1884	32.6446	32.0501	32.6981
Q9P260	LisH domain and HEAT repeat-containing protein KIAA1468	KIAA1468	0.805059	-0.312834	1.03257	0.0927747			24.8815	24.98	25.3475	24.8673	25.1488	24.5595	NaN	24.7117	24.608	24.6459
P52907	F-actin-capping protein subunit alpha-1	CAPZA1	0.842666	-0.246968	1.03192	0.092914			32.9453	32.8494	32.9032	32.7078	32.5425	32.6812	32.2808	32.7119	32.644	32.9979
O43768	Alpha-endosulfine	ENSA	0.71059	-0.49291	1.03182	0.0929342			26.2092	26.6437	26.4532	25.9874	26.0952	25.4283	NaN	26.259	NaN	NaN
Q8WZA0	Protein LZIC	LZIC	0.717452	-0.479046	1.03108	0.0930943			27.5473	27.4836	27.8029	27.141	27.1788	26.6866	26.8733	27.5961	26.7229	27.7267
O43615	Mitochondrial import inner membrane translocase subunit TIM44	TIMM44	1.4011	0.486564	1.0303	0.093262			28.5066	28.483	28.3899	28.6307	29.0037	28.5963	29.6696	28.4882	29.3065	28.9298
P49321	Nuclear autoantigenic sperm protein	NASP	0.702805	-0.508803	1.02977	0.0933742			28.8415	29.0865	28.8561	28.93	28.7219	28.1127	28.5037	28.5901	27.5973	28.4787
O95218	Zinc finger Ran-binding domain-containing protein 2	ZRANB2	0.66348	-0.591876	1.02922	0.0934924			26.2793	26.0963	26.2523	25.6159	25.533	25.0916	NaN	26.1866	25.0578	26.2194
P37802	Transgelin-2	TAGLN2	0.789699	-0.340626	1.02835	0.0936803			32.2039	32.3566	32.4061	32.2741	32.0794	31.9762	31.3874	32.2368	31.9919	31.9251
Q14653	Interferon regulatory factor 3	IRF3	0.703408	-0.507566	1.02724	0.0939214			26.3257	26.1022	26.4071	26.361	25.8523	NaN	25.3104	25.8817	25.4484	NaN
Q12792	Twinfilin-1	TWF1	0.789066	-0.341782	1.027	0.0939722			28.3644	28.1511	28.3062	28.2072	28.0859	27.6855	27.7099	28.2659	28.0638	27.5067
Q49A26	Putative oxidoreductase GLYR1	GLYR1	1.3696	0.453755	1.02537	0.094326			26.6201	26.7212	26.3234	27.0313	26.9392	27.2029	27.4792	26.2447	27.1721	26.9911
Q9ULQ1	Two pore calcium channel protein 1	TPCN1	1.17869	0.237182	1.02128	0.095219			26.8205	26.7769	26.7003	26.9234	26.936	27.2789	27.3219	26.8255	26.859	26.8769
Q14683	Structural maintenance of chromosomes protein 1A	SMC1A	0.847848	-0.238123	1.02076	0.0953333			29.6537	29.6681	29.5567	29.3481	29.1602	29.4563	29.6927	29.6055	29.1602	29.2932
P11216	Glycogen phosphorylase, brain form	PYGB	0.756742	-0.402127	1.01972	0.0955609			30.8358	30.7449	30.8005	30.6451	30.5017	30.2607	29.8521	30.6954	30.0188	30.7674
Q7Z6I6	Rho GTPase-activating protein 30	ARHGAP30	0.835237	-0.259743	1.0182	0.0958969			28.9851	28.9606	29.0838	28.8484	28.5421	28.5268	28.5688	28.9769	28.6919	29.0956
P50454	Serpin H1	SERPINH1	1.36534	0.449264	1.01792	0.0959567			29.1488	28.7376	28.5138	29.3006	29.291	29.1311	29.3423	28.7882	29.9088	28.9832
P49207	60S ribosomal protein L34	RPL34	0.551399	-0.858831	1.01698	0.0961658			30.231	30.1781	30.2096	29.6015	29.8469	29.0884	28.9647	30.19	27.9233	29.8169
P51797	Chloride transport protein 6	CLCN6	1.34534	0.427976	1.01579	0.0964287			24.5728	24.6107	24.0155	NaN	24.4111	NaN	25.1781	24.8922	24.7622	24.8944
Q9Y276	Mitochondrial chaperone BCS1	BCS1L	1.61035	0.687378	1.01072	0.0975619			26.135	26.2279	24.9225	26.3138	26.3972	26.5448	27.1364	26.3382	25.9646	NaN
Q15257	Serine/threonine-protein phosphatase 2A activator	PPP2R4	0.767312	-0.382114	1.00872	0.0980127			29.6442	29.897	29.9141	29.3125	29.8511	29.2233	29.1467	29.3873	29.1789	29.9545
O43684	Mitotic checkpoint protein BUB3	BUB3	0.735028	-0.44413	1.00587	0.0986577			29.9638	29.942	29.8775	29.698	29.4443	29.7528	28.8729	29.5692	29.0541	29.994
P36578	60S ribosomal protein L4	RPL4	0.718989	-0.475959	1.00386	0.0991162			32.1687	31.9845	32.1649	31.999	32.0602	31.3232	31.9339	31.7191	31.4744	30.9007
Q14562	ATP-dependent RNA helicase DHX8	DHX8	0.606203	-0.722127	1.00379	0.0991322			24.6515	24.8385	24.951	24.467	23.4422	NaN	NaN	NaN	NaN	24.3654
O43665	Regulator of G-protein signaling 10	RGS10	0.733885	-0.446375	0.998008	0.10046			29.1128	29.2	29.2774	28.9721	28.8735	28.5482	28.3439	29.081	28.1803	29.2532
Q16629	Serine/arginine-rich splicing factor 7	SRSF7	1.52986	0.6134	0.997107	0.100668			29.1796	28.7938	28.6035	29.9738	29.4517	29.9459	28.6807	NaN	29.6963	29.086
Q08426	Peroxisomal bifunctional enzyme;Enoyl-CoA hydratase/3,2-trans-enoyl-CoA isomerase;3-hydroxyacyl-CoA dehydrogenase	EHHADH	1.45085	0.536895	0.989411	0.102468			26.0851	26.1744	25.2731	25.7956	26.0797	26.5542	26.9908	26.2529	26.6596	26.3348
P0DMV9;P0DMV8	Heat shock 70 kDa protein 1B;Heat shock 70 kDa protein 1A	HSPA1B;HSPA1A	0.757668	-0.400362	0.986998	0.103039			32.257	32.1326	32.479	31.9151	31.7511	31.8992	31.6573	32.2123	31.3675	32.4217
Q8NCN5	Pyruvate dehydrogenase phosphatase regulatory subunit, mitochondrial	PDPR	1.67856	0.747224	0.986356	0.103191			26.3547	27.062	26.7011	NaN	27.3984	27.0681	28.2796	26.9226	28.1775	26.8726
Q8N490	Probable hydrolase PNKD	PNKD	1.19583	0.258014	0.983552	0.10386			28.2864	27.8315	27.8915	28.3404	28.4085	28.0589	28.005	28.1423	28.4391	28.4337
P62258	14-3-3 protein epsilon	YWHAE	0.828139	-0.272055	0.982947	0.104005			33.345	33.2232	33.4746	33.2206	33.2073	33.0394	32.6058	33.2803	32.9545	33.221
Q7L5N1	COP9 signalosome complex subunit 6	COPS6	0.710457	-0.49318	0.982349	0.104148			28.7595	28.7056	29.0667	28.3038	28.6691	28.2084	27.6497	28.5626	28.0754	28.9865
P50749	Ras association domain-containing protein 2	RASSF2	0.728139	-0.457713	0.981175	0.10443			28.1513	28.4174	28.5962	28.088	28.1789	27.8499	27.4571	28.4886	27.3816	28.0699
Q9UII2	ATPase inhibitor, mitochondrial	ATPIF1	1.94992	0.963417	0.980824	0.104514			29.3501	29.4112	29.3288	29.9307	29.2308	30.8675	31.7191	29.9516	30.2609	NaN
Q6DN90	IQ motif and SEC7 domain-containing protein 1	IQSEC1	0.812936	-0.298786	0.980477	0.104598			26.0756	25.878	25.9209	25.938	25.9346	NaN	25.4697	25.615	25.2808	25.7183
P25774	Cathepsin S	CTSS	1.52	0.604075	0.979814	0.104758			29.3874	29.5541	29.0681	28.9721	29.5836	29.7359	30.4321	30.2716	30.3195	30.2694
P07602	Prosaposin;Saposin-A;Saposin-B-Val;Saposin-B;Saposin-C;Saposin-D	PSAP	1.44989	0.535945	0.979568	0.104817			32.3068	31.9338	32.0344	31.8847	32.6771	32.1243	32.7026	32.7017	33.1685	33.1345
Q9NX46	Poly(ADP-ribose) glycohydrolase ARH3	ADPRHL2	0.807009	-0.309343	0.975895	0.105707			28.1208	28.0052	28.356	27.9997	28.216	27.8615	27.4503	27.9417	27.5541	27.936
Q9Y2X3	Nucleolar protein 58	NOP58	1.48793	0.573306	0.971662	0.106743			28.4643	28.6574	28.4573	28.8007	28.6224	29.5887	29.8324	28.6683	29.5211	28.6639
Q16539	Mitogen-activated protein kinase 14	MAPK14	0.789807	-0.340427	0.968246	0.107586			30.0713	29.9662	30.1564	29.8585	30.0733	29.4695	29.4027	30.032	29.3439	29.8897
Q9BPX5	Actin-related protein 2/3 complex subunit 5-like protein	ARPC5L	0.782662	-0.353538	0.966433	0.108036			28.2422	28.3104	28.0407	27.885	27.9013	27.6589	27.3376	28.0957	NaN	28.1867
Q16850	Lanosterol 14-alpha demethylase	CYP51A1	1.26794	0.342484	0.96603	0.108136			28.195	27.9096	27.8358	28.1982	27.9	28.2627	28.8393	28.4428	28.4673	28.1481
P62316	Small nuclear ribonucleoprotein Sm D2	SNRPD2	1.15391	0.206525	0.965166	0.108351			29.2094	29.0161	29.3073	29.3422	29.4832	29.6321	29.4391	29.272	29.0927	29.4278
O00159	Unconventional myosin-Ic	MYO1C	0.729684	-0.454655	0.964679	0.108473			27.6256	27.9327	27.9986	27.655	27.4239	27.6739	27.601	27.2034	27.6611	26.5651
Q9H0D6	5-3 exoribonuclease 2	XRN2	1.14318	0.193053	0.964397	0.108543			29.0336	28.7407	28.7623	29.2466	29.0515	29.2411	28.971	28.9542	28.9562	28.8495
O00178	GTP-binding protein 1	GTPBP1	0.716692	-0.480575	0.963789	0.108695			26.4356	26.4501	26.3448	26.5195	26.0562	25.4965	25.4668	26.1477	25.48	26.3403
P62917	60S ribosomal protein L8	RPL8	0.734568	-0.445033	0.963029	0.108886			31.7287	31.7678	31.8522	31.7525	31.3999	31.2323	31.5569	31.5139	30.4778	31.4317
Q9H223	EH domain-containing protein 4	EHD4	0.824845	-0.277805	0.961351	0.109307			31.8614	31.9218	32.1566	32.1311	31.793	31.5743	31.3562	31.8074	31.6211	31.6318
Q96HY6	DDRGK domain-containing protein 1	DDRGK1	1.21828	0.284842	0.961272	0.109327			28.2901	28.3215	28.3708	28.4604	28.4135	28.9183	28.4657	28.4906	29.0649	28.4729
Q15185	Prostaglandin E synthase 3	PTGES3	0.779978	-0.358494	0.960664	0.10948			31.5391	31.3818	31.5076	31.3832	31.1509	31.038	30.7839	31.2868	30.6252	31.5555
E9PAV3	Nascent polypeptide-associated complex subunit alpha, muscle-specific form	NACA	0.700179	-0.514204	0.957795	0.110206			30.1593	30.3464	30.4057	29.9212	29.4947	30.2206	29.0095	30.3782	29.5326	29.9704
P29590	Protein PML	PML	1.478	0.563644	0.956201	0.110611			27.2985	27.5181	27.0615	27.398	27.8759	27.6804	28.9565	27.6836	27.8096	27.5904
Q9GZZ9	Ubiquitin-like modifier-activating enzyme 5	UBA5	0.679143	-0.558213	0.955006	0.110916			27.3211	27.3541	27.5016	27.3139	27.2512	26.7487	26.081	NaN	26.4096	27.2
Q92805	Golgin subfamily A member 1	GOLGA1	0.77683	-0.364329	0.954298	0.111097			25.4545	25.0236	25.4055	24.7661	24.9738	24.71	NaN	NaN	NaN	25.2707
P62888	60S ribosomal protein L30	RPL30	1.34208	0.424473	0.95257	0.11154			30.4871	30.3955	30.2976	31.0969	31.042	30.6578	30.8284	30.4488	30.2605	31.3905
O94759	Transient receptor potential cation channel subfamily M member 2	TRPM2	1.34643	0.429141	0.952336	0.1116			27.2906	27.2622	27.8717	27.5686	28.2072	27.4962	28.2026	28.1644	28.1578	27.5311
Q08379	Golgin subfamily A member 2	GOLGA2	1.23223	0.301272	0.949843	0.112242			28.6989	28.4676	28.5358	28.6991	28.6003	28.8533	29.4306	28.7234	28.9652	28.8091
O00635	E3 ubiquitin-protein ligase TRIM38	TRIM38	0.763707	-0.388908	0.948515	0.112586			25.4138	25.5539	25.607	25.4265	24.8819	24.8167	NaN	NaN	25.4188	NaN
Q5JTH9	RRP12-like protein	RRP12	1.39677	0.482097	0.947511	0.112847			26.7923	26.9451	26.6836	27.0712	26.8957	27.6372	27.9497	26.6688	27.5182	27.283
P10644	cAMP-dependent protein kinase type I-alpha regulatory subunit;cAMP-dependent protein kinase type I-alpha regulatory subunit, N-terminally processed	PRKAR1A	0.838772	-0.25365	0.945198	0.113449			31.2213	31.4471	31.5098	31.3474	31.1994	30.9468	31.0507	31.1293	30.8305	31.4693
Q8N370	Large neutral amino acids transporter small subunit 4	SLC43A2	1.30995	0.389515	0.944121	0.113731			27.9926	28.22	27.7453	28.2735	27.668	28.6915	28.5054	28.6147	28.4785	28.3968
Q9BU23	Lipase maturation factor 2	LMF2	1.23143	0.300331	0.941643	0.114382			27.9138	28.1469	27.9259	28.1107	28.2121	27.9968	28.7627	28.2202	28.5821	28.1866
P46778	60S ribosomal protein L21	RPL21	0.736543	-0.441158	0.941148	0.114512			29.7115	29.4258	29.622	29.4638	29.5119	28.9056	29.7188	28.8957	28.6627	28.8583
Q04917	14-3-3 protein eta	YWHAH	0.786756	-0.346012	0.940944	0.114566			31.9722	32.1691	32.2388	31.8014	31.8957	31.9439	31.1816	31.9773	31.5496	32.1154
P51153	Ras-related protein Rab-13	RAB13	0.752217	-0.410779	0.939778	0.114874			28.3357	28.5311	28.3631	28.5562	27.7926	28.146	27.6121	NaN	27.8893	NaN
P23396	40S ribosomal protein S3	RPS3	0.862706	-0.21306	0.939206	0.115026			32.6213	32.6185	32.8121	32.4006	32.63	32.5219	32.3617	32.4731	32.1595	32.7494
Q9GZR7	ATP-dependent RNA helicase DDX24	DDX24	0.808931	-0.305911	0.938189	0.115295			26.7702	26.8924	26.7252	26.4662	26.2134	26.641	NaN	26.2492	26.4056	26.9649
Q6ULP2	Aftiphilin	AFTPH	0.884309	-0.177377	0.93721	0.115555			24.853	24.7292	24.7163	24.6347	24.7833	24.458	24.4111	24.657	NaN	NaN
Q07020	60S ribosomal protein L18	RPL18	0.749945	-0.415142	0.935722	0.115952			31.8929	31.8963	32.0394	31.9104	31.9105	30.9847	31.6468	31.7198	30.9997	31.5223
P56385	ATP synthase subunit e, mitochondrial	ATP5I	1.50389	0.588698	0.932718	0.116757			29.14	28.7488	28.5747	29.9256	29.4909	28.8336	29.0952	29.0924	30.3174	29.1139
A2RRP1	Neuroblastoma-amplified sequence	NBAS	1.48941	0.574741	0.925588	0.118689			27.5234	27.0489	27.2967	27.9548	27.9937	27.7142	28.6454	27.5252	28.242	26.9757
P34896	Serine hydroxymethyltransferase, cytosolic	SHMT1	0.624802	-0.678529	0.925384	0.118745			27.1843	27.1877	27.5946	27.0609	27.2929	25.9189	NaN	26.4944	25.928	27.1668
P62269	40S ribosomal protein S18	RPS18	0.809359	-0.305148	0.923182	0.119349			31.8811	31.8359	32.0188	31.8727	31.9668	31.4746	31.5901	31.5781	31.0852	31.6801
Q96LJ7	Dehydrogenase/reductase SDR family member 1	DHRS1	1.78659	0.837211	0.921161	0.119905			26.7043	26.3295	25.709	26.711	26.7466	27.385	26.4566	NaN	28.4247	26.7851
Q9UKY7	Protein CDV3 homolog	CDV3	0.722251	-0.469428	0.920583	0.120065			28.454	28.7387	28.2839	28.0772	28.291	27.8648	27.344	28.6417	28.2605	27.6804
P46779	60S ribosomal protein L28	RPL28	0.65272	-0.615464	0.91949	0.120368			30.5255	30.4448	30.5358	30.228	30.4641	29.0455	30.1736	30.359	29.0887	29.8471
P07355;A6NMY6	Annexin A2;Putative annexin A2-like protein	ANXA2;ANXA2P2	0.868342	-0.203665	0.918414	0.120666			36.2825	36.2981	36.2189	35.8391	35.8275	36.1757	36.1281	36.0213	36.0639	36.3843
P19623	Spermidine synthase	SRM	0.620449	-0.688616	0.917171	0.121012			27.7649	27.5718	27.961	27.584	27.8687	27.4792	26.4812	27.3533	26.1194	26.6553
Q13263	Transcription intermediary factor 1-beta	TRIM28	0.801693	-0.318878	0.916215	0.121279			30.9739	30.9464	30.8955	30.7934	30.377	30.8537	30.4279	31.1193	30.2746	30.4924
P52292	Importin subunit alpha-1	KPNA2	0.783551	-0.351901	0.915926	0.12136			28.4425	28.5116	28.3683	28.5106	28.3004	28.0358	28.4216	27.8162	27.5854	27.9523
Q00839	Heterogeneous nuclear ribonucleoprotein U	HNRNPU	1.33741	0.419445	0.913104	0.122151			32.4579	32.6707	32.2931	32.8134	32.7545	33.368	33.4718	32.6758	32.8023	32.3677
P62910	60S ribosomal protein L32	RPL32	0.676427	-0.563995	0.907792	0.123654			30.8284	30.9037	31.117	30.8994	30.9044	29.5339	30.7029	30.6778	29.9461	30.0354
Q5TC12	ATP synthase mitochondrial F1 complex assembly factor 1	ATPAF1	0.866996	-0.205903	0.906082	0.124142			25.0426	25.0913	24.8182	24.7487	24.5848	24.913	NaN	24.866	NaN	NaN
P78346	Ribonuclease P protein subunit p30	RPP30	0.846547	-0.240338	0.90601	0.124162			26.2031	25.9398	26.1523	26.0794	25.7728	25.6055	25.9262	25.9124	25.5703	26.1397
P62857	40S ribosomal protein S28	RPS28	1.51004	0.594585	0.903676	0.124831			29.8392	29.7846	29.7641	29.9463	30.0091	29.9937	NaN	NaN	31.0011	31.0027
Q99519	Sialidase-1	NEU1	1.25597	0.328801	0.902964	0.125036			27.9567	27.3704	28.1023	28.1547	27.7969	28.0904	28.054	28.0788	28.2333	28.5624
Q15057	Arf-GAP with coiled-coil, ANK repeat and PH domain-containing protein 2	ACAP2	0.828319	-0.271741	0.902695	0.125114			28.6976	28.6891	28.7094	28.3948	28.5708	28.4237	28.1883	28.6819	27.9964	28.7328
P62277	40S ribosomal protein S13	RPS13	0.755106	-0.405249	0.902687	0.125116			31.2881	31.2828	31.2551	31.1377	31.4824	30.6417	30.8666	30.7049	30.2431	31.014
P42765	3-ketoacyl-CoA thiolase, mitochondrial	ACAA2	1.28848	0.365668	0.902579	0.125147			31.6183	31.7568	31.494	31.6299	31.6948	32.2353	32.3585	31.6696	32.4437	31.8894
O15144	Actin-related protein 2/3 complex subunit 2	ARPC2	0.875618	-0.191627	0.899613	0.126005			33.7412	33.6706	33.7547	33.7001	33.5128	33.4045	33.1905	33.6731	33.693	33.5399
O75150	E3 ubiquitin-protein ligase BRE1B	RNF40	0.819217	-0.287682	0.897387	0.126652			26.1012	26.3423	26.4855	25.5425	26.104	26.07	26.0965	26.2778	26.041	NaN
Q8NET5	NFAT activation molecule 1	NFAM1	0.798862	-0.323982	0.89617	0.127008			26.5713	26.8641	26.4584	25.8576	26.3355	26.5703	26.4322	NaN	26.3408	NaN
Q9HBL0	Tensin-1	TNS1	0.666501	-0.585322	0.896021	0.127051			28.244	28.5024	28.3975	28.4856	28.2261	27.946	27.2407	28.0084	26.8398	27.8254
Q92575	UBX domain-containing protein 4	UBXN4	1.7016	0.766896	0.894384	0.127531			27.7574	27.7941	26.5443	27.2498	27.862	27.8993	28.948	28.068	29.0105	27.8876
Q9Y2Z0	Suppressor of G2 allele of SKP1 homolog	SUGT1	0.75895	-0.397923	0.893727	0.127724			29.3788	29.5794	29.4857	29.2514	29.4037	28.9212	28.7177	29.4362	28.4593	29.3941
Q9Y5A9	YTH domain-containing family protein 2	YTHDF2	0.717723	-0.478502	0.891958	0.128246			26.7962	26.9143	27.4588	26.6607	26.1789	26.2218	26.4692	27.2224	26.2236	27.0691
P14868	Aspartate--tRNA ligase, cytoplasmic	DARS	0.830523	-0.267908	0.891161	0.128481			31.447	31.3059	31.4996	31.5468	31.2728	31.1616	30.7906	31.1065	30.8756	31.2934
P39023	60S ribosomal protein L3	RPL3	0.704338	-0.50566	0.888028	0.129411			32.1847	32.2247	32.2456	32.0609	32.3705	31.342	32.0281	31.8869	30.9964	31.3041
Q9NX58	Cell growth-regulating nucleolar protein	LYAR	1.16484	0.220126	0.886412	0.129894			25.9283	25.4554	25.7541	25.9954	25.7302	26.2476	25.886	25.9677	25.9235	25.7786
Q9UNL2	Translocon-associated protein subunit gamma	SSR3	2.04667	1.03328	0.886192	0.129959			27.2506	26.9594	26.8014	NaN	26.9928	27.4864	28.9385	NaN	28.7308	NaN
P18621	60S ribosomal protein L17	RPL17	0.698186	-0.518316	0.885353	0.130211			30.8007	30.8896	31.166	30.9736	30.9525	29.6719	30.4308	30.7164	30.3982	29.8931
P06730	Eukaryotic translation initiation factor 4E	EIF4E	0.865165	-0.208953	0.885031	0.130307			29.3379	29.3395	29.5095	29.5026	29.3	29.0551	28.933	29.2905	29.0064	29.2189
Q9NR31	GTP-binding protein SAR1a	SAR1A	0.728357	-0.457282	0.884343	0.130514			30.6355	30.6475	30.6163	30.3483	30.4743	29.9668	29.5528	30.5287	29.6499	30.7099
Q9BUN8	Derlin-1	DERL1	1.28821	0.36537	0.883707	0.130705			27.5684	27.4856	27.2128	27.7915	27.6593	27.8364	28.1677	27.3459	28.277	27.4359
P54619	5-AMP-activated protein kinase subunit gamma-1	PRKAG1	0.665514	-0.587459	0.883686	0.130712			27.6417	27.6179	27.9163	28.1123	27.5706	27.0128	26.3413	27.1101	26.6882	27.1297
P04083	Annexin A1	ANXA1	0.803894	-0.314923	0.881597	0.131342			34.3297	34.3338	34.4	34.1507	33.9962	34.2	33.4712	34.225	33.8191	34.4148
Q7L523	Ras-related GTP-binding protein A	RRAGA	1.45606	0.542071	0.880818	0.131578			27.2942	27.2035	26.7036	27.4683	27.0456	27.9365	28.1414	26.8868	28.1548	27.6306
Q15283	Ras GTPase-activating protein 2	RASA2	0.633402	-0.658808	0.880103	0.131794			26.8777	26.7639	27.7349	26.7924	26.923	26.3254	26.4246	26.6858	26.866	25.2495
Q641Q2	WASH complex subunit FAM21A	FAM21A	0.707019	-0.500179	0.879857	0.131869			26.0648	25.9133	26.2697	NaN	24.761	25.748	25.7158	NaN	25.7911	25.896
P49419	Alpha-aminoadipic semialdehyde dehydrogenase	ALDH7A1	0.560587	-0.83499	0.879142	0.132086			28.711	29.0179	29.1304	28.3667	27.2869	27.9152	29.4774	28.864	27.4937	27.4228
Q9BV40	Vesicle-associated membrane protein 8	VAMP8	1.25778	0.330879	0.878682	0.132226			29.7085	30.0158	30.115	30.202	29.9334	30.6083	30.625	29.8458	30.2947	30.4319
P18085	ADP-ribosylation factor 4	ARF4	0.740239	-0.433936	0.878433	0.132302			30.0296	29.9555	30.3738	29.6985	29.7687	29.8461	29.8236	29.8926	28.7721	29.9981
O15294	UDP-N-acetylglucosamine--peptide N-acetylglucosaminyltransferase 110 kDa subunit	OGT	0.894772	-0.160408	0.878421	0.132306			27.5138	27.7069	27.7186	27.6828	27.5121	27.5423	27.2856	27.4301	27.3308	27.6183
Q9NR97	Toll-like receptor 8	TLR8	1.44854	0.534598	0.878393	0.132314			26.5028	26.4771	25.8883	26.1702	26.3471	26.9911	27.1862	26.9389	27.5785	26.5562
Q8NI22	Multiple coagulation factor deficiency protein 2	MCFD2	0.712474	-0.489091	0.874534	0.133495			28.7823	29.1849	28.7099	27.9972	27.8132	28.3671	28.4244	28.8556	28.9622	NaN
Q99613;B5ME19	Eukaryotic translation initiation factor 3 subunit C;Eukaryotic translation initiation factor 3 subunit C-like protein	EIF3C;EIF3CL	0.813722	-0.297393	0.874289	0.133571			31.0338	31.0448	31.0392	30.8802	30.7675	30.8937	30.2865	30.8478	30.3907	31.1269
Q8WYR1	Phosphoinositide 3-kinase regulatory subunit 5	PIK3R5	1.22519	0.293009	0.872957	0.133981			25.7745	26.1986	26.0795	26.5021	26.3785	26.0079	NaN	26.3537	NaN	NaN
P20042	Eukaryotic translation initiation factor 2 subunit 2	EIF2S2	0.843119	-0.246193	0.872874	0.134007			29.9463	30.1132	29.9924	29.8699	29.6736	29.5024	29.5613	30.0235	29.6314	30.1354
Q9P287	BRCA2 and CDKN1A-interacting protein	BCCIP	1.17053	0.227163	0.872552	0.134106			25.9229	26.0113	26.1781	26.378	26.3262	NaN	NaN	25.986	26.3682	NaN
P06396	Gelsolin	GSN	0.798459	-0.32471	0.871025	0.134578			33.5767	33.4854	33.8215	33.4283	33.1212	33.1849	33.3667	33.4013	33.811	32.8086
P10619	Lysosomal protective protein;Lysosomal protective protein 32 kDa chain;Lysosomal protective protein 20 kDa chain	CTSA	1.24588	0.317167	0.870418	0.134766			32.2949	32.327	32.0362	32.3264	32.0274	32.4129	32.8874	32.8036	32.7524	32.5453
P06454	Prothymosin alpha;Prothymosin alpha, N-terminally processed;Thymosin alpha-1	PTMA	0.74086	-0.432726	0.868553	0.135346			32.4506	32.5411	32.4102	32.3254	31.8894	32.1737	31.7352	32.4086	31.258	32.4518
O00231	26S proteasome non-ATPase regulatory subunit 11	PSMD11	0.858547	-0.220031	0.868442	0.135381			30.8261	30.7696	31.0281	30.8999	30.8709	30.509	30.3547	30.8032	30.5259	30.6185
O75436	Vacuolar protein sorting-associated protein 26A	VPS26A	0.760781	-0.394446	0.867932	0.13554			30.9627	31.0003	31.2543	30.6361	30.7636	30.5217	29.9983	30.848	30.6885	31.2896
P21283	V-type proton ATPase subunit C 1	ATP6V1C1	1.17211	0.229108	0.866798	0.135895			31.5146	31.5187	31.5997	31.6219	31.7309	31.6737	32.2454	31.6137	31.8927	31.6357
P09972	Fructose-bisphosphate aldolase C	ALDOC	0.730415	-0.453212	0.866478	0.135995			30.2443	30.2613	30.6813	30.3388	30.1168	29.7699	29.4888	30.2458	29.2764	30.3603
Q13617	Cullin-2	CUL2	0.801952	-0.318412	0.86432	0.136672			29.2993	29.2437	29.3212	29.1035	29.3469	28.8863	28.3522	28.955	28.9143	29.2294
Q00796	Sorbitol dehydrogenase	SORD	0.708387	-0.49739	0.863268	0.137004			28.9058	29.0165	29.1578	28.346	28.4855	28.1774	28.1684	29.1115	28.0767	29.3395
O60749	Sorting nexin-2	SNX2	0.842796	-0.246744	0.861873	0.137444			31.8824	31.8941	31.6852	31.6489	31.6929	31.4189	31.154	31.7775	31.4743	31.8502
O14787	Transportin-2	TNPO2	0.760926	-0.394172	0.859854	0.138085			26.0245	26.04	26.034	25.7829	25.8407	25.4605	25.1335	25.3766	NaN	26.2379
P17900	Ganglioside GM2 activator;Ganglioside GM2 activator isoform short	GM2A	1.43188	0.517908	0.857204	0.13893			31.433	31.4771	31.3603	31.0426	31.7707	31.9249	32.696	31.8151	32.4292	31.9112
P55010	Eukaryotic translation initiation factor 5	EIF5	0.833234	-0.263206	0.856721	0.139084			29.1421	29.2109	29.1244	28.8964	29.0729	28.6159	28.5408	28.963	28.8562	29.3263
O75431	Metaxin-2	MTX2	1.30416	0.383118	0.856311	0.139216			27.4632	27.5223	27.6174	27.884	27.9098	27.9343	28.6098	27.4386	28.1181	27.5275
Q8TCS8	Polyribonucleotide nucleotidyltransferase 1, mitochondrial	PNPT1	1.51565	0.599932	0.854459	0.139811			27.7296	27.7199	27.0736	27.6869	27.5928	28.9162	28.7211	27.5873	28.4593	27.7896
Q96G03	Phosphoglucomutase-2	PGM2	0.855369	-0.225382	0.853382	0.140158			31.1634	31.1248	31.2834	30.9744	30.9958	30.9072	30.7811	31.2546	30.6226	31.2206
A0FGR8	Extended synaptotagmin-2	ESYT2	0.847071	-0.239444	0.853013	0.140277			28.9303	29.0082	29.1378	28.6864	28.4285	28.7048	29.122	28.7125	29.0596	28.7882
O00400	Acetyl-coenzyme A transporter 1	SLC33A1	1.33792	0.419987	0.852783	0.140351			26.4925	26.3301	26.0323	26.6014	26.4985	26.7645	26.9902	NaN	27.2557	26.1193
P24534	Elongation factor 1-beta	EEF1B2	0.789071	-0.341773	0.852616	0.140406			31.1922	31.0461	31.2297	30.6334	30.6754	31.0763	30.1828	31.1797	30.9098	31.0424
P61981	14-3-3 protein gamma;14-3-3 protein gamma, N-terminally processed	YWHAG	0.851051	-0.232682	0.8501	0.141221			32.733	32.6877	32.8164	32.7297	32.7169	32.6519	32.0462	32.5275	32.4833	32.4359
Q92835	Phosphatidylinositol 3,4,5-trisphosphate 5-phosphatase 1	INPP5D	0.790536	-0.339097	0.849647	0.141369			30.3246	30.4058	30.5645	30.2164	30.0948	29.9889	29.9745	30.5114	29.4683	30.3935
Q06210	Glutamine--fructose-6-phosphate aminotransferase [isomerizing] 1	GFPT1	0.602942	-0.72991	0.849007	0.141577			28.8411	28.8014	28.9807	28.8307	28.2936	27.446	26.8193	28.8158	28.288	28.518
O00429	Dynamin-1-like protein	DNM1L	0.839046	-0.253178	0.848576	0.141718			30.5995	30.5991	30.7679	30.5643	30.5052	30.2847	29.8808	30.6278	30.506	30.4474
P68036	Ubiquitin-conjugating enzyme E2 L3	UBE2L3	0.79611	-0.32896	0.847398	0.142103			31.5512	31.505	31.6634	31.4587	31.5352	30.8912	30.7954	31.368	31.026	31.635
Q9HB40	Retinoid-inducible serine carboxypeptidase	SCPEP1	1.26116	0.334751	0.847235	0.142156			31.1037	30.8757	30.6993	31.1364	31.0664	30.9476	31.7475	30.9401	31.6199	31.1358
Q96EK5	KIF1-binding protein	KIAA1279	0.680318	-0.555718	0.845372	0.142767			26.4924	26.4445	26.6146	26.6087	26.3407	25.2549	NaN	25.2938	26.1739	26.0967
O75935	Dynactin subunit 3	DCTN3	1.25273	0.325078	0.843427	0.143408			27.9245	27.7406	27.5246	28.4871	28.1345	27.9824	27.9824	27.5594	28.3812	27.8579
Q96JH7	Deubiquitinating protein VCIP135	VCPIP1	0.755659	-0.404193	0.841282	0.144118			26.054	25.9754	26.1296	25.4164	26.0581	25.6249	24.9719	26.209	25.773	25.4884
P53602	Diphosphomevalonate decarboxylase	MVD	0.776233	-0.365439	0.840795	0.14428			28.1548	28.0641	28.1789	28.1057	28.0221	27.0561	27.7346	27.7927	27.5512	28.1076
Q8NDA8	Maestro heat-like repeat-containing protein family member 1	MROH1	1.45753	0.543525	0.840777	0.144286			27.0507	27.2383	26.4302	27.4111	28.4573	27.156	26.8223	27.2718	27.4996	27.5314
O00571	ATP-dependent RNA helicase DDX3X	DDX3X	0.795772	-0.329573	0.839623	0.14467			29.03	29.3067	28.8894	29.1497	28.8858	28.6733	28.7718	28.7892	28.107	28.8438
P23588	Eukaryotic translation initiation factor 4B	EIF4B	0.819373	-0.287407	0.839067	0.144855			29.0007	29.2658	29.2319	28.8841	28.5928	28.9992	28.4685	29.2838	28.8068	29.1159
Q14789	Golgin subfamily B member 1	GOLGB1	1.19581	0.257983	0.83678	0.14562			29.356	29.4836	29.4406	29.3976	29.4405	29.8899	30.0841	29.5457	29.8859	29.5493
P20702	Integrin alpha-X	ITGAX	1.32367	0.404541	0.836443	0.145733			33.014	32.767	32.0485	32.9197	32.9902	33.1927	33.4962	32.521	33.1272	32.8537
Q9UJU6	Drebrin-like protein	DBNL	0.793533	-0.333637	0.836104	0.145847			31.3869	31.5978	31.4445	31.0814	30.7916	31.0641	30.8323	31.7895	31.0846	31.3559
P55060	Exportin-2	CSE1L	0.82622	-0.275403	0.83605	0.145865			30.2942	30.4366	30.3546	30.3895	30.1316	30.2093	29.7103	30.3017	29.6706	30.1917
O94886	CSC1-like protein 1	TMEM63A	1.59477	0.673346	0.835285	0.146122			25.5287	25.0563	24.7811	25.2395	25.375	NaN	26.4651	NaN	26.102	NaN
Q8TEX9	Importin-4	IPO4	1.90413	0.929129	0.834829	0.146275			25.6599	24.5235	24.3765	26.2313	26.6249	26.1254	NaN	24.7027	25.2278	NaN
Q03154	Aminoacylase-1	ACY1	0.699527	-0.515549	0.834221	0.14648			26.7235	26.772	27.3523	26.8721	26.0687	26.0815	NaN	NaN	NaN	26.7125
P60520	Gamma-aminobutyric acid receptor-associated protein-like 2	GABARAPL2	0.791131	-0.338012	0.833298	0.146792			25.9468	26.0491	26.2567	25.9417	26.0617	25.5751	25.4062	NaN	NaN	NaN
P28068	HLA class II histocompatibility antigen, DM beta chain	HLA-DMB	1.74178	0.800559	0.8326	0.147028			28.5019	28.2766	27.1161	27.7587	28.6357	28.1686	28.6705	29.1129	29.0276	29.9843
Q96FZ7	Charged multivesicular body protein 6	CHMP6	1.2053	0.269388	0.832537	0.147049			27.4648	27.4848	27.563	27.9939	28.0208	27.8121	27.3026	NaN	27.609	27.9032
Q02878	60S ribosomal protein L6	RPL6	0.76934	-0.378306	0.832517	0.147056			32.6429	32.6643	32.6739	32.464	32.5193	31.8273	32.384	32.5655	31.6152	32.5992
Q9H583	HEAT repeat-containing protein 1;HEAT repeat-containing protein 1, N-terminally processed	HEATR1	1.67929	0.747852	0.832113	0.147193			25.3369	25.5516	24.0586	25.1558	25.4937	25.2725	26.9899	25.4196	25.8024	25.9776
Q9NQC3	Reticulon-4	RTN4	1.17673	0.234789	0.83166	0.147347			31.9813	31.9624	31.6118	32.0325	31.8126	32.2618	32.2267	31.7801	32.2433	32.2492
Q9BWU0	Kanadaptin	SLC4A1AP	0.835136	-0.259916	0.829859	0.147959			26.213	25.9169	26.4212	26.0796	26.0651	25.7731	25.5184	25.8344	26.0141	26.1821
P62873	Guanine nucleotide-binding protein G(I)/G(S)/G(T) subunit beta-1	GNB1	1.18783	0.248327	0.829617	0.148041			31.0058	31.0301	30.8213	31.3106	30.9626	31.7082	31.087	31.0608	31.0627	31.2132
Q9HCE6	Rho guanine nucleotide exchange factor 10-like protein	ARHGEF10L	1.17283	0.229993	0.828542	0.148408			28.2357	28.2275	28.1233	28.5034	28.4495	28.4204	28.1701	28.2803	28.2609	28.894
Q9UMS0	NFU1 iron-sulfur cluster scaffold homolog, mitochondrial	NFU1	1.39033	0.475429	0.828344	0.148476			26.7946	26.7177	26.2684	NaN	26.8001	26.7166	27.6999	NaN	27.3551	26.7732
P04181	Ornithine aminotransferase, mitochondrial;Ornithine aminotransferase, hepatic form;Ornithine aminotransferase, renal form	OAT	1.36594	0.449894	0.826894	0.148972			29.1462	28.8722	29.2174	28.9893	29.3718	29.4344	30.036	29.228	30.2811	29.3589
Q15427	Splicing factor 3B subunit 4	SF3B4	1.35306	0.436228	0.824795	0.149694			26.1682	25.9494	26.1318	27.2353	26.5359	26.6834	26.4528	25.9976	26.794	25.9366
Q6IC98	GRAM domain-containing protein 4	GRAMD4	1.44619	0.532259	0.823135	0.150267			28.7196	28.5989	28.6348	28.6362	29.5479	29.1018	29.6507	29.0598	29.9171	28.3701
Q9UI30	Multifunctional methyltransferase subunit TRM112-like protein	TRMT112	1.23689	0.30672	0.822519	0.150481			26.7364	26.8421	26.4612	27.5493	26.909	26.8403	26.8937	26.9648	27.1658	26.5835
Q9UL15	BAG family molecular chaperone regulator 5	BAG5	0.770654	-0.375844	0.822499	0.150488			26.6211	26.7293	26.756	26.4772	26.7322	25.6774	26.1293	26.6432	26.2983	NaN
Q8N9N7	Leucine-rich repeat-containing protein 57	LRRC57	0.799239	-0.323302	0.817323	0.152292			26.3547	26.4847	26.3863	26.1187	25.6972	25.8203	NaN	26.3095	NaN	26.4806
Q09028	Histone-binding protein RBBP4	RBBP4	0.881697	-0.181645	0.817036	0.152393			30.1368	30.1217	30.1269	29.8588	29.7352	30.2288	29.8191	30.1536	29.7969	30.0354
P10515	Dihydrolipoyllysine-residue acetyltransferase component of pyruvate dehydrogenase complex, mitochondrial	DLAT	1.31596	0.396113	0.816841	0.152461			29.4499	29.4898	29.4084	29.4919	29.3718	29.9852	30.5617	29.5152	30.0813	29.9111
P62266	40S ribosomal protein S23	RPS23	0.67162	-0.574282	0.81577	0.152837			29.8499	29.6636	30.2049	29.9174	29.8797	28.8701	NaN	29.6226	29.1973	28.504
Q13363	C-terminal-binding protein 1	CTBP1	0.844967	-0.243032	0.815638	0.152884			28.6735	28.2669	28.8035	28.5381	28.461	28.4638	28.2197	28.3975	27.9475	28.3403
P83731	60S ribosomal protein L24	RPL24	0.734213	-0.44573	0.814551	0.153267			29.5692	29.2873	29.5435	28.7488	28.4116	NaN	NaN	29.4259	29.079	29.4396
Q9NXH9	tRNA (guanine(26)-N(2))-dimethyltransferase	TRMT1	0.802213	-0.317942	0.812991	0.153819			24.9494	24.7391	25.2847	24.8703	24.5546	NaN	NaN	24.4107	NaN	24.857
P05141	ADP/ATP translocase 2;ADP/ATP translocase 2, N-terminally processed	SLC25A5	1.34332	0.425801	0.812959	0.15383			31.7134	31.8574	31.4923	31.7197	31.6953	32.2188	32.8487	31.9031	32.5342	31.8749
Q9NX08	COMM domain-containing protein 8	COMMD8	0.767389	-0.381969	0.812679	0.153929			28.6151	28.5618	28.6796	28.3597	28.3754	28.1699	27.7196	28.7132	27.6931	28.6272
P15311	Ezrin	EZR	0.769412	-0.378172	0.811655	0.154293			32.0052	32.022	31.9311	31.9907	31.969	31.5128	31.4649	31.7369	30.8208	31.7606
Q13418	Integrin-linked protein kinase	ILK	0.769575	-0.377866	0.810773	0.154606			31.2607	31.2639	31.3385	31.2384	31.1469	30.6278	30.2272	30.7107	31.0698	31.348
P60660	Myosin light polypeptide 6	MYL6	0.806893	-0.309551	0.81073	0.154621			32.4379	32.3163	32.6591	32.0305	32.1808	32.3382	31.7882	32.4983	31.7673	32.5278
Q96TA1	Niban-like protein 1	FAM129B	0.778245	-0.361704	0.807714	0.155699			31.1769	31.2983	31.1319	31.4748	31.1284	30.9553	30.4065	30.7196	30.7773	30.4226
P00488	Coagulation factor XIII A chain	F13A1	0.638481	-0.647285	0.806948	0.155974			32.8875	33.4582	33.5372	32.7081	32.6124	32.2272	33.3531	33.5902	31.6581	32.3798
Q9H9H4	Vacuolar protein sorting-associated protein 37B	VPS37B	0.727069	-0.459836	0.806636	0.156086			25.7648	25.9096	26.0337	25.5052	25.1189	25.9143	24.6476	NaN	25.7101	25.7612
Q15758	Neutral amino acid transporter B(0)	SLC1A5	0.761927	-0.392275	0.80602	0.156307			26.5937	26.2772	26.2838	26.2363	25.3328	26.2192	26.2096	25.9651	NaN	NaN
Q9NP79	Vacuolar protein sorting-associated protein VTA1 homolog	VTA1	0.784168	-0.350765	0.805694	0.156425			27.6425	27.5761	27.8889	27.1637	27.3801	26.9569	27.2967	27.8766	26.9963	27.7918
P07339	Cathepsin D;Cathepsin D light chain;Cathepsin D heavy chain	CTSD	1.32662	0.407759	0.804949	0.156693			35.0575	34.9301	34.869	34.7393	35.3156	35.1471	35.5914	35.0969	36.0942	35.5351
P61313	60S ribosomal protein L15	RPL15	0.711245	-0.491582	0.804848	0.15673			32.1769	32.3712	32.4657	32.0654	32.0678	31.1234	32.4673	32.2164	31.1561	31.8281
O94868	F-BAR and double SH3 domains protein 2	FCHSD2	0.680564	-0.555197	0.803892	0.157075			25.6689	26.184	26.5003	25.3833	25.5487	NaN	25.134	NaN	NaN	26.1842
P04792	Heat shock protein beta-1	HSPB1	0.358129	-1.48145	0.803611	0.157177			30.7727	30.7378	30.4775	30.1913	30.6628	27.1928	28.4569	27.1039	29.8659	30.7949
Q9UBI1	COMM domain-containing protein 3	COMMD3	1.21604	0.282195	0.801973	0.157771			27.3882	27.1931	27.7605	28.202	27.8538	27.774	27.7429	27.5093	27.4921	27.5322
Q9Y6K9	NF-kappa-B essential modulator	IKBKG	0.748501	-0.417924	0.801374	0.157989			28.737	28.6159	28.8786	28.148	28.4311	28.241	27.8289	28.5313	27.9444	29.1568
P06703	Protein S100-A6	S100A6	0.76097	-0.394088	0.800556	0.158287			34.0778	34.0828	33.9724	33.7416	33.9041	33.4927	32.9393	34.2958	33.4433	33.7347
Q86X55	Histone-arginine methyltransferase CARM1	CARM1	0.827711	-0.2728	0.800276	0.158389			28.0055	28.0775	28.1008	27.8852	28.1785	27.5131	27.7042	27.86	27.341	28.0373
P28482	Mitogen-activated protein kinase 1	MAPK1	0.817986	-0.289852	0.80003	0.158478			31.5794	31.4332	31.5985	31.6125	31.3621	31.1854	30.632	31.3861	31.1835	31.3689
P60866	40S ribosomal protein S20	RPS20	0.798038	-0.32547	0.799764	0.158575			31.5449	31.4313	31.632	31.488	31.4945	31.1979	30.5918	31.527	30.9378	31.2371
P60033	CD81 antigen	CD81	1.39223	0.477403	0.798992	0.158858			27.4336	27.3136	26.6422	27.2564	26.9566	27.7475	27.56	27.4131	28.2241	28.0928
P61221	ATP-binding cassette sub-family E member 1	ABCE1	0.819005	-0.288055	0.798974	0.158864			29.8463	29.6307	29.6985	29.7266	29.5512	29.4973	28.8542	29.4392	29.2652	29.7259
Q01105	Protein SET	SET	0.715932	-0.482105	0.797663	0.159345			31.4973	31.3646	31.4678	31.0132	30.8634	30.5505	30.1943	31.508	30.9021	31.6964
Q6ZS17	Protein FAM65A	FAM65A	1.16503	0.220362	0.797423	0.159432			25.154	25.4177	25.3969	25.4802	25.2986	25.7266	NaN	25.7838	NaN	25.4269
O95976	Immunoglobulin superfamily member 6	IGSF6	1.14759	0.198604	0.796001	0.159956			26.9449	26.7856	26.717	27.0189	27.1036	27.1131	27.3639	26.7556	26.9037	26.8422
P16671	Platelet glycoprotein 4	CD36	1.99236	0.994478	0.795446	0.16016			28.261	28.5496	27.255	27.9197	28.3768	29.5991	28.6399	28.3136	30.8141	29.4513
Q9NQE9	Histidine triad nucleotide-binding protein 3	HINT3	1.24317	0.314022	0.793854	0.160748			27.2415	26.8677	27.0726	27.1496	27.6839	27.1047	NaN	27.0305	27.7208	27.5581
O43765	Small glutamine-rich tetratricopeptide repeat-containing protein alpha	SGTA	0.796992	-0.327363	0.793594	0.160845			27.4715	27.2035	27.7992	27.4805	27.4882	27.149	26.572	27.2353	27.0428	27.1804
Q96AQ6	Pre-B-cell leukemia transcription factor-interacting protein 1	PBXIP1	1.23133	0.300223	0.793258	0.160969			27.6307	27.821	27.3404	27.744	27.564	27.824	28.4975	27.9753	27.7928	27.8854
Q00341	Vigilin	HDLBP	0.862456	-0.213478	0.792924	0.161093			30.8867	30.863	30.8545	30.7578	30.7274	30.7545	30.1607	30.7057	30.6073	30.8686
Q9Y228	TRAF3-interacting JNK-activating modulator	TRAF3IP3	1.19838	0.261088	0.792781	0.161146			25.5221	25.8322	25.3947	NaN	25.7948	25.5983	26.1237	26.0219	NaN	25.6817
P33241	Lymphocyte-specific protein 1	LSP1	0.782843	-0.353206	0.792637	0.161199			33.4458	33.3445	34.1485	33.225	33.5426	33.2969	32.7311	33.6221	33.3598	33.2738
P00338	L-lactate dehydrogenase A chain	LDHA	0.788159	-0.343441	0.792154	0.161379			34.1946	34.3089	34.5055	34.5232	34.2344	33.9705	33.9149	34.1222	33.3696	33.8157
Q9NVH1	DnaJ homolog subfamily C member 11	DNAJC11	1.18353	0.243097	0.792062	0.161413			27.8656	27.8733	27.8022	27.9614	27.7582	28.162	28.3215	27.8067	28.4703	28.1508
Q9BPX6	Calcium uptake protein 1, mitochondrial	MICU1	1.27085	0.345788	0.79203	0.161425			25.7388	25.7785	25.569	25.8097	25.5917	26.4256	26.0231	NaN	26.356	NaN
P51665	26S proteasome non-ATPase regulatory subunit 7	PSMD7	0.848288	-0.237375	0.791755	0.161527			30.8424	30.7048	30.8271	30.6172	30.8803	30.4135	30.1132	30.6326	30.4537	30.7679
P82094	TATA element modulatory factor	TMF1	1.22296	0.290378	0.791402	0.161658			25.9386	26.0052	25.9533	26.0409	25.9338	26.4127	26.7967	26.1721	NaN	26.1803
P68400;Q8NEV1	Casein kinase II subunit alpha;Casein kinase II subunit alpha 3	CSNK2A1;CSNK2A3	0.777183	-0.363675	0.790832	0.161871			29.3413	29.257	29.3736	29.4549	29.2348	28.6039	28.642	29.2476	28.4343	29.1043
P25098	Beta-adrenergic receptor kinase 1	ADRBK1	0.764809	-0.386829	0.78977	0.162267			28.3715	28.4333	28.6305	28.5468	28.5951	27.8413	27.7701	28.2824	27.4911	28.1145
P78371	T-complex protein 1 subunit beta	CCT2	0.873503	-0.195116	0.789097	0.162519			32.6032	32.5776	32.623	32.619	32.5337	32.4175	32.0409	32.4807	32.193	32.5584
Q99986	Serine/threonine-protein kinase VRK1	VRK1	0.694751	-0.525432	0.788921	0.162585			25.8144	25.7831	25.7222	25.5149	25.6777	25.5007	24.2983	25.2472	NaN	NaN
Q15075	Early endosome antigen 1	EEA1	0.804832	-0.31324	0.78841	0.162776			30.7191	30.5902	30.6925	30.6478	30.2492	30.1633	30.0178	30.4318	30.036	30.9323
Q9NVP1	ATP-dependent RNA helicase DDX18	DDX18	1.29838	0.376711	0.787685	0.163048			28.2837	27.9025	28.0755	28.1412	28.0599	28.5843	29.1174	28.0921	28.7634	28.4892
P80723	Brain acid soluble protein 1	BASP1	0.714756	-0.484476	0.787116	0.163262			32.3973	32.1625	32.3055	31.9856	32.1259	31.1702	31.1535	32.2549	31.5072	32.4301
P40306	Proteasome subunit beta type-10	PSMB10	0.770301	-0.376506	0.785093	0.164024			28.9334	28.5167	28.9822	28.5552	28.916	27.9636	27.9515	28.8408	28.3182	28.4943
O43760	Synaptogyrin-2	SYNGR2	1.26283	0.336657	0.783994	0.16444			29.5623	29.5377	29.3288	29.5497	29.9054	29.4625	30.4751	29.5918	30.0637	29.6423
P41223	Protein BUD31 homolog	BUD31	1.30642	0.385617	0.783456	0.164643			25.7314	25.7806	25.1404	25.7678	25.6823	25.7588	26.5905	NaN	25.7411	26.078
O75962	Triple functional domain protein	TRIO	0.734239	-0.445677	0.783162	0.164755			25.7396	25.622	25.423	25.604	25.774	NaN	24.711	24.7488	24.778	25.2792
Q13595	Transformer-2 protein homolog alpha	TRA2A	1.59839	0.676623	0.782246	0.165102			25.1275	25.7671	25.7756	NaN	NaN	26.6538	26.4778	NaN	25.5685	NaN
Q9NPR9	Protein GPR108	GPR108	1.27799	0.353879	0.782234	0.165107			26.3447	26.2234	26.5909	26.0945	26.7096	26.985	NaN	27.1315	26.642	26.8787
P52597	Heterogeneous nuclear ribonucleoprotein F;Heterogeneous nuclear ribonucleoprotein F, N-terminally processed	HNRNPF	0.863401	-0.211898	0.782127	0.165148			30.9153	30.8193	30.9073	30.771	30.4523	31.0403	30.7456	30.5315	30.3726	30.7679
Q6RW13	Type-1 angiotensin II receptor-associated protein	AGTRAP	0.761982	-0.392171	0.782041	0.16518			26.5943	26.6129	26.3509	26.1623	25.5231	26.5286	25.8315	26.0953	25.9709	26.7788
Q9H299	SH3 domain-binding glutamic acid-rich-like protein 3	SH3BGRL3	0.797273	-0.326855	0.780261	0.165859			33.1925	33.0698	33.1648	33.0228	33.0153	32.6829	32.0804	32.8783	32.8729	33.1557
Q9H008	Phospholysine phosphohistidine inorganic pyrophosphate phosphatase	LHPP	1.1471	0.197993	0.779569	0.166123			25.7573	25.6493	25.8533	25.656	25.9854	25.9187	NaN	26.2082	NaN	25.9881
Q7Z5L9	Interferon regulatory factor 2-binding protein 2	IRF2BP2	0.709651	-0.494818	0.777691	0.166843			26.3721	26.539	26.283	26.0099	25.8381	26.2314	25.6576	26.5233	24.8602	26.2019
Q13043	Serine/threonine-protein kinase 4;Serine/threonine-protein kinase 4 37kDa subunit;Serine/threonine-protein kinase 4 18kDa subunit	STK4	0.728293	-0.457409	0.776712	0.16722			29.0766	29.0847	29.1314	28.9778	28.9713	28.7309	27.5917	28.8769	28.4085	28.9241
A1L0T0	Acetolactate synthase-like protein	ILVBL	1.26192	0.33562	0.775471	0.167698			29.9602	29.5641	29.6364	29.9096	29.9133	29.876	30.7226	29.6849	30.3184	29.9664
P15880	40S ribosomal protein S2	RPS2	0.778897	-0.360495	0.775246	0.167785			32.0203	32.001	32.2576	32.0333	32.0831	31.7411	31.7966	31.838	30.9083	31.7269
Q5JTZ9	Alanine--tRNA ligase, mitochondrial	AARS2	1.37911	0.463735	0.775007	0.167878			26.6753	26.8844	26.6862	27.1769	26.6683	27.0924	28.2849	27.0888	27.2196	26.9555
Q13084	39S ribosomal protein L28, mitochondrial	MRPL28	1.74635	0.804342	0.774406	0.16811			25.9451	25.8073	26.3259	26.4035	26.3524	NaN	27.7354	NaN	NaN	NaN
P62841	40S ribosomal protein S15	RPS15	0.710917	-0.492247	0.77425	0.168171			31.5634	31.4196	31.4254	31.3934	31.5892	30.4132	31.4551	31.1322	30.5701	30.2875
Q6P589	Tumor necrosis factor alpha-induced protein 8-like protein 2	TNFAIP8L2	0.749237	-0.416506	0.773699	0.168384			29.3795	29.4367	29.5242	28.7268	28.9515	28.9593	28.5981	29.6528	28.6383	29.6852
P63162;P14678	Small nuclear ribonucleoprotein-associated protein N;Small nuclear ribonucleoprotein-associated proteins B and B	SNRPN;SNRPB	1.16946	0.225839	0.772672	0.168783			27.664	27.3316	27.5225	27.5083	27.5482	27.8969	27.8106	27.4849	28.1049	27.7692
Q99611	Selenide, water dikinase 2	SEPHS2	0.714931	-0.484125	0.77162	0.169192			25.7134	25.0125	25.6152	24.6757	25.3391	NaN	NaN	24.5558	25.2809	NaN
P53992	Protein transport protein Sec24C	SEC24C	0.822425	-0.282044	0.770665	0.169565			29.8442	29.6897	29.8872	29.6834	29.6533	29.4499	28.9296	29.707	29.3919	29.8601
O95747	Serine/threonine-protein kinase OSR1	OXSR1	0.760979	-0.394071	0.769176	0.170147			28.8292	28.8349	28.895	28.6337	28.6234	28.4525	27.6555	28.9562	28.1336	28.7579
P31948	Stress-induced-phosphoprotein 1	STIP1	0.867631	-0.204846	0.769167	0.17015			32.7475	32.811	32.8879	32.6204	32.703	32.5532	32.2445	32.6818	32.4928	32.9787
Q16543	Hsp90 co-chaperone Cdc37;Hsp90 co-chaperone Cdc37, N-terminally processed	CDC37	0.80879	-0.306163	0.768844	0.170277			30.3003	30.2757	30.4839	30.2824	30.3639	30.0999	29.3781	30.2541	29.9104	30.0414
Q9UPN3	Microtubule-actin cross-linking factor 1, isoforms 1/2/3/5	MACF1	0.849769	-0.234857	0.768151	0.170549			31.64	31.5779	31.6481	31.7438	31.4875	31.5679	30.9483	31.2915	31.2156	31.4555
Q96BJ3	Axin interactor, dorsalization-associated protein	AIDA	0.772488	-0.372415	0.765101	0.171751			25.2807	25.2998	25.5726	24.9291	24.8126	24.6455	24.7332	25.2567	NaN	25.6947
Q8WU79	Stromal membrane-associated protein 2	SMAP2	1.21705	0.283393	0.763543	0.172368			26.4752	26.2937	26.099	26.9878	26.5985	26.4798	NaN	26.5769	26.2203	NaN
Q86UX7	Fermitin family homolog 3	FERMT3	0.858202	-0.22061	0.762651	0.172722			33.4983	33.4288	33.6315	33.57	33.4068	33.1925	32.8733	33.1595	33.4886	33.4017
P26038	Moesin	MSN	0.887626	-0.171977	0.761783	0.173068			34.7323	34.7475	34.8961	34.7286	34.759	34.4922	34.319	34.7008	34.5027	34.8376
Q9NZB2	Constitutive coactivator of PPAR-gamma-like protein 1	FAM120A	1.25303	0.325423	0.76024	0.173684			28.8208	28.7339	28.388	29.3049	29.0221	29.0892	28.5168	28.6799	28.752	29.4462
P54727	UV excision repair protein RAD23 homolog B	RAD23B	0.848188	-0.237544	0.759761	0.173876			30.0175	30.0598	30.3354	30.1647	29.9848	29.7309	29.4625	30.1056	29.814	30.0376
Q9H0A0	N-acetyltransferase 10	NAT10	1.77349	0.826595	0.75861	0.174337			25.9724	25.8687	25.8317	25.6033	26.2431	27.4597	28.2143	26.2746	27.1962	26.0315
P38919	Eukaryotic initiation factor 4A-III;Eukaryotic initiation factor 4A-III, N-terminally processed	EIF4A3	1.21361	0.279303	0.758007	0.17458			29.5916	29.5566	29.4581	29.7872	29.5737	30.0266	30.1848	29.3129	29.7211	30.0967
P51570	Galactokinase	GALK1	0.786057	-0.347295	0.756897	0.175026			28.9717	29.0866	29.1074	29.0623	29.1074	28.7754	28.1833	29.0632	28.3658	28.398
Q6PCB7	Long-chain fatty acid transport protein 1	SLC27A1	1.2576	0.330676	0.755027	0.175782			29.0534	29.2294	29.1469	29.162	29.2555	29.1789	29.9345	29.1857	29.9963	29.6045
Q9BVC6	Transmembrane protein 109	TMEM109	1.35994	0.443542	0.75456	0.17597			28.898	28.6723	28.1116	28.7287	28.6138	29.1002	29.866	28.8631	29.212	28.6457
Q6IAA8	Ragulator complex protein LAMTOR1	LAMTOR1	1.29463	0.372541	0.753985	0.176204			29.9289	30.0831	30.0042	30.0495	30.1557	30.4161	31.0152	29.9355	30.8805	30.1931
Q9BWD1	Acetyl-CoA acetyltransferase, cytosolic	ACAT2	0.773127	-0.371223	0.752936	0.17663			30.4963	30.571	30.6985	30.6884	29.9431	29.8696	30.4701	30.0702	29.726	30.7542
Q9NX62	Inositol monophosphatase 3	IMPAD1	1.23678	0.306585	0.752267	0.176902			27.0455	26.81	26.7841	26.8693	26.7877	27.4678	27.4201	NaN	27.5405	27.0334
P21127;Q9UQ88	Cyclin-dependent kinase 11B;Cyclin-dependent kinase 11A	CDK11B;CDK11A	0.781584	-0.355528	0.75008	0.177795			26.6348	26.458	26.6402	25.6434	26.6301	26.3904	26.0029	26.6869	25.8477	26.3537
P06737	Glycogen phosphorylase, liver form	PYGL	0.823056	-0.280937	0.74982	0.177902			32.144	32.6538	32.3489	32.0186	32.0575	31.9023	31.8342	32.2078	32.0075	32.6812
P05107	Integrin beta-2	ITGB2	1.27271	0.3479	0.747214	0.178972			33.5673	33.6765	33.1018	33.488	33.576	33.8996	34.4126	33.4951	34.0967	33.6072
P42574	Caspase-3;Caspase-3 subunit p17;Caspase-3 subunit p12	CASP3	0.795772	-0.329573	0.747143	0.179002			28.1899	28.3117	28.6338	28.3115	28.6472	27.714	27.7761	27.9006	27.7785	28.2144
P04075	Fructose-bisphosphate aldolase A	ALDOA	0.864286	-0.21042	0.747138	0.179004			35.1065	35.0309	35.1296	35.0877	35.0722	34.8928	34.5251	34.893	34.5867	35.0925
Q9NR56	Muscleblind-like protein 1	MBNL1	0.817635	-0.290472	0.746034	0.179459			28.9954	29.1447	29.0614	28.4683	28.7587	29.1337	28.648	29.2788	28.3868	28.7627
Q5KU26	Collectin-12	COLEC12	1.42108	0.506989	0.74481	0.179966			27.515	27.3038	27.1894	27.3714	28.0645	27.1241	28.2433	28.6055	NaN	27.6497
O15321	Transmembrane 9 superfamily member 1	TM9SF1	0.894373	-0.161052	0.744565	0.180067			27.7633	27.7664	27.6427	27.7584	27.5328	27.8024	27.5689	27.2891	27.4197	27.5702
P55786	Puromycin-sensitive aminopeptidase	NPEPPS	0.841763	-0.248515	0.742269	0.181022			31.3954	31.3206	31.5744	31.1841	31.3276	31.0716	30.7213	31.3222	31.0533	31.5912
P82933	28S ribosomal protein S9, mitochondrial	MRPS9	1.43035	0.516368	0.741814	0.181212			26.0741	26.1945	25.925	26.9522	26.5422	26.5849	27.5969	25.9294	26.5545	25.9062
Q9NP72	Ras-related protein Rab-18	RAB18	1.17307	0.230291	0.741752	0.181237			30.1884	30.2042	30.0992	30.2892	30.0878	30.1761	30.5092	30.2665	30.8169	30.6141
Q15691	Microtubule-associated protein RP/EB family member 1	MAPRE1	0.88942	-0.169063	0.741545	0.181324			30.9449	31.1414	31.1133	31.1809	30.9927	30.8636	30.8763	30.896	30.5653	30.9078
P09874	Poly [ADP-ribose] polymerase 1	PARP1	0.877755	-0.18811	0.740849	0.181615			30.632	30.7495	30.4623	30.5545	30.4616	30.6225	30.5011	30.4837	30.0219	30.34
Q14240	Eukaryotic initiation factor 4A-II;Eukaryotic initiation factor 4A-II, N-terminally processed	EIF4A2	0.776477	-0.364984	0.740792	0.181639			29.0528	29.0289	29.3219	28.6239	28.6776	28.5856	28.1166	29.3489	28.8678	29.1666
P54819	Adenylate kinase 2, mitochondrial;Adenylate kinase 2, mitochondrial, N-terminally processed	AK2	1.21701	0.283344	0.740733	0.181663			31.159	31.2354	31.3194	31.0124	31.2628	31.6409	31.8389	31.4379	31.933	31.5229
Q9NV70	Exocyst complex component 1	EXOC1	0.722082	-0.469766	0.740157	0.181904			27.7844	27.4762	27.7491	27.8164	28.0015	27.0163	26.7953	26.666	26.7985	27.3071
P11388	DNA topoisomerase 2-alpha	TOP2A	0.583249	-0.777816	0.740096	0.18193			27.0976	27.1368	27.8713	27.2207	26.6161	27.047	27.3967	26.6697	24.8435	26.3414
O94804	Serine/threonine-protein kinase 10	STK10	0.761539	-0.393011	0.739968	0.181984			30.0358	30.124	30.4678	30.0447	30.136	29.8292	29.0972	29.9406	29.3732	30.2927
Q9NVS9	Pyridoxine-5-phosphate oxidase	PNPO	0.62679	-0.673945	0.739435	0.182207			29.3697	28.8257	29.6284	29.2669	29.1019	28.7561	27.9279	29.3571	27.3939	28.4008
P33316	Deoxyuridine 5-triphosphate nucleotidohydrolase, mitochondrial	DUT	0.864999	-0.20923	0.737981	0.182818			27.8548	27.9195	27.6441	27.7158	27.5458	27.5893	27.8932	27.2228	27.4332	27.7783
O15091	Mitochondrial ribonuclease P protein 3	KIAA0391	1.2574	0.330444	0.737023	0.183222			25.2982	25.2789	25.3598	NaN	25.3114	25.9061	26.1416	NaN	25.3309	25.5237
Q9H1E3	Nuclear ubiquitous casein and cyclin-dependent kinase substrate 1	NUCKS1	0.77226	-0.372842	0.7367	0.183358			26.53	26.4086	26.9972	26.0878	26.7694	25.9039	26.0801	26.607	26.6407	25.8182
Q8NHP8	Putative phospholipase B-like 2;Putative phospholipase B-like 2 32 kDa form;Putative phospholipase B-like 2 45 kDa form	PLBD2	1.25133	0.323457	0.736233	0.183555			30.6542	30.5111	30.2941	30.4222	30.6397	30.3685	31.2265	30.7585	31.2052	31.0487
Q5H9R7	Serine/threonine-protein phosphatase 6 regulatory subunit 3	PPP6R3	0.797064	-0.327232	0.73617	0.183582			27.9569	27.8926	27.89	27.8729	27.837	27.5534	27.2484	27.8057	26.9113	27.8729
Q9Y2J2	Band 4.1-like protein 3;Band 4.1-like protein 3, N-terminally processed	EPB41L3	0.841259	-0.249378	0.73578	0.183747			31.9314	31.9932	31.9043	32.0869	31.6549	31.7579	31.2525	31.9062	31.4098	31.7871
Q9NRW7	Vacuolar protein sorting-associated protein 45	VPS45	1.13258	0.179616	0.735603	0.183822			27.8521	27.8236	27.7883	28.0538	27.9484	27.7988	28.2557	27.9032	28.2805	27.7664
P46736	Lys-63-specific deubiquitinase BRCC36	BRCC3	0.769144	-0.378675	0.733342	0.184781			27.995	27.8176	28.0774	27.9791	27.722	27.378	26.812	27.517	27.562	28.1226
P50570	Dynamin-2	DNM2	0.811828	-0.300754	0.732972	0.184939			31.4308	31.4693	31.731	31.3548	31.4918	31.091	30.7452	31.5984	30.8975	31.522
O14818	Proteasome subunit alpha type-7	PSMA7	0.8754	-0.191986	0.732333	0.185211			31.2956	31.1963	31.593	31.3507	31.3666	31.2257	30.9394	31.2699	30.9048	31.1307
Q14694	Ubiquitin carboxyl-terminal hydrolase 10	USP10	1.24002	0.310358	0.731686	0.185487			25.9776	25.7809	25.4111	26.4427	26.2592	25.972	25.607	NaN	26.1105	25.8098
Q9P0J1	[Pyruvate dehydrogenase [acetyl-transferring]]-phosphatase 1, mitochondrial	PDP1	1.39503	0.480293	0.731545	0.185548			26.3202	26.7683	26.5749	26.1618	27.0706	27.0743	27.8065	26.8305	27.5483	26.7512
P42025	Beta-centractin	ACTR1B	0.836971	-0.25675	0.731407	0.185606			28.0536	28.1068	28.1417	28.2692	28.1096	27.6808	27.7307	28.0265	27.6495	27.4413
P26641	Elongation factor 1-gamma	EEF1G	0.820058	-0.286202	0.731298	0.185653			32.8923	32.8563	33.1441	33.0528	33.0063	32.5961	32.2422	32.8717	32.6514	32.3257
P06756	Integrin alpha-V;Integrin alpha-V heavy chain;Integrin alpha-V light chain	ITGAV	1.21524	0.281236	0.728371	0.186908			29.3581	29.1382	29.2816	29.8275	29.8358	29.6499	29.8209	29.2943	29.2978	29.0576
Q9Y3I0	tRNA-splicing ligase RtcB homolog	RTCB	0.857171	-0.222344	0.727752	0.187175			31.1658	31.0726	31.1712	31.0517	31.098	30.9555	30.4157	31.0353	30.7274	31.1156
Q92769	Histone deacetylase 2	HDAC2	0.892301	-0.164398	0.727388	0.187332			27.8484	27.8226	27.7205	27.6695	27.6318	27.6559	27.8823	27.3107	27.6463	NaN
P62906	60S ribosomal protein L10a	RPL10A	0.788778	-0.342308	0.726967	0.187514			32.6653	32.6177	32.6574	32.5412	32.5529	32.2967	32.1623	32.4898	31.4791	32.6094
Q8WUM4	Programmed cell death 6-interacting protein	PDCD6IP	0.850541	-0.233547	0.725535	0.188133			32.1915	32.3347	32.4031	32.1242	32.017	31.8422	31.794	32.2284	31.9594	32.5684
O43707	Alpha-actinin-4	ACTN4	0.841286	-0.249332	0.725488	0.188154			33.1346	33.1149	33.3173	32.9996	32.9282	33.0748	32.4007	33.1699	32.7714	33.2326
Q14320	Protein FAM50A	FAM50A	0.815742	-0.293815	0.724767	0.188466			27.2756	27.2901	27.0715	27.4324	26.8365	26.6663	26.6543	27.0035	NaN	NaN
P16435	NADPH--cytochrome P450 reductase	POR	0.859968	-0.217644	0.724678	0.188505			32.1636	32.5353	32.372	31.8538	32.0069	32.0235	32.4198	32.0321	32.1647	32.4746
Q13075	Baculoviral IAP repeat-containing protein 1	NAIP	0.74211	-0.430295	0.72465	0.188517			29.6775	30.3313	29.9171	30.043	29.8528	29.3818	29.1289	29.9813	28.8049	29.6225
Q5JS37	NHL repeat-containing protein 3	NHLRC3	1.22999	0.298649	0.724633	0.188524			26.9018	26.3281	27.0603	26.8557	26.9435	27.0903	27.0857	26.8854	27.5119	NaN
P62495	Eukaryotic peptide chain release factor subunit 1	ETF1	0.834934	-0.260266	0.723943	0.188824			30.2551	30.2338	30.3258	30.2607	30.2384	29.7612	29.7627	30.0392	29.616	30.4009
P62241	40S ribosomal protein S8	RPS8	0.779545	-0.359295	0.723787	0.188892			31.6923	31.5527	31.6661	31.7758	31.8328	30.7846	30.996	31.4053	30.8972	31.2522
P10606	Cytochrome c oxidase subunit 5B, mitochondrial	COX5B	1.18163	0.240781	0.722792	0.189325			30.2279	30.2389	30.3258	30.4074	30.3858	30.5424	31.1061	30.48	30.3372	30.2762
P49411	Elongation factor Tu, mitochondrial	TUFM	1.20217	0.265641	0.722594	0.189411			32.8785	33.1246	32.8607	32.9891	32.9526	33.2103	33.7808	32.9996	33.4282	33.181
Q08752	Peptidyl-prolyl cis-trans isomerase D	PPID	0.627883	-0.671432	0.721821	0.189749			28.1316	27.6353	28.1096	28.1548	28.0027	26.6172	NaN	27.2954	26.2361	27.4182
P16219	Short-chain specific acyl-CoA dehydrogenase, mitochondrial	ACADS	1.3502	0.433172	0.721514	0.189883			28.8887	28.9313	27.7569	28.8522	28.9884	28.9173	29.2357	28.3608	29.4065	28.9507
O00462	Beta-mannosidase	MANBA	1.29866	0.377029	0.721296	0.189978			27.9513	28.356	28.0696	28.0169	28.7827	28.842	28.5814	28.9386	28.5262	27.8309
P62424	60S ribosomal protein L7a	RPL7A	0.728967	-0.456075	0.720286	0.190421			32.4991	32.4928	32.7907	32.6404	32.6393	31.8994	32.3229	32.1521	31.113	32.1996
Q9BT22	Chitobiosyldiphosphodolichol beta-mannosyltransferase	ALG1	1.30374	0.382654	0.720055	0.190522			28.2928	28.4216	28.0084	28.3493	28.278	28.5263	29.4025	28.3642	29.0507	28.3943
Q9NRP0	Oligosaccharyltransferase complex subunit OSTC	OSTC	1.25696	0.329942	0.719415	0.190803			28.9166	28.6683	28.9598	29.2855	28.8433	29.0508	29.9463	28.8537	29.1919	29.0759
Q86YQ8	Copine-8	CPNE8	1.18015	0.238974	0.718914	0.191023			26.6287	26.5371	26.0785	26.8407	26.3992	26.7365	26.7117	26.8099	26.2786	26.7996
Q15102	Platelet-activating factor acetylhydrolase IB subunit gamma	PAFAH1B3	0.805727	-0.311638	0.718571	0.191174			27.341	27.6129	27.9281	27.6752	27.6578	27.1913	26.7743	27.5156	27.1482	27.2474
Q92522	Histone H1x	H1FX	1.20234	0.265846	0.718351	0.191271			27.8986	27.6294	27.2442	28.031	27.8716	NaN	27.7458	NaN	27.7779	NaN
Q9H9Q2	COP9 signalosome complex subunit 7b	COPS7B	0.813255	-0.298219	0.71713	0.191809			25.6664	25.4339	25.4918	24.8506	24.9021	25.3987	NaN	25.5344	25.4766	NaN
P62081	40S ribosomal protein S7	RPS7	0.83481	-0.260481	0.715011	0.192747			31.8935	31.9287	31.9359	32.0153	31.9384	31.5688	31.4558	31.8651	31.1449	31.6238
Q96QK1	Vacuolar protein sorting-associated protein 35	VPS35	0.850102	-0.234292	0.714284	0.19307			32.4757	32.4571	32.51	32.2658	32.4497	31.999	31.8237	32.4541	32.1418	32.5921
Q96S44	TP53-regulating kinase	TP53RK	0.820444	-0.285524	0.714253	0.193084			26.9218	26.7866	27.1114	26.8019	26.7772	26.2036	26.1864	26.9904	26.8564	26.7648
Q96C86	m7GpppX diphosphatase	DCPS	0.684787	-0.546273	0.713911	0.193237			27.7294	27.4937	27.8224	27.0512	27.5272	26.9221	26.4339	27.8612	26.3036	27.8497
P11586	C-1-tetrahydrofolate synthase, cytoplasmic;Methylenetetrahydrofolate dehydrogenase;Methenyltetrahydrofolate cyclohydrolase;Formyltetrahydrofolate synthetase;C-1-tetrahydrofolate synthase, cytoplasmic, N-terminally processed	MTHFD1	0.86932	-0.202041	0.713512	0.193414			31.0925	31.0881	31.1729	31.0799	31.2456	30.7486	30.6059	30.9555	30.6969	31.0784
Q14197	Peptidyl-tRNA hydrolase ICT1, mitochondrial	ICT1	0.817611	-0.290513	0.712166	0.194014			27.7452	28.1478	28.0308	27.2076	27.7774	27.6424	28.0816	27.4844	27.911	NaN
Q7L576	Cytoplasmic FMR1-interacting protein 1	CYFIP1	0.868805	-0.202896	0.711408	0.194353			31.527	31.467	31.3545	31.2443	31.3809	30.9843	30.9147	31.4521	31.2059	31.544
Q9UK76	Hematological and neurological expressed 1 protein;Hematological and neurological expressed 1 protein, N-terminally processed	HN1	0.684777	-0.546294	0.710092	0.194943			27.5331	27.6902	27.6806	27.5565	27.7915	26.8913	26.711	27.7311	26.0135	26.9234
Q9Y2S7	Polymerase delta-interacting protein 2	POLDIP2	1.2442	0.315223	0.709414	0.195248			27.8472	27.9456	27.4993	27.9389	28.0882	28.3078	28.7049	27.6183	28.0362	27.8604
P06733	Alpha-enolase	ENO1	0.878915	-0.186204	0.707473	0.196122			35.5842	35.56	35.7564	35.3442	35.476	35.2611	35.4004	35.5081	35.2647	35.8769
Q9UQ80	Proliferation-associated protein 2G4	PA2G4	0.791917	-0.336578	0.706532	0.196548			31.2433	31.158	31.5263	31.2181	31.3319	31.1228	30.4721	31.1781	30.3724	31.1132
Q13085	Acetyl-CoA carboxylase 1;Biotin carboxylase	ACACA	0.512965	-0.963069	0.705577	0.196981			28.0004	28.2153	28.5011	28.6476	28.0894	26.3882	27.1188	27.4529	25.2969	27.9375
Q9Y6Y8	SEC23-interacting protein	SEC23IP	0.810205	-0.303642	0.705423	0.19705			29.625	29.3565	29.7678	29.4668	29.468	29.3706	28.6316	29.5771	28.9962	29.4458
O60524	Nuclear export mediator factor NEMF	NEMF	0.803464	-0.315694	0.704859	0.197306			27.1132	27.0871	27.1517	26.6039	26.8037	NaN	26.2277	27.0779	26.8048	27.2921
Q6NUK1	Calcium-binding mitochondrial carrier protein SCaMC-1	SLC25A24	1.27571	0.351296	0.704626	0.197412			31.702	31.8397	31.3934	31.7934	31.4443	32.1214	31.8795	32.0424	32.7478	31.9458
Q15437	Protein transport protein Sec23B	SEC23B	0.841546	-0.248886	0.704541	0.197451			30.8886	30.8322	30.9216	30.7196	30.7921	30.4613	30.1071	30.8858	30.5036	30.9541
Q99426	Tubulin-folding cofactor B	TBCB	0.808386	-0.306884	0.70435	0.197538			29.1861	29.1029	29.1379	29.0324	29.2988	28.6999	28.3957	29.2738	28.6133	28.5339
O95466	Formin-like protein 1	FMNL1	0.905647	-0.142979	0.703999	0.197698			30.8982	30.7592	31.02	30.9719	30.6324	30.7943	30.5339	30.8602	30.8136	30.6401
Q1KMD3	Heterogeneous nuclear ribonucleoprotein U-like protein 2	HNRNPUL2	1.14553	0.196017	0.70373	0.19782			30.9779	30.7732	30.9331	30.9762	30.7985	31.4377	31.2192	30.8592	31.1419	31.2025
O43617	Trafficking protein particle complex subunit 3	TRAPPC3	0.830375	-0.268165	0.703217	0.198054			27.9388	27.9591	27.9459	27.6363	27.6145	28.0201	27.4094	27.8447	27.1792	28.0542
Q9P2J5	Leucine--tRNA ligase, cytoplasmic	LARS	0.823506	-0.280149	0.700949	0.199091			30.0739	30.0585	30.2621	30.2587	30.1738	29.9333	29.2909	29.86	29.6153	29.8277
Q14012	Calcium/calmodulin-dependent protein kinase type 1	CAMK1	0.867914	-0.204376	0.700555	0.199272			29.266	29.1961	29.5716	29.296	29.1269	29.1112	28.7413	29.075	29.1965	29.4348
P61970	Nuclear transport factor 2	NUTF2	0.795352	-0.330334	0.699698	0.199665			29.8351	29.8438	29.9746	29.7104	29.4751	29.3524	29.0802	29.714	29.2697	30.2775
P52566	Rho GDP-dissociation inhibitor 2	ARHGDIB	0.787498	-0.344651	0.699299	0.199849			33.4347	33.3302	33.758	33.1921	33.2184	33.0216	32.554	33.7269	32.8942	33.5338
O15126	Secretory carrier-associated membrane protein 1	SCAMP1	1.48808	0.573449	0.699141	0.199921			26.7791	26.9595	25.2607	26.7434	26.8666	26.9625	27.4723	26.8057	27.3295	26.1659
P42898	Methylenetetrahydrofolate reductase	MTHFR	0.715956	-0.482058	0.698743	0.200105			26.1183	26.8908	26.8872	26.1356	26.3661	25.7289	25.4112	26.6465	NaN	26.6119
P49721	Proteasome subunit beta type-2	PSMB2	1.09748	0.13419	0.697098	0.200864			30.1758	30.0495	30.0597	30.4386	30.3656	30.2718	30.0077	30.1271	30.2969	30.0967
Q14203	Dynactin subunit 1	DCTN1	0.849494	-0.235325	0.694444	0.202095			30.9193	30.9334	30.9359	30.8254	30.8478	30.6244	30.2137	30.9643	30.4349	30.9489
P04233	HLA class II histocompatibility antigen gamma chain	CD74	1.32115	0.401794	0.693234	0.202659			29.0395	28.9388	28.0618	28.5692	28.9659	28.6384	29.1826	29.3443	29.3198	29.5525
P62899	60S ribosomal protein L31	RPL31	0.586486	-0.769833	0.692575	0.202967			29.4151	29.6661	29.9164	NaN	30.3503	28.2919	29.4494	29.0575	27.9651	28.262
Q16555	Dihydropyrimidinase-related protein 2	DPYSL2	0.803399	-0.315812	0.692506	0.202999			32.9489	33.0626	33.0378	32.7382	32.4968	32.2887	32.428	33.0996	32.5289	33.3242
Q8N0W3	L-fucose kinase	FUK	0.532903	-0.908056	0.691555	0.203444			28.5677	28.6588	28.4396	25.7542	28.0645	27.9947	NaN	28.1249	NaN	28.2982
Q14318	Peptidyl-prolyl cis-trans isomerase FKBP8	FKBP8	1.41279	0.498543	0.68999	0.204178			27.8665	28.038	27.5802	28.2509	28.0859	28.6058	28.9985	27.352	28.9853	28.009
P49903	Selenide, water dikinase 1	SEPHS1	0.851131	-0.232547	0.689921	0.204211			27.6879	27.3748	27.4585	27.4868	27.5125	27.067	NaN	27.0857	26.972	27.5229
Q9Y285	Phenylalanine--tRNA ligase alpha subunit	FARSA	0.798809	-0.324078	0.689298	0.204504			28.7054	28.7902	28.8361	28.3696	28.5586	28.7677	27.9625	28.8212	27.8992	28.7933
Q96RU3	Formin-binding protein 1	FNBP1	0.742302	-0.429922	0.689065	0.204614			29.1496	29.311	29.2422	29.1188	28.8184	28.8096	27.8927	29.4747	28.4183	29.0981
Q96TA2	ATP-dependent zinc metalloprotease YME1L1	YME1L1	1.15345	0.205956	0.687123	0.205531			26.298	26.2675	26.0654	26.4466	26.1227	26.6393	26.8125	26.2658	26.3665	26.2602
O15027	Protein transport protein Sec16A	SEC16A	0.787279	-0.345052	0.686603	0.205777			27.853	27.9676	27.9787	27.77	27.1943	27.9574	27.2611	27.8267	27.0271	28.0798
O75347	Tubulin-specific chaperone A	TBCA	0.767254	-0.382223	0.686464	0.205843			29.7145	29.918	29.9068	30.0383	29.864	28.9783	29.5724	29.6193	28.7532	29.424
O15264	Mitogen-activated protein kinase 13	MAPK13	0.715776	-0.482421	0.686436	0.205856			27.6838	27.5403	27.6461	27.5079	27.7821	26.437	26.2932	27.0341	27.6512	27.2814
Q5U5X0	Complex III assembly factor LYRM7	LYRM7	0.83296	-0.26368	0.685903	0.206109			26.6901	26.9972	27.0854	26.6694	26.3294	27.186	26.6818	26.5057	26.5909	NaN
O75251	NADH dehydrogenase [ubiquinone] iron-sulfur protein 7, mitochondrial	NDUFS7	0.773188	-0.37111	0.685203	0.206441			27.1758	27.3699	27.0517	27.0053	26.6875	27.4068	NaN	NaN	26.2507	26.7897
O95140	Mitofusin-2	MFN2	1.21683	0.283127	0.683616	0.207197			27.058	27.0829	26.9899	27.3671	26.96	27.4204	27.6331	26.9075	27.8431	27.1558
P40938	Replication factor C subunit 3	RFC3	0.854068	-0.227578	0.683605	0.207202			26.113	26.2762	25.9948	26.1232	25.6812	25.4922	26.1092	26.063	NaN	25.9337
P05091	Aldehyde dehydrogenase, mitochondrial	ALDH2	1.20783	0.272419	0.683231	0.207381			31.7814	32.1847	31.9648	32.0778	31.997	31.8008	32.5598	32.3805	32.6652	32.2647
Q8NCC3	Group XV phospholipase A2	PLA2G15	1.27332	0.3486	0.682971	0.207505			29.4153	29.5112	29.1482	29.3141	29.2432	29.4706	30.3467	29.6008	30.0673	29.9051
P60842	Eukaryotic initiation factor 4A-I	EIF4A1	0.837349	-0.256099	0.682802	0.207586			32.877	32.8444	32.7213	32.9592	32.8648	32.6802	32.1048	32.2574	32.4756	32.5648
Q96B45	UPF0693 protein C10orf32	C10orf32	0.847393	-0.238896	0.680496	0.208691			25.3638	25.7936	25.4277	25.3477	25.402	NaN	25.1188	NaN	NaN	NaN
Q2M385	Macrophage-expressed gene 1 protein	MPEG1	1.73499	0.794928	0.679982	0.208938			27.0194	26.6841	26.1574	27.387	27.9066	26.5803	28.4916	26.9876	28.4992	26.0545
P36551	Oxygen-dependent coproporphyrinogen-III oxidase, mitochondrial	CPOX	1.28195	0.358341	0.678943	0.209439			28.9183	28.9587	29.1541	29.1466	29.107	29.444	30.2247	28.867	29.3042	29.4874
Q3SXM5	Inactive hydroxysteroid dehydrogenase-like protein 1	HSDL1	1.18239	0.241706	0.677676	0.210051			25.8451	25.897	25.5673	25.7401	25.664	26.0383	26.4882	25.8915	26.1056	26.1527
Q16775	Hydroxyacylglutathione hydrolase, mitochondrial	HAGH	0.887557	-0.172089	0.676448	0.210645			29.1382	29.3161	29.2987	28.8971	29.1294	28.8346	28.9142	29.1196	29.3458	29.3115
P53396	ATP-citrate synthase	ACLY	0.803856	-0.31499	0.671979	0.212824			32.5661	32.5505	32.6972	32.7158	32.5268	32.125	31.8421	32.3909	31.7609	32.6659
O75821	Eukaryotic translation initiation factor 3 subunit G	EIF3G	0.776618	-0.364724	0.671643	0.212989			28.9922	29.0851	29.1983	28.8385	28.9025	28.824	27.9621	29.1809	28.2709	29.111
Q15836;P63027	Vesicle-associated membrane protein 3;Vesicle-associated membrane protein 2	VAMP3;VAMP2	1.19586	0.258044	0.671218	0.213197			29.3011	29.4456	28.9166	29.4552	29.3602	29.8388	29.7043	29.5351	29.4951	28.9655
Q13564	NEDD8-activating enzyme E1 regulatory subunit	NAE1	0.730818	-0.452416	0.671209	0.213202			27.3557	27.4632	27.4596	26.9721	26.4911	27.1606	25.9835	27.6024	27.2271	27.3792
Q9H939	Proline-serine-threonine phosphatase-interacting protein 2	PSTPIP2	1.30679	0.386024	0.670056	0.213769			27.2805	26.6518	26.3832	26.9935	27.4098	27.0036	26.5076	27.4994	27.6802	27.0112
P29144	Tripeptidyl-peptidase 2	TPP2	0.843923	-0.244817	0.669403	0.21409			30.9193	30.9126	31.1408	31.0663	30.9336	30.5132	30.258	30.8988	30.5977	30.9549
P61018	Ras-related protein Rab-4B	RAB4B	1.19007	0.251043	0.668987	0.214296			27.8368	27.6947	27.3957	27.837	27.5194	27.8517	27.8897	27.894	28.4648	27.7977
Q14764	Major vault protein	MVP	0.843456	-0.245615	0.668984	0.214297			33.0454	33.0924	32.9909	33.2315	32.9967	32.3979	32.8983	32.5472	32.5453	32.964
Q9UHD2	Serine/threonine-protein kinase TBK1	TBK1	0.741534	-0.431415	0.668828	0.214374			27.7449	27.6369	27.9374	27.8625	27.907	26.8157	26.6249	27.6344	27.587	26.9601
Q9Y3F4	Serine-threonine kinase receptor-associated protein	STRAP	0.772213	-0.372928	0.668155	0.214706			30.4471	30.4088	30.4357	30.3364	30.2586	29.9821	29.3478	30.2137	29.5743	30.6903
Q9Y2S6;A0A024R1R8	Translation machinery-associated protein 7	TMA7;hCG_2014768	0.804314	-0.314169	0.667138	0.21521			27.1157	27.0651	27.1196	26.988	26.9574	NaN	26.226	26.9724	NaN	NaN
P04424	Argininosuccinate lyase	ASL	0.759135	-0.397572	0.666946	0.215305			28.1589	28.2211	28.5095	28.3972	28.494	27.7077	27.2881	28.0823	27.3165	28.0068
Q9Y5K6	CD2-associated protein	CD2AP	0.836243	-0.258006	0.66651	0.215521			28.1483	27.9947	28.1134	27.9052	28.137	27.8153	27.3394	27.9038	27.4861	28.2053
P25685	DnaJ homolog subfamily B member 1	DNAJB1	0.830861	-0.267321	0.666251	0.21565			28.2414	28.4177	28.3107	28.5527	28.2125	28.0831	27.6019	28.1081	27.663	28.1702
P61619	Protein transport protein Sec61 subunit alpha isoform 1	SEC61A1	1.17691	0.235	0.665918	0.215815			31.2826	31.3737	31.016	31.2192	31.3379	31.5647	31.9615	31.1344	31.4864	31.5094
Q9HB71	Calcyclin-binding protein	CACYBP	0.909825	-0.136339	0.665837	0.215856			31.0602	31.1072	31.0744	30.9317	31.084	30.6672	30.7709	31.0424	30.9854	31.1284
P25205	DNA replication licensing factor MCM3	MCM3	0.529144	-0.918268	0.665807	0.21587			28.2186	27.8385	28.1455	28.5617	27.866	27.9005	27.476	26.2878	25.2382	26.7144
O75534	Cold shock domain-containing protein E1	CSDE1	0.806797	-0.309723	0.66574	0.215904			29.8273	29.7121	29.8152	29.6133	29.6354	29.1128	29.1798	29.8143	28.9822	29.9882
Q9Y2L5	Trafficking protein particle complex subunit 8	TRAPPC8	0.91373	-0.130161	0.664718	0.216412			27.5396	27.3001	27.5054	27.4356	27.2268	27.2037	27.4991	27.4736	27.166	27.2226
Q15172	Serine/threonine-protein phosphatase 2A 56 kDa regulatory subunit alpha isoform	PPP2R5A	0.86313	-0.212351	0.663292	0.217124			25.9112	25.9805	25.9071	25.8346	25.9187	25.6974	25.2277	25.9304	25.7148	NaN
P23193	Transcription elongation factor A protein 1	TCEA1	0.827485	-0.273195	0.661885	0.217829			27.2201	27.4188	27.0012	26.8126	27.2512	27.1213	26.5779	27.1578	26.4662	27.1943
P27105	Erythrocyte band 7 integral membrane protein	STOM	1.22	0.286884	0.660268	0.218641			31.4702	31.4949	31.466	31.4263	31.4399	31.5692	32.2973	31.5376	32.1652	31.9119
P42566	Epidermal growth factor receptor substrate 15	EPS15	0.776389	-0.365148	0.659872	0.21884			28.8954	29.2819	29.1994	29.2293	28.9783	28.4657	28.485	29.0965	28.0194	29.0489
Q8NEW0	Zinc transporter 7	SLC30A7	1.19686	0.259254	0.659212	0.219174			27.6299	27.4026	27.6487	27.7531	27.7163	27.7935	28.1921	NaN	28.1245	27.3383
Q9H7Z7	Prostaglandin E synthase 2;Prostaglandin E synthase 2 truncated form	PTGES2	1.11867	0.161784	0.65887	0.219346			28.962	28.8943	28.9862	28.8664	29.0551	28.9739	29.3963	28.9662	29.3492	29.158
Q9UQ13	Leucine-rich repeat protein SHOC-2	SHOC2	1.18541	0.245387	0.658587	0.219489			25.808	25.4405	25.7098	26.0253	26.1732	NaN	NaN	25.7893	NaN	25.6048
P15927	Replication protein A 32 kDa subunit	RPA2	0.795647	-0.3298	0.658177	0.219696			28.8973	28.6815	28.6126	28.7209	28.9633	27.772	28.1038	28.5313	28.179	28.5345
Q6IAN0	Dehydrogenase/reductase SDR family member 7B	DHRS7B	1.30604	0.385198	0.657197	0.220193			27.4313	27.165	27.3487	27.2209	27.3517	27.3275	28.426	27.6847	28.2879	27.6026
Q93034	Cullin-5	CUL5	0.87295	-0.196029	0.656623	0.220484			28.1376	27.924	28.1118	27.9358	28.0488	27.6916	27.4054	27.9893	27.8916	28.0701
Q6GMV3	Putative peptidyl-tRNA hydrolase PTRHD1	PTRHD1	1.71478	0.778028	0.656382	0.220606			26.3989	26.6439	25.5163	26.9053	28.1066	NaN	26.3066	NaN	26.0071	27.4965
Q9Y336	Sialic acid-binding Ig-like lectin 9	SIGLEC9	0.816411	-0.292633	0.656231	0.220683			27.3668	27.4677	26.9268	27.162	26.5861	26.8839	26.8799	26.9198	26.7096	27.5866
O75746	Calcium-binding mitochondrial carrier protein Aralar1	SLC25A12	1.35034	0.433323	0.656106	0.220746			26.4621	26.5082	26.2213	26.4006	26.5478	27.0289	27.7279	26.2987	27.3155	26.4942
P45974	Ubiquitin carboxyl-terminal hydrolase 5	USP5	0.837404	-0.256004	0.654802	0.22141			30.4714	30.4154	30.6456	30.4502	30.4821	30.2548	29.7362	30.5207	29.8929	30.4466
P00973	2-5-oligoadenylate synthase 1	OAS1	0.608294	-0.71716	0.654801	0.221411			26.5963	26.7189	26.4472	26.0469	26.6565	NaN	NaN	NaN	26.1342	24.6436
O95782	AP-2 complex subunit alpha-1	AP2A1	1.12772	0.173408	0.654075	0.221781			30.0705	29.887	29.8354	30.2882	30.3091	30.2733	29.8972	29.8893	29.8714	30.202
Q9HD42	Charged multivesicular body protein 1a	CHMP1A	0.869462	-0.201805	0.652757	0.222455			27.2176	27.6663	27.5838	27.3826	27.4521	27.1502	27.2542	27.1244	27.0149	27.6337
Q9UQ90	Paraplegin	SPG7	0.876372	-0.190385	0.652367	0.222655			25.2307	25.6739	25.3287	24.9589	25.332	25.2409	NaN	25.1805	25.3912	NaN
P08238	Heat shock protein HSP 90-beta	HSP90AB1	0.895061	-0.159942	0.651873	0.222909			33.6774	33.4617	33.5043	33.5037	33.6114	33.2799	33.0344	33.3387	33.4348	33.5122
P30040	Endoplasmic reticulum resident protein 29	ERP29	1.27834	0.354273	0.65154	0.22308			32.0724	32.0732	32.1345	32.1449	32.1987	32.0672	33.2073	32.1963	32.9575	32.3615
Q9Y2Q3	Glutathione S-transferase kappa 1	GSTK1	1.16534	0.220752	0.651451	0.223125			31.2358	31.1708	31.0661	31.3719	31.0812	31.2949	31.7436	31.068	31.7374	31.3512
Q12982	BCL2/adenovirus E1B 19 kDa protein-interacting protein 2	BNIP2	0.795313	-0.330405	0.651315	0.223195			27.137	27.0736	27.2644	26.8503	27.3892	26.5438	26.1094	26.772	27.018	27.1128
Q9HA64	Ketosamine-3-kinase	FN3KRP	0.738496	-0.437338	0.650998	0.223358			28.1897	28.4469	27.9343	28.1332	28.0192	27.3181	27.5665	28.454	26.8808	27.8988
O14964	Hepatocyte growth factor-regulated tyrosine kinase substrate	HGS	0.845922	-0.241404	0.65091	0.223403			28.8591	28.8484	29.0012	29.0105	28.7827	28.6404	28.0342	28.6637	28.7776	28.7213
Q9NVA2	Septin-11	2020-09-11	0.711235	-0.491602	0.650546	0.223591			29.1774	29.3952	29.2149	29.4547	29.015	29.0759	28.9272	28.3662	28.9903	27.5671
P61421	V-type proton ATPase subunit d 1	ATP6V0D1	1.29447	0.372361	0.649504	0.224128			30.9827	30.8717	30.7743	30.8816	30.6808	31.645	31.9334	30.9252	31.5786	31.0955
Q9Y3D6	Mitochondrial fission 1 protein	FIS1	1.192	0.25338	0.64882	0.224481			27.4865	27.6848	28.1809	28.2124	27.9528	28.3859	27.7562	27.8699	28.266	27.8187
Q9Y376	Calcium-binding protein 39	CAB39	0.859387	-0.21862	0.647921	0.224946			30.6304	30.7227	30.845	30.5733	30.7228	30.5455	29.9966	30.6385	30.3313	30.7905
P19447	TFIIH basal transcription factor complex helicase XPB subunit	ERCC3	0.867843	-0.204494	0.647623	0.225101			25.3597	25.0057	25.1842	25.1695	24.7208	24.5705	25.0026	25.0913	25.1913	25.1049
Q9Y251	Heparanase;Heparanase 8 kDa subunit;Heparanase 50 kDa subunit	HPSE	1.83084	0.872502	0.646578	0.225643			26.4282	26.3862	25.6676	26.7428	26.1604	25.7062	28.2726	27.5785	26.2984	28.4734
Q9NXN4	Ganglioside-induced differentiation-associated protein 2	GDAP2	0.834087	-0.261731	0.645886	0.226003			26.9816	26.9651	27.1971	26.3437	26.5188	26.4905	26.9676	27.1689	26.9639	27.05
P20138	Myeloid cell surface antigen CD33	CD33	0.676683	-0.563448	0.645605	0.226149			27.3561	27.5908	27.7747	27.5043	25.681	27.5911	27.0323	26.9538	NaN	27.2998
Q9UBF2	Coatomer subunit gamma-2	COPG2	0.562548	-0.829952	0.645438	0.226236			28.6774	28.4907	28.7534	28.7299	28.6309	28.0864	26.3538	27.8237	26.3379	28.7111
Q9BT09	Protein canopy homolog 3	CNPY3	1.2724	0.347551	0.645386	0.226263			29.2001	29.247	29.1319	28.8302	29.0463	29.8534	29.9214	29.7426	29.9116	29.4781
Q9NPD3	Exosome complex component RRP41	EXOSC4	1.07859	0.109145	0.644869	0.226533			26.435	26.227	26.2518	26.3125	26.1981	26.3873	26.4583	26.5221	26.4817	26.5361
Q8IY34	Solute carrier family 15 member 3	SLC15A3	1.34542	0.428057	0.64477	0.226584			28.4038	28.3296	28.0758	28.0574	28.2492	28.701	29.3942	28.2405	29.3096	28.9326
Q92783	Signal transducing adapter molecule 1	STAM	1.13773	0.186154	0.644713	0.226614			26.6842	26.2812	26.4039	26.8578	26.5173	NaN	26.5477	NaN	26.6476	NaN
Q14790	Caspase-8;Caspase-8 subunit p18;Caspase-8 subunit p10	CASP8	0.852384	-0.230425	0.644388	0.226784			26.4169	26.1542	26.6031	26.2666	26.324	26.3016	26.1608	26.2568	25.6561	NaN
P30043	Flavin reductase (NADPH)	BLVRB	0.856546	-0.223398	0.644289	0.226835			33.3582	33.3432	33.2864	33.1982	33.4548	32.882	33.0599	33.2399	32.6073	33.299
Q96BW5	Phosphotriesterase-related protein	PTER	1.14005	0.189103	0.644094	0.226937			26.1263	25.9933	25.8549	25.9882	26.3059	NaN	25.8355	26.3512	26.3974	26.2056
Q9UIQ6	Leucyl-cystinyl aminopeptidase;Leucyl-cystinyl aminopeptidase, pregnancy serum form	LNPEP	1.17065	0.227307	0.643456	0.227271			28.9378	29.0401	28.8351	28.9736	28.8239	29.0622	29.6473	29.2035	29.4251	29.0193
P08579	U2 small nuclear ribonucleoprotein B	SNRPB2	0.926268	-0.110498	0.642258	0.227899			27.3364	27.2627	27.184	27.0846	26.9922	27.1321	27.3349	NaN	27.2816	27.0777
Q9NVI7	ATPase family AAA domain-containing protein 3A	ATAD3A	1.1043	0.143133	0.641005	0.228557			28.6081	28.9571	28.6522	28.9437	28.8114	28.9631	28.6767	28.911	29.117	28.753
Q9NQT8	Kinesin-like protein KIF13B	KIF13B	0.709362	-0.495405	0.640712	0.228712			28.0266	27.9823	27.8374	28.1931	28.2667	27.2669	26.9855	27.8221	26.7648	26.8744
Q96A65	Exocyst complex component 4	EXOC4	0.822189	-0.282458	0.640155	0.229005			28.7462	28.7579	28.6447	28.8372	28.6265	28.0274	27.976	28.4713	28.2495	28.849
Q9NRL3	Striatin-4	STRN4	0.88496	-0.176315	0.639895	0.229142			25.8374	25.7211	25.7168	25.4595	NaN	NaN	NaN	25.8179	NaN	25.4691
O95563	Mitochondrial pyruvate carrier 2	MPC2	1.39343	0.478637	0.639725	0.229232			27.7606	27.6438	27.5771	28.3146	28.4315	27.3703	29.1939	27.5295	28.2286	27.9056
Q9UQE7	Structural maintenance of chromosomes protein 3	SMC3	0.870341	-0.200347	0.639202	0.229508			28.9843	29.0399	28.8836	28.5549	28.7521	29.0249	29.1177	28.835	28.7097	28.3884
P62979;A0A2R8Y422;P0CG47;P0CG48	Ubiquitin-40S ribosomal protein S27a;Ubiquitin;40S ribosomal protein S27a;Polyubiquitin-B;Ubiquitin;Polyubiquitin-C;Ubiquitin	RPS27A;UBB;UBC	0.841195	-0.249487	0.638323	0.229973			29.5439	29.4358	29.2596	29.3306	29.3672	29.4326	28.6612	29.08	29.4331	28.8406
O15269	Serine palmitoyltransferase 1	SPTLC1	1.22602	0.293986	0.638217	0.230029			28.9337	29.1403	28.8722	28.8913	28.7344	29.3847	29.8019	29.2976	29.2471	29.5752
Q9NXU5	ADP-ribosylation factor-like protein 15	ARL15	1.17131	0.228124	0.637887	0.230204			26.2345	26.2065	25.8633	26.2628	26.0148	26.0692	26.5013	26.2905	26.8087	26.3599
P31040	Succinate dehydrogenase [ubiquinone] flavoprotein subunit, mitochondrial	SDHA	1.1665	0.222186	0.637711	0.230297			31.2383	31.3141	31.2639	31.2116	31.2309	31.5488	32.0548	31.4221	31.4027	31.5891
P62333	26S protease regulatory subunit 10B	PSMC6	0.867148	-0.20565	0.636691	0.230839			30.7228	30.581	30.7386	30.6073	30.5414	30.5374	29.9427	30.6691	30.3446	30.6836
P51798	H(+)/Cl(-) exchange transporter 7	CLCN7	1.3829	0.467698	0.636285	0.231055			29.2453	29.2154	29.3466	29.25	29.3499	29.8728	30.0914	29.1495	30.8667	29.5773
Q9Y315	Deoxyribose-phosphate aldolase	DERA	0.817946	-0.289923	0.635821	0.231302			29.831	29.8648	29.9222	29.7107	29.7648	29.1968	29.1944	29.9532	29.2136	30.0458
Q9UH99	SUN domain-containing protein 2	SUN2	1.20368	0.267456	0.635399	0.231527			29.5935	29.6318	29.4344	29.6224	29.5422	30.1185	30.379	29.731	29.9286	29.4232
P23381	Tryptophan--tRNA ligase, cytoplasmic;T1-TrpRS;T2-TrpRS	WARS	0.814119	-0.296688	0.634726	0.231886			31.2096	30.8032	31.0371	30.9919	30.9683	30.3902	30.057	30.8173	30.7723	31.0429
Q9UHI5	Large neutral amino acids transporter small subunit 2	SLC7A8	0.782539	-0.353766	0.634581	0.231963			28.8673	29.1622	28.8438	28.9381	29.0154	28.3353	28.2153	28.0242	29.1909	28.5088
P21281	V-type proton ATPase subunit B, brain isoform	ATP6V1B2	1.12769	0.173369	0.634105	0.232218			33.0248	33.1466	33.0663	33.0825	33.1653	33.3517	33.5916	33.051	33.4781	33.0482
Q9NUY8	TBC1 domain family member 23	TBC1D23	1.03885	0.0549876	0.633677	0.232447			26.4822	26.4291	26.4909	26.5845	26.5153	NaN	NaN	26.4673	NaN	NaN
P62993	Growth factor receptor-bound protein 2	GRB2	0.770314	-0.376482	0.633628	0.232473			32.3484	32.4351	32.4454	32.3203	32.4465	31.7915	31.3476	32.4293	31.4646	32.4322
Q15208	Serine/threonine-protein kinase 38	STK38	0.77573	-0.366374	0.633267	0.232666			26.316	26.5831	26.6009	25.9313	26.4346	26.4235	25.3533	26.0568	NaN	26.6022
Q92506	Estradiol 17-beta-dehydrogenase 8	HSD17B8	0.850616	-0.233421	0.633192	0.232706			24.9518	25.3045	25.4729	24.8849	25.092	NaN	NaN	NaN	NaN	25.0522
Q9NWU2	Glucose-induced degradation protein 8 homolog	GID8	1.1098	0.150296	0.632882	0.232872			26.3777	26.2884	26.298	26.6477	26.6672	26.266	26.1524	26.5398	26.5395	26.4888
P40763	Signal transducer and activator of transcription 3	STAT3	0.864226	-0.21052	0.630696	0.234047			29.8635	29.9727	29.95	29.9609	29.8338	29.6757	29.1966	29.8882	29.553	29.9194
Q15018	BRISC complex subunit Abro1	FAM175B	0.818534	-0.288886	0.630343	0.234238			27.2405	27.2023	27.3544	26.7496	27.2875	26.6939	26.5431	27.6234	26.9652	26.9751
P10809	60 kDa heat shock protein, mitochondrial	HSPD1	1.26226	0.336006	0.630096	0.234371			33.9759	34.1883	33.6797	33.8927	33.8693	34.4274	34.9339	34.0099	34.6841	34.1703
Q9Y6A9	Signal peptidase complex subunit 1	SPCS1	0.872364	-0.196997	0.63003	0.234406			27.3274	27.6318	27.7444	27.4837	27.069	27.445	27.5713	NaN	NaN	27.2854
Q8IZH2	5-3 exoribonuclease 1	XRN1	0.853777	-0.228069	0.628681	0.235136			25.5904	25.3641	25.0458	25.2006	24.8972	NaN	NaN	25.2968	NaN	25.0268
P18077	60S ribosomal protein L35a	RPL35A	0.814104	-0.296715	0.628143	0.235428			31.4649	31.4775	31.3571	31.3526	31.1547	31.1177	31.1191	31.3267	30.3379	31.5466
Q9Y6G5	COMM domain-containing protein 10	COMMD10	0.801158	-0.319841	0.627992	0.235509			28.1099	27.7871	27.8894	27.841	28.0771	27.4462	26.9192	27.4321	27.5191	28.028
P00918	Carbonic anhydrase 2	CA2	1.4255	0.511464	0.62798	0.235516			29.166	28.3946	29.0393	29.1248	29.4023	29.2749	28.9262	28.7639	30.6665	29.4881
Q9BXW7	Cat eye syndrome critical region protein 5	CECR5	1.25879	0.332036	0.627838	0.235593			28.6243	28.8821	28.6238	28.9612	28.5871	29.501	29.634	28.5276	29.1877	28.8958
Q9Y262	Eukaryotic translation initiation factor 3 subunit L	EIF3L	0.858691	-0.219789	0.627537	0.235756			30.8109	30.653	30.895	30.8877	30.6519	30.7404	30.0227	30.5784	30.4284	30.6561
O00267	Transcription elongation factor SPT5	SUPT5H	0.800988	-0.320147	0.62726	0.235907			27.2544	27.1474	27.1157	26.2032	26.7631	27.468	26.7742	27.2741	26.8448	26.6392
Q96C19	EF-hand domain-containing protein D2	EFHD2	0.863094	-0.21241	0.626964	0.236068			30.0502	30.3268	29.7753	29.8602	29.8612	29.8021	29.8862	30.2533	29.7077	29.4978
P11279	Lysosome-associated membrane glycoprotein 1	LAMP1	1.35442	0.437671	0.626735	0.236192			31.6025	31.2654	30.8622	31.0989	31.5224	31.3015	32.4389	31.4952	32.4135	31.4966
P24557	Thromboxane-A synthase	TBXAS1	1.14323	0.193115	0.626731	0.236194			31.8364	32.0448	32.0865	32.1176	31.7474	32.432	32.454	32.2594	32.1865	32.0794
Q92804	TATA-binding protein-associated factor 2N	TAF15	0.798858	-0.32399	0.626304	0.236426			28.3613	28.0119	28.5473	27.9514	27.805	28.4419	28.5626	27.8764	27.8167	27.4259
O60832	H/ACA ribonucleoprotein complex subunit 4	DKC1	1.13932	0.188169	0.626017	0.236583			28.7632	28.5001	28.6383	28.9487	28.5884	28.8663	29.2266	28.5899	28.6397	28.8948
Q99460	26S proteasome non-ATPase regulatory subunit 1	PSMD1	0.877715	-0.188176	0.62531	0.236968			31.4636	31.3075	31.444	31.4325	31.3215	31.1885	30.6991	31.2586	31.2609	31.3567
Q13107	Ubiquitin carboxyl-terminal hydrolase 4	USP4	0.802254	-0.317869	0.623667	0.237866			27.6037	27.5166	27.4601	27.457	27.3852	26.8959	26.5152	27.4119	27.0469	27.7505
O60610	Protein diaphanous homolog 1	DIAPH1	0.87259	-0.196624	0.622686	0.238404			29.7718	29.5998	29.889	29.717	29.6094	29.4597	29.1936	29.8215	29.3058	29.7914
P61088	Ubiquitin-conjugating enzyme E2 N	UBE2N	0.878147	-0.187466	0.622007	0.238777			30.898	30.7945	30.9699	30.9082	30.9302	30.536	30.2501	30.7909	30.6668	30.8176
P02794	Ferritin heavy chain;Ferritin heavy chain, N-terminally processed	FTH1	1.68902	0.756184	0.621658	0.238969			27.2436	26.8185	27.1207	27.2298	27.145	NaN	26.6486	28.2045	28.424	29.2509
Q14697	Neutral alpha-glucosidase AB	GANAB	1.18364	0.243229	0.620724	0.239484			33.8083	34.0946	34.0665	33.8729	34.0774	34.1951	34.7781	34.124	34.5089	34.0746
Q9NVC3	Putative sodium-coupled neutral amino acid transporter 7	SLC38A7	0.898925	-0.153727	0.620033	0.239865			27.1822	27.2147	27.4287	27.0247	27.2165	NaN	27.3183	27.1726	NaN	26.8753
P41240	Tyrosine-protein kinase CSK	CSK	0.853251	-0.228958	0.618858	0.240515			30.2488	30.1625	30.2724	30.221	30.0786	29.9461	29.5391	30.1464	29.6788	30.3825
P22234	Multifunctional protein ADE2;Phosphoribosylaminoimidazole-succinocarboxamide synthase;Phosphoribosylaminoimidazole carboxylase	PAICS	0.883795	-0.178216	0.618739	0.240581			29.5423	29.4826	29.5711	29.5833	29.5326	29.3742	29.0812	29.2877	29.0257	29.5917
Q99704	Docking protein 1	DOK1	0.952415	-0.0703373	0.618199	0.24088			25.4728	25.326	25.4013	NaN	25.3202	NaN	NaN	25.2856	25.3832	NaN
O95182	NADH dehydrogenase [ubiquinone] 1 alpha subcomplex subunit 7	NDUFA7	1.31711	0.39738	0.616877	0.241615			26.1248	26.5758	25.787	NaN	NaN	26.6036	27.176	26.1578	26.7169	26.1455
Q13287	N-myc-interactor	NMI	0.827998	-0.272301	0.616264	0.241956			29.1447	29.0633	28.9714	28.9308	28.9492	29.2112	28.3483	28.6696	28.3033	29.1001
O15118	Niemann-Pick C1 protein	NPC1	0.625139	-0.677752	0.616014	0.242095			28.1244	28.4858	28.0313	28.6369	26.7332	27.0567	27.6513	28.1941	28.2436	26.2368
Q8N3U4	Cohesin subunit SA-2	STAG2	0.863521	-0.211696	0.615668	0.242288			26.3752	26.498	26.4932	26.2024	26.1182	26.2444	26.0896	26.5254	25.8501	26.6763
P56545	C-terminal-binding protein 2	CTBP2	0.888769	-0.170119	0.614561	0.242907			27.2869	27.3121	27.0915	27.0954	26.7945	26.9783	27.0786	NaN	NaN	27.3536
Q9NWV8	BRISC and BRCA1-A complex member 1	BABAM1	0.835364	-0.259524	0.613826	0.243318			27.091	27.1756	27.1561	27.019	27.0322	26.812	26.5118	27.1651	26.3474	27.282
Q6P1A2	Lysophospholipid acyltransferase 5	LPCAT3	1.18411	0.243798	0.613758	0.243356			26.7745	26.8442	26.6235	26.7688	26.6432	26.7982	27.4793	27.1695	27.0883	NaN
O96011	Peroxisomal membrane protein 11B	PEX11B	1.32357	0.404437	0.613288	0.243619			27.589	27.5856	27.3002	27.2331	27.5938	27.6617	28.5769	27.5956	28.6253	27.9862
Q13325	Interferon-induced protein with tetratricopeptide repeats 5	IFIT5	0.738441	-0.437445	0.613173	0.243684			26.139	25.7963	26.042	25.7459	25.7168	26.0491	25.4217	25.9094	24.4869	NaN
Q86UE4	Protein LYRIC	MTDH	1.17396	0.231384	0.612528	0.244046			29.5942	29.5609	29.3473	29.4559	29.5749	29.7557	30.0349	29.7574	30.1829	29.3636
Q9Y6W3	Calpain-7	CAPN7	0.846573	-0.240294	0.611509	0.244619			26.1373	25.9064	26.3138	25.9996	25.617	NaN	NaN	NaN	NaN	26.02
O95674	Phosphatidate cytidylyltransferase 2	CDS2	1.19286	0.254423	0.611408	0.244676			27.9517	27.9999	27.8859	27.9231	28.4178	27.7895	28.5529	28.1085	28.6482	27.9616
P84098	60S ribosomal protein L19	RPL19	0.562791	-0.829329	0.611024	0.244893			30.4106	30.4331	30.5759	30.5214	30.8133	28.0029	30.577	29.9167	29.1878	28.4878
P02649	Apolipoprotein E	APOE	1.17962	0.238327	0.610252	0.245328			29.1987	29.2755	29.6179	29.5097	29.4614	29.781	29.5781	29.2702	30.1627	29.4533
Q6P2E9	Enhancer of mRNA-decapping protein 4	EDC4	0.902172	-0.148526	0.609936	0.245507			29.3621	29.2317	29.7033	29.0777	29.2625	29.4064	29.1166	29.3545	29.3291	29.4401
P31689	DnaJ homolog subfamily A member 1	DNAJA1	0.812585	-0.29941	0.609681	0.245652			29.535	29.5002	29.866	29.6205	29.5264	29.2215	29.1551	29.5448	28.5921	29.6797
Q96AB3	Isochorismatase domain-containing protein 2, mitochondrial	ISOC2	1.36239	0.446141	0.608418	0.246367			27.5011	27.4388	26.9257	28.0468	27.847	28.3282	27.4617	27.1646	28.3755	26.9188
P22102	Trifunctional purine biosynthetic protein adenosine-3;Phosphoribosylamine--glycine ligase;Phosphoribosylformylglycinamidine cyclo-ligase;Phosphoribosylglycinamide formyltransferase	GART	0.823687	-0.279832	0.607918	0.24665			30.4513	30.6557	30.6147	30.3	30.6478	30.2842	29.8785	30.4973	29.7406	30.7101
Q02318	Sterol 26-hydroxylase, mitochondrial	CYP27A1	1.62169	0.697502	0.607607	0.246827			29.9943	29.3872	28.9508	29.4616	29.7765	30.0028	30.6878	28.8363	31.4145	30.8118
Q92841	Probable ATP-dependent RNA helicase DDX17	DDX17	0.905964	-0.142474	0.607589	0.246838			30.8489	30.7409	30.8842	30.8766	30.5051	30.8939	30.3885	30.6423	30.74	30.729
P50583	Bis(5-nucleosyl)-tetraphosphatase [asymmetrical]	NUDT2	1.38172	0.466465	0.607577	0.246844			26.0787	25.6811	26.6179	26.4181	27.1668	26.9449	26.3313	27.3304	26.1294	25.8256
P57088	Transmembrane protein 33	TMEM33	1.22479	0.292536	0.607434	0.246925			30.5336	30.2667	30.1295	30.7673	30.3383	30.3464	30.9381	30.0271	31.0636	30.7367
P36871	Phosphoglucomutase-1	PGM1	0.820248	-0.285868	0.607239	0.247036			30.2538	30.431	30.5586	30.2983	30.0537	30.2581	29.5278	30.6291	29.7808	30.3522
Q8TB03	Uncharacterized protein CXorf38	CXorf38	1.20202	0.265466	0.60663	0.247383			25.2308	25.2953	25.7915	25.6661	25.9959	25.9071	25.2914	25.6677	25.333	26.0715
P46063	ATP-dependent DNA helicase Q1	RECQL	0.856806	-0.222959	0.605007	0.248309			30.3901	30.1741	30.0173	30.1301	29.9582	29.7494	29.5771	30.0095	29.9167	30.4551
Q16531	DNA damage-binding protein 1	DDB1	0.896431	-0.157736	0.603669	0.249076			30.7704	30.6791	30.6974	30.789	30.702	30.6445	30.4218	30.5521	30.1587	30.6373
Q9UBT2	SUMO-activating enzyme subunit 2	UBA2	0.843457	-0.245614	0.6036	0.249115			29.2904	29.2793	29.163	29.3978	29.1208	28.9936	28.3471	29.1915	28.9047	29.0348
Q9Y383	Putative RNA-binding protein Luc7-like 2	LUC7L2	0.897938	-0.155313	0.603584	0.249124			28.4324	28.3018	28.6928	28.603	28.3014	28.2913	28.4424	28.3179	28.2535	28.0329
P28072	Proteasome subunit beta type-6	PSMB6	0.844221	-0.244307	0.602636	0.249669			29.903	29.9801	30.2277	29.9208	30.1709	29.7078	29.1927	29.9097	29.6636	29.9829
Q14344	Guanine nucleotide-binding protein subunit alpha-13	GNA13	1.15672	0.210038	0.601914	0.250084			29.1931	29.0879	28.6342	29.2733	29.0999	29.3977	29.4321	28.7731	29.2255	29.0711
Q99575	Ribonucleases P/MRP protein subunit POP1	POP1	0.907733	-0.13966	0.601525	0.250308			25.0137	24.8728	25.2106	24.9802	24.9036	24.9635	24.7236	NaN	NaN	NaN
Q7Z4W1	L-xylulose reductase	DCXR	1.18792	0.248433	0.601493	0.250327			28.8965	28.867	28.8914	28.8201	28.9295	29.0256	29.8281	29.0063	29.2686	29.0554
P00846	ATP synthase subunit a	MT-ATP6	0.725972	-0.462013	0.601442	0.250356			28.8905	29.2171	29.2626	28.9581	NaN	NaN	29.0107	NaN	28.0153	NaN
Q00765	Receptor expression-enhancing protein 5	REEP5	1.25101	0.323088	0.600977	0.250624			31.0425	30.7028	30.7319	31.6969	31.2948	31.0867	31.2066	30.8022	31.5085	30.446
O60841	Eukaryotic translation initiation factor 5B	EIF5B	0.817963	-0.289892	0.600474	0.250915			29.9875	29.9631	29.911	29.8253	29.6511	29.8791	28.957	29.9234	29.3349	30.077
P61254;Q9UNX3	60S ribosomal protein L26;60S ribosomal protein L26-like 1	RPL26;RPL26L1	0.758461	-0.398854	0.600344	0.250989			30.282	30.3012	30.4226	30.667	30.4493	29.1628	30.226	29.8288	29.487	29.7341
Q96A49	Synapse-associated protein 1	SYAP1	0.744572	-0.425518	0.600307	0.251011			27.493	27.5058	27.4812	27.3189	27.3147	26.6991	26.2358	27.6118	26.5449	27.7496
P46087	Probable 28S rRNA (cytosine(4447)-C(5))-methyltransferase	NOP2	1.22354	0.291061	0.598993	0.251772			26.4576	26.2155	26.2782	26.4062	25.9256	26.9084	27.0829	26.4764	26.8563	26.6013
P00568	Adenylate kinase isoenzyme 1	AK1	0.790908	-0.338418	0.598536	0.252037			27.2522	27.9637	28.0419	27.6974	27.8454	27.4679	26.8077	NaN	27.3454	27.3212
Q96RP7	Galactose-3-O-sulfotransferase 4	GAL3ST4	1.16843	0.224574	0.598509	0.252053			26.4963	26.6164	26.5622	27.0324	26.2777	26.6568	NaN	27.1052	26.871	26.754
Q9BQG0	Myb-binding protein 1A	MYBBP1A	1.42364	0.50958	0.598251	0.252203			27.4051	27.2983	26.774	27.5736	27.3803	28.3761	28.639	27.4478	27.6209	26.6433
P31949	Protein S100-A11;Protein S100-A11, N-terminally processed	S100A11	1.27273	0.347922	0.597364	0.252718			31.7591	31.6659	31.1171	32.1927	32.6517	31.7886	31.4004	31.6152	31.8111	31.574
Q14116	Interleukin-18	IL18	0.852669	-0.229942	0.596003	0.253511			28.4215	28.9712	28.9078	28.5319	28.5007	28.3162	28.9353	28.776	28.5352	28.1628
Q5SW79	Centrosomal protein of 170 kDa	CEP170	0.833726	-0.262355	0.594369	0.254467			27.2519	27.6273	27.3637	27.4353	26.9967	27.276	27.168	27.36	26.4576	27.3699
P32246	C-C chemokine receptor type 1	CCR1	0.796856	-0.32761	0.594354	0.254476			27.1566	27.2154	27.3299	27.2889	26.8483	27.4185	26.2785	27.0585	26.5453	NaN
Q9UI12	V-type proton ATPase subunit H	ATP6V1H	1.20047	0.263604	0.594027	0.254667			31.1876	31.3587	31.2414	31.3608	31.3834	31.3658	32.0403	31.1469	32.0267	31.3594
P07737	Profilin-1	PFN1	0.858167	-0.22067	0.5934	0.255035			34.7857	34.67	34.6758	34.3371	34.4909	34.1313	34.3499	34.6666	34.394	35.0589
Q92974	Rho guanine nucleotide exchange factor 2	ARHGEF2	0.896276	-0.157984	0.592886	0.255337			30.4816	30.4115	30.5372	30.5927	30.4211	30.4302	30.0136	30.4323	30.0621	30.2794
Q8NC56	LEM domain-containing protein 2	LEMD2	1.23328	0.302506	0.592788	0.255395			27.3771	26.8392	27.2874	27.1968	27.4012	27.4312	27.9292	26.9959	28.0314	27.307
Q9Y4W6	AFG3-like protein 2	AFG3L2	1.22868	0.297105	0.592681	0.255458			29.3371	29.4288	29.4005	29.3027	29.4608	29.8923	30.4014	29.3562	29.942	29.4457
Q9Y5P6	Mannose-1-phosphate guanyltransferase beta	GMPPB	0.828881	-0.270763	0.591712	0.256028			29.1815	29.1752	29.303	29.4028	29.5114	28.7636	28.5087	28.8999	28.8086	28.7488
O43772	Mitochondrial carnitine/acylcarnitine carrier protein	SLC25A20	1.40698	0.492602	0.589659	0.257241			28.8209	28.5775	28.7871	28.7864	28.8668	29.0929	29.1409	29.1104	30.7082	28.8421
Q92598	Heat shock protein 105 kDa	HSPH1	0.864997	-0.209232	0.588866	0.257712			31.4761	31.4431	31.5346	31.3439	31.5301	31.1383	30.8193	31.3961	31.0594	31.6406
Q13094	Lymphocyte cytosolic protein 2	LCP2	0.788135	-0.343485	0.588318	0.258037			26.8596	26.8402	26.9497	26.4255	26.3734	26.6592	25.6311	27.0239	26.6847	26.9801
Q6UXN9	WD repeat-containing protein 82	WDR82	0.799337	-0.323124	0.588115	0.258158			27.5761	27.6633	28.0575	27.7798	27.9244	27.0012	27.3685	27.8167	26.8428	27.3642
P42126	Enoyl-CoA delta isomerase 1, mitochondrial	ECI1	1.37159	0.455854	0.587995	0.258229			27.6016	27.4413	26.256	28.4246	27.7355	27.107	27.7089	27.1886	27.5263	27.1974
O00471	Exocyst complex component 5	EXOC5	0.835521	-0.259252	0.587948	0.258257			27.6813	27.5738	27.6385	27.7435	27.59	26.9969	26.9278	27.3462	27.1837	27.8156
P30405	Peptidyl-prolyl cis-trans isomerase F, mitochondrial	PPIF	1.34185	0.424226	0.587278	0.258656			29.6006	29.5946	29.8112	29.5908	29.5023	29.9382	30.3947	30.025	31.2243	29.9758
Q9UH65	Switch-associated protein 70	SWAP70	0.837411	-0.255993	0.586279	0.259251			31.5291	31.5009	31.7441	31.3926	31.6145	30.9638	30.8141	31.658	31.2417	31.6631
Q15942	Zyxin	ZYX	0.908837	-0.137907	0.585744	0.259571			31.2313	31.4513	31.4451	31.2648	30.9455	31.3386	31.375	31.1552	31.463	31.124
P23497	Nuclear autoantigen Sp-100	SP100	1.33271	0.414364	0.584413	0.260368			26.427	26.8329	25.9503	26.4328	26.2299	26.8435	27.8358	26.8714	26.8867	26.6244
Q14566	DNA replication licensing factor MCM6	MCM6	0.708637	-0.496881	0.584116	0.260546			27.8731	27.5299	27.4417	28.0382	27.5192	27.3763	27.4077	26.6228	25.9962	26.866
P53990	IST1 homolog	IST1	0.863057	-0.212473	0.584115	0.260546			29.3635	29.547	29.508	29.1751	29.3225	28.807	29.1793	29.7405	29.1543	29.444
Q12904	Aminoacyl tRNA synthase complex-interacting multifunctional protein 1;Endothelial monocyte-activating polypeptide 2	AIMP1	0.843596	-0.245376	0.58345	0.260946			29.964	29.885	29.9882	29.6345	29.6448	29.8711	29.043	29.9856	29.6576	30.0659
Q96S19	UPF0585 protein C16orf13	C16orf13	0.799528	-0.322779	0.583263	0.261058			25.7905	26.2201	26.0772	25.8895	25.1724	25.6816	26.0826	NaN	NaN	NaN
Q16864	V-type proton ATPase subunit F	ATP6V1F	1.25563	0.328415	0.582642	0.261431			29.3503	29.6284	29.3236	29.1337	29.4007	29.9668	30.5378	29.6958	29.863	29.7398
P50148	Guanine nucleotide-binding protein G(q) subunit alpha	GNAQ	1.1607	0.215	0.582423	0.261563			27.6404	27.3769	27.8085	27.8424	27.9732	28.1558	27.3721	27.629	28.0579	27.7347
Q01813	ATP-dependent 6-phosphofructokinase, platelet type	PFKP	0.790372	-0.339397	0.582407	0.261573			29.2779	29.6613	29.3553	29.6227	29.5018	29.3425	28.2733	28.9556	28.887	29.0618
P62851	40S ribosomal protein S25	RPS25	0.883146	-0.179276	0.582402	0.261576			30.2212	29.8404	30.0668	30.1825	30.1142	29.5678	29.8507	29.852	29.8202	29.6574
P24666	Low molecular weight phosphotyrosine protein phosphatase	ACP1	0.8242	-0.278933	0.581854	0.261906			27.9188	28.1454	28.46	27.9336	27.9295	27.8286	27.2839	28.294	NaN	28.1053
Q9H173	Nucleotide exchange factor SIL1	SIL1	1.17699	0.235108	0.581675	0.262014			26.2674	26.501	26.0372	26.3258	26.3492	26.5894	27.1453	26.3269	26.412	26.377
O94973	AP-2 complex subunit alpha-2	AP2A2	0.910253	-0.135661	0.580451	0.262754			32.475	32.3852	32.4501	32.4507	32.5707	32.1091	32.0714	32.3997	32.1833	32.3229
Q9NP97	Dynein light chain roadblock-type 1	DYNLRB1	0.84688	-0.239771	0.580029	0.263009			28.3715	28.1887	28.2756	27.8658	28.3644	27.9692	27.7894	28.1737	27.5921	28.5171
O60825	6-phosphofructo-2-kinase/fructose-2,6-bisphosphatase 2;6-phosphofructo-2-kinase;Fructose-2,6-bisphosphatase	PFKFB2	0.797026	-0.327301	0.579899	0.263088			25.9594	25.7734	26.2728	25.2495	26.2081	NaN	25.5821	25.974	25.3591	NaN
Q9HAV7	GrpE protein homolog 1, mitochondrial	GRPEL1	1.40226	0.487758	0.5798	0.263148			29.0459	29.3608	27.9898	29.2214	28.9654	29.8483	30.0209	28.7726	29.5487	28.6288
Q9BV57	1,2-dihydroxy-3-keto-5-methylthiopentene dioxygenase	ADI1	0.75308	-0.409125	0.579477	0.263344			28.1124	28.2898	28.958	28.1754	28.4142	28.2311	27.2747	28.5932	27.3902	28.2312
P49736	DNA replication licensing factor MCM2	MCM2	0.5021	-0.993954	0.579321	0.263439			27.9599	27.3073	27.3541	28.6521	27.6367	25.3186	26.8201	26.8359	24.6826	25.8795
Q6P1J9	Parafibromin	CDC73	0.837711	-0.255475	0.578798	0.263756			26.3792	26.2665	26.1007	25.7431	25.537	26.1272	26.109	26.5161	25.9275	NaN
P30085	UMP-CMP kinase	CMPK1	0.75624	-0.403085	0.57792	0.26429			29.6563	29.5928	29.5424	29.3517	29.7916	28.8923	28.1298	29.3346	29.1542	29.7045
Q8N2F6	Armadillo repeat-containing protein 10	ARMC10	1.18688	0.247178	0.576887	0.264919			26.2972	26.0671	26.1004	26.0668	25.9642	26.3456	26.9439	26.6614	26.5022	26.3302
Q9HC38	Glyoxalase domain-containing protein 4	GLOD4	0.855487	-0.225183	0.576444	0.265189			29.9211	29.8394	30.0999	29.9097	30.05	29.5048	29.7575	29.5449	29.2598	30.0714
O15173	Membrane-associated progesterone receptor component 2	PGRMC2	1.21689	0.283198	0.57612	0.265387			28.5415	28.6272	28.1891	28.8067	28.5364	28.6791	29.2263	28.207	29.1929	28.5021
P07108	Acyl-CoA-binding protein	DBI	0.715959	-0.48205	0.573773	0.266825			31.0234	30.7439	31.2116	31.2377	31.1596	29.7479	30.0903	30.6733	29.6888	30.9789
P09211	Glutathione S-transferase P	GSTP1	0.872512	-0.196754	0.572451	0.267639			33.183	32.8915	33.2906	33.1197	33.1707	32.6024	32.6445	33.0172	32.7589	33.1612
Q96C36	Pyrroline-5-carboxylate reductase 2	PYCR2	1.18756	0.248002	0.570919	0.268584			25.3649	25.7411	25.1578	NaN	25.3717	25.6151	25.924	NaN	25.7663	NaN
Q9BW60	Elongation of very long chain fatty acids protein 1	ELOVL1	1.64983	0.72232	0.570792	0.268663			26.3577	26.5896	26.2241	26.4091	25.668	26.8957	27.5437	NaN	28.471	27.6893
O00743	Serine/threonine-protein phosphatase 6 catalytic subunit;Serine/threonine-protein phosphatase 6 catalytic subunit, N-terminally processed	PPP6C	0.739433	-0.435508	0.570726	0.268704			28.5376	28.1254	28.255	27.998	28.7566	27.4581	26.8948	28.288	28.0335	27.6644
Q15436	Protein transport protein Sec23A	SEC23A	0.829184	-0.270236	0.570101	0.269091			29.319	29.3749	29.2254	29.2378	29.1119	28.9681	28.4217	29.4085	28.6712	29.434
O14745	Na(+)/H(+) exchange regulatory cofactor NHE-RF1	SLC9A3R1	0.738258	-0.437803	0.57002	0.269141			28.9454	29.2323	28.95	28.7174	28.7967	28.7862	28.3175	28.9985	27.3773	29.2399
P54578	Ubiquitin carboxyl-terminal hydrolase 14	USP14	0.83765	-0.255581	0.568875	0.269851			29.92	30.0199	30.0931	29.9662	29.9114	29.645	29.3957	29.8942	29.2203	30.2552
P16930	Fumarylacetoacetase	FAH	1.64987	0.722353	0.568405	0.270144			30.9645	30.8647	28.2718	30.5395	30.8909	30.0026	30.2499	31.2253	30.9732	31.4108
P19784	Casein kinase II subunit alpha	CSNK2A2	0.863145	-0.212325	0.568299	0.27021			28.2905	28.2716	28.1766	28.3446	28.1314	27.8436	27.7811	28.1146	27.612	28.4103
P19971	Thymidine phosphorylase	TYMP	0.820449	-0.285514	0.568072	0.270351			33.4002	33.3879	33.1508	33.0695	33.3838	33.0387	32.1795	33.1938	33.0524	33.2745
P17655	Calpain-2 catalytic subunit	CAPN2	0.785518	-0.348283	0.568046	0.270367			30.7962	30.799	31.1141	31.0014	30.903	30.4426	29.6463	30.6861	30.2811	30.9234
P15374	Ubiquitin carboxyl-terminal hydrolase isozyme L3	UCHL3	0.804303	-0.314189	0.56791	0.270452			29.1138	29.1968	29.1742	29.1392	29.0119	28.5531	28.4061	28.818	28.3946	29.6091
O75448	Mediator of RNA polymerase II transcription subunit 24	MED24	0.881339	-0.182232	0.567759	0.270546			24.961	25.1213	25.1481	NaN	24.5225	NaN	25.1801	24.9496	24.8405	24.9801
Q8IYI6	Exocyst complex component 8	EXOC8	0.732303	-0.449487	0.566735	0.271184			27.2176	27.3944	26.8019	27.1884	27.1766	27.119	25.7431	26.9012	26.7913	25.9
P20020	Plasma membrane calcium-transporting ATPase 1	ATP2B1	0.855692	-0.224836	0.566573	0.271286			28.3284	28.7345	28.4923	28.0356	27.8729	28.661	28.2495	28.2021	28.3826	28.6513
Q8WWY3	U4/U6 small nuclear ribonucleoprotein Prp31	PRPF31	1.13229	0.179245	0.566338	0.271432			27.0954	26.9434	27.1326	27.531	26.9967	27.3297	NaN	27.3076	27.3647	26.8886
Q92499	ATP-dependent RNA helicase DDX1	DDX1	0.880081	-0.184291	0.566071	0.271599			30.3041	30.1757	30.255	30.1618	30.0715	29.9662	29.6219	30.3249	29.9077	30.3703
P28065	Proteasome subunit beta type-9	PSMB9	0.856191	-0.223996	0.565516	0.271947			28.5813	28.1878	28.2387	28.3301	28.3792	28.0423	27.9207	28.5021	27.8837	27.7257
P49593	Protein phosphatase 1F	PPM1F	0.758693	-0.398412	0.562942	0.273563			28.3293	28.1349	28.6717	28.5639	28.5292	27.3689	27.1505	28.1601	27.908	28.1807
P43897	Elongation factor Ts, mitochondrial	TSFM	1.20009	0.263144	0.562838	0.273629			27.8386	27.9337	27.7308	28.1925	28.2325	28.3923	27.6593	27.5402	28.5494	28.1165
Q2M389	WASH complex subunit 7	KIAA1033	0.92544	-0.111789	0.562835	0.273631			30.0432	30.0323	30.1015	29.9429	29.9905	29.8383	29.6811	30.0849	29.9323	30.1604
Q8N1F7	Nuclear pore complex protein Nup93	NUP93	1.20277	0.266358	0.562643	0.273752			28.7491	28.9753	28.2556	28.788	28.5907	29.1645	29.522	28.7715	28.8688	28.779
Q9H2U2	Inorganic pyrophosphatase 2, mitochondrial	PPA2	1.27797	0.35385	0.562017	0.274146			30.0928	30.3057	30.0906	30.0197	30.3774	30.3881	31.1073	30.0099	31.2904	30.4254
O75643	U5 small nuclear ribonucleoprotein 200 kDa helicase	SNRNP200	1.09355	0.129018	0.561289	0.274607			31.1047	31.0107	30.9714	31.0656	30.9292	31.4645	31.2401	31.026	31.2704	31.1098
Q8TDW0	Volume-regulated anion channel subunit LRRC8C	LRRC8C	0.731327	-0.451412	0.560542	0.27508			27.4135	27.8641	27.7132	27.2878	27.0389	27.0656	28.1797	27.3111	26.0773	27.5249
P43034	Platelet-activating factor acetylhydrolase IB subunit alpha	PAFAH1B1	0.85815	-0.220699	0.560529	0.275087			30.1583	30.1915	30.3379	30.3202	30.3515	29.8102	29.5833	29.9602	29.7521	30.2821
P82912	28S ribosomal protein S11, mitochondrial	MRPS11	0.865466	-0.208451	0.560243	0.275269			25.8582	26.023	26.0359	25.4367	25.4536	25.9267	26.1818	25.8579	25.7267	NaN
Q16630	Cleavage and polyadenylation specificity factor subunit 6	CPSF6	0.903894	-0.145775	0.560189	0.275303			28.3921	28.4576	28.3634	28.305	27.9524	28.2043	28.0665	28.4487	28.2866	28.5466
Q9NVJ2	ADP-ribosylation factor-like protein 8B	ARL8B	0.878784	-0.18642	0.559931	0.275467			29.6629	29.6005	29.6356	29.2595	29.4949	29.0511	29.3339	29.442	29.8245	29.7202
Q12866	Tyrosine-protein kinase Mer	MERTK	0.743969	-0.426685	0.559219	0.275919			28.3837	28.4978	28.618	28.9555	28.3079	28.286	27.7868	27.1525	28.4551	27.5683
Q06124	Tyrosine-protein phosphatase non-receptor type 11	PTPN11	0.849069	-0.236046	0.558003	0.276692			29.0958	29.1674	29.3059	29.2197	29.0994	28.9244	28.317	29.3184	28.7827	29.014
Q05209	Tyrosine-protein phosphatase non-receptor type 12	PTPN12	0.78751	-0.344631	0.55761	0.276943			28.9102	28.8363	28.6081	28.6928	28.2392	28.4146	27.4569	28.9063	28.7439	28.628
P49407	Beta-arrestin-1	ARRB1	0.861507	-0.215066	0.556157	0.277871			30.5348	30.4235	30.5278	30.598	30.4269	30.1099	29.7029	30.4378	30.1885	30.4982
P30622	CAP-Gly domain-containing linker protein 1	CLIP1	0.882851	-0.179758	0.556157	0.277871			28.5657	28.633	28.6329	28.7817	28.6627	28.4767	28.092	28.3398	28.5256	28.1368
P52294	Importin subunit alpha-5;Importin subunit alpha-5, N-terminally processed	KPNA1	0.874591	-0.19332	0.554025	0.279238			27.2118	27.2316	27.061	27.0886	27.0204	26.6553	26.6794	27.0374	26.8858	27.4569
O75822	Eukaryotic translation initiation factor 3 subunit J	EIF3J	0.730349	-0.453343	0.553406	0.279637			29.5824	29.5161	29.3708	28.6856	29.2409	28.5339	28.0462	29.6725	29.1925	29.8833
P09497	Clathrin light chain B	CLTB	0.811217	-0.30184	0.553289	0.279712			29.5645	29.726	29.6989	29.6559	29.4054	29.3914	29.1603	29.5477	28.5147	29.8534
P53355	Death-associated protein kinase 1	DAPK1	1.17315	0.230392	0.552485	0.28023			28.6921	28.3567	28.2651	29.0123	28.7005	28.7811	28.3118	28.3709	29.0692	28.4327
P27635	60S ribosomal protein L10	RPL10	0.83509	-0.259997	0.552415	0.280276			31.2086	31.335	31.6307	30.9001	31.2627	30.9117	31.2008	31.1992	31.7741	30.6713
P53985	Monocarboxylate transporter 1	SLC16A1	0.784627	-0.349921	0.552313	0.280341			28.8309	29.3004	28.8013	28.321	28.2268	28.3015	29.0357	29.1413	28.1449	29.222
Q9H7F0	Probable cation-transporting ATPase 13A3	ATP13A3	0.718652	-0.476636	0.552137	0.280455			28.4579	28.2628	27.9457	28.2958	27.7606	28.5495	27.341	27.7272	28.0316	26.5128
Q00722	1-phosphatidylinositol 4,5-bisphosphate phosphodiesterase beta-2	PLCB2	0.810417	-0.303263	0.552009	0.280537			29.358	29.2948	29.4698	29.3253	29.5297	28.9725	28.2384	29.3167	28.8342	29.2796
Q7Z7H5	Transmembrane emp24 domain-containing protein 4	TMED4	1.11248	0.153785	0.552009	0.280538			28.9252	28.9038	28.7056	28.7329	28.8922	29.0529	29.3884	28.8722	29.1066	28.9454
P07910	Heterogeneous nuclear ribonucleoproteins C1/C2	HNRNPC	1.13077	0.177305	0.551894	0.280612			32.7721	32.7851	32.73	32.6644	32.5926	33.1176	33.2893	33.0864	32.8143	33.0134
Q69YN4	Protein virilizer homolog	KIAA1429	1.32426	0.40519	0.551879	0.280622			25.781	25.6065	24.9623	25.8886	25.2848	26.5975	26.2524	NaN	25.3384	25.7691
P26440	Isovaleryl-CoA dehydrogenase, mitochondrial	IVD	1.33315	0.41484	0.551336	0.280973			28.2089	28.6123	28.4241	28.6175	28.6	28.6926	30.1207	28.5152	28.8779	28.3858
Q9P107	GEM-interacting protein	GMIP	0.756597	-0.402404	0.550642	0.281422			28.8764	28.8268	29.0312	28.8372	28.9974	28.5826	27.7572	28.9602	27.6134	28.8152
Q5XKP0	Protein QIL1	QIL1	1.32077	0.401378	0.550619	0.281437			27.798	27.6614	27.7287	28.1865	27.9705	28.0311	28.9153	27.8378	28.774	27.2002
Q9BTT0	Acidic leucine-rich nuclear phosphoprotein 32 family member E	ANP32E	0.758977	-0.397873	0.550085	0.281783			28.4368	28.5744	28.3776	28.4001	28.1588	28.5403	28.1296	28.1095	26.8135	28.3037
O75396	Vesicle-trafficking protein SEC22b	SEC22B	1.24988	0.321788	0.549684	0.282044			31.0231	31.1182	31.0829	31.5766	31.456	31.1766	31.7809	30.7629	32.0785	30.9444
P16949	Stathmin	STMN1	0.71154	-0.490983	0.549146	0.282393			29.572	29.9673	29.5235	29.5295	29.7077	28.8574	30.158	28.8089	28.03	29.285
Q8ND71	GTPase IMAP family member 8	GIMAP8	0.759859	-0.396197	0.54887	0.282572			27.6391	27.9083	27.3372	27.6571	27.7278	27.0241	27.4846	27.4441	26.1179	27.1685
Q96IJ6	Mannose-1-phosphate guanyltransferase alpha	GMPPA	0.806735	-0.309833	0.54817	0.283028			28.3882	28.4008	28.4162	28.5535	28.5417	27.8974	27.457	28.4149	27.5939	28.1848
Q9UNM6	26S proteasome non-ATPase regulatory subunit 13	PSMD13	0.894854	-0.160276	0.547963	0.283163			30.9945	30.9112	30.9647	30.9205	30.9068	30.6443	30.3868	30.8463	30.7584	31.1127
P04899	Guanine nucleotide-binding protein G(i) subunit alpha-2	GNAI2	1.11667	0.159197	0.547373	0.283549			33.0423	32.8699	32.7626	33.2583	33.2019	33.1338	33.1755	32.671	33.0847	32.8302
P50995	Annexin A11	ANXA11	0.889266	-0.169313	0.547033	0.28377			31.5099	31.5358	31.6477	31.1839	31.1842	31.4168	31.14	31.4323	31.7622	31.6467
Q5VW32	BRO1 domain-containing protein BROX	BROX	0.824723	-0.278019	0.546817	0.283911			29.1877	29.0138	29.2122	29.1282	29.1992	28.4988	28.2239	28.9511	28.7039	29.314
P01730	T-cell surface glycoprotein CD4	CD4	1.12767	0.173348	0.546491	0.284125			28.274	28.3454	28.1591	28.3104	28.4336	28.4055	28.9177	28.4139	28.0955	28.4532
P16885	1-phosphatidylinositol 4,5-bisphosphate phosphodiesterase gamma-2	PLCG2	0.85899	-0.219287	0.546482	0.284131			30.1908	30.3275	30.4529	30.039	30.3238	30.0704	29.5153	30.3089	30.012	30.4618
Q9H488	GDP-fucose protein O-fucosyltransferase 1	POFUT1	1.23404	0.303384	0.545878	0.284526			28.0868	28.2891	28.3501	28.4859	28.4887	28.9349	29.1878	28.2621	28.6074	27.8511
Q99873	Protein arginine N-methyltransferase 1	PRMT1	0.841709	-0.248606	0.545681	0.284655			30.0374	29.8623	29.9151	30.0225	29.7321	29.9727	29.2177	29.8492	29.1473	29.8861
P46109	Crk-like protein	CRKL	0.890846	-0.166752	0.545523	0.284759			28.3318	28.2911	28.1977	28.4188	28.2229	28.0313	27.8067	28.301	27.7947	28.1721
O75477	Erlin-1	ERLIN1	1.33672	0.418693	0.545234	0.284948			27.7688	27.8934	26.9473	27.6932	27.7059	28.4174	28.86	27.4718	28.1214	27.4168
P34932	Heat shock 70 kDa protein 4	HSPA4	0.865086	-0.209084	0.544716	0.285288			32.0088	32.0541	32.2605	32.1041	32.0607	31.8609	31.2742	31.8913	31.9535	32.1461
P51580	Thiopurine S-methyltransferase	TPMT	0.793491	-0.333713	0.544337	0.285537			29.1895	29.1503	29.4846	29.6489	29.3097	28.3239	28.9548	28.9111	28.3697	29.0695
Q0VDF9	Heat shock 70 kDa protein 14	HSPA14	0.812516	-0.299533	0.54404	0.285733			26.4894	26.4618	26.2251	26.2096	26.1173	25.8017	NaN	26.3914	25.4266	26.6088
Q8N6G5	Chondroitin sulfate N-acetylgalactosaminyltransferase 2	CSGALNACT2	0.869113	-0.202384	0.543883	0.285836			25.2258	25.1295	25.1177	24.6037	25.1666	NaN	25.0121	24.7353	25.3868	24.8271
P25398	40S ribosomal protein S12	RPS12	1.15252	0.204795	0.543491	0.286094			31.3359	31.2405	31.0928	31.721	31.7014	31.4732	30.8803	31.2783	31.5721	31.3685
P52306	Rap1 GTPase-GDP dissociation stimulator 1	RAP1GDS1	0.907972	-0.139281	0.542644	0.286653			29.2849	29.1716	29.2747	29.1868	29.2452	28.764	29.0322	29.0914	29.0137	29.3979
Q9Y4L1	Hypoxia up-regulated protein 1	HYOU1	1.10571	0.144976	0.541864	0.287168			32.7731	32.7442	32.7629	32.7126	32.7293	32.8055	33.3346	32.8584	32.9865	32.9085
O60716	Catenin delta-1	CTNND1	0.861238	-0.215516	0.541656	0.287305			28.9314	29.0969	28.5708	28.752	28.6763	28.5852	28.222	28.7717	28.449	29.0996
Q9NY33	Dipeptidyl peptidase 3	DPP3	0.8554	-0.225329	0.54157	0.287362			31.0073	30.7679	31.104	30.9798	31.0684	30.5182	30.1708	30.9068	30.625	30.872
Q8IUI8	Cytokine receptor-like factor 3	CRLF3	0.788736	-0.342386	0.541493	0.287414			29.1315	28.9844	29.2633	28.6704	28.8525	28.6888	28.0929	29.1502	28.4123	29.6212
P20340	Ras-related protein Rab-6A	RAB6A	0.891978	-0.164921	0.541365	0.287498			30.29	30.3561	30.2326	29.7879	29.8731	30.0921	30.4806	30.282	30.1323	30.248
P33992	DNA replication licensing factor MCM5	MCM5	0.613567	-0.704708	0.540794	0.287876			27.914	27.3838	27.2825	28.4325	27.6384	26.7767	26.0792	27.0239	25.3278	26.4759
O75083	WD repeat-containing protein 1	WDR1	0.856266	-0.223869	0.540437	0.288113			33.9102	33.7656	33.8322	33.7418	33.7806	33.4935	32.9599	33.697	33.6153	33.9968
Q8NFW8	N-acylneuraminate cytidylyltransferase	CMAS	1.27613	0.351774	0.540051	0.288369			27.6069	27.3656	27.0057	27.9645	27.7489	27.6371	27.0215	27.5324	28.5392	27.3014
Q16875	6-phosphofructo-2-kinase/fructose-2,6-bisphosphatase 3;6-phosphofructo-2-kinase;Fructose-2,6-bisphosphatase	PFKFB3	0.927323	-0.108856	0.539966	0.288425			26.0587	26.0306	26.2582	26.1816	25.9549	25.9295	NaN	NaN	25.9619	NaN
P80217	Interferon-induced 35 kDa protein	IFI35	0.855236	-0.225605	0.539651	0.288635			28.7534	28.6887	28.7414	28.6765	28.7304	28.6528	27.9282	28.5285	28.1647	28.8344
Q8NEZ2	Vacuolar protein sorting-associated protein 37A	VPS37A	0.850757	-0.233182	0.538993	0.289073			25.7609	25.9581	26.2596	NaN	26.0727	25.6043	NaN	25.9378	25.3509	25.8327
Q8WY22	BRI3-binding protein	BRI3BP	1.22732	0.295513	0.538892	0.28914			27.4206	27.3529	27.3807	27.4928	27.2756	27.5563	28.39	27.3599	28.0069	NaN
O95340	Bifunctional 3-phosphoadenosine 5-phosphosulfate synthase 2;Sulfate adenylyltransferase;Adenylyl-sulfate kinase	PAPSS2	0.527659	-0.922321	0.538882	0.289147			29.5226	28.997	29.4314	29.4937	29.8459	27.821	27.6861	28.7411	25.9499	29.2251
P29401	Transketolase	TKT	0.823923	-0.279418	0.538862	0.28916			34.5935	34.3935	34.5912	34.3691	34.1234	34.1079	33.5261	34.5258	34.2402	34.8339
Q92888	Rho guanine nucleotide exchange factor 1	ARHGEF1	0.81809	-0.289668	0.538759	0.289229			30.2061	29.9909	30.1583	30.3073	29.9821	29.8989	29.289	30.0252	29.1928	30.1061
P00491	Purine nucleoside phosphorylase	PNP	0.889337	-0.169198	0.538725	0.289251			31.7842	31.7938	32.0862	31.9427	32.0303	31.851	31.3853	31.6383	31.5955	31.5889
Q9Y450	HBS1-like protein	HBS1L	0.780732	-0.357101	0.538509	0.289395			26.1557	26.0612	26.0935	26.2035	26.0962	25.4761	24.8277	26.0033	25.3981	26.2197
Q9HBI1	Beta-parvin	PARVB	0.805355	-0.312304	0.538279	0.289548			28.8634	28.5685	28.3447	28.5769	28.3003	28.0407	27.6719	27.8744	28.645	28.8501
Q9NR28	Diablo homolog, mitochondrial	DIABLO	1.1318	0.178622	0.538086	0.289677			28.4997	28.7069	28.3223	28.5988	28.5187	29.0642	28.9076	28.3506	28.6531	28.7248
P54577	Tyrosine--tRNA ligase, cytoplasmic;Tyrosine--tRNA ligase, cytoplasmic, N-terminally processed	YARS	0.826713	-0.274541	0.537963	0.289759			30.7224	30.607	30.8455	30.6172	30.9013	30.2657	29.7613	30.6708	30.179	30.7577
O43242	26S proteasome non-ATPase regulatory subunit 3	PSMD3	0.895164	-0.159776	0.536418	0.290792			30.8717	30.9151	30.9245	30.9264	30.9109	30.824	30.4766	30.8674	30.338	30.8647
Q8IUR7	Armadillo repeat-containing protein 8	ARMC8	1.34723	0.429998	0.535133	0.291653			26.7848	26.2877	26.4702	27.6148	27.8204	27.2823	26.7203	26.3738	26.4665	26.3315
P62249	40S ribosomal protein S16	RPS16	0.857105	-0.222456	0.535077	0.291691			31.8071	31.8293	32.0866	32.1189	32.084	31.7037	31.3287	31.6291	31.3428	31.5893
Q9UPZ3	Hermansky-Pudlak syndrome 5 protein	HPS5	1.37058	0.454791	0.534392	0.292152			24.9897	24.276	24.7994	24.9198	25.9895	NaN	NaN	NaN	24.6797	24.9836
P14854	Cytochrome c oxidase subunit 6B1	COX6B1	1.20062	0.263779	0.53398	0.292428			29.7531	29.7513	29.7399	29.3392	29.9293	30.0732	30.6415	30.0245	29.8656	30.21
P42285	Superkiller viralicidic activity 2-like 2	SKIV2L2	1.08344	0.115619	0.533032	0.293068			28.7549	28.5875	28.4928	28.7974	28.528	28.9267	28.8519	28.5247	28.7551	28.7076
P00403	Cytochrome c oxidase subunit 2	MT-CO2	1.21528	0.281285	0.533008	0.293084			30.9027	30.7533	31.1223	31.5525	31.3308	30.8243	31.8841	30.9358	30.8079	31.1161
Q15637	Splicing factor 1	SF1	0.872318	-0.197074	0.532667	0.293314			29.212	29.1962	29.004	29.0756	28.7873	28.8588	28.4941	29.1397	28.8471	29.3797
Q15393	Splicing factor 3B subunit 3	SF3B3	1.14235	0.192008	0.532661	0.293318			30.502	30.6321	30.4244	30.5816	30.3252	30.9624	30.9369	30.4018	30.7626	31.0102
Q7L014	Probable ATP-dependent RNA helicase DDX46	DDX46	0.75062	-0.413846	0.532619	0.293346			28.705	28.4168	28.6117	29.0176	28.4723	28.7478	27.5984	28.0398	27.9316	27.3407
O00505	Importin subunit alpha-4	KPNA3	1.13443	0.181966	0.530891	0.294516			27.9995	27.9847	28.0514	28.3201	28.3146	28.3846	27.9552	28.2992	27.6823	28.4012
P63208	S-phase kinase-associated protein 1	SKP1	0.889637	-0.168711	0.530444	0.294819			29.2344	29.2282	29.2121	29.0155	29.0967	29.1221	28.6587	29.2137	28.8477	29.4387
Q9UBU8	Mortality factor 4-like protein 1	MORF4L1	0.838062	-0.254871	0.529984	0.295132			24.5042	24.6971	24.375	NaN	23.8913	24.4803	NaN	24.4401	NaN	NaN
Q16658	Fascin	FSCN1	0.502407	-0.993072	0.52884	0.29591			30.6855	32.1456	31.7859	31.1661	30.8386	29.9598	32.1554	30.5324	27.7354	31.4337
Q8TDJ6	DmX-like protein 2	DMXL2	0.86453	-0.210013	0.528725	0.295989			29.1606	29.2677	29.1884	29.4869	29.2162	29.1238	28.7461	28.7612	28.5944	29.0406
Q00325	Phosphate carrier protein, mitochondrial	SLC25A3	1.21107	0.276279	0.528551	0.296107			32.1594	32.1088	31.9689	32.0757	32.1475	32.4885	32.9988	32.026	32.7904	31.9603
P55061	Bax inhibitor 1	TMBIM6	1.33619	0.418121	0.528347	0.296246			26.8029	26.8263	26.6387	26.5985	26.9428	27.2545	27.8585	26.3188	28.0335	27.2118
P12268	Inosine-5-monophosphate dehydrogenase 2	IMPDH2	0.831411	-0.266366	0.528293	0.296283			29.7141	29.6342	29.8787	29.6844	29.6219	29.6061	28.8036	29.8732	29.0471	29.6955
P21796	Voltage-dependent anion-selective channel protein 1	VDAC1	1.2519	0.324117	0.527578	0.296771			32.4205	32.5179	32.3587	32.3487	32.3229	32.8282	33.6058	32.3388	33.1394	32.7116
Q96AT9	Ribulose-phosphate 3-epimerase	RPE	0.819619	-0.286975	0.527536	0.2968			27.6144	27.5579	27.8978	27.2154	27.611	NaN	26.9515	27.6056	27.0217	28.0131
P05109	Protein S100-A8;Protein S100-A8, N-terminally processed	S100A8	1.54402	0.626692	0.527526	0.296807			32.4209	32.0111	31.8676	34.1283	33.6252	32.2914	31.2802	32.5525	32.5078	32.7005
P08754	Guanine nucleotide-binding protein G(k) subunit alpha	GNAI3	1.05875	0.0823597	0.527513	0.296816			29.7772	29.6617	29.495	29.7811	29.8225	29.7937	29.7394	29.5456	29.7197	29.6868
Q9Y520	Protein PRRC2C	PRRC2C	0.782194	-0.354402	0.527469	0.296846			27.0054	27.4893	27.1535	26.9784	27.1619	27.1474	26.7169	27.494	26.6252	25.9081
Q9Y3D0	Mitotic spindle-associated MMXD complex subunit MIP18	FAM96B	0.862801	-0.2129	0.527083	0.29711			26.4286	26.3697	26.7392	26.6701	26.6271	26.3616	25.9376	26.3688	25.9245	26.2075
Q96II8	Leucine-rich repeat and calponin homology domain-containing protein 3	LRCH3	0.861213	-0.215558	0.526799	0.297304			26.3068	25.937	26.2998	26.3574	26.2667	25.7746	25.6295	25.973	25.7927	NaN
P62306	Small nuclear ribonucleoprotein F	SNRPF	0.844215	-0.244318	0.526388	0.297586			27.3705	27.0504	27.2636	27.4966	27.2901	27.1624	26.5241	26.8603	26.6127	26.9408
P08865	40S ribosomal protein SA	RPSA	0.898004	-0.155206	0.525868	0.297942			32.6171	32.4961	32.5995	32.6906	32.6003	32.4254	31.9638	32.4414	32.3595	32.4287
Q13200	26S proteasome non-ATPase regulatory subunit 2	PSMD2	0.874506	-0.19346	0.525211	0.298393			31.8402	31.7942	31.668	31.8344	31.7135	31.5863	30.9889	31.4513	31.6773	31.7664
P39687	Acidic leucine-rich nuclear phosphoprotein 32 family member A	ANP32A	0.854904	-0.226166	0.524868	0.298629			30.7361	30.7389	30.7064	30.6228	30.5627	30.5617	29.8957	30.6038	30.268	30.9922
P42785	Lysosomal Pro-X carboxypeptidase	PRCP	1.26188	0.335576	0.524683	0.298756			30.0332	30.0642	29.9809	29.5906	29.9661	30.086	30.8417	30.3534	30.8489	30.8451
P33527	Multidrug resistance-associated protein 1	ABCC1	1.26463	0.338716	0.523984	0.299238			27.3863	27.0056	27.4231	27.7152	27.5219	27.1278	27.749	27.2521	28.5948	27.3119
Q9UNN5	FAS-associated factor 1	FAF1	0.838818	-0.253571	0.523961	0.299253			25.2113	25.5023	25.5909	25.2694	25.1021	NaN	NaN	NaN	24.7779	25.5756
P00558	Phosphoglycerate kinase 1	PGK1	0.864812	-0.209542	0.523845	0.299334			34.5997	34.5844	34.8474	34.839	34.6674	34.3029	34.1092	34.5269	34.0879	34.74
Q9Y266	Nuclear migration protein nudC	NUDC	0.834866	-0.260383	0.523815	0.299354			30.214	30.3618	30.1872	30.0581	30.2029	29.8274	29.5598	30.2231	29.5019	30.5843
Q8N668	COMM domain-containing protein 1	COMMD1	0.764768	-0.386905	0.523721	0.299419			28.2658	28.2553	28.5992	27.8385	28.111	27.8041	26.8627	28.4526	28.2731	28.5637
Q92973	Transportin-1	TNPO1	0.879632	-0.185029	0.523448	0.299607			29.7365	29.6823	29.6399	29.5666	29.6882	29.3799	29.1017	29.4682	29.3335	29.9704
P18859	ATP synthase-coupling factor 6, mitochondrial	ATP5J	1.20399	0.267829	0.522642	0.300163			29.2686	29.432	28.972	28.9158	29.9739	29.1115	29.8075	29.5568	29.7068	29.372
Q3KQU3	MAP7 domain-containing protein 1	MAP7D1	0.856101	-0.224147	0.522433	0.300308			27.3873	27.5447	26.8778	26.8299	27.1492	26.8927	26.6113	27.2638	27.2088	27.3647
Q9BW83	Intraflagellar transport protein 27 homolog	IFT27	0.796912	-0.327509	0.521597	0.300886			26.1868	26.0594	26.2945	26.4015	26.1076	25.3897	25.3741	26.2035	25.2512	26.2413
O15270	Serine palmitoyltransferase 2	SPTLC2	1.17377	0.231151	0.521544	0.300923			28.1399	28.4386	28.076	28.4542	28.3383	28.4663	29.074	28.3758	27.9499	28.4868
Q9BVJ7	Dual specificity protein phosphatase 23	DUSP23	1.31648	0.396681	0.520757	0.301469			28.7036	28.6357	27.1546	28.9303	28.8981	28.23	28.2232	28.6596	28.2277	28.7603
P53999	Activated RNA polymerase II transcriptional coactivator p15	SUB1	0.771804	-0.373694	0.52042	0.301703			30.56	30.2569	30.0887	30.2913	30.2231	29.8486	29.0768	30.1414	29.3202	30.5958
Q14008	Cytoskeleton-associated protein 5	CKAP5	0.933753	-0.0988864	0.520305	0.301783			29.8362	29.7976	29.7582	29.8476	29.8543	29.6002	29.5308	29.6331	29.5651	29.858
Q9Y487	V-type proton ATPase 116 kDa subunit a isoform 2	ATP6V0A2	1.16496	0.220283	0.519761	0.302161			26.1986	25.9186	25.8702	26.2315	26.1796	26.7336	26.1306	25.6996	26.098	26.4397
P10301	Ras-related protein R-Ras	RRAS	0.906311	-0.141921	0.519715	0.302194			28.8417	28.7951	28.4977	28.876	28.3061	28.3835	28.5743	28.6002	28.6676	28.5793
P36405	ADP-ribosylation factor-like protein 3	ARL3	0.830752	-0.26751	0.519644	0.302243			27.5394	27.2376	27.1934	27.3173	27.5229	26.352	27.177	27.1281	26.7321	27.162
Q9UGI8	Testin	TES	0.79039	-0.339363	0.519595	0.302277			29.2283	29.3557	29.37	29.2755	28.8696	28.6381	28.7196	29.6579	28.2128	29.4771
P37268	Squalene synthase	FDFT1	0.862812	-0.212882	0.518544	0.30301			25.6039	25.589	25.4061	25.6988	25.0307	NaN	25.5849	25.2368	NaN	25.0493
Q5VIR6	Vacuolar protein sorting-associated protein 53 homolog	VPS53	1.20562	0.269773	0.518172	0.303269			26.6133	26.3566	26.4635	27.2507	27.2173	26.5916	26.1225	26.4799	26.7029	26.868
P14314	Glucosidase 2 subunit beta	PRKCSH	1.15387	0.206481	0.516467	0.304462			32.1008	32.3575	32.2454	32.0719	32.2837	32.2089	32.8463	32.3197	32.8447	32.512
Q9Y4A5	Transformation/transcription domain-associated protein	TRRAP	1.26393	0.337912	0.51582	0.304916			25.646	25.2834	24.5963	25.1435	25.7571	25.0732	26.2972	25.3952	25.4143	25.5114
Q14534	Squalene monooxygenase	SQLE	0.817114	-0.291391	0.515817	0.304918			26.9136	26.9563	26.8559	26.98	26.3649	26.7876	27.3072	26.5359	25.9731	26.3718
P05386	60S acidic ribosomal protein P1	RPLP1	0.475963	-1.07108	0.514999	0.305493			31.5349	31.615	31.4342	28.2859	28.0214	31.1338	30.6796	31.5878	31.3486	32.1417
P09429;B2RPK0	High mobility group protein B1;Putative high mobility group protein B1-like 1	HMGB1;HMGB1P1	0.7824	-0.354022	0.514928	0.305543			31.7196	31.6872	31.6735	31.7636	31.9731	31.1003	30.5211	31.3918	30.8418	31.7839
P10451	Osteopontin	SPP1	0.571512	-0.807143	0.514252	0.306019			28.6511	30.3808	29.7727	28.4668	27.0511	30.5686	29.031	28.1433	29.6918	28.6083
P33991	DNA replication licensing factor MCM4	MCM4	0.675581	-0.565799	0.514171	0.306076			28.2169	27.7537	28.0923	28.7428	27.7681	27.6363	27.0582	27.3359	NaN	26.1897
Q9Y279	V-set and immunoglobulin domain-containing protein 4	VSIG4	0.828462	-0.271493	0.51315	0.306796			31.072	31.1186	31.3095	31.4387	31.4005	30.9204	30.7641	30.7516	30.2733	30.7175
O14773	Tripeptidyl-peptidase 1	TPP1	1.21818	0.284728	0.513048	0.306868			32.6793	32.6945	32.9096	32.7349	32.991	32.6935	33.3633	32.9399	33.8676	32.7309
P10155	60 kDa SS-A/Ro ribonucleoprotein	TROVE2	0.745296	-0.424114	0.512447	0.307293			28.8927	28.6283	28.969	29.251	28.9829	28.1477	28.0205	28.4707	27.3301	28.6383
P53618	Coatomer subunit beta	COPB1	0.859012	-0.21925	0.511982	0.307622			32.2287	32.107	32.2655	32.1551	32.2154	31.8996	31.3652	32.1678	31.754	32.311
O14744	Protein arginine N-methyltransferase 5;Protein arginine N-methyltransferase 5, N-terminally processed	PRMT5	0.836471	-0.257613	0.511341	0.308077			28.1158	28.0018	28.208	27.9363	28.1517	27.9036	27.2084	28.0835	27.417	28.2558
Q9UJS0	Calcium-binding mitochondrial carrier protein Aralar2	SLC25A13	1.40538	0.490956	0.510767	0.308484			28.6788	28.3024	28.6085	28.7933	28.9844	28.8655	29.7132	27.987	30.2466	28.5563
Q96PK6	RNA-binding protein 14	RBM14	1.21302	0.2786	0.510658	0.308561			28.147	28.1074	27.6019	28.1815	28.1841	28.4034	28.7241	27.5595	27.9771	28.585
P49748	Very long-chain specific acyl-CoA dehydrogenase, mitochondrial	ACADVL	1.2944	0.372278	0.510464	0.308699			32.1561	31.9015	32.041	32.2024	32.1719	32.6747	32.62	32.0028	33.4479	31.7163
O43504	Ragulator complex protein LAMTOR5	LAMTOR5	1.17414	0.231606	0.509677	0.309259			30.2947	29.9925	30.1609	30.1452	30.1954	29.9147	30.9595	30.3119	30.5559	30.5841
O00186	Syntaxin-binding protein 3	STXBP3	1.09397	0.129577	0.509556	0.309346			29.0061	28.9765	28.6293	29.0182	28.8906	29.0899	28.9261	28.7703	29.2674	29.0388
Q13630	GDP-L-fucose synthase	TSTA3	0.645398	-0.631738	0.508463	0.310125			28.4747	28.216	28.5275	28.2702	28.6022	27.5687	26.6707	28.4238	26.2547	28.63
P07195	L-lactate dehydrogenase B chain	LDHB	0.883774	-0.178251	0.50815	0.310349			33.0863	33.2384	33.4815	33.1414	33.2815	33.0099	32.8524	33.1582	32.7284	33.4615
P39656	Dolichyl-diphosphooligosaccharide--protein glycosyltransferase 48 kDa subunit	DDOST	1.17586	0.233722	0.508125	0.310367			32.4369	32.2796	32.3424	32.3071	32.2591	32.7917	33.182	32.35	32.8644	32.3525
Q9Y2Z9	Ubiquinone biosynthesis monooxygenase COQ6, mitochondrial	COQ6	1.52174	0.605725	0.507902	0.310526			25.3275	25.2686	24.8941	24.7039	25.3248	25.9727	25.705	NaN	27.1394	NaN
P46531	Neurogenic locus notch homolog protein 1;Notch 1 extracellular truncation;Notch 1 intracellular domain	NOTCH1	1.20066	0.263827	0.506748	0.311352			25.8874	25.814	25.3885	25.7207	25.7976	25.6461	25.5808	26.6043	26.265	26.1087
Q12913	Receptor-type tyrosine-protein phosphatase eta	PTPRJ	0.928582	-0.106899	0.506385	0.311613			28.5813	28.7335	28.6297	28.6666	28.2845	28.5442	28.5349	28.7871	28.5319	28.4398
Q9NNX6	CD209 antigen	CD209	0.60126	-0.73394	0.506223	0.311729			27.6647	27.8596	26.7614	27.6702	26.4482	25.2135	28.1111	NaN	26.0271	26.6979
Q8N1B4	Vacuolar protein sorting-associated protein 52 homolog	VPS52	1.23312	0.302315	0.505701	0.312104			26.3328	26.1601	26.5721	26.7242	27.3652	26.5324	25.884	26.6312	26.5057	26.9586
Q14166	Tubulin--tyrosine ligase-like protein 12	TTLL12	0.754539	-0.406333	0.504932	0.312657			29.0397	28.9943	29.4319	29.2386	29.3194	28.362	27.5921	29.0437	28.6033	29.0835
P62699	Protein yippee-like 5	YPEL5	0.90548	-0.143246	0.504257	0.313143			25.4938	25.547	25.4627	NaN	25.2819	NaN	NaN	25.5964	25.1956	NaN
Q8N7H5	RNA polymerase II-associated factor 1 homolog	PAF1	1.108	0.147956	0.503965	0.313354			26.0555	26.298	26.0449	26.2616	26.1126	26.0736	NaN	26.397	NaN	26.5589
Q9NRW3	DNA dC->dU-editing enzyme APOBEC-3C	APOBEC3C	0.925638	-0.111479	0.503951	0.313364			27.7381	27.7348	27.7835	27.5017	27.5324	NaN	27.6537	27.5913	NaN	27.9242
Q5HYK3	2-methoxy-6-polyprenyl-1,4-benzoquinol methylase, mitochondrial	COQ5	1.23948	0.309732	0.503513	0.31368			26.4221	26.309	26.4076	NaN	26.1751	27.1067	26.4332	26.4665	27.2649	NaN
P35250	Replication factor C subunit 2	RFC2	0.901802	-0.149117	0.503155	0.313939			26.7911	26.8814	26.7532	26.9549	26.8861	26.6324	26.5813	26.5588	NaN	26.3429
Q8WWM7	Ataxin-2-like protein	ATXN2L	0.907717	-0.139685	0.502997	0.314053			27.9025	27.985	28.0161	27.7297	27.4924	28.06	27.8404	28.1136	27.6943	27.8666
Q99714	3-hydroxyacyl-CoA dehydrogenase type-2	HSD17B10	1.13503	0.182734	0.501104	0.315425			31.2298	31.432	31.3027	31.4201	31.1518	31.5099	31.9207	31.3075	31.8361	31.3838
Q86WV6	Stimulator of interferon genes protein	TMEM173	1.2265	0.294547	0.501098	0.315429			28.5481	28.8251	27.6422	28.747	28.4035	28.7792	28.396	28.635	28.3221	29.1482
Q6PIU2	Neutral cholesterol ester hydrolase 1	NCEH1	1.27452	0.349958	0.50107	0.31545			32.3723	32.4523	31.7229	32.0414	32.1088	32.2844	33.1033	32.2993	33.3132	32.5766
Q7Z7A4	PX domain-containing protein kinase-like protein	PXK	0.829141	-0.27031	0.500643	0.31576			26.3771	26.2865	26.5069	26.5958	26.2269	25.5042	25.8149	26.3381	25.8038	26.5555
Q9P2W9	Syntaxin-18	STX18	1.30308	0.381924	0.500475	0.315882			25.9674	25.753	25.6241	25.8913	25.7049	26.9988	26.6241	NaN	26.2906	25.4709
P00813	Adenosine deaminase	ADA	0.855844	-0.22458	0.50039	0.315944			29.8182	29.6356	29.774	29.4561	29.6501	29.82	29.0838	29.8265	29.0102	29.7792
P16070	CD44 antigen	CD44	0.860371	-0.216969	0.500218	0.316069			30.7147	31.0763	30.7094	30.6353	30.1847	30.7183	30.8934	30.2539	31.0589	30.5711
O60496	Docking protein 2	DOK2	0.898726	-0.154046	0.500109	0.316148			28.4656	28.5214	28.8148	28.4789	28.5508	28.782	28.2802	28.5882	28.2785	28.1674
Q02556	Interferon regulatory factor 8	IRF8	0.911283	-0.134029	0.50002	0.316213			24.8465	24.9326	25.0244	24.7522	24.9758	24.8247	24.4923	24.9574	NaN	NaN
P07204	Thrombomodulin	THBD	0.821807	-0.283128	0.499985	0.316238			27.4848	27.8503	27.638	27.6094	26.8695	27.7997	27.7922	27.0651	27.6401	26.846
O75116	Rho-associated protein kinase 2	ROCK2	0.716523	-0.480915	0.49924	0.316782			26.785	27.0267	27.0739	26.6857	27.0724	26.5685	24.8349	26.7339	26.5662	26.9048
Q16799	Reticulon-1	RTN1	1.17682	0.234894	0.498792	0.317109			30.4635	30.2875	29.8586	30.3557	30.0038	30.2054	30.949	30.3546	30.7591	30.439
P43304	Glycerol-3-phosphate dehydrogenase, mitochondrial	GPD2	1.19	0.250966	0.498637	0.317222			31.2008	31.1882	30.9625	30.986	30.9957	31.3266	31.8448	31.1341	31.9385	31.3515
Q92597	Protein NDRG1	NDRG1	0.683971	-0.547993	0.498231	0.317518			27.4257	28.2134	27.8124	27.6654	27.4466	28.5813	26.3036	27.1246	26.1868	27.5761
Q9UBY8	Protein CLN8	CLN8	1.2606	0.334112	0.497327	0.31818			26.3017	26.184	25.4819	NaN	26.5281	25.8852	26.0845	26.1957	26.9232	NaN
P48736	Phosphatidylinositol 4,5-bisphosphate 3-kinase catalytic subunit gamma isoform	PIK3CG	0.592758	-0.754484	0.497081	0.318361			27.9152	27.8297	27.9564	28.2218	28.4564	26.8016	26.731	27.872	24.9751	26.9638
Q7Z4R8	UPF0669 protein C6orf120	C6orf120	1.19961	0.262564	0.496439	0.318832			26.474	26.2939	25.9095	NaN	26.2428	26.1928	26.8644	NaN	26.6534	NaN
O14981	TATA-binding protein-associated factor 172	BTAF1	0.819297	-0.287541	0.495743	0.319343			25.5888	25.0562	24.8542	25.1766	24.7948	NaN	24.4378	24.6883	25.2969	NaN
Q12824	SWI/SNF-related matrix-associated actin-dependent regulator of chromatin subfamily B member 1	SMARCB1	0.854976	-0.226045	0.493875	0.320719			26.4306	26.2876	26.1167	NaN	25.6298	26.0379	26.1342	26.4072	NaN	NaN
Q12846	Syntaxin-4	STX4	1.12023	0.1638	0.49354	0.320967			28.314	28.6031	28.5493	28.7633	28.3023	28.6624	28.9533	28.5521	28.9117	28.4231
Q8IVB4	Sodium/hydrogen exchanger 9	SLC9A9	0.78229	-0.354224	0.492404	0.321807			27.5325	27.8036	27.3884	27.26	26.5023	27.084	28.0174	27.8034	26.6819	27.1953
P41091;Q2VIR3	Eukaryotic translation initiation factor 2 subunit 3;Putative eukaryotic translation initiation factor 2 subunit 3-like protein	EIF2S3;EIF2S3L	0.86704	-0.20583	0.492064	0.322059			30.7333	30.7483	30.9794	30.8956	30.9071	30.5831	30.1182	30.7472	30.2465	30.8039
P62937	Peptidyl-prolyl cis-trans isomerase A;Peptidyl-prolyl cis-trans isomerase A, N-terminally processed	PPIA	0.878809	-0.186379	0.491925	0.322162			33.9591	33.9833	34.2018	34.0496	34.0504	33.6909	33.4013	34.1005	33.6254	34.1137
Q8NDH3	Probable aminopeptidase NPEPL1	NPEPL1	0.835676	-0.258985	0.491266	0.322652			26.6828	27.2246	27.2264	26.7238	26.7979	26.2588	NaN	26.8203	26.7374	27.3756
P49902	Cytosolic purine 5-nucleotidase	NT5C2	0.845168	-0.24269	0.491096	0.322778			29.5477	29.1409	29.3584	29.341	29.4563	28.9757	28.4766	29.3749	28.7947	29.325
P98196	Probable phospholipid-transporting ATPase IH	ATP11A	0.862009	-0.214225	0.490731	0.323049			26.7165	26.4636	26.7638	26.7552	26.115	25.9838	26.3322	26.8295	26.3414	26.6791
Q15435	Protein phosphatase 1 regulatory subunit 7	PPP1R7	0.828698	-0.271082	0.489741	0.323786			29.5743	29.4959	29.8379	29.6557	29.7731	29.3933	28.7934	29.5926	28.7558	29.5909
Q96K37	Solute carrier family 35 member E1	SLC35E1	0.794185	-0.332454	0.489735	0.323791			26.6271	26.5903	26.1071	25.5408	25.4615	25.8836	26.7847	26.1542	26.4736	26.4651
Q9P000	COMM domain-containing protein 9	COMMD9	0.866982	-0.205927	0.489627	0.323871			28.9408	28.8571	28.9054	28.6945	28.9671	28.3574	28.2431	28.8655	28.5874	29.1514
Q8IZQ1	WD repeat and FYVE domain-containing protein 3	WDFY3	0.715742	-0.482488	0.489528	0.323946			25.1644	26.2676	25.5668	25.6299	25.4105	24.4517	24.211	25.7581	NaN	25.6415
Q9HD33	39S ribosomal protein L47, mitochondrial	MRPL47	1.20645	0.270767	0.489374	0.32406			26.2629	26.1915	26.1067	26.607	26.7742	26.2364	26.8933	25.7254	26.5104	NaN
P01023	Alpha-2-macroglobulin	A2M	1.83167	0.873161	0.489071	0.324286			26.9862	26.2038	27.0264	25.3199	27.1254	27.8137	29.1172	27.5579	28.7377	NaN
P18510	Interleukin-1 receptor antagonist protein	IL1RN	1.32251	0.403282	0.488759	0.32452			25.4744	25.4856	25.4229	NaN	NaN	26.3665	NaN	NaN	26.057	25.1692
Q9BYT8	Neurolysin, mitochondrial	NLN	1.24883	0.32058	0.488457	0.324745			30.1031	29.7284	29.7583	30.2104	30.189	29.7565	30.5349	29.3528	30.8464	30.3971
O95373	Importin-7	IPO7	0.869119	-0.202374	0.488327	0.324843			30.1852	30.1702	30.0526	30.0607	30.2068	29.7992	29.3486	30.0788	29.7681	30.2731
Q9NS69	Mitochondrial import receptor subunit TOM22 homolog	TOMM22	1.19367	0.255407	0.487473	0.325482			27.6741	28.0071	28.0263	27.9634	27.9887	28.4269	28.4587	27.761	28.7609	27.7458
Q6P3W7	SCY1-like protein 2	SCYL2	0.826278	-0.2753	0.487214	0.325676			27.3982	27.2309	27.1169	27.2296	27.2717	26.7031	26.2053	27.1498	26.7915	27.4628
P0DI82;P0DI81	Trafficking protein particle complex subunit 2B;Trafficking protein particle complex subunit 2	TRAPPC2B;TRAPPC2	0.870681	-0.199784	0.4867	0.326062			25.3477	25.1674	25.2591	25.0379	25.4084	24.6161	25.2752	24.9541	NaN	NaN
Q9NX55	Huntingtin-interacting protein K	HYPK	0.855888	-0.224506	0.485883	0.326676			26.7773	27.1268	27.0061	26.3632	26.4647	26.7634	NaN	27.0514	NaN	27.0852
Q4G0F5	Vacuolar protein sorting-associated protein 26B	VPS26B	0.889832	-0.168395	0.48584	0.326708			28.2072	28.2186	27.8098	27.8446	27.8375	27.5515	28.001	28.3348	27.8762	27.9253
Q9NR09	Baculoviral IAP repeat-containing protein 6	BIRC6	1.37851	0.46311	0.485722	0.326797			26.4079	25.9576	25.9616	27.1782	27.4473	26.4426	25.1859	26.7515	26.3347	26.6647
Q9Y2X7	ARF GTPase-activating protein GIT1	GIT1	0.87565	-0.191574	0.485115	0.327254			25.9452	26.0685	25.9649	26.1902	25.7597	25.7775	NaN	NaN	25.4777	NaN
P15509	Granulocyte-macrophage colony-stimulating factor receptor subunit alpha	CSF2RA	0.852968	-0.229437	0.484794	0.327496			25.7908	25.8631	25.5133	25.9227	25.0352	NaN	25.4686	25.6878	25.3505	NaN
P62314	Small nuclear ribonucleoprotein Sm D1	SNRPD1	0.808237	-0.307151	0.484369	0.327817			29.3669	29.2821	29.1459	28.3819	28.5587	29.109	28.4277	29.387	29.3014	29.5388
A6NHR9	Structural maintenance of chromosomes flexible hinge domain-containing protein 1	SMCHD1	0.727958	-0.458072	0.484369	0.327817			27.4899	27.6383	27.4578	27.7127	27.3847	27.5841	27.6948	27.0023	25.9992	26.1164
P31939	Bifunctional purine biosynthesis protein PURH;Phosphoribosylaminoimidazolecarboxamide formyltransferase;IMP cyclohydrolase	ATIC	0.842738	-0.246844	0.484245	0.32791			30.9735	30.8568	31.0997	31.0508	31.0702	30.5563	30.2122	30.7637	30.2832	31.1724
P35813	Protein phosphatase 1A	PPM1A	0.779704	-0.359002	0.484002	0.328094			28.1321	27.9251	27.9559	28.146	28.3658	27.9261	26.8531	27.7831	27.4638	26.9798
O75558	Syntaxin-11	STX11	1.10155	0.139539	0.483869	0.328194			26.6448	26.4707	26.1845	26.5343	26.2806	26.8428	26.6798	26.4477	26.5696	26.6553
P30084	Enoyl-CoA hydratase, mitochondrial	ECHS1	1.18222	0.241493	0.483767	0.328271			31.505	31.3928	31.354	31.4298	31.1928	31.4324	32.3091	31.5796	32.0343	31.6334
Q86VP6	Cullin-associated NEDD8-dissociated protein 1	CAND1	0.869157	-0.202311	0.48349	0.328481			31.044	30.952	31.0829	31.0037	31.0282	30.5576	30.2448	31.02	30.7674	31.1463
P98171	Rho GTPase-activating protein 4	ARHGAP4	0.869529	-0.201694	0.483364	0.328576			29.9175	29.8498	30.1189	29.8384	30.0569	29.4882	29.3939	30.1257	29.4347	29.9848
Q0VGL1	Ragulator complex protein LAMTOR4;Ragulator complex protein LAMTOR4, N-terminally processed	LAMTOR4	1.26009	0.333523	0.483351	0.328586			27.5505	27.4667	27.1297	26.9181	27.5633	27.6732	28.2613	27.248	28.2975	28.0492
Q92600	Cell differentiation protein RCD1 homolog	RQCD1	0.84353	-0.245489	0.483159	0.328731			26.6753	26.5952	26.6398	26.4907	26.5226	26.5487	26.2031	26.6012	25.5875	26.7853
P30520	Adenylosuccinate synthetase isozyme 2	ADSS	0.778769	-0.360733	0.482596	0.329157			29.6713	29.3612	30.0562	29.7909	29.8211	29.032	28.6488	29.6585	28.6356	29.7614
P26885	Peptidyl-prolyl cis-trans isomerase FKBP2	FKBP2	1.25948	0.332831	0.48226	0.329412			30.0725	30.1753	29.9855	29.984	30.1867	30.4967	31.4385	30.2008	30.6932	29.8742
O96008	Mitochondrial import receptor subunit TOM40 homolog	TOMM40	1.19118	0.252387	0.482004	0.329606			29.3839	29.452	29.1848	29.3091	29.1748	29.7263	30.1552	29.3946	30.0849	29.3032
Q9H8Y8	Golgi reassembly-stacking protein 2	GORASP2	1.17016	0.226711	0.481929	0.329664			28.5021	28.4344	28.4287	28.3223	28.2382	28.7399	28.8653	28.45	29.2612	28.8956
P40939	Trifunctional enzyme subunit alpha, mitochondrial;Long-chain enoyl-CoA hydratase;Long chain 3-hydroxyacyl-CoA dehydrogenase	HADHA	1.23236	0.301419	0.481249	0.33018			33.417	33.4319	33.416	33.2295	33.2899	33.7469	34.4542	33.4762	34.3229	33.5418
Q9BS26	Endoplasmic reticulum resident protein 44	ERP44	1.09229	0.127357	0.481202	0.330216			32.0338	31.9463	32.0865	31.8711	31.9645	32.2073	32.459	32.0435	32.2723	32.2292
Q8IWT6	Volume-regulated anion channel subunit LRRC8A	LRRC8A	1.25857	0.331788	0.480993	0.330375			23.9839	24.4554	23.4133	23.9569	NaN	24.1021	24.5572	NaN	NaN	24.5142
Q7Z6M3	Allergin-1	MILR1	1.20571	0.269877	0.480873	0.330466			25.7588	26.0139	24.9055	25.8167	25.5735	26.3352	25.7154	26.077	25.6186	25.6685
P27708	CAD protein;Glutamine-dependent carbamoyl-phosphate synthase;Aspartate carbamoyltransferase;Dihydroorotase	CAD	0.850835	-0.233048	0.479502	0.331511			29.2495	29.0467	29.2829	29.3074	29.2562	28.7016	28.3576	29.1167	28.7102	29.2703
Q9H0C8	Integrin-linked kinase-associated serine/threonine phosphatase 2C	ILKAP	1.16544	0.22087	0.478971	0.331917			26.35	26.5474	25.9485	26.6546	26.5264	NaN	NaN	NaN	NaN	26.3275
P11142	Heat shock cognate 71 kDa protein	HSPA8	0.895267	-0.15961	0.478793	0.332053			34.5976	34.4678	34.5637	34.2793	34.5343	34.1953	33.9748	34.4584	34.4835	34.7586
Q8NHP6	Motile sperm domain-containing protein 2	MOSPD2	1.1463	0.196984	0.478582	0.332214			28.3919	28.2272	28.2557	28.1513	28.4172	28.4464	28.7837	28.0934	28.965	28.5632
Q9NP92	28S ribosomal protein S30, mitochondrial	MRPS30	1.34578	0.428448	0.478196	0.33251			26.4059	26.4936	26.2976	26.9209	27.2341	26.871	27.6169	25.407	27.0427	26.6998
O60486	Plexin-C1	PLXNC1	1.20001	0.263048	0.478143	0.33255			29.3118	29.0484	28.846	29.1112	29.046	28.6774	29.7146	29.6139	29.775	29.3842
Q04637	Eukaryotic translation initiation factor 4 gamma 1	EIF4G1	0.88665	-0.173564	0.477355	0.333154			30.7768	30.7529	30.7176	30.741	30.7255	30.5821	30.0719	30.7772	30.3098	30.8213
P11117	Lysosomal acid phosphatase	ACP2	1.22775	0.296018	0.477243	0.33324			29.6302	29.7202	29.2955	29.5945	29.5669	29.8142	30.4877	29.341	30.4971	29.6111
Q6P161	39S ribosomal protein L54, mitochondrial	MRPL54	1.42919	0.515199	0.476137	0.33409			25.3075	25.7552	25.3831	NaN	24.8511	26.1754	26.3027	NaN	26.6595	NaN
O00148	ATP-dependent RNA helicase DDX39A	DDX39A	0.81501	-0.29511	0.475919	0.334258			29.4668	29.1228	29.3501	29.4313	29.0968	28.9724	28.2438	29.1652	28.6047	29.6126
Q9H2V7	Protein spinster homolog 1	SPNS1	1.26534	0.339528	0.475625	0.334483			28.8607	28.9343	28.6162	28.4048	28.5762	28.8716	29.7469	29.2096	29.7698	29.424
Q9NQT5	Exosome complex component RRP40	EXOSC3	0.883238	-0.179126	0.475282	0.334748			26.4582	26.1977	26.4709	25.8547	25.9262	26.6944	26.1199	26.3172	26.1899	26.2729
Q06187	Tyrosine-protein kinase BTK	BTK	0.873941	-0.194391	0.474934	0.335016			29.6489	29.4568	29.7196	29.6886	29.7307	29.1913	28.9123	29.6411	29.238	29.4963
P62328	Thymosin beta-4;Hematopoietic system regulatory peptide	TMSB4X	0.663534	-0.591758	0.474575	0.335294			33.4179	33.4666	33.5273	32.9542	34.1952	32.0219	33.331	33.4203	31.2621	32.9673
P27707	Deoxycytidine kinase	DCK	0.697675	-0.519372	0.474398	0.33543			27.9372	28.0516	27.9932	28.5217	28.3371	27.4809	26.5226	27.5007	26.2479	27.7116
P16401	Histone H1.5	HIST1H1B	1.77489	0.827731	0.474338	0.335476			28.8442	28.1133	28.4982	29.8441	30.3798	28.9959	28.3475	28.8385	31.3929	27.3921
Q12905	Interleukin enhancer-binding factor 2	ILF2	1.10327	0.14178	0.474153	0.335619			31.3221	31.075	31.1403	31.2692	31.1185	31.7536	31.427	31.164	31.1731	31.3409
Q9NR46	Endophilin-B2	SH3GLB2	0.941486	-0.0869878	0.474051	0.335698			26.0738	25.962	25.9482	25.7724	25.998	NaN	NaN	25.9527	NaN	NaN
Q9UL25	Ras-related protein Rab-21	RAB21	0.892753	-0.163668	0.473865	0.335842			30.3953	30.3627	30.4544	30.1353	29.9666	30.5523	30.0966	30.4776	30.5142	29.9408
P46108	Adapter molecule crk	CRK	0.851761	-0.231479	0.473792	0.335898			28.7175	28.6743	28.7526	28.577	28.5949	28.3127	28.1507	28.7494	27.9408	29.0576
Q6PKG0	La-related protein 1	LARP1	0.846691	-0.240093	0.473328	0.336258			27.1112	26.8407	26.9683	26.9191	27.0246	26.932	26.2053	26.2343	26.6439	27.1739
Q8N4Q0	Zinc-binding alcohol dehydrogenase domain-containing protein 2	ZADH2	1.37665	0.461164	0.472513	0.336889			25.0662	25.7802	25.6014	NaN	NaN	NaN	26.91	25.6714	25.8117	25.382
Q86X10	Ral GTPase-activating protein subunit beta	RALGAPB	0.837318	-0.256152	0.472315	0.337043			26.0426	26.0141	25.9326	25.5568	26.2588	26.2276	25.1191	25.7969	25.4013	25.8213
Q9BZV1	UBX domain-containing protein 6	UBXN6	1.10615	0.145544	0.472291	0.337061			26.4859	26.3259	26.1665	26.6583	26.5951	26.3899	26.0838	26.6399	26.3018	26.6327
Q9Y6E2	Basic leucine zipper and W2 domain-containing protein 2	BZW2	0.845257	-0.242538	0.472281	0.33707			27.6078	27.4688	27.7717	27.9126	27.4448	27.2228	26.994	27.3288	26.8887	27.8232
P40616	ADP-ribosylation factor-like protein 1	ARL1	0.848465	-0.237072	0.472067	0.337236			28.0821	27.8165	28.0182	27.8478	28.1032	28.1287	27.2477	27.9558	27.2148	27.6482
P26639	Threonine--tRNA ligase, cytoplasmic	TARS	0.884205	-0.177547	0.47032	0.338595			29.7676	29.7262	29.8998	29.948	29.9151	29.5489	29.2021	29.6823	29.3018	29.7441
A0MZ66	Shootin-1	KIAA1598	0.852186	-0.230759	0.469623	0.339138			30.2926	30.1613	30.0575	29.8627	29.7403	29.8608	29.3315	30.2827	30.0198	30.4801
O60762	Dolichol-phosphate mannosyltransferase subunit 1	DPM1	1.20227	0.265757	0.469105	0.339543			29.163	29.1592	28.8767	29.2145	29.0174	29.2453	30.068	29.1753	29.7534	28.8501
Q6P179	Endoplasmic reticulum aminopeptidase 2	ERAP2	1.24159	0.312187	0.469011	0.339617			28.9108	28.4875	28.3614	28.6312	28.1526	NaN	29.2185	29.4161	29.2322	28.742
P09417	Dihydropteridine reductase	QDPR	0.847798	-0.238207	0.468321	0.340157			28.7995	29.6656	29.47	28.7328	29.4496	28.6554	29.0619	29.3091	29.0706	29.235
Q96G23	Ceramide synthase 2	CERS2	1.23193	0.300915	0.467677	0.340662			28.651	28.2886	28.2032	28.7405	28.6816	29.2457	29.1475	28.1182	28.8532	27.9863
P07711	Cathepsin L1;Cathepsin L1 heavy chain;Cathepsin L1 light chain	CTSL	1.16696	0.222749	0.4674	0.340879			30.1937	30.0499	29.3921	29.5784	29.9701	30.2369	30.05	30.1835	30.4168	30.2734
Q9NQ88	Fructose-2,6-bisphosphatase TIGAR	TIGAR	1.21288	0.278438	0.467292	0.340964			27.7508	27.7648	27.6606	28.3295	28.6938	27.8205	27.2943	28.1095	27.6574	28.1218
P06493	Cyclin-dependent kinase 1	CDK1	0.498793	-1.00349	0.466928	0.34125			27.3316	27.9642	27.6549	28.1772	28.0477	NaN	27.1324	25.0578	NaN	24.8187
O15212	Prefoldin subunit 6	PFDN6	0.847133	-0.239339	0.466668	0.341454			28.4428	28.338	28.5654	28.4795	28.4459	28.0681	27.4994	28.6394	27.975	28.3585
O60488	Long-chain-fatty-acid--CoA ligase 4	ACSL4	0.825761	-0.276205	0.466627	0.341486			30.8437	30.8019	30.92	31.0977	30.7037	30.8394	30.5424	30.4732	29.6546	30.7418
Q9Y5J7	Mitochondrial import inner membrane translocase subunit Tim9	TIMM9	1.21374	0.279463	0.466411	0.341656			26.7171	26.8018	26.3316	26.7502	27.081	26.3652	27.5934	26.5931	NaN	26.9949
Q9Y5W9	Sorting nexin-11	SNX11	0.91171	-0.133353	0.466109	0.341894			25.8375	25.9266	25.9361	25.8291	25.6892	25.5269	NaN	NaN	26.0216	NaN
O94903	Proline synthase co-transcribed bacterial homolog protein	PROSC	0.90385	-0.145845	0.465596	0.342298			28.8793	29.0195	28.9355	28.8293	28.9736	28.3618	28.6244	29.0379	28.7916	28.9738
Q9C0D3	Protein zyg-11 homolog B	ZYG11B	0.833548	-0.262662	0.465515	0.342361			25.8015	25.7098	25.443	25.4744	25.2403	25.0755	24.9204	25.5297	NaN	26.0924
Q13951	Core-binding factor subunit beta	CBFB	1.12355	0.168064	0.46483	0.342902			27.0011	26.6387	26.7191	27.415	27.0464	26.9031	26.794	26.8198	26.7479	NaN
Q6L8Q7	2,5-phosphodiesterase 12	PDE12	1.14259	0.192308	0.464544	0.343128			28.2425	28.2639	28.4344	28.5253	29.1044	28.3015	28.3252	28.4698	28.1467	28.6685
P82650	28S ribosomal protein S22, mitochondrial	MRPS22	0.865996	-0.207568	0.464098	0.34348			28.3222	28.5023	28.1836	27.7353	27.7971	28.1656	28.7391	28.0841	28.1022	28.2756
Q8IY17	Neuropathy target esterase	PNPLA6	0.876251	-0.190583	0.463983	0.343571			28.2995	28.5254	28.5071	28.0711	27.9188	28.3126	28.8792	28.1699	28.1117	28.3105
Q9UIA0	Cytohesin-4	CYTH4	0.817028	-0.291542	0.463717	0.343782			26.8197	27.1912	26.7784	27.399	27.1054	26.601	26.3888	26.6136	26.0664	26.2935
Q08AF3	Schlafen family member 5	SLFN5	0.78913	-0.341666	0.46342	0.344017			25.0018	24.5017	24.7455	24.6571	24.7257	NaN	23.8412	NaN	NaN	NaN
Q7L5N7	Lysophosphatidylcholine acyltransferase 2	LPCAT2	1.33117	0.412691	0.462874	0.34445			29.4512	29.8999	29.5495	29.1646	29.329	30.1205	30.8188	29.7263	30.8582	30.3063
Q15036	Sorting nexin-17	SNX17	0.876503	-0.190169	0.462828	0.344486			29.4359	29.4243	29.361	29.4223	29.4515	29.1249	28.7369	29.4111	28.8519	29.5197
P15498	Proto-oncogene vav	VAV1	0.860237	-0.217194	0.462809	0.344501			30.4359	30.3899	30.3964	30.4579	30.558	29.9306	29.8351	30.4572	29.6783	30.4144
O43324	Eukaryotic translation elongation factor 1 epsilon-1	EEF1E1	0.892727	-0.163709	0.462384	0.344839			27.479	27.7089	27.5323	27.188	27.8372	27.3614	27.1765	27.715	27.2255	27.3641
P29466	Caspase-1;Caspase-1 subunit p20;Caspase-1 subunit p10	CASP1	0.820616	-0.28522	0.461751	0.345342			30.8419	30.3798	31.0534	30.8478	30.9834	30.3445	30.108	29.9303	30.1851	30.9131
P83436	Conserved oligomeric Golgi complex subunit 7	COG7	1.17938	0.238026	0.461493	0.345547			26.5344	26.1378	26.3221	26.6671	27.1099	26.526	25.823	26.6197	26.6092	26.6313
Q8WVM8	Sec1 family domain-containing protein 1	SCFD1	1.05846	0.0819623	0.461081	0.345875			29.5373	29.475	29.1707	29.44	29.5081	29.4978	29.598	29.3534	29.5052	29.4316
Q16827	Receptor-type tyrosine-protein phosphatase O	PTPRO	0.829334	-0.269975	0.459961	0.346768			26.1524	26.0073	25.9	25.7981	25.1162	25.954	26.418	NaN	25.4688	25.7446
Q9Y2W6	Tudor and KH domain-containing protein	TDRKH	0.796448	-0.328349	0.459385	0.347228			25.966	26.2853	26.3282	25.3659	25.155	26.1701	26.3806	26.3914	25.726	NaN
Q8TCT9	Minor histocompatibility antigen H13	HM13	0.8518	-0.231414	0.457813	0.348487			31.8245	31.7628	31.4465	30.9814	30.9309	31.6745	31.9095	31.3692	31.5909	31.6694
Q96IU4	Alpha/beta hydrolase domain-containing protein 14B	ABHD14B	0.820211	-0.285932	0.457476	0.348758			29.1781	29.0284	29.0767	29.1114	29.1965	28.9172	27.9259	29.2302	28.4082	28.87
Q92542	Nicastrin	NCSTN	1.10671	0.146272	0.45747	0.348762			28.5592	28.3717	28.5456	28.4492	28.3453	28.4709	29.0115	28.6008	28.7717	28.8197
P50336	Protoporphyrinogen oxidase	PPOX	0.900041	-0.151938	0.457319	0.348884			26.0653	25.9975	25.8007	25.8569	25.8013	NaN	26.0488	25.4233	25.8826	NaN
Q7LG56	Ribonucleoside-diphosphate reductase subunit M2 B	RRM2B	0.838636	-0.253883	0.456749	0.349342			26.1605	26.5446	26.0334	25.9221	25.8953	25.4532	NaN	26.282	NaN	26.4089
Q9Y394	Dehydrogenase/reductase SDR family member 7	DHRS7	1.209	0.273816	0.456666	0.349409			30.4602	30.8135	30.5973	30.2331	30.5581	30.7321	31.6233	30.9056	31.1706	31.0598
P53582	Methionine aminopeptidase 1	METAP1	0.787168	-0.345257	0.456361	0.349655			28.2287	27.8138	28.7095	28.3919	27.9906	28.2855	27.1918	28.195	27.3778	NaN
Q9BYM8	RanBP-type and C3HC4-type zinc finger-containing protein 1	RBCK1	0.877777	-0.188074	0.455876	0.350045			25.7249	25.6183	25.6309	25.6269	25.6964	25.5326	NaN	NaN	25.024	NaN
P36542	ATP synthase subunit gamma, mitochondrial	ATP5C1	1.17846	0.236903	0.454022	0.351543			31.3203	31.2109	31.2912	31.4741	31.0583	31.5005	32.2219	31.4092	31.7951	31.1182
Q14956	Transmembrane glycoprotein NMB	GPNMB	1.24526	0.316443	0.453843	0.351687			31.0785	30.8895	30.678	30.6075	31.2527	30.7152	31.1666	30.9289	32.0914	31.6266
Q01432	AMP deaminase 3	AMPD3	1.28871	0.365927	0.452914	0.352441			28.1393	28.5498	26.8834	28.5374	28.5347	27.5733	28.1119	28.0989	28.5994	28.1085
P18669	Phosphoglycerate mutase 1	PGAM1	0.879389	-0.185426	0.452897	0.352455			33.6748	33.5004	33.8361	33.7391	33.9143	33.415	33.0404	33.5077	33.2075	33.5709
O60783	28S ribosomal protein S14, mitochondrial	MRPS14	0.741789	-0.43092	0.452794	0.352538			25.9882	26.6421	26.2236	25.8458	25.5956	26.2895	26.6542	NaN	NaN	24.8837
Q9ULX6	A-kinase anchor protein 8-like	AKAP8L	0.859889	-0.217777	0.452625	0.352676			25.4227	25.265	25.5745	24.8873	25.187	NaN	NaN	25.5346	NaN	NaN
P38606	V-type proton ATPase catalytic subunit A	ATP6V1A	1.10789	0.14782	0.45228	0.352955			33.9969	34.046	33.9783	33.9031	34.0374	34.0979	34.5295	33.9336	34.4758	34.1069
O75348	V-type proton ATPase subunit G 1	ATP6V1G1	1.20313	0.266797	0.451506	0.353585			30.5516	30.7131	30.6506	30.1618	30.8616	31.2356	31.0104	30.9207	31.5674	30.5791
O94822	E3 ubiquitin-protein ligase listerin	LTN1	0.81943	-0.287308	0.45108	0.353932			25.5406	25.5895	25.4947	25.6169	25.1955	25.7063	24.463	24.954	NaN	25.59
Q6NVY1	3-hydroxyisobutyryl-CoA hydrolase, mitochondrial	HIBCH	1.21578	0.281883	0.450972	0.35402			28.4983	28.8942	28.5614	28.6031	28.4337	28.4885	29.7016	28.9174	29.1404	29.2474
Q4VC31	Coiled-coil domain-containing protein 58	CCDC58	0.849636	-0.235083	0.450567	0.354351			27.4536	27.5715	27.1142	NaN	26.8045	27.495	NaN	26.7739	27.5034	27.1466
Q7Z3E5	LisH domain-containing protein ARMC9	ARMC9	0.685475	-0.544824	0.450388	0.354497			26.9466	26.801	27.4118	27.0895	27.316	25.6958	25.1706	27.2728	NaN	26.5054
P46776	60S ribosomal protein L27a	RPL27A	0.767744	-0.381303	0.45024	0.354617			29.7929	29.7116	29.4838	29.8785	30.121	28.4391	28.787	29.2405	29.2227	NaN
P29350	Tyrosine-protein phosphatase non-receptor type 6	PTPN6	0.861999	-0.214241	0.450088	0.354742			32.2687	32.2185	32.4727	32.5369	32.5162	32.0017	31.5238	32.1438	31.8694	32.1484
P55084	Trifunctional enzyme subunit beta, mitochondrial;3-ketoacyl-CoA thiolase	HADHB	1.19938	0.262288	0.449821	0.35496			33.0365	33.1958	33.2449	33.0142	33.0369	33.5451	34.1822	33.247	33.8039	33.12
O43252	Bifunctional 3-phosphoadenosine 5-phosphosulfate synthase 1;Sulfate adenylyltransferase;Adenylyl-sulfate kinase	PAPSS1	0.704334	-0.505668	0.449595	0.355145			29.6614	29.6088	29.6676	29.9826	29.5042	29.6409	27.3651	29.3161	28.7885	29.3844
P05771	Protein kinase C beta type	PRKCB	1.34247	0.424886	0.449415	0.355292			27.8304	28.0532	25.9873	27.9777	27.3407	28.2058	27.5205	27.4319	27.8222	27.7077
O15498	Synaptobrevin homolog YKT6	YKT6	0.80497	-0.312993	0.449366	0.355332			28.8148	28.8634	28.8903	28.9023	28.9488	28.3103	27.7365	28.7544	27.9995	29.1503
P49458	Signal recognition particle 9 kDa protein	SRP9	0.817696	-0.290363	0.449214	0.355456			29.5804	29.5325	29.7674	29.2302	29.3048	29.3339	29.312	29.6108	28.4607	30.1025
Q9UBW5	Bridging integrator 2	BIN2	0.787361	-0.344903	0.448719	0.355862			30.0888	30.0013	29.8541	29.6042	29.4148	29.0008	28.9241	30.2536	29.7934	30.4648
Q9BUL8	Programmed cell death protein 10	PDCD10	0.893947	-0.161739	0.448641	0.355925			27.9567	27.8678	28.0177	27.8824	28.0221	27.4675	27.4728	27.6039	27.8946	28.1561
O43865	Putative adenosylhomocysteinase 2	AHCYL1	0.850495	-0.233625	0.447931	0.356507			27.7415	27.6954	27.8193	28.0149	27.7927	27.4495	27.1025	27.6984	26.8921	27.679
Q96GG9	DCN1-like protein 1	DCUN1D1	0.891954	-0.164959	0.447837	0.356585			27.7271	27.6369	27.8554	27.7427	27.7825	27.3099	NaN	27.8785	27.2135	27.5219
P31946	14-3-3 protein beta/alpha;14-3-3 protein beta/alpha, N-terminally processed	YWHAB	0.897874	-0.155415	0.446773	0.35746			32.8069	32.6858	32.9253	32.414	32.6546	32.8072	32.2709	33.0567	32.62	32.7305
P35613	Basigin	BSG	0.927613	-0.108406	0.446769	0.357463			30.878	30.9392	30.9258	30.9229	30.5336	30.8044	30.7352	30.6517	31.0849	30.9086
Q8N442	Translation factor GUF1, mitochondrial	GUF1	1.2051	0.269153	0.446568	0.357628			25.196	24.8284	24.7105	NaN	24.6432	NaN	25.5612	25.1349	NaN	25.3838
Q96B97	SH3 domain-containing kinase-binding protein 1	SH3KBP1	0.69294	-0.529197	0.446512	0.357674			28.9292	28.7241	29.0834	28.8627	29.2517	28.6991	26.6933	29.1481	27.8186	28.2078
Q96G91	P2Y purinoceptor 11	P2RY11	1.71821	0.780909	0.446319	0.357834			25.5528	25.6419	25.2842	25.0321	25.2805	27.346	NaN	NaN	27.437	NaN
O75874	Isocitrate dehydrogenase [NADP] cytoplasmic	IDH1	0.864192	-0.210576	0.445711	0.358335			33.8723	33.8448	33.9196	34.0171	34.0045	33.2392	33.3942	33.9447	33.241	33.8375
Q13523	Serine/threonine-protein kinase PRP4 homolog	PRPF4B	1.25457	0.327196	0.445638	0.358395			26.3875	26.0802	25.8464	25.7834	26.4129	27.1782	26.7542	25.9843	26.9369	25.9736
Q6YP21	Kynurenine--oxoglutarate transaminase 3	CCBL2	0.897774	-0.155576	0.445486	0.358521			27.1703	27.1783	27.2897	26.7308	26.8143	27.09	26.9499	27.029	27.4793	27.3072
P49588	Alanine--tRNA ligase, cytoplasmic	AARS	0.841193	-0.249491	0.445398	0.358593			30.3382	30.2594	30.5782	30.4951	30.5122	29.81	29.63	30.5527	29.6798	30.3174
Q5TFE4	5-nucleotidase domain-containing protein 1	NT5DC1	0.81688	-0.291805	0.445377	0.35861			27.1591	27.0219	26.6745	26.8903	27.0886	25.8249	26.6987	26.4415	NaN	27.0163
Q8WWB7	Glycosylated lysosomal membrane protein	GLMP	1.20219	0.265661	0.445236	0.358727			28.5027	28.5521	28.5804	28.3443	28.6883	28.1936	29.3667	28.9977	29.3447	28.7401
Q13435	Splicing factor 3B subunit 2	SF3B2	0.871817	-0.197902	0.444274	0.359523			29.0365	29.2424	28.9758	28.5366	28.3834	29.0419	29.3597	28.9214	29.0663	28.8998
P30101	Protein disulfide-isomerase A3	PDIA3	1.07973	0.110675	0.444251	0.359541			35.4914	35.5927	35.4957	35.4836	35.4383	35.6436	35.9953	35.5193	35.7009	35.6799
Q07812	Apoptosis regulator BAX	BAX	0.846642	-0.240176	0.444165	0.359612			28.8284	28.9108	28.9926	29.246	29.1475	28.5297	28.1691	28.8181	28.3416	28.4408
Q9BXP5	Serrate RNA effector molecule homolog	SRRT	0.916959	-0.125071	0.443807	0.35991			29.5518	29.3545	29.4384	29.3991	29.3392	29.5711	28.9615	29.4479	29.1306	29.4129
Q9HC35	Echinoderm microtubule-associated protein-like 4	EML4	0.796083	-0.329009	0.443679	0.360016			28.6846	28.7265	28.4606	28.4755	28.3927	27.9551	27.195	28.5454	28.6033	28.8973
O75787	Renin receptor	ATP6AP2	1.2568	0.32976	0.443625	0.36006			27.0648	26.7837	27.0091	27.2627	27.5665	26.9487	27.5476	26.281	28.075	27.2947
Q86UP2	Kinectin	KTN1	0.902181	-0.148511	0.443391	0.360254			31.3952	31.4311	31.4548	30.9704	30.9515	31.2959	31.3432	31.5246	31.2351	31.629
O14776	Transcription elongation regulator 1	TCERG1	0.793368	-0.333937	0.443109	0.360488			28.0181	27.6931	27.9239	28.1489	27.5416	28.2416	27.1551	27.7317	26.6113	27.381
O15427	Monocarboxylate transporter 4	SLC16A3	0.898354	-0.154645	0.442892	0.360668			30.4188	30.6146	30.5462	30.6116	29.9028	30.4221	30.5577	30.3132	30.608	30.1877
Q01970	1-phosphatidylinositol 4,5-bisphosphate phosphodiesterase beta-3	PLCB3	0.817934	-0.289944	0.442798	0.360747			27.923	27.8286	28.1588	28.0876	28.241	27.3588	26.9093	28.0428	27.7922	27.3294
P42345	Serine/threonine-protein kinase mTOR	MTOR	0.672485	-0.572425	0.442659	0.360862			27.3534	27.2513	27.0313	27.7015	28.3414	26.4023	25.8055	26.1898	25.8504	26.186
P62750	60S ribosomal protein L23a	RPL23A	0.798445	-0.324735	0.441128	0.362136			30.146	30.0968	30.2591	30.189	30.5064	28.8676	29.9193	30.0254	30.0755	29.3151
P55854;Q6EEV6	Small ubiquitin-related modifier 3;Small ubiquitin-related modifier 4	SUMO3;SUMO4	0.787302	-0.345012	0.440756	0.362447			28.3436	28.1065	29.0135	28.5101	28.1016	28.0807	27.3941	28.6279	NaN	NaN
Q8NBK3	Sulfatase-modifying factor 1	SUMF1	1.21354	0.279217	0.440486	0.362672			27.2961	27.5232	27.4368	27.718	27.4237	27.6149	28.3255	27.2019	28.3645	27.2367
Q9NZ01	Very-long-chain enoyl-CoA reductase	TECR	1.14094	0.19022	0.439809	0.363238			30.226	30.4567	30.196	30.2639	30.1446	30.4918	31.1384	30.3968	30.5555	30.3909
P57740	Nuclear pore complex protein Nup107	NUP107	1.07828	0.108733	0.439664	0.363359			27.2165	27.3082	27.2962	27.2845	27.1215	27.541	27.6874	27.4071	27.362	27.273
O00560	Syntenin-1	SDCBP	1.24704	0.318508	0.439003	0.363912			30.0666	30.0104	29.9701	29.7436	29.7014	30.0076	30.6202	30.5203	30.4986	31.248
Q16831	Uridine phosphorylase 1	UPP1	0.781012	-0.356584	0.43875	0.364125			26.8303	26.9063	27.4963	27.2659	27.4456	26.5922	25.6478	26.7598	26.8162	26.5198
Q93052	Lipoma-preferred partner	LPP	0.884675	-0.176781	0.438456	0.364371			28.4997	28.35	28.3794	28.2504	28.4383	28.2284	27.6277	28.2318	28.2384	28.6154
P62633	Cellular nucleic acid-binding protein	CNBP	0.849003	-0.236158	0.438448	0.364378			29.7384	30.0033	29.828	29.7984	29.4413	30.0806	29.3439	30.105	28.9974	29.5764
Q96NT0	Coiled-coil domain-containing protein 115	CCDC115	1.13395	0.181353	0.438127	0.364648			26.313	26.1874	26.3388	NaN	26.02	26.4962	26.2337	26.4396	26.8735	26.7036
Q9Y5X2	Sorting nexin-8	SNX8	0.732733	-0.44864	0.43776	0.364956			28.8908	28.6791	28.638	28.9777	29.0692	28.0791	26.7272	28.537	28.3099	28.3111
Q7Z3J2	UPF0505 protein C16orf62	C16orf62	0.897054	-0.156733	0.437544	0.365137			29.7153	29.5959	29.4963	29.5762	29.5519	29.2045	29.0546	29.5291	29.3486	29.8554
Q96RP9	Elongation factor G, mitochondrial	GFM1	1.24438	0.315429	0.437393	0.365264			29.0249	28.9962	28.9117	29.0717	28.963	29.5262	30.1226	28.5611	29.8198	28.9868
Q9BZL4	Protein phosphatase 1 regulatory subunit 12C	PPP1R12C	0.863032	-0.212514	0.436804	0.36576			26.322	26.2658	26.3824	26.3311	26.6528	26.0632	25.9711	26.0405	25.4571	26.2603
Q7KZF4	Staphylococcal nuclease domain-containing protein 1	SND1	0.893156	-0.163016	0.436641	0.365897			33.1773	33.1133	33.3177	33.203	33.2099	33.2454	32.5617	33.2546	32.7383	33.0654
O15347	High mobility group protein B3	HMGB3	0.734234	-0.445687	0.436226	0.366247			27.5507	27.5273	26.8536	27.5598	27.565	25.9578	26.3839	NaN	NaN	26.8578
P25786	Proteasome subunit alpha type-1	PSMA1	0.877056	-0.189259	0.435168	0.36714			31.7244	31.6207	31.765	31.6546	31.6122	31.277	31.1295	31.7624	31.1672	31.9958
Q13868	Exosome complex component RRP4	EXOSC2	1.14116	0.190501	0.434322	0.367856			26.3294	25.9313	26.0976	25.8458	26.0263	26.5617	26.2236	26.2364	26.604	26.6717
P05455	Lupus La protein	SSB	0.859007	-0.219258	0.43372	0.368366			31.107	31.0306	31.1628	31.0571	31.0087	31.1764	30.483	31.0003	30.2099	31.2308
Q8TBA6	Golgin subfamily A member 5	GOLGA5	1.18622	0.246374	0.433647	0.368428			26.6116	26.615	26.4504	26.4014	26.4722	27.142	27.6175	26.6546	26.6529	26.697
P24928	DNA-directed RNA polymerase II subunit RPB1	POLR2A	1.28578	0.362639	0.432989	0.368987			27.0544	27.5278	26.0142	26.5463	26.6819	27.5848	27.7253	27.47	27.4248	27.1637
Q8N357	Solute carrier family 35 member F6	SLC35F6	1.13025	0.17664	0.432916	0.369049			29.1873	29.3851	29.1561	29.0912	29.1732	29.2672	29.9516	29.2845	29.5971	29.5718
P49023	Paxillin	PXN	0.81001	-0.303988	0.43276	0.369181			27.7885	28.1092	27.9926	28.0808	27.8815	27.8477	26.519	27.8366	27.5535	27.897
P09622	Dihydrolipoyl dehydrogenase, mitochondrial	DLD	1.17148	0.228335	0.432745	0.369194			31.5605	31.6214	31.5929	31.5231	31.6796	31.875	32.6929	31.6164	31.6059	31.7465
P36404	ADP-ribosylation factor-like protein 2	ARL2	0.880179	-0.184131	0.432314	0.369561			25.4831	25.4557	25.6692	25.4291	25.6497	24.9329	NaN	25.3958	NaN	NaN
Q9UPT5	Exocyst complex component 7	EXOC7	0.788413	-0.342977	0.432088	0.369753			27.6886	27.811	27.6127	28.0343	27.96	27.311	26.9865	27.3159	26.2931	27.6269
O14530	Thioredoxin domain-containing protein 9	TXNDC9	0.854202	-0.22735	0.431565	0.370198			26.368	26.5529	26.4179	26.4924	26.4923	25.7657	25.6647	26.4114	NaN	26.4869
P01889	HLA class I histocompatibility antigen, B-7 alpha chain	HLA-B	1.11468	0.156635	0.431272	0.370448			30.0543	30.1901	29.6243	29.956	29.7514	30.418	30.2806	30.174	30.1432	30.067
Q03169	Tumor necrosis factor alpha-induced protein 2	TNFAIP2	0.849127	-0.235948	0.431209	0.370502			29.7734	29.6248	29.4677	29.7249	29.4824	29.0786	28.8037	29.7595	29.0445	29.8084
P14866	Heterogeneous nuclear ribonucleoprotein L	HNRNPL	1.10861	0.148755	0.431026	0.370659			31.8002	31.6347	31.7364	31.9209	31.6248	32.4116	31.8768	31.8176	31.7371	31.7188
O00483	Cytochrome c oxidase subunit NDUFA4	NDUFA4	1.29774	0.376002	0.430853	0.370806			29.5126	29.5745	28.9076	29.0482	29.3419	30.1829	30.7892	29.9414	29.154	29.4955
Q96EE3	Nucleoporin SEH1	SEH1L	1.09403	0.129655	0.430794	0.370856			28.2319	27.9807	28.1842	28.2514	28.1206	28.2176	28.7306	28.1562	28.2557	28.1015
Q9HAN9	Nicotinamide/nicotinic acid mononucleotide adenylyltransferase 1	NMNAT1	0.812758	-0.299102	0.430049	0.371493			26.885	26.8169	26.7882	26.663	26.2877	27.2378	26.6334	NaN	25.8327	NaN
Q8NBL1	Protein O-glucosyltransferase 1	POGLUT1	1.29432	0.372198	0.429201	0.37222			26.2135	25.3372	25.6632	NaN	25.7318	25.8091	27.0443	26.2526	25.7131	NaN
P54136	Arginine--tRNA ligase, cytoplasmic	RARS	0.886155	-0.174368	0.428785	0.372576			30.7994	30.6759	30.9575	30.8692	30.8681	30.8042	30.0461	30.6327	30.4635	30.772
Q9NZC3	Glycerophosphodiester phosphodiesterase 1	GDE1	1.29747	0.375702	0.428483	0.372835			27.2644	26.821	26.891	27.6593	27.1506	27.0766	28.4312	27.5536	27.4143	26.2892
Q9Y303	Putative N-acetylglucosamine-6-phosphate deacetylase	AMDHD2	0.717056	-0.479843	0.427762	0.373455			28.2142	28.4661	28.3024	28.0177	28.7522	26.2479	27.3329	28.302	27.7729	28.5088
Q9H773	dCTP pyrophosphatase 1	DCTPP1	0.863825	-0.21119	0.426541	0.374506			26.5834	26.7285	26.2266	26.7487	26.6175	26.206	26.2509	26.4393	25.7019	26.1475
Q8WU90	Zinc finger CCCH domain-containing protein 15	ZC3H15	0.805789	-0.311526	0.426444	0.374589			27.174	26.6948	27.1934	26.9694	26.7798	27.4487	26.303	27.1927	26.0726	26.1983
P30419	Glycylpeptide N-tetradecanoyltransferase 1	NMT1	0.879693	-0.184928	0.425335	0.375547			29.2299	29.1734	29.2051	29.453	29.2488	28.7691	28.6282	28.9928	28.7052	29.328
P30566	Adenylosuccinate lyase	ADSL	0.905481	-0.143244	0.424174	0.376553			29.3513	29.2984	29.4972	29.4571	29.6069	29.0474	28.9602	29.413	29.1302	29.0585
Q9UBV2	Protein sel-1 homolog 1	SEL1L	1.09553	0.131629	0.423847	0.376837			30.1047	29.9803	29.8269	29.9856	29.9578	30.2422	30.4712	29.8601	30.2494	29.9495
P35659	Protein DEK	DEK	0.916467	-0.125845	0.423476	0.377159			28.9883	28.8553	28.6579	28.9768	28.6336	28.5141	28.4162	28.7186	28.7809	28.9156
O95456	Proteasome assembly chaperone 1	PSMG1	0.887294	-0.172517	0.423444	0.377187			25.9626	26.0621	26.255	25.9268	26.1198	NaN	NaN	26.1886	25.4597	25.9086
Q9H845	Acyl-CoA dehydrogenase family member 9, mitochondrial	ACAD9	1.15827	0.211978	0.423296	0.377315			29.9195	29.4837	29.9794	29.6888	29.6653	30.0714	30.6736	29.8038	30.1011	30.0393
Q9Y5K5	Ubiquitin carboxyl-terminal hydrolase isozyme L5	UCHL5	0.85789	-0.221135	0.42327	0.377338			28.4096	28.3805	28.4488	28.2488	28.2852	28.1032	27.4075	28.4331	28.1785	28.6865
Q9Y613	FH1/FH2 domain-containing protein 1	FHOD1	0.778217	-0.361756	0.422945	0.37762			27.696	27.5744	27.9443	28.1077	27.7585	26.9492	26.184	27.317	27.653	27.666
Q9Y320	Thioredoxin-related transmembrane protein 2	TMX2	1.22967	0.29827	0.422679	0.377851			26.9223	26.8038	26.4497	26.8467	26.8107	27.0915	27.1928	26.5792	28.0664	26.5773
P13861	cAMP-dependent protein kinase type II-alpha regulatory subunit	PRKAR2A	0.887074	-0.172873	0.422669	0.37786			28.6223	28.7419	28.715	28.7406	28.7669	28.6215	28.2502	28.7734	28.5265	27.9621
Q96I99	Succinyl-CoA ligase [GDP-forming] subunit beta, mitochondrial	SUCLG2	1.25554	0.328305	0.422427	0.378071			29.8702	30.275	29.5416	29.7783	29.7673	30.2805	31.3002	29.8799	30.5217	30.0393
Q9GZQ3	COMM domain-containing protein 5	COMMD5	1.19155	0.252836	0.422257	0.378219			26.7331	26.4597	26.7259	26.7089	27.1752	NaN	26.4887	NaN	27.5046	26.5845
P50225	Sulfotransferase 1A1	SULT1A1	1.48496	0.570422	0.42218	0.378286			27.5205	27.6168	26.7108	27.272	27.4399	28.8475	NaN	NaN	NaN	NaN
Q8N5M9	Protein jagunal homolog 1	JAGN1	1.25258	0.324898	0.42215	0.378312			26.4436	26.8211	26.3417	26.1623	26.2337	26.8791	27.5272	27.0957	27.2642	NaN
Q9Y624	Junctional adhesion molecule A	F11R	1.14941	0.200891	0.422129	0.37833			28.2837	27.959	28.1247	28.195	28.4173	28.7387	28.222	27.6571	28.5059	28.5273
Q13151	Heterogeneous nuclear ribonucleoprotein A0	HNRNPA0	0.87714	-0.18912	0.421918	0.378514			29.9852	29.9829	29.9303	29.7652	29.3867	30.2263	29.4225	30.0677	NaN	29.7936
O43237	Cytoplasmic dynein 1 light intermediate chain 2	DYNC1LI2	0.79664	-0.328	0.421736	0.378673			28.138	27.9887	27.963	27.9349	28.2318	27.4843	26.4959	28.1367	27.7366	27.8928
Q92956	Tumor necrosis factor receptor superfamily member 14	TNFRSF14	0.893493	-0.162472	0.421722	0.378685			28.194	27.9141	27.7035	27.7212	27.6662	NaN	NaN	27.9366	NaN	NaN
Q8N5I4	Dehydrogenase/reductase SDR family member on chromosome X	DHRSX	1.33206	0.413664	0.42164	0.378756			25.7867	26.4723	25.4325	26.0373	25.9311	26.5708	26.6705	25.8769	27.5544	25.5348
O00567	Nucleolar protein 56	NOP56	1.22654	0.2946	0.421588	0.378801			28.7179	28.9315	28.7741	28.871	28.6108	29.5794	29.9174	28.5215	29.3644	28.8526
Q8NCG7	Sn1-specific diacylglycerol lipase beta	DAGLB	1.21989	0.286748	0.420898	0.379404			26.6611	27.1934	27.1282	26.7133	26.9213	27.0586	28.0174	27.2181	27.8842	27.154
Q9UHQ9	NADH-cytochrome b5 reductase 1	CYB5R1	1.26052	0.334024	0.420853	0.379443			30.4813	30.3117	30.4892	30.508	30.5051	30.3894	31.8564	30.2924	31.3507	30.428
P13984	General transcription factor IIF subunit 2	GTF2F2	0.892278	-0.164435	0.420657	0.379614			26.4573	26.1938	26.4101	26.5361	26.2529	26.33	25.9517	NaN	25.8758	NaN
P30049	ATP synthase subunit delta, mitochondrial	ATP5D	1.18482	0.244669	0.420434	0.37981			29.6136	29.4576	29.7731	29.3451	29.7594	29.6468	30.6299	29.9254	30.1682	29.5415
Q96FN4	Copine-2	CPNE2	1.1411	0.190421	0.420295	0.379931			26.8955	27.0909	26.3439	26.9146	27.3339	27.1297	27.0782	26.8995	26.4957	26.9188
Q9BRR9	Rho GTPase-activating protein 9	ARHGAP9	0.879258	-0.185642	0.419838	0.380331			28.307	28.16	28.2269	28.3779	28.1951	28.1858	27.6357	28.1084	27.5218	28.2948
Q9Y2W1	Thyroid hormone receptor-associated protein 3	THRAP3	0.879053	-0.185979	0.419552	0.380582			29.6735	29.914	29.8227	29.5079	29.2028	30.1091	29.6272	29.8359	29.2433	29.7959
Q96PU8	Protein quaking	QKI	0.914931	-0.128265	0.419527	0.380604			29.4974	29.3892	29.6339	29.5638	29.4891	29.4856	28.9133	29.4279	29.3015	29.4687
O00264	Membrane-associated progesterone receptor component 1	PGRMC1	1.1464	0.197105	0.419429	0.38069			28.3721	28.5082	28.3601	28.3362	28.2947	28.6561	29.0758	28.2814	29.0972	28.5326
Q14444	Caprin-1	CAPRIN1	0.857106	-0.222455	0.41942	0.380698			29.5087	29.5144	29.1905	29.4253	29.3349	29.5087	28.3949	29.0806	29.0858	29.4443
P40925	Malate dehydrogenase, cytoplasmic	MDH1	0.928308	-0.107324	0.419318	0.380787			32.4691	32.29	32.5525	32.3404	32.5044	32.2814	32.0724	32.4702	32.1334	32.5072
Q16851	UTP--glucose-1-phosphate uridylyltransferase	UGP2	0.891435	-0.165799	0.419236	0.380859			31.3466	31.4231	31.4684	31.5632	31.273	30.8995	30.9847	31.4565	30.9645	31.5869
Q9Y265	RuvB-like 1	RUVBL1	0.921086	-0.118592	0.418856	0.381192			29.5905	29.4327	29.734	29.588	29.4743	29.4716	29.2147	29.6149	29.1992	29.7072
O15254	Peroxisomal acyl-coenzyme A oxidase 3	ACOX3	1.17904	0.237613	0.417986	0.381957			28.3375	28.3253	28.06	28.555	28.3286	28.0835	28.8065	27.8739	29.1	28.6023
Q8NE86	Calcium uniporter protein, mitochondrial	MCU	1.16578	0.221294	0.417456	0.382423			27.9543	27.8323	27.6444	27.7427	27.7388	28.1303	28.6483	27.7624	28.4693	27.7297
P15153	Ras-related C3 botulinum toxin substrate 2	RAC2	0.871758	-0.198	0.417178	0.382668			30.9799	30.8454	31.1155	30.9401	30.6069	30.4323	30.4498	30.5995	31.1146	31.3327
Q9Y305	Acyl-coenzyme A thioesterase 9, mitochondrial	ACOT9	1.13687	0.185064	0.416645	0.383138			30.2562	30.3462	30.1706	30.2699	30.0889	30.4903	30.9487	30.0957	30.797	30.4087
O95551	Tyrosyl-DNA phosphodiesterase 2	TDP2	1.14011	0.189172	0.416374	0.383377			25.5465	25.5306	25.2549	25.6589	25.8571	NaN	NaN	25.1917	25.825	NaN
Q96M27	Protein PRRC1	PRRC1	1.16364	0.218639	0.416145	0.383579			27.8815	27.532	27.294	27.9106	28.2534	27.7435	NaN	27.8431	27.1852	27.791
P30050	60S ribosomal protein L12	RPL12	0.815361	-0.294489	0.416137	0.383586			31.8937	31.7846	32.0247	32.021	31.9473	31.4736	31.3322	31.8059	30.586	32.0795
Q92890	Ubiquitin fusion degradation protein 1 homolog	UFD1L	0.865358	-0.208631	0.416083	0.383634			27.2121	27.1647	27.0603	27.0472	27.2225	26.7099	26.2203	27.3069	26.8905	27.1624
Q9UBQ0	Vacuolar protein sorting-associated protein 29	VPS29	0.918132	-0.123227	0.416035	0.383677			31.3272	31.2701	31.1708	31.4181	31.3517	31.0296	30.88	31.039	30.9136	31.2975
O43852	Calumenin	CALU	0.867387	-0.205252	0.415957	0.383745			32.3493	32.5141	32.4146	31.9987	31.8706	32.3473	32.8488	32.0736	32.531	31.8752
Q5JRA6	Melanoma inhibitory activity protein 3	MIA3	1.21883	0.285498	0.415909	0.383787			28.6797	28.7501	28.5447	28.3854	28.6271	28.8964	29.9946	28.8969	29.0858	28.7195
Q8IWB1	Inositol 1,4,5-trisphosphate receptor-interacting protein	ITPRIP	1.21856	0.285173	0.414249	0.385258			25.3748	25.412	25.4296	25.7837	25.162	25.7075	26.4418	25.0671	25.9817	NaN
Q9NYK1	Toll-like receptor 7	TLR7	1.38674	0.471697	0.414054	0.38543			26.2857	25.9994	27.5021	25.8663	26.5039	26.7418	27.9221	27.6043	27.2894	27.5443
Q9UKK9	ADP-sugar pyrophosphatase	NUDT5	0.840102	-0.251364	0.413948	0.385524			27.514	27.5009	27.8017	27.7922	27.8291	NaN	27.0739	NaN	26.8677	27.208
Q53H12	Acylglycerol kinase, mitochondrial	AGK	1.13867	0.187355	0.413927	0.385543			28.9001	28.9711	28.8607	28.8363	28.8093	29.1158	29.7754	28.9282	29.2742	28.9468
O15042	U2 snRNP-associated SURP motif-containing protein	U2SURP	1.27981	0.355932	0.413589	0.385844			26.741	26.6038	26.3252	26.5504	26.7095	27.1436	28.2675	26.4445	26.6954	26.5774
Q9NXH8	Torsin-4A	TOR4A	1.30611	0.385277	0.413461	0.385957			28.0536	27.9455	26.5583	27.7945	28.048	27.1224	28.8229	27.6232	27.9292	27.9908
P42224	Signal transducer and activator of transcription 1-alpha/beta	STAT1	0.888332	-0.170829	0.413351	0.386055			30.7732	30.5165	30.1287	30.4846	30.3112	30.412	29.9521	30.6655	30.0373	30.2509
P12318	Low affinity immunoglobulin gamma Fc region receptor II-a	FCGR2A	0.826635	-0.274678	0.413293	0.386106			29.5696	29.6351	29.6361	29.307	29.0613	29.7448	28.5151	29.1932	29.4741	30.0769
P23258;Q9NRH3	Tubulin gamma-1 chain;Tubulin gamma-2 chain	TUBG1;TUBG2	1.12088	0.164638	0.413271	0.386126			27.8413	27.7087	27.321	27.83	28.0974	27.6248	28.0047	27.9858	27.4365	27.539
Q6IA69	Glutamine-dependent NAD(+) synthetase	NADSYN1	0.696872	-0.521035	0.412738	0.3866			28.4772	28.1158	28.1457	28.5708	28.4034	27.7117	25.8498	28.3465	27.2451	27.9493
Q9BVV7	Mitochondrial import inner membrane translocase subunit Tim21	TIMM21	0.841804	-0.248443	0.412686	0.386646			25.2188	25.4212	25.4623	24.6369	NaN	25.2878	NaN	NaN	25.4322	NaN
O94776	Metastasis-associated protein MTA2	MTA2	0.883146	-0.179276	0.412521	0.386794			29.1886	29.2034	29.0488	28.7234	28.532	29.1517	29.3461	28.8899	28.7667	29.3638
Q04864	Proto-oncogene c-Rel	REL	0.865894	-0.207737	0.412387	0.386913			25.9511	25.7835	26.2254	25.6687	26.1769	NaN	25.8594	25.4107	NaN	NaN
P23469	Receptor-type tyrosine-protein phosphatase epsilon	PTPRE	0.886712	-0.173462	0.412296	0.386994			29.6292	29.5818	29.8875	29.8463	29.8062	29.8014	29.2682	29.5443	29.3171	29.0988
P33176	Kinesin-1 heavy chain	KIF5B	0.904933	-0.144117	0.412278	0.38701			30.7864	30.8264	30.8199	30.662	30.8025	30.5003	30.2242	30.9195	30.5737	30.9852
Q9H2H8	Peptidyl-prolyl cis-trans isomerase-like 3	PPIL3	0.740624	-0.433186	0.41221	0.38707			27.0159	26.4808	27.1504	NaN	25.2805	26.1659	NaN	26.8856	26.8452	27.0686
Q15120	[Pyruvate dehydrogenase (acetyl-transferring)] kinase isozyme 3, mitochondrial	PDK3	0.830838	-0.26736	0.411326	0.387859			26.9857	26.8834	27.1931	26.5028	26.4346	26.1841	27.6473	26.7761	27.0616	26.6671
P48047	ATP synthase subunit O, mitochondrial	ATP5O	0.888135	-0.171149	0.411104	0.388057			31.8682	31.8859	31.9217	31.32	31.4782	31.555	32.1782	31.9209	31.9983	31.5948
Q8N3D4	EH domain-binding protein 1-like protein 1	EHBP1L1	0.801607	-0.319033	0.410914	0.388227			28.609	28.3342	28.6114	28.6184	28.7385	28.6351	27.6183	28.6247	27.7531	27.406
P50453	Serpin B9	SERPINB9	0.685695	-0.544362	0.410734	0.388388			28.3461	28.765	28.9806	29.6411	28.952	28.1505	28.2741	28.1419	26.8152	27.0953
Q9P253	Vacuolar protein sorting-associated protein 18 homolog	VPS18	1.13217	0.179092	0.41071	0.38841			28.6688	28.6612	28.4872	28.9125	29.1892	28.7387	28.1694	28.7573	28.7008	29.0259
Q8IX04	Ubiquitin-conjugating enzyme E2 variant 3	UEVLD	1.25809	0.33123	0.410057	0.388994			26.978	26.7912	25.6668	27.0065	27.0735	26.5856	25.9589	27.0006	26.7008	27.3435
O43169	Cytochrome b5 type B	CYB5B	1.19452	0.256428	0.409851	0.389179			30.3595	30.3808	30.5437	30.3686	30.3169	30.7949	31.494	30.2626	31.1048	30.4493
Q14376	UDP-glucose 4-epimerase	GALE	0.849602	-0.235141	0.409254	0.389714			29.1836	28.9251	29.4368	29.3183	29.4921	28.4591	28.48	29.1314	29.0404	28.7053
Q9UJX5	Anaphase-promoting complex subunit 4	ANAPC4	0.853135	-0.229154	0.408296	0.390575			24.898	25.0965	24.4131	24.8154	24.5049	NaN	24.4	NaN	NaN	NaN
O15231	Zinc finger protein 185	ZNF185	0.73601	-0.442203	0.408163	0.390694			26.0089	25.6918	25.316	26.0216	25.0556	NaN	NaN	25.5584	24.2845	NaN
Q92882	Osteoclast-stimulating factor 1	OSTF1	0.891885	-0.165071	0.408136	0.390719			31.1038	31.0334	31.2014	30.9171	30.9721	30.6367	30.564	30.9686	31.1089	31.4672
P23921	Ribonucleoside-diphosphate reductase large subunit	RRM1	0.77678	-0.364423	0.407644	0.391162			27.5203	27.561	26.7275	27.7958	27.3886	26.5484	26.9752	26.4925	NaN	26.2306
Q13093	Platelet-activating factor acetylhydrolase	PLA2G7	1.53141	0.614864	0.407492	0.391298			26.6159	25.4809	25.9871	26.176	26.44	25.7188	26.9792	25.6427	28.847	26.696
P46459	Vesicle-fusing ATPase	NSF	1.05754	0.0807115	0.407449	0.391337			31.9152	32.0017	31.9055	31.7911	31.9772	31.9309	32.2611	32.0973	32.049	32.044
Q9H444	Charged multivesicular body protein 4b	CHMP4B	0.87717	-0.189072	0.407414	0.391369			29.5682	29.907	29.8831	29.3984	29.6959	29.2127	29.3701	30.0974	29.4387	29.9661
Q7LBC6	Lysine-specific demethylase 3B	KDM3B	1.12012	0.163656	0.407138	0.391617			25.9095	25.9066	25.972	26.4795	26.0682	26.0591	NaN	25.7653	NaN	NaN
P49327	Fatty acid synthase;[Acyl-carrier-protein] S-acetyltransferase;[Acyl-carrier-protein] S-malonyltransferase;3-oxoacyl-[acyl-carrier-protein] synthase;3-oxoacyl-[acyl-carrier-protein] reductase;3-hydroxyacyl-[acyl-carrier-protein] dehydratase;Enoyl-[acyl-carrier-protein] reductase;Oleoyl-[acyl-carrier-protein] hydrolase	FASN	0.728688	-0.456627	0.406676	0.392034			33.5533	33.6698	33.8722	33.9735	33.7439	32.7926	33.4633	33.4756	31.5343	33.7095
O15305	Phosphomannomutase 2	PMM2	0.772705	-0.37201	0.406567	0.392133			28.4902	28.5072	28.7754	28.4232	28.753	28.3157	26.7498	28.6858	28.1236	28.4812
Q9Y230	RuvB-like 2	RUVBL2	0.86075	-0.216334	0.405586	0.393019			29.0977	29.0777	29.6759	29.3414	29.3057	29.3591	29.3326	28.9129	28.5626	28.6577
Q15031	Probable leucine--tRNA ligase, mitochondrial	LARS2	1.4279	0.513897	0.405413	0.393176			26.0387	25.9843	24.904	25.8189	25.7957	26.419	26.7774	24.5001	27.1222	26.6603
P55263	Adenosine kinase	ADK	0.856914	-0.222779	0.405004	0.393546			29.0896	28.8526	30.0439	29.1396	29.2689	28.769	29.1847	29.0969	29.3414	28.9409
Q14152	Eukaryotic translation initiation factor 3 subunit A	EIF3A	0.917831	-0.1237	0.404948	0.393597			31.7733	31.6946	31.7181	31.7741	31.7697	31.6422	31.2743	31.5589	31.3391	31.8765
Q13131	5-AMP-activated protein kinase catalytic subunit alpha-1	PRKAA1	0.811569	-0.301215	0.404525	0.393981			27.8811	27.6551	27.633	27.8107	27.8818	26.528	26.7713	27.8647	27.431	27.6654
P33993	DNA replication licensing factor MCM7	MCM7	0.679665	-0.557103	0.404278	0.394205			27.9031	27.191	27.2425	28.7353	27.5377	27.0357	26.1055	26.7438	25.7513	26.3098
Q8WVY7	Ubiquitin-like domain-containing CTD phosphatase 1	UBLCP1	1.17908	0.237667	0.40403	0.39443			26.81	26.8359	26.9154	27.676	27.5245	26.8743	26.8903	27.0694	26.3659	27.2395
P35606	Coatomer subunit beta	COPB2	0.902181	-0.148512	0.403957	0.394496			31.6755	31.6828	31.7386	31.7595	31.6175	31.5746	31.0042	31.6906	31.4	31.8069
Q13576	Ras GTPase-activating-like protein IQGAP2	IQGAP2	0.889946	-0.168211	0.403842	0.394601			32.7181	32.8041	32.7702	32.5591	32.6408	32.2674	32.1398	32.8927	32.6611	33.0106
Q15052	Rho guanine nucleotide exchange factor 6	ARHGEF6	0.810075	-0.303873	0.403645	0.39478			27.7365	28.2231	28.2102	28.1058	28.0098	27.83	28.1164	28.076	26.6259	27.5051
Q6UWE0	E3 ubiquitin-protein ligase LRSAM1	LRSAM1	0.907411	-0.140173	0.403375	0.395026			26.6989	26.587	26.9814	27.086	26.4376	26.3964	26.516	26.7229	26.5621	26.5882
Q96H20	Vacuolar-sorting protein SNF8	SNF8	1.11274	0.154112	0.403126	0.395252			26.621	26.8148	26.6561	27.1623	27.1396	NaN	26.5806	26.8009	26.5004	26.9247
Q92905	COP9 signalosome complex subunit 5	COPS5	0.858693	-0.219785	0.401501	0.396734			27.8406	27.8036	28.1916	27.8872	27.8202	27.7117	26.8882	27.8446	28.132	27.7947
Q07021	Complement component 1 Q subcomponent-binding protein, mitochondrial	C1QBP	1.19832	0.261011	0.401246	0.396966			30.646	30.6573	30.6178	30.4474	30.3525	31.3183	31.3987	30.843	31.4675	30.4821
P03915	NADH-ubiquinone oxidoreductase chain 5	MT-ND5	0.826403	-0.275083	0.401212	0.396997			26.8042	26.8425	26.3442	26.2452	25.6806	26.5537	26.6077	27.2138	25.9955	26.4234
P55899	IgG receptor FcRn large subunit p51	FCGRT	1.10428	0.143107	0.400757	0.397414			31.2474	31.5284	31.1342	31.3127	31.1061	31.6034	31.7914	31.3964	31.642	31.2732
Q8NB16	Mixed lineage kinase domain-like protein	MLKL	0.761549	-0.392991	0.400633	0.397527			26.5937	26.8293	27.7854	26.9052	27.0453	26.3288	26.9442	26.9273	25.3669	27.2174
P50502;Q8NFI4	Hsc70-interacting protein;Putative protein FAM10A5	ST13;ST13P5	0.860911	-0.216065	0.400564	0.39759			29.7688	30.0053	30.2769	29.9889	30.1988	29.8893	29.2283	30.0537	29.9372	29.31
P63167	Dynein light chain 1, cytoplasmic	DYNLL1	1.21545	0.281494	0.400561	0.397593			27.9593	27.6214	28.0553	28.3073	28.0078	28.5082	27.7114	27.8561	29.0789	27.6512
P62263	40S ribosomal protein S14	RPS14	0.829217	-0.270178	0.40004	0.398071			31.1239	31.0091	31.208	31.1985	31.4947	30.5467	31.0139	30.97	29.9345	30.746
Q0VDG4	Secernin-3	SCRN3	1.10064	0.138339	0.399915	0.398185			26.2076	26.3654	26.676	NaN	26.5588	NaN	NaN	26.4661	NaN	26.6391
Q15291	Retinoblastoma-binding protein 5	RBBP5	0.894833	-0.160309	0.399704	0.398379			25.2115	25.2951	25.1638	NaN	24.7565	NaN	25.4416	24.957	NaN	25.0978
O60684	Importin subunit alpha-7	KPNA6	0.858696	-0.219781	0.399123	0.398912			26.3889	26.3933	26.4271	26.2125	26.161	26.3335	25.3741	26.1039	26.3636	26.7344
Q86W42	THO complex subunit 6 homolog	THOC6	1.17512	0.232808	0.398406	0.399571			25.9465	26.3004	25.9088	26.2979	25.8713	26.0958	26.9959	25.9689	26.4785	NaN
P35914	Hydroxymethylglutaryl-CoA lyase, mitochondrial	HMGCL	1.16365	0.218652	0.398385	0.39959			29.3133	29.4348	29.3315	29.3094	29.2953	29.571	30.4058	29.2139	29.7523	29.5018
Q9Y4D7	Plexin-D1	PLXND1	1.17668	0.234725	0.398318	0.399652			27.0444	26.9656	26.8507	27.3582	26.8429	27.7216	27.6955	26.8056	27.2617	26.6324
Q9H553	Alpha-1,3/1,6-mannosyltransferase ALG2	ALG2	1.11394	0.155667	0.398153	0.399804			28.3275	28.2292	28.0622	28.2442	28.1384	28.2572	28.7711	28.2831	28.7543	28.0854
Q13724	Mannosyl-oligosaccharide glucosidase	MOGS	1.16965	0.226073	0.398146	0.39981			30.2734	30.3645	30.2981	30.2302	30.0589	30.4177	31.0626	30.2537	31.158	30.5853
Q14677	Clathrin interactor 1	CLINT1	0.923845	-0.114277	0.397879	0.400056			28.7496	28.8875	28.8418	28.7652	28.7489	28.7806	28.3511	28.8767	28.5062	28.9554
P62826	GTP-binding nuclear protein Ran	RAN	0.903151	-0.146961	0.397814	0.400116			32.1511	31.9145	32.381	32.2665	32.3417	31.7874	31.6584	32.0009	31.9693	31.9892
Q15526	Surfeit locus protein 1	SURF1	1.20616	0.270416	0.397616	0.400299			26.6532	26.4675	26.881	26.6252	26.7165	26.8109	27.6156	NaN	27.4621	26.3957
Q8WW59	SPRY domain-containing protein 4	SPRYD4	1.16998	0.226482	0.397595	0.400318			26.7427	27.139	26.7542	26.6174	26.702	26.9755	27.8156	27.2287	27.3321	27.0646
P52948	Nuclear pore complex protein Nup98-Nup96;Nuclear pore complex protein Nup98;Nuclear pore complex protein Nup96	NUP98	1.12016	0.163699	0.396885	0.400973			28.2928	28.1538	28.1321	28.0464	28.1073	28.4359	28.8844	28.067	28.4592	28.496
Q02790	Peptidyl-prolyl cis-trans isomerase FKBP4;Peptidyl-prolyl cis-trans isomerase FKBP4, N-terminally processed	FKBP4	0.874966	-0.192701	0.396808	0.401044			30.3497	30.2482	30.3703	30.1761	30.4045	30.1399	29.5681	30.3113	29.7325	30.5779
P98082	Disabled homolog 2	DAB2	0.803215	-0.316141	0.396533	0.401298			31.1647	31.5652	31.2129	31.2573	31.2776	30.4704	31.0634	31.3434	29.9491	31.6259
Q9NYF8	Bcl-2-associated transcription factor 1	BCLAF1	0.860649	-0.216503	0.396445	0.401379			28.9033	28.8812	28.9126	28.4328	27.9952	29.0737	29.1243	28.9675	28.488	28.6963
P62318	Small nuclear ribonucleoprotein Sm D3	SNRPD3	0.709508	-0.49511	0.395895	0.401888			28.2725	28.2235	27.5246	26.8294	27.0351	27.9063	26.7838	28.4792	26.6667	28.882
Q9NTK5	Obg-like ATPase 1	OLA1	0.860705	-0.21641	0.395821	0.401956			30.3014	30.3389	30.3564	30.1027	30.4781	29.5376	29.7269	30.3894	29.9333	30.6428
Q13618	Cullin-3	CUL3	0.822147	-0.282532	0.394853	0.402853			28.015	27.7903	27.8226	27.9965	28.3424	27.5713	27.2187	27.5678	26.7003	27.7569
Q15056	Eukaryotic translation initiation factor 4H	EIF4H	1.29803	0.376319	0.394668	0.403025			27.9538	28.0476	28.5557	28.4928	28.6216	28.6687	27.9178	29.4854	29.2353	27.5125
P04843	Dolichyl-diphosphooligosaccharide--protein glycosyltransferase subunit 1	RPN1	1.0967	0.133172	0.394641	0.40305			33.7937	33.7418	33.6276	33.7131	33.6383	33.753	34.339	33.6615	33.9879	33.8864
Q9NWU1	3-oxoacyl-[acyl-carrier-protein] synthase, mitochondrial	OXSM	1.11839	0.161424	0.394496	0.403185			25.7451	25.4185	25.6297	25.8432	25.2201	NaN	25.8145	25.7454	25.8667	26.0651
O14656	Torsin-1A	TOR1A	1.38518	0.470075	0.394267	0.403397			26.7394	26.6349	26.8024	27.1803	27.6433	26.1249	28.4916	26.8866	27.9084	26.1348
Q8IYU8	Calcium uptake protein 2, mitochondrial	MICU2	0.890329	-0.167589	0.394138	0.403517			26.4269	26.5908	26.5477	26.1569	25.8191	26.5008	26.7638	26.3208	26.2942	26.6241
Q9UBW8	COP9 signalosome complex subunit 7a	COPS7A	0.919585	-0.120946	0.39387	0.403767			27.0963	27.2097	27.253	27.2795	27.3596	26.9721	26.6791	27.1439	27.0332	26.9902
Q14160	Protein scribble homolog	SCRIB	0.781225	-0.356189	0.393146	0.40444			28.4799	28.2413	28.2638	28.0812	28.4546	28.0927	28.0217	28.5778	26.5291	28.0478
Q9HCU5	Prolactin regulatory element-binding protein	PREB	1.19981	0.262804	0.393123	0.404461			28.5121	28.5477	28.6154	28.3166	28.4924	28.9647	29.7562	28.4025	29.0571	28.7591
P13807	Glycogen [starch] synthase, muscle	GYS1	1.43827	0.524333	0.393113	0.40447			26.4482	26.1594	25.7734	27.7518	27.4934	26.8212	26.245	NaN	26.5375	25.0592
Q13907	Isopentenyl-diphosphate Delta-isomerase 1	IDI1	0.813252	-0.298226	0.392926	0.404645			27.9222	27.7418	28.0762	28.3599	28.0366	27.0769	27.3941	27.8095	26.7737	27.8557
Q99798	Aconitate hydratase, mitochondrial	ACO2	1.11269	0.154054	0.392773	0.404788			33.1	33.1317	33.0141	32.8386	32.9439	33.3066	33.6982	33.1371	33.4074	33.3199
Q14204	Cytoplasmic dynein 1 heavy chain 1	DYNC1H1	0.914147	-0.129502	0.392732	0.404826			33.9526	33.9714	33.9301	34.0394	34.0824	33.7409	33.4404	33.8422	33.5859	34.0219
Q9Y6G9	Cytoplasmic dynein 1 light intermediate chain 1	DYNC1LI1	0.850535	-0.233558	0.392592	0.404957			28.391	28.2664	28.2869	27.766	28.4804	27.7605	27.5867	28.5251	27.8172	28.6325
P84090	Enhancer of rudimentary homolog	ERH	1.15089	0.202751	0.39233	0.405201			29.6853	29.7854	29.1754	29.3651	29.2027	29.7815	29.854	29.9898	30.07	29.9971
P15170	Eukaryotic peptide chain release factor GTP-binding subunit ERF3A	GSPT1	1.32881	0.410137	0.392307	0.405222			28.6236	28.3684	27.2648	29.4328	29.0447	28.615	27.963	28.5695	27.4339	28.4115
Q14728	Major facilitator superfamily domain-containing protein 10	MFSD10	1.10978	0.15028	0.392163	0.405356			26.357	26.4346	26.0154	26.245	26.197	26.2993	26.8862	26.2161	26.4868	26.6044
P84095	Rho-related GTP-binding protein RhoG	RHOG	0.913215	-0.130974	0.391945	0.40556			32.2217	32.1099	32.0823	31.98	31.9599	31.9515	31.5954	31.9988	32.1469	32.4167
Q07955	Serine/arginine-rich splicing factor 1	SRSF1	1.14623	0.196892	0.391766	0.405727			29.5438	29.5024	29.7581	30.0001	29.6199	30.359	29.5849	29.5218	29.3675	30.135
Q9UNF1	Melanoma-associated antigen D2	MAGED2	1.20888	0.273674	0.391697	0.405792			25.5977	24.7608	24.8613	25.2505	25.8488	25.0478	NaN	NaN	25.2405	NaN
P30519	Heme oxygenase 2	HMOX2	1.15338	0.205863	0.391637	0.405847			28.921	28.8036	28.9663	29.0294	28.7941	29.2046	29.7986	28.8439	29.3683	28.6809
P69905	Hemoglobin subunit alpha	HBA1	3.07235	1.61934	0.391397	0.406072			30.1067	25.7905	26.0438	NaN	NaN	NaN	NaN	28.8653	27.1584	30.7753
O95834	Echinoderm microtubule-associated protein-like 2	EML2	0.789143	-0.341642	0.391169	0.406285			27.6898	27.6604	27.6534	27.6274	27.6899	26.7056	NaN	27.2039	26.5089	28.2215
O43674	NADH dehydrogenase [ubiquinone] 1 beta subcomplex subunit 5, mitochondrial	NDUFB5	1.25973	0.333119	0.390784	0.406646			27.3606	27.6778	27.1864	27.5973	27.4188	27.0088	28.257	27.4658	28.8701	27.572
Q13409	Cytoplasmic dynein 1 intermediate chain 2	DYNC1I2	0.876992	-0.189365	0.390701	0.406723			30.2835	30.2751	30.1696	30.1147	30.2825	29.8994	29.3292	30.212	30.1006	30.4352
O60573	Eukaryotic translation initiation factor 4E type 2	EIF4E2	1.12979	0.17606	0.390688	0.406735			26.3255	26.6076	26.5059	26.8398	27.0973	26.6267	26.7799	26.2205	26.3699	NaN
P55265	Double-stranded RNA-specific adenosine deaminase	ADAR	1.14105	0.190362	0.390618	0.406801			29.0398	29.1929	28.9643	28.9982	28.6889	29.6006	29.6836	29.2988	29.4552	29.0668
P43353	Aldehyde dehydrogenase family 3 member B1	ALDH3B1	0.910544	-0.135199	0.39061	0.406808			28.7489	29.0319	28.8137	28.9644	28.2437	28.5932	28.7663	28.8147	28.8244	28.9007
Q9UMS4	Pre-mRNA-processing factor 19	PRPF19	1.07625	0.106018	0.390128	0.40726			30.5435	30.4225	30.6192	30.5285	30.3091	30.8192	30.8479	30.5797	30.7867	30.5697
Q8NFH3	Nucleoporin Nup43	NUP43	0.856542	-0.223404	0.390095	0.407291			27.2914	27.2286	27.3237	26.5891	26.7005	26.8225	27.856	27.1751	27.0139	27.2477
Q9BXK5	Bcl-2-like protein 13	BCL2L13	1.17999	0.238778	0.389929	0.407447			27.4594	27.2194	27.6364	27.4919	27.1771	27.8261	28.4338	27.5427	27.998	27.2704
Q05519	Serine/arginine-rich splicing factor 11	SRSF11	0.811753	-0.300888	0.389841	0.40753			27.9179	27.8678	27.5144	27.7277	27.5534	27.582	26.9997	27.8439	26.4485	28.1054
Q9UL46	Proteasome activator complex subunit 2	PSME2	0.890937	-0.166604	0.389822	0.407547			31.5267	31.2662	31.1629	31.3457	31.2275	31.0837	30.8144	31.1839	30.7733	31.6355
Q5GLZ8	Probable E3 ubiquitin-protein ligase HERC4	HERC4	0.854938	-0.226108	0.389782	0.407584			28.1586	28.0537	28.128	28.1975	28.251	27.7337	27.5022	28.0164	27.1779	28.3325
Q8WUK0	Phosphatidylglycerophosphatase and protein-tyrosine phosphatase 1	PTPMT1	1.20441	0.268324	0.389716	0.407647			24.9332	24.7246	24.6372	25.1366	25.0559	24.9992	25.2834	NaN	25.6106	24.1142
P52272	Heterogeneous nuclear ribonucleoprotein M	HNRNPM	1.10049	0.138145	0.389171	0.408159			31.4067	31.3325	30.9459	31.284	30.9794	31.5275	31.6515	31.2812	31.3176	31.5242
P02792	Ferritin light chain	FTL	1.50909	0.593676	0.388969	0.408349			28.6509	26.8309	29.7178	28.717	29.3414	27.8614	28.329	30.1753	29.1059	29.4248
P63165	Small ubiquitin-related modifier 1	SUMO1	0.815158	-0.294848	0.38895	0.408367			27.3635	27.7031	27.2545	26.9983	26.5107	27.6722	27.7171	NaN	26.8293	NaN
Q7Z478	ATP-dependent RNA helicase DHX29	DHX29	0.859941	-0.21769	0.388521	0.40877			27.2339	27.1526	26.9321	27.0554	27.2665	26.9576	26.4996	26.8291	26.2334	27.378
Q96RF0	Sorting nexin-18	SNX18	0.742472	-0.429591	0.388387	0.408896			27.8137	27.8005	28.3672	28.1718	28.3215	26.7344	26.2387	28.2441	27.5281	27.7107
O00273	DNA fragmentation factor subunit alpha	DFFA	0.851586	-0.231776	0.387974	0.409285			26.0556	26.1217	26.4215	26.1458	26.3404	25.9399	25.1545	26.2262	NaN	26.0002
Q9H2U1	ATP-dependent RNA helicase DHX36	DHX36	0.788693	-0.342464	0.387822	0.409429			26.3562	26.1082	26.2155	26.2589	26.5122	26.1214	24.8761	26.1142	25.0196	26.2868
P55145	Mesencephalic astrocyte-derived neurotrophic factor	MANF	0.898648	-0.154172	0.387383	0.409843			30.2932	30.3962	30.0921	29.8813	29.9606	29.9096	30.6914	30.172	29.966	30.1636
Q9P2R7	Succinyl-CoA ligase [ADP-forming] subunit beta, mitochondrial	SUCLA2	1.19269	0.254225	0.387012	0.410193			29.4085	29.4698	29.2405	29.3059	29.1575	30.0552	30.3843	29.075	29.7843	29.6278
P21399	Cytoplasmic aconitate hydratase	ACO1	0.870395	-0.200258	0.386935	0.410265			29.9011	29.7323	29.9661	29.9577	30.01	29.0168	29.4174	29.9056	29.4342	29.9222
Q9UKL0	REST corepressor 1	RCOR1	1.10029	0.137885	0.386811	0.410382			25.7519	25.8956	25.5367	25.8984	25.6994	25.9418	26.2255	NaN	25.5244	25.9062
P11387	DNA topoisomerase 1	TOP1	0.717123	-0.479708	0.386668	0.410518			28.5854	28.2602	28.5742	28.7108	28.7446	28.1685	27.6999	28.8238	26.2717	27.5353
Q9UHD1	Cysteine and histidine-rich domain-containing protein 1	CHORDC1	0.864211	-0.210544	0.386549	0.41063			29.4844	29.3205	29.6053	29.254	29.1965	29.3056	28.4991	29.6615	29.1959	29.7039
Q8WVT3	Trafficking protein particle complex subunit 12	TRAPPC12	1.11342	0.155	0.386504	0.410672			26.563	26.4326	26.6835	27.1634	26.9792	26.7619	26.5689	26.4165	26.7442	26.3688
Q9Y295	Developmentally-regulated GTP-binding protein 1	DRG1	0.86698	-0.205929	0.386187	0.410973			28.0489	28.1106	28.1233	28.3612	28.3193	27.8833	27.2442	27.8827	27.5536	27.9739
P06748	Nucleophosmin	NPM1	1.08136	0.112846	0.385999	0.411151			32.5998	32.2676	32.4312	32.1833	32.5352	32.7354	32.5825	32.5363	32.7791	32.4682
Q9NW15	Anoctamin-10	ANO10	1.1011	0.138952	0.385488	0.411635			27.6006	27.192	27.3012	27.3541	27.4268	27.1834	27.704	27.5453	27.8077	NaN
O15357	Phosphatidylinositol 3,4,5-trisphosphate 5-phosphatase 2	INPPL1	0.813019	-0.298639	0.385123	0.411981			27.681	27.6264	27.706	27.5168	28.0254	26.8425	26.5076	27.9862	27.633	27.0958
Q6WKZ4	Rab11 family-interacting protein 1	RAB11FIP1	1.4219	0.507815	0.385088	0.412014			27.4652	28.0527	28.0654	28.8098	27.9406	27.8267	27.6635	30.1219	27.851	NaN
P32189;Q14409	Glycerol kinase;Putative glycerol kinase 3	GK;GK3P	1.09046	0.124939	0.384854	0.412236			26.622	26.2881	26.2269	26.5646	26.4687	26.3046	NaN	26.3302	26.8536	26.5019
P09661	U2 small nuclear ribonucleoprotein A	SNRPA1	1.08042	0.111591	0.384465	0.412606			28.2064	28.341	28.0826	28.1969	28.105	28.1679	28.5914	28.1928	28.4334	28.564
Q9BUQ8	Probable ATP-dependent RNA helicase DDX23	DDX23	0.908745	-0.138053	0.384318	0.412745			28.2636	28.3879	28.1157	27.9092	27.7378	28.4574	27.9568	28.2521	28.1969	28.3135
Q13685	Angio-associated migratory cell protein	AAMP	0.850086	-0.234319	0.383828	0.413211			25.9019	26.2472	25.95	26.1412	26.1721	25.6702	NaN	25.8818	25.1284	NaN
O95163	Elongator complex protein 1	IKBKAP	0.778098	-0.361975	0.382666	0.414318			26.9699	26.8972	27.6387	27.1452	27.5263	26.8913	25.9074	27.2654	25.8513	27.0594
Q8NEU8	DCC-interacting protein 13-beta	APPL2	0.805358	-0.312298	0.382415	0.414558			28.455	28.4807	28.5021	28.3176	28.4747	27.1547	27.4707	28.7627	28.5832	28.4053
P63244	Guanine nucleotide-binding protein subunit beta-2-like 1;Guanine nucleotide-binding protein subunit beta-2-like 1, N-terminally processed	GNB2L1	0.901038	-0.150341	0.382312	0.414656			32.5844	32.4344	32.6305	32.6285	32.6425	32.6188	31.8499	32.3421	32.2486	32.4658
Q6P4A8	Phospholipase B-like 1;Phospholipase B-like 1 chain A;Phospholipase B-like 1 chain B;Phospholipase B-like 1 chain C	PLBD1	1.56996	0.650729	0.38231	0.414658			27.234	27.4741	26.6404	25.3026	27.8573	28.2833	28.424	28.2727	28.4616	NaN
Q9P1F3	Costars family protein ABRACL	ABRACL	0.832137	-0.265106	0.382242	0.414723			30.3656	29.9032	30.0961	30.4887	29.9198	29.3953	29.1561	30.155	29.5678	30.3131
P00390	Glutathione reductase, mitochondrial	GSR	1.78485	0.835806	0.381751	0.415192			27.6061	26.5363	26.4904	27.2043	27.8843	25.609	26.6968	27.7093	30.7393	28.1507
Q14914	Prostaglandin reductase 1	PTGR1	0.704588	-0.505148	0.381518	0.415415			27.6815	27.5651	27.6247	27.7233	28.5885	26.4585	25.8887	26.1598	27.2703	27.7416
P61978	Heterogeneous nuclear ribonucleoprotein K	HNRNPK	0.935122	-0.0967732	0.381508	0.415424			33.5992	33.6203	33.7524	33.648	33.4263	33.7719	33.4418	33.7491	33.282	33.6048
O00625	Pirin	PIR	0.841367	-0.249193	0.380141	0.416734			28.1657	28.1792	28.406	27.9976	28.6546	27.3603	27.5499	28.0351	27.8443	28.566
O15117	FYN-binding protein	FYB	0.832457	-0.264552	0.379541	0.41731			27.3276	26.7457	26.8751	26.7453	26.6572	26.4627	25.9311	27.3083	26.5978	27.3256
Q9C0H2	Protein tweety homolog 3	TTYH3	1.21601	0.282152	0.379525	0.417326			28.7117	28.871	28.6351	28.3588	28.7987	29.2186	29.355	28.7868	28.6332	29.9987
P15586	N-acetylglucosamine-6-sulfatase	GNS	1.15333	0.205806	0.379186	0.417651			31.9516	32.0425	31.964	31.8287	31.7729	32.0754	32.5277	32.0343	32.9067	32.1973
P50402	Emerin	EMD	0.759391	-0.397085	0.379151	0.417685			27.0447	27.5082	27.2106	26.4581	26.1028	26.4856	27.9379	NaN	27.3025	NaN
P19338	Nucleolin	NCL	0.880662	-0.18334	0.378958	0.41787			32.5303	32.4456	32.6796	32.5285	32.4303	32.799	32.0827	32.5819	31.7351	32.422
Q9H9P8	L-2-hydroxyglutarate dehydrogenase, mitochondrial	L2HGDH	0.849468	-0.235369	0.378195	0.418605			25.6062	25.7341	25.7008	24.7817	NaN	25.7505	25.6763	25.5715	NaN	NaN
O15258	Protein RER1	RER1	1.18032	0.239173	0.377119	0.419644			29.3558	29.4608	28.7795	29.3928	29.4781	29.4991	30.0663	28.6473	29.6046	29.377
P57105	Synaptojanin-2-binding protein	SYNJ2BP	0.846378	-0.240626	0.377114	0.419649			28.4709	28.7557	28.4743	28.4365	28.0205	28.487	29.0998	27.5881	28.237	28.4152
O43708	Maleylacetoacetate isomerase	GSTZ1	1.16619	0.221797	0.377072	0.419689			26.855	26.4072	26.7699	27.3251	27.3096	26.4936	26.7341	NaN	26.4147	27.1179
Q7L1Q6	Basic leucine zipper and W2 domain-containing protein 1	BZW1	0.876991	-0.189367	0.376666	0.420082			29.506	29.3223	29.4689	29.7462	29.5337	28.7898	29.0971	29.3112	28.7864	29.4369
P39748	Flap endonuclease 1	FEN1	0.848209	-0.237509	0.375804	0.420917			27.7554	27.9039	27.8845	28.2105	27.8121	27.5604	28.1255	27.2741	26.9339	27.3565
Q13347	Eukaryotic translation initiation factor 3 subunit I	EIF3I	0.875858	-0.191231	0.375734	0.420985			30.1357	30.1831	30.1887	30.3451	30.0355	30.2268	29.3842	30.0823	29.5172	30.2545
Q5T440	Putative transferase CAF17, mitochondrial	IBA57	1.17225	0.229284	0.375558	0.421155			26.1155	26.2678	25.964	25.9161	25.9752	26.1107	26.9497	26.0003	26.8398	26.6235
Q68CZ2	Tensin-3	TNS3	0.869555	-0.201652	0.374835	0.421857			29.7844	29.6576	29.4235	29.7805	29.4413	29.2219	28.6984	29.3427	29.7268	29.7296
Q9BZE1	39S ribosomal protein L37, mitochondrial	MRPL37	1.18542	0.245394	0.374606	0.422079			27.5622	27.7063	27.3716	27.3198	27.4827	27.7388	28.7069	27.5384	28.1227	27.6353
Q5T6V5	UPF0553 protein C9orf64	C9orf64	0.809671	-0.304592	0.374448	0.422233			26.1457	25.9382	26.6873	26.6065	26.8418	25.5768	25.5736	25.4506	25.6051	26.0128
Q96KC8	DnaJ homolog subfamily C member 1	DNAJC1	1.12162	0.165584	0.374406	0.422273			25.81	25.8432	25.8615	25.7917	25.5737	26.2891	26.3942	NaN	26.1642	25.8099
P62195	26S protease regulatory subunit 8	PSMC5	0.918958	-0.12193	0.374385	0.422294			30.6612	30.5562	30.6784	30.7682	30.6055	30.6702	30.1146	30.4467	30.286	30.6788
Q9HBH5	Retinol dehydrogenase 14	RDH14	1.24918	0.320977	0.37332	0.423331			26.1678	26.1766	25.9604	25.5314	26.1339	26.2218	27.2055	26.2862	27.3294	26.2498
P78417	Glutathione S-transferase omega-1	GSTO1	0.918627	-0.122449	0.373089	0.423557			32.9419	32.9553	33.4205	33.1442	33.2525	32.8975	32.7045	32.889	33.0783	32.9181
Q9UEW8	STE20/SPS1-related proline-alanine-rich protein kinase	STK39	0.914812	-0.128454	0.37302	0.423624			25.6982	25.6054	25.489	25.6885	25.378	25.6456	25.0978	25.5358	NaN	NaN
P22307	Non-specific lipid-transfer protein	SCP2	1.14151	0.190942	0.372913	0.423728			31.6948	31.8358	31.5154	31.5712	31.4166	31.8981	32.532	31.6767	32.0324	31.9836
P41227	N-alpha-acetyltransferase 10	NAA10	0.88453	-0.177017	0.372149	0.424474			28.2231	28.1845	28.2602	28.1919	28.3898	27.8664	27.4101	28.2108	27.8754	28.3748
Q9Y3U8	60S ribosomal protein L36	RPL36	1.12525	0.170246	0.372099	0.424523			29.1438	29.169	28.9309	29.6064	NaN	29.1809	NaN	28.861	NaN	29.3575
Q96AG4	Leucine-rich repeat-containing protein 59	LRRC59	1.16007	0.21421	0.371952	0.424666			30.966	30.9553	31.0123	30.6773	30.5515	31.5614	31.5209	31.1722	31.5943	31.2668
Q92619	Minor histocompatibility protein HA-1;Minor histocompatibility antigen HA-1	HMHA1	0.890828	-0.16678	0.371284	0.42532			29.9306	29.921	30.1115	29.9765	30.0242	29.6201	29.3711	30.281	29.5073	29.9664
P13010	X-ray repair cross-complementing protein 5	XRCC5	0.909152	-0.137407	0.371211	0.425391			32.6458	32.4633	32.6331	32.6007	32.5419	32.6845	31.9472	32.528	32.2013	32.5997
P20810	Calpastatin	CAST	0.887512	-0.172162	0.371089	0.425511			30.2299	30.448	30.1278	30.0401	30.0464	29.9885	29.7874	30.4853	29.7279	30.5994
P19404	NADH dehydrogenase [ubiquinone] flavoprotein 2, mitochondrial	NDUFV2	0.877768	-0.188088	0.370869	0.425727			27.6791	28.1766	27.7295	27.7112	27.1082	27.6836	28.2336	27.4998	27.8403	27.6389
Q92643	GPI-anchor transamidase	PIGK	1.29484	0.372771	0.370553	0.426036			26.9998	26.7134	26.027	26.7363	26.389	27.3853	28.1367	26.3	27.3213	26.4012
Q96K17	Transcription factor BTF3 homolog 4	BTF3L4	0.797971	-0.325591	0.370537	0.426053			30.0061	29.9458	29.8597	29.4946	29.4802	29.0469	28.593	30.2948	30.1231	30.2488
O00764	Pyridoxal kinase	PDXK	0.877428	-0.188648	0.370447	0.42614			30.7004	30.6567	30.9733	30.7954	30.76	29.9915	30.1967	30.7169	31.0258	30.6306
Q15046	Lysine--tRNA ligase	KARS	0.894451	-0.160925	0.37036	0.426226			31.1146	30.9291	31.0702	31.0204	31.0381	30.9535	30.2369	31.1473	30.6909	31.0521
P06702	Protein S100-A9	S100A9	1.23645	0.306208	0.370216	0.426367			33.4361	33.3743	32.9824	34.6574	33.3507	33.7206	32.9699	33.7053	32.8831	33.7064
Q6UB35	Monofunctional C1-tetrahydrofolate synthase, mitochondrial	MTHFD1L	1.27185	0.346932	0.370118	0.426464			26.8176	27.0172	26.74	26.894	26.7283	26.7571	28.5431	27.1954	27.1132	NaN
Q9NR50	Translation initiation factor eIF-2B subunit gamma	EIF2B3	0.821342	-0.283945	0.370049	0.426531			26.8467	26.7478	26.8221	26.5715	26.9035	26.3744	25.4967	27.0975	NaN	26.6861
P06865	Beta-hexosaminidase subunit alpha	HEXA	1.14114	0.190472	0.369902	0.426676			32.2154	32.2108	32.2843	31.9655	32.2697	32.095	32.9726	32.5387	32.8611	32.2885
P20936	Ras GTPase-activating protein 1	RASA1	0.820863	-0.284787	0.369838	0.426738			28.221	27.7931	28.0867	28.2422	28.1152	28.024	26.5815	27.6186	27.8023	27.858
Q5SSJ5	Heterochromatin protein 1-binding protein 3	HP1BP3	1.25372	0.326212	0.369729	0.426846			28.2613	28.2798	28.2316	28.8763	28.6889	27.5503	29.4172	28.1578	28.8123	NaN
Q7Z2H8	Proton-coupled amino acid transporter 1	SLC36A1	1.20132	0.264626	0.369108	0.427456			27.0792	27.3489	27.2079	27.054	27.0724	27.1653	27.6836	27.3214	28.5448	27.4948
O95394	Phosphoacetylglucosamine mutase	PGM3	0.846853	-0.239817	0.368651	0.427907			28.2565	28.1016	28.3322	28.4325	28.7664	27.4474	27.6381	28.0692	27.6247	27.9535
Q9BTU6	Phosphatidylinositol 4-kinase type 2-alpha	PI4K2A	1.1568	0.210141	0.367805	0.42874			30.0628	29.8498	29.9942	29.7633	29.849	30.3048	30.4281	30.1472	30.9294	29.8318
Q15027	Arf-GAP with coiled-coil, ANK repeat and PH domain-containing protein 1	ACAP1	0.896989	-0.156837	0.367494	0.429048			27.5053	27.6636	27.8782	27.2712	27.5431	NaN	NaN	27.7622	NaN	NaN
Q11201	CMP-N-acetylneuraminate-beta-galactosamide-alpha-2,3-sialyltransferase 1	ST3GAL1	0.895705	-0.158905	0.367422	0.429119			25.485	25.1244	25.0806	24.9076	NaN	NaN	25.0962	NaN	24.8598	25.4207
O60763	General vesicular transport factor p115	USO1	0.935426	-0.0963042	0.367317	0.429223			30.6759	30.6609	30.7384	30.5843	30.7068	30.5514	30.1933	30.6777	30.684	30.7704
Q9NZD8	Maspardin	SPG21	1.12602	0.171229	0.367165	0.429374			28.1599	27.8554	28.3974	28.3511	28.7056	28.5009	27.9468	27.8537	28.4786	28.325
Q9ULK4	Mediator of RNA polymerase II transcription subunit 23	MED23	1.14787	0.198958	0.367058	0.429479			24.94	24.8969	24.3541	24.9323	24.6727	24.619	25.6747	24.9443	24.7604	24.9019
P62834	Ras-related protein Rap-1A	RAP1A	1.14777	0.198828	0.367057	0.42948			29.6852	29.6493	29.6173	30.3592	29.9109	29.8013	29.127	29.7292	30.2367	29.7816
P61163	Alpha-centractin	ACTR1A	0.91835	-0.122884	0.366351	0.430179			30.7552	30.6963	30.9014	30.7144	30.9189	30.654	30.3712	30.9525	30.6839	30.3349
Q99878;Q96KK5;Q9BTM1;Q16777;Q6FI13;P20671;P0C0S8;Q93077;Q7L7L0;P04908	Histone H2A type 1-J;Histone H2A type 1-H;Histone H2A.J;Histone H2A type 2-C;Histone H2A type 2-A;Histone H2A type 1-D;Histone H2A type 1;Histone H2A type 1-C;Histone H2A type 3;Histone H2A type 1-B/E	HIST1H2AJ;HIST1H2AH;H2AFJ;HIST2H2AC;HIST2H2AA3;HIST1H2AD;HIST1H2AG;HIST1H2AC;HIST3H2A;HIST1H2AB	1.63642	0.710545	0.36627	0.430259			28.0638	28.0349	26.8906	NaN	NaN	27.7403	29.7963	27.5844	NaN	NaN
Q8IYB3	Serine/arginine repetitive matrix protein 1	SRRM1	0.880552	-0.18352	0.365889	0.430637			28.2913	28.2184	28.3245	28.5306	27.8706	28.2291	28.0025	28.1736	27.4344	28.4212
Q5VWJ9	Sorting nexin-30	SNX30	1.19181	0.253151	0.365318	0.431204			26.2419	26.0584	25.9363	26.5244	26.8953	25.5817	NaN	26.1737	NaN	26.4849
P06576	ATP synthase subunit beta, mitochondrial	ATP5B	1.1514	0.203391	0.365249	0.431271			34.7863	34.8202	34.8741	34.6722	34.6636	35.1878	35.6314	34.7108	35.5018	34.8441
P36897	TGF-beta receptor type-1	TGFBR1	0.896328	-0.157902	0.365122	0.431398			26.7231	27.0928	26.9119	26.4991	26.2115	27.0779	26.9083	26.9797	26.7817	26.8013
P30260	Cell division cycle protein 27 homolog	CDC27	0.92947	-0.10552	0.365064	0.431456			25.2788	25.5266	25.2602	25.5217	25.0932	25.3426	25.1844	25.1064	NaN	NaN
P62847	40S ribosomal protein S24	RPS24	0.836754	-0.257125	0.364914	0.431604			29.5611	29.5013	29.5374	29.6415	30.1235	29.18	28.4924	29.4213	29.0985	28.9759
O14579	Coatomer subunit epsilon	COPE	0.880217	-0.18407	0.364569	0.431948			29.9013	29.8692	29.9566	29.968	29.8021	29.6547	28.9196	29.9525	29.8477	29.9299
Q99729	Heterogeneous nuclear ribonucleoprotein A/B	HNRNPAB	1.14266	0.192396	0.364503	0.432013			29.3978	29.3302	28.9425	29.4064	29.1084	29.9397	29.8608	29.427	29.107	29.062
Q8TEA8	D-tyrosyl-tRNA(Tyr) deacylase 1	DTD1	0.902298	-0.148324	0.364286	0.432229			26.4766	26.7461	26.5713	26.2337	26.5001	NaN	NaN	26.5551	26.1264	26.8333
Q96DC8	Enoyl-CoA hydratase domain-containing protein 3, mitochondrial	ECHDC3	0.796562	-0.328141	0.364131	0.432383			26.2044	25.11	25.0285	24.8087	25.3816	25.4891	NaN	NaN	24.7987	NaN
Q9BXW6	Oxysterol-binding protein-related protein 1	OSBPL1A	0.886908	-0.173143	0.363863	0.43265			28.2181	27.9823	28.0882	27.7945	28.1669	27.4134	27.7389	28.179	27.7506	28.4181
O14920	Inhibitor of nuclear factor kappa-B kinase subunit beta	IKBKB	0.851387	-0.232113	0.363595	0.432917			28.4982	28.4062	28.7852	28.8931	28.8176	28.3285	27.7529	28.5948	28.0783	27.8523
Q9NTI5	Sister chromatid cohesion protein PDS5 homolog B	PDS5B	0.916646	-0.125563	0.363118	0.433393			28.4087	28.283	28.2838	28.2803	28.1691	28.1589	28.601	28.0237	27.8082	28.3563
P68402	Platelet-activating factor acetylhydrolase IB subunit beta	PAFAH1B2	0.880795	-0.183121	0.363062	0.433449			30.2035	30.1414	30.1031	30.1923	30.4727	29.8466	29.4898	30.3003	29.5697	29.8923
Q9BRG1	Vacuolar protein-sorting-associated protein 25	VPS25	1.38501	0.469894	0.362942	0.433568			26.3975	26.2791	24.8412	27.1261	27.5361	25.4146	26.62	25.9631	25.482	26.022
P16615	Sarcoplasmic/endoplasmic reticulum calcium ATPase 2	ATP2A2	1.1128	0.154189	0.362906	0.433604			31.9887	32.0106	31.8837	31.8988	31.7636	32.1883	32.611	31.8215	32.3793	32.1437
P35610	Sterol O-acyltransferase 1	SOAT1	1.22983	0.298453	0.362764	0.433747			28.7415	29.1934	28.2311	28.154	28.6438	29.2516	29.6983	28.7705	29.5374	29.0876
Q15631	Translin	TSN	0.823043	-0.280961	0.362324	0.434186			28.8033	28.7622	28.8696	29.0454	28.9185	28.3289	27.5524	29.169	28.1698	28.5313
P49137	MAP kinase-activated protein kinase 2	MAPKAPK2	0.779233	-0.359873	0.362222	0.434289			26.863	26.9952	27.0354	26.9896	27.4402	26.0831	NaN	26.9346	25.4331	26.7474
O60256	Phosphoribosyl pyrophosphate synthase-associated protein 2	PRPSAP2	0.832305	-0.264816	0.36206	0.43445			27.728	27.5739	27.5155	27.8794	27.8967	27.4907	26.5267	27.6218	27.2102	26.7614
O14980	Exportin-1	XPO1	0.923916	-0.114167	0.361437	0.435074			30.4977	30.3601	30.4305	30.4996	30.6563	30.2473	29.9798	30.2855	30.1239	30.4146
Q9C037	E3 ubiquitin-protein ligase TRIM4	TRIM4	0.877512	-0.188509	0.361429	0.435082			25.9514	26.0565	26.2111	25.613	25.7563	26.2841	NaN	NaN	NaN	NaN
Q8NCA5	Protein FAM98A	FAM98A	0.897853	-0.155449	0.361247	0.435264			26.1347	26.5323	26.7031	26.696	26.2092	26.0936	26.1942	26.3132	NaN	NaN
Q8NE71	ATP-binding cassette sub-family F member 1	ABCF1	0.88689	-0.173173	0.36033	0.436184			29.988	29.985	30.08	29.9342	29.9261	29.8982	29.208	30.1962	29.5613	30.1874
P61224;A6NIZ1	Ras-related protein Rap-1b;Ras-related protein Rap-1b-like protein	RAP1B	1.14817	0.19933	0.360315	0.436199			30.3225	29.9465	29.7112	30.8589	30.1978	29.7834	29.9163	30.2165	29.9482	30.4282
Q6UX71	Plexin domain-containing protein 2	PLXDC2	0.857811	-0.221268	0.360207	0.436308			29.1447	29.2156	29.5587	29.1209	29.1579	28.8107	28.8003	29.5546	28.4657	29.6851
Q9HD34	LYR motif-containing protein 4	LYRM4	0.839296	-0.252749	0.360113	0.436402			25.8667	26.0126	25.9963	25.2094	25.107	25.9576	26.4321	25.5436	NaN	25.9851
Q13277	Syntaxin-3	STX3	1.12748	0.173104	0.359733	0.436784			27.8008	27.8742	27.6727	27.7664	27.7299	28.0725	28.3828	27.8671	27.467	28.4041
Q04760	Lactoylglutathione lyase	GLO1	1.68583	0.753459	0.359626	0.436892			28.1755	26.8965	27.2637	30.0602	29.9906	NaN	26.6815	27.0333	27.6162	27.8104
O43815	Striatin	STRN	0.929314	-0.105762	0.35939	0.43713			28.4933	28.5976	28.3787	28.6646	28.2983	28.3287	28.256	28.5163	28.0637	28.5613
Q13045	Protein flightless-1 homolog	FLII	0.909929	-0.136174	0.359364	0.437155			30.9403	30.9158	30.9394	31.0536	31.1733	30.8454	30.3063	30.7553	30.7007	30.7348
P55735	Protein SEC13 homolog	SEC13	0.926211	-0.110588	0.359278	0.437243			30.103	30.1243	29.9541	29.9286	30.1142	30.0312	29.6782	30.0206	29.6407	30.2356
Q86SX6	Glutaredoxin-related protein 5, mitochondrial	GLRX5	1.1879	0.24841	0.359189	0.437332			27.3131	27.7637	27.4296	NaN	27.1081	28.1404	28.3354	27.5877	27.995	27.3368
Q9UHL4	Dipeptidyl peptidase 2	DPP7	1.2563	0.329181	0.359048	0.437474			30.7875	29.621	30.9177	30.506	30.7735	29.8011	31.37	30.824	31.3487	30.7752
O60443	Non-syndromic hearing impairment protein 5	DFNA5	1.19098	0.252149	0.358692	0.437832			28.3613	28.1775	29.2161	28.2312	29.3923	28.7442	28.7481	29.3349	28.6247	28.7845
P15531	Nucleoside diphosphate kinase A	NME1	0.870666	-0.199809	0.358403	0.438124			30.5018	30.4787	30.8423	30.6776	30.8388	30.3908	29.7301	30.5237	30.0423	30.6511
Q9HC21	Mitochondrial thiamine pyrophosphate carrier	SLC25A19	1.09882	0.135952	0.357769	0.438764			27.6999	27.9115	27.5534	27.8362	28.1146	27.6463	28.1032	28.0782	27.4357	27.7886
Q9Y3A6	Transmembrane emp24 domain-containing protein 5	TMED5	1.19004	0.251016	0.357765	0.438768			29.1821	28.9603	29.121	29.4527	28.9373	29.3891	29.8504	29.2319	29.9981	28.5119
Q9Y6I3	Epsin-1	EPN1	0.851032	-0.232715	0.357532	0.439003			26.4071	26.5808	26.5677	26.6129	26.5226	26.5067	25.8916	26.6668	25.5143	NaN
Q06323	Proteasome activator complex subunit 1	PSME1	0.873123	-0.195744	0.357472	0.439064			32.5058	32.21	32.2594	32.0791	32.1843	32.1753	31.552	32.5068	31.7423	32.6654
Q86WA6	Valacyclovir hydrolase	BPHL	1.18886	0.24958	0.357399	0.439138			26.7281	27.117	26.8726	27.0672	26.8963	26.6818	28.0575	26.8883	27.3417	NaN
O43427	Acidic fibroblast growth factor intracellular-binding protein	FIBP	0.834004	-0.261874	0.357328	0.43921			26.8526	26.7617	26.9908	27.2042	27.2717	26.6228	26.1049	26.3706	26.0645	NaN
Q9H0W9	Ester hydrolase C11orf54	C11orf54	0.835439	-0.259394	0.357215	0.439324			27.1231	27.274	27.7403	27.233	26.9432	26.6834	26.439	27.7258	27.0394	27.7743
Q86XP3	ATP-dependent RNA helicase DDX42	DDX42	0.827185	-0.273718	0.356996	0.439546			28.1538	27.8211	27.9861	28.1219	28.1687	27.9738	26.7027	28.077	27.2125	27.7365
O75223	Gamma-glutamylcyclotransferase	GGCT	0.85512	-0.225801	0.356806	0.439738			28.0233	27.8491	28.1076	27.8306	28.0822	27.5057	27.4878	28.0462	27.0293	28.391
O15143	Actin-related protein 2/3 complex subunit 1B	ARPC1B	1.06265	0.0876632	0.356766	0.439778			33.381	33.3709	33.2288	33.589	33.5365	33.4561	33.0956	33.2661	33.5085	33.45
Q9H4E7	Differentially expressed in FDCP 6 homolog	DEF6	0.805031	-0.312884	0.356293	0.440258			28.624	28.3385	29.1027	29.1191	28.9878	28.6912	27.4004	28.3359	28.0611	28.0333
Q9NZM3	Intersectin-2	ITSN2	0.883368	-0.178913	0.355726	0.440833			27.7704	27.8378	28.0548	27.9993	28.1173	27.675	27.0955	28.0008	27.5207	27.553
Q9BXR0	Queuine tRNA-ribosyltransferase	QTRT1	0.913757	-0.130117	0.355636	0.440924			25.4083	25.4065	25.0865	NaN	25.1209	NaN	25.0124	NaN	NaN	25.3778
Q14643	Inositol 1,4,5-trisphosphate receptor type 1	ITPR1	1.13869	0.187379	0.354825	0.441748			28.7144	28.4682	28.5612	28.5144	28.7335	28.3907	29.3094	28.623	29.2987	28.5108
Q15653	NF-kappa-B inhibitor beta	NFKBIB	0.890101	-0.167959	0.354492	0.442087			25.6821	25.7583	25.7519	25.7765	NaN	25.1723	NaN	25.7397	NaN	NaN
Q9HD40	O-phosphoseryl-tRNA(Sec) selenium transferase	SEPSECS	0.879933	-0.184535	0.354362	0.44222			24.9362	24.8956	25.0851	25.1634	24.9829	24.6719	24.3328	NaN	NaN	NaN
Q9NZL9	Methionine adenosyltransferase 2 subunit beta	MAT2B	0.851296	-0.232267	0.354225	0.442359			29.8786	29.7725	29.6792	29.7506	29.8812	29.4348	28.6893	29.7862	29.1911	30.0785
Q7Z6Z7	E3 ubiquitin-protein ligase HUWE1	HUWE1	0.831782	-0.265722	0.354006	0.442582			29.2399	29.1137	29.2313	29.3326	29.3783	28.9393	27.8436	29.1343	28.6046	29.2721
P36543	V-type proton ATPase subunit E 1	ATP6V1E1	1.12818	0.174001	0.35398	0.442609			31.6658	31.7558	31.7838	31.7193	31.7821	31.8202	32.3871	31.4515	32.418	31.7855
Q8TAT6	Nuclear protein localization protein 4 homolog	NPLOC4	0.889093	-0.169594	0.353942	0.442647			28.9202	28.9065	28.972	29.1154	28.9999	28.5481	28.8168	28.7192	29.0376	28.106
Q9HBR0	Putative sodium-coupled neutral amino acid transporter 10	SLC38A10	1.10033	0.137932	0.353737	0.442857			25.8594	25.8354	25.2165	NaN	25.6172	25.8875	25.7235	NaN	25.7656	25.8813
P50416	Carnitine O-palmitoyltransferase 1, liver isoform	CPT1A	1.18805	0.248597	0.353582	0.443014			30.4814	30.1959	30.1104	30.2653	30.3154	30.4359	30.2293	30.4236	31.6379	30.2708
Q92614	Unconventional myosin-XVIIIa	MYO18A	0.68352	-0.548944	0.353557	0.44304			28.7353	28.0789	28.7784	28.349	28.7036	28.3885	26.1155	29.0132	26.6818	28.6218
P32456	Interferon-induced guanylate-binding protein 2	GBP2	0.801185	-0.319792	0.353164	0.443441			27.7044	27.5681	27.0636	27.9483	27.4417	27.423	26.8688	26.8129	25.9812	27.4032
Q8NCE2	Myotubularin-related protein 14	MTMR14	0.863517	-0.211703	0.35298	0.443629			25.379	25.7918	25.7653	24.9598	26.0661	NaN	NaN	25.4639	25.3331	25.3455
Q14997	Proteasome activator complex subunit 4	PSME4	0.808498	-0.306684	0.352847	0.443765			26.8595	26.1826	26.6651	26.9887	26.8869	26.2207	25.8347	26.3863	26.2928	25.2264
P46781	40S ribosomal protein S9	RPS9	0.856843	-0.222897	0.352454	0.444167			31.7581	31.8363	31.8687	32.0941	32.0827	31.4363	31.4875	31.4889	30.7641	31.833
Q8N2K0	Monoacylglycerol lipase ABHD12	ABHD12	1.17143	0.228265	0.352285	0.444339			31.1066	31.2745	30.9906	30.803	31.3888	30.819	31.6283	31.3379	32.1569	31.3313
Q5T8D3	Acyl-CoA-binding domain-containing protein 5	ACBD5	1.14409	0.194202	0.352084	0.444545			27.3709	27.6084	27.0876	27.2464	27.0639	27.5585	28.1956	27.4428	27.5006	27.8409
Q16762	Thiosulfate sulfurtransferase	TST	1.11122	0.152143	0.351659	0.444981			28.6297	28.5974	28.8345	28.6143	28.5556	28.9032	29.4331	28.5705	28.9325	28.8662
P54802	Alpha-N-acetylglucosaminidase;Alpha-N-acetylglucosaminidase 82 kDa form;Alpha-N-acetylglucosaminidase 77 kDa form	NAGLU	1.47535	0.561056	0.351615	0.445026			27.0271	26.1193	27.0874	27.0557	27.683	27.0843	28.6369	25.5964	28.6705	26.4129
Q9H6R4	Nucleolar protein 6	NOL6	1.08283	0.114803	0.351129	0.445524			25.4006	25.3416	24.9676	25.4078	25.1967	25.2804	25.6671	NaN	25.1564	25.3998
Q9NZK5	Adenosine deaminase CECR1	CECR1	1.18878	0.249479	0.350885	0.445774			31.1949	31.2889	31.0733	30.807	31.1177	31.1153	32.0551	31.8885	31.0861	31.9767
P49821	NADH dehydrogenase [ubiquinone] flavoprotein 1, mitochondrial	NDUFV1	1.14421	0.194351	0.350878	0.445782			29.2481	29.7425	29.2553	29.7333	29.1874	29.6559	30.328	29.6064	29.3175	29.4389
Q8TBN0	Guanine nucleotide exchange factor for Rab-3A	RAB3IL1	0.89528	-0.15959	0.350253	0.446423			27.8739	27.8273	28.2013	27.5564	27.9087	27.5423	27.3706	28.1567	28.0686	28.0518
Q9UBG0	C-type mannose receptor 2	MRC2	1.41564	0.501458	0.350171	0.446508			26.1535	25.0839	25.0853	NaN	26.3057	24.7626	26.1497	25.7132	27.5192	25.2039
O00299	Chloride intracellular channel protein 1	CLIC1	0.901956	-0.148871	0.349789	0.4469			33.4476	33.3352	33.4988	33.5043	33.5352	33.1471	32.7619	33.3425	33.0477	33.6096
Q99470	Stromal cell-derived factor 2	SDF2	1.12002	0.16353	0.349136	0.447573			28.2457	28.3663	28.0258	28.1122	28.0624	28.5595	28.7772	28.3835	28.7445	27.9935
O00443	Phosphatidylinositol 4-phosphate 3-kinase C2 domain-containing subunit alpha	PIK3C2A	1.20835	0.273033	0.349097	0.447614			25.8801	25.5934	25.9466	26.5918	26.9427	26.3622	25.8354	25.6035	25.4094	25.813
Q9ULZ3	Apoptosis-associated speck-like protein containing a CARD	PYCARD	0.894121	-0.161458	0.349047	0.447665			30.71	30.6578	31.1385	30.6855	30.8154	30.4835	30.4041	31.2443	30.3712	30.7137
Q7L2H7	Eukaryotic translation initiation factor 3 subunit M	EIF3M	0.862685	-0.213093	0.348767	0.447953			30.1116	29.9361	30.1119	30.1123	30.0659	29.8823	28.9981	30.038	29.5064	30.2775
P49720	Proteasome subunit beta type-3	PSMB3	0.881661	-0.181704	0.348704	0.448018			30.279	29.9822	30.0686	30.4161	30.331	29.7221	29.4011	30.028	29.6246	29.9746
Q9P0J0	NADH dehydrogenase [ubiquinone] 1 alpha subcomplex subunit 13	NDUFA13	1.20801	0.272629	0.348543	0.448185			28.5243	28.6027	28.2125	28.7456	28.2427	28.7851	29.7563	NaN	28.4466	28.3383
Q15024	Exosome complex component RRP42	EXOSC7	1.14446	0.194666	0.347903	0.448845			26.3312	26.1222	26.358	26.5953	26.4093	26.4549	27.0484	25.8088	NaN	26.4739
Q9UKK3	Poly [ADP-ribose] polymerase 4	PARP4	0.921855	-0.117389	0.347871	0.448879			28.8886	28.7019	28.7825	28.7428	28.9819	28.2928	28.6623	28.656	28.4642	28.9155
Q15382	GTP-binding protein Rheb	RHEB	0.924703	-0.112938	0.347767	0.448986			27.6764	27.8163	27.7033	27.6685	27.7909	27.2306	27.6214	27.5142	27.8889	NaN
Q96HS1	Serine/threonine-protein phosphatase PGAM5, mitochondrial	PGAM5	1.31862	0.399034	0.347645	0.449112			27.4486	27.7085	27.0373	27.539	27.9119	27.8096	29.5021	27.107	27.6211	27.0894
P28074	Proteasome subunit beta type-5	PSMB5	0.907174	-0.140549	0.347636	0.449121			28.9336	29.0742	29.0297	29.1196	29.3488	28.6962	28.6686	29.0013	28.7427	28.5265
Q9H9T3	Elongator complex protein 3	ELP3	0.866596	-0.206568	0.347217	0.449555			25.5782	25.4755	25.9574	25.8698	25.7985	25.6873	24.9443	25.2935	24.913	25.7401
O14929	Histone acetyltransferase type B catalytic subunit	HAT1	0.880262	-0.183996	0.346859	0.449926			27.8682	27.8033	27.6235	28.0731	27.7724	27.7617	27.767	27.4373	26.9136	27.3418
O94925	Glutaminase kidney isoform, mitochondrial	GLS	1.19099	0.252162	0.346788	0.45			29.794	29.8678	29.4484	29.4024	29.8639	29.9176	30.8305	29.383	30.3824	29.9094
Q08211	ATP-dependent RNA helicase A	DHX9	1.08768	0.121261	0.346256	0.450551			31.9575	31.8956	31.8847	32.0249	31.7091	32.3579	32.34	31.8887	32.1207	31.7957
Q12931	Heat shock protein 75 kDa, mitochondrial	TRAP1	1.17388	0.231283	0.346165	0.450645			29.9107	29.8297	29.695	29.6905	29.5866	30.4213	30.6419	29.4138	30.459	30.0883
Q14141	Septin-6	2020-09-06	0.858059	-0.220852	0.346138	0.450673			28.727	28.5118	28.7437	28.6767	28.6771	28.3008	27.6272	28.9014	28.0848	28.8121
Q15042	Rab3 GTPase-activating protein catalytic subunit	RAB3GAP1	0.870154	-0.200657	0.345806	0.451018			28.6528	28.5482	28.6327	28.8414	28.7543	28.1259	27.6627	28.5977	28.2343	28.6578
Q9UK41	Vacuolar protein sorting-associated protein 28 homolog	VPS28	1.13797	0.186467	0.345338	0.451505			27.2752	27.3168	26.9454	27.6152	27.7155	27.4776	26.5852	27.2811	27.5529	27.3315
O43681	ATPase ASNA1	ASNA1	0.934752	-0.0973442	0.344584	0.452289			30.3905	30.1636	30.4418	30.2641	30.365	30.0871	29.8959	30.3594	30.233	30.4379
O75976	Carboxypeptidase D	CPD	1.12789	0.173621	0.344149	0.452742			25.1825	25.0859	24.9855	24.7514	25.1376	25.1092	25.3229	25.3225	25.2066	25.9576
Q13217	DnaJ homolog subfamily C member 3	DNAJC3	1.10244	0.140702	0.344085	0.452809			31.5148	31.4942	31.4296	31.4543	31.3409	31.6404	32.2581	31.5159	31.55	31.5822
Q6P2Q9	Pre-mRNA-processing-splicing factor 8	PRPF8	1.06099	0.085407	0.344066	0.452828			31.1781	31.1603	31.0878	31.1385	30.9859	31.4639	31.3904	31.0565	31.3459	31.2111
P62191	26S protease regulatory subunit 4	PSMC1	0.882866	-0.179734	0.344058	0.452837			30.8163	30.846	30.7388	30.8167	30.7525	30.575	29.8056	30.7384	30.6807	30.9756
O95486	Protein transport protein Sec24A	SEC24A	0.876743	-0.189775	0.344013	0.452884			27.8967	27.8509	27.6738	27.9974	28.1192	27.17	27.0854	27.5499	27.547	27.8528
P83111	Serine beta-lactamase-like protein LACTB, mitochondrial	LACTB	1.13898	0.18774	0.343626	0.453288			30.9	30.7379	30.5282	30.9718	31.148	30.3072	31.4668	30.6939	31.1165	30.6645
P49589	Cysteine--tRNA ligase, cytoplasmic	CARS	0.792719	-0.335118	0.343566	0.45335			29.1266	29.0861	29.2469	29.3808	29.4531	28.732	27.4087	29.0096	28.5054	29.237
Q96NT5	Proton-coupled folate transporter	SLC46A1	1.12163	0.165599	0.343015	0.453926			26.9388	26.7154	26.5058	NaN	NaN	26.9783	26.4452	27.066	27.0529	NaN
Q8TED4	Sugar phosphate exchanger 2	SLC37A2	1.22787	0.296158	0.342863	0.454085			28.6141	28.5408	28.9792	28.5372	28.3045	28.9302	30.2051	28.814	29.2834	28.9782
Q9NZT2	Opioid growth factor receptor	OGFR	0.79434	-0.332171	0.342842	0.454106			27.5766	27.9966	27.8173	27.8893	27.9356	27.8362	26.8927	28.0256	26.1528	27.5202
Q15165	Serum paraoxonase/arylesterase 2	PON2	0.868763	-0.202965	0.342748	0.454205			29.7544	29.9422	29.8781	29.1306	29.3832	29.1794	29.9341	29.8744	30.2648	29.8204
Q9Y5B9	FACT complex subunit SPT16	SUPT16H	0.752431	-0.41037	0.342734	0.45422			26.2951	25.6179	25.7222	25.9183	26.636	25.7063	24.3873	24.6342	25.5261	NaN
P50440	Glycine amidinotransferase, mitochondrial	GATM	1.30604	0.3852	0.34259	0.45437			29.5226	29.9251	28.9802	29.4968	29.4402	30.0975	31.416	30.0677	29.3597	29.1504
Q9BUT1	3-hydroxybutyrate dehydrogenase type 2	BDH2	0.884252	-0.177471	0.342523	0.45444			26.4704	26.2932	26.3101	25.8057	26.216	NaN	NaN	26.5197	NaN	NaN
Q9C0B1	Alpha-ketoglutarate-dependent dioxygenase FTO	FTO	0.910215	-0.135721	0.342369	0.454602			24.9533	24.9054	25.0647	24.7225	25.1902	24.5694	24.6312	25.0803	NaN	NaN
O14617	AP-3 complex subunit delta-1	AP3D1	0.890658	-0.167056	0.342113	0.45487			30.1139	30.0065	29.9662	30.083	30.173	29.4006	29.3835	30.1183	29.7319	30.1422
P48739	Phosphatidylinositol transfer protein beta isoform	PITPNB	0.90213	-0.148593	0.341852	0.455143			29.3188	29.4116	29.3818	29.5029	29.5261	29.057	28.7666	29.1898	28.9495	29.5631
Q9Y3E0	Vesicle transport protein GOT1B	GOLT1B	1.09416	0.129821	0.341537	0.455474			26.5288	26.6882	26.4424	26.4829	26.5472	26.5384	27.0311	26.3907	27.0583	26.7321
Q7Z2W9	39S ribosomal protein L21, mitochondrial	MRPL21	1.14948	0.200984	0.341272	0.455751			26.6451	26.7332	26.6204	27.145	26.8693	26.9459	27.4772	26.5704	26.9367	26.1261
Q9NPJ3	Acyl-coenzyme A thioesterase 13;Acyl-coenzyme A thioesterase 13, N-terminally processed	ACOT13	1.17136	0.228184	0.340737	0.456313			29.7869	29.9049	30.0062	29.6843	29.7624	30.3431	30.6724	29.6204	30.8046	30.0057
Q9BXS5	AP-1 complex subunit mu-1	AP1M1	0.901534	-0.149546	0.340627	0.456429			30.1012	29.9286	30.1757	29.7806	30.0859	29.5585	29.5041	30.1955	30.0034	30.3045
Q16854	Deoxyguanosine kinase, mitochondrial	DGUOK	1.0851	0.117823	0.340069	0.457016			26.6297	26.793	26.5493	NaN	26.3446	26.7247	27.0459	26.8616	26.8937	26.7806
O75368	SH3 domain-binding glutamic acid-rich-like protein	SH3BGRL	0.866586	-0.206585	0.339976	0.457114			31.4478	31.371	31.4998	31.1625	31.271	30.852	30.7736	31.622	30.9575	31.9921
Q9BZL1	Ubiquitin-like protein 5	UBL5	1.1785	0.236957	0.339974	0.457115			26.3881	26.68	26.381	26.8968	27.075	NaN	26.1882	NaN	NaN	NaN
Q9NSI8	SAM domain-containing protein SAMSN-1	SAMSN1	0.904301	-0.145126	0.339707	0.457396			27.8815	27.5329	27.7	27.8309	27.8583	27.2983	27.0798	27.643	27.4496	27.7575
Q92609	TBC1 domain family member 5	TBC1D5	0.842784	-0.246766	0.339691	0.457414			26.6409	26.6753	26.7975	27.2349	26.9014	25.8503	25.8238	26.5519	26.2194	26.6228
P78324	Tyrosine-protein phosphatase non-receptor type substrate 1	SIRPA	1.19124	0.252459	0.33892	0.458227			26.9864	27.0546	26.4661	26.6381	26.3242	27.149	27.4348	NaN	27.5455	27.4373
O75475	PC4 and SFRS1-interacting protein	PSIP1	0.808172	-0.307266	0.338706	0.458452			26.3574	26.6896	26.3406	25.8742	25.1674	26.6102	26.901	25.8361	NaN	26.5427
Q02338	D-beta-hydroxybutyrate dehydrogenase, mitochondrial	BDH1	0.845524	-0.242082	0.338108	0.459084			26.1273	25.9236	26.954	26.102	25.7281	26.2087	26.7112	25.6383	26.169	NaN
P49368	T-complex protein 1 subunit gamma	CCT3	0.927265	-0.108947	0.338027	0.459169			32.5316	32.5497	32.5447	32.5909	32.585	32.5	32.0091	32.5434	32.1975	32.6054
P51648	Fatty aldehyde dehydrogenase	ALDH3A2	1.12529	0.170293	0.337566	0.459657			30.6284	30.2393	30.4669	30.3906	30.1349	30.7668	30.8332	30.2497	30.9523	30.9788
Q96JB2	Conserved oligomeric Golgi complex subunit 3	COG3	1.08669	0.119946	0.337553	0.459671			25.8003	25.7029	25.6799	26.1884	25.8787	25.8868	25.4273	25.6951	26.103	25.7544
O75390	Citrate synthase, mitochondrial	CS	1.15125	0.203206	0.337497	0.45973			32.4745	32.4076	32.4825	32.3002	32.3449	32.6565	33.4328	32.3128	33.0728	32.4867
Q15582	Transforming growth factor-beta-induced protein ig-h3	TGFBI	0.859752	-0.218008	0.336726	0.460547			27.6877	27.8852	28.0704	28.1637	27.8495	27.4518	27.9525	27.3445	28.0059	26.8738
Q14142	Tripartite motif-containing protein 14	TRIM14	1.07031	0.0980301	0.336551	0.460733			25.5899	25.3837	25.6172	25.4412	25.7507	25.6931	NaN	NaN	NaN	NaN
Q12965	Unconventional myosin-Ie	MYO1E	0.784553	-0.350056	0.336448	0.460842			28.7869	28.4907	28.7802	28.2903	28.5755	28.8941	27.8673	27.9533	29.5323	27.2381
P04839	Cytochrome b-245 heavy chain	CYBB	1.07659	0.106468	0.336211	0.461093			33.8813	33.9547	33.8392	33.8303	33.6297	34.0427	34.367	34.0647	34.0645	33.9886
P06280	Alpha-galactosidase A	GLA	1.18057	0.239489	0.335959	0.461361			30.0064	29.7853	29.9738	30.076	30.0309	29.9779	30.8684	29.5224	30.8562	29.7976
P43405	Tyrosine-protein kinase SYK	SYK	0.907401	-0.140188	0.335594	0.461749			30.9038	31.0028	30.8312	31.1531	30.9809	30.6465	30.4376	30.8887	30.3518	30.9484
Q52LJ0	Protein FAM98B	FAM98B	0.872555	-0.196682	0.335567	0.461778			27.6668	27.4766	27.4812	27.9288	27.7165	27.4515	27.0685	27.4992	26.7496	26.9997
Q8TDN6	Ribosome biogenesis protein BRX1 homolog	BRIX1	1.18652	0.246737	0.335426	0.461928			26.0065	25.9835	25.5871	25.7577	25.3357	26.3016	26.4839	25.6736	26.7409	26.4468
A1A4S6	Rho GTPase-activating protein 10	ARHGAP10	0.898288	-0.154751	0.33521	0.462158			26.4374	26.0551	26.3915	26.2735	26.1874	25.6749	NaN	26.5677	25.9314	26.2046
Q6UWP7	Lysocardiolipin acyltransferase 1	LCLAT1	0.833652	-0.262482	0.335027	0.462352			26.1303	26.5239	26.4285	25.4867	25.8636	26.3469	26.6964	NaN	NaN	NaN
P05166	Propionyl-CoA carboxylase beta chain, mitochondrial	PCCB	1.1943	0.256164	0.334627	0.462779			27.4797	27.1739	27.7982	27.0091	27.7734	27.9216	28.4488	27.6033	28.2451	27.1793
Q16401	26S proteasome non-ATPase regulatory subunit 5	PSMD5	0.810062	-0.303895	0.334585	0.462823			28.5351	28.4667	28.9538	28.9233	28.4416	28.0362	27.1222	28.9588	28.2273	28.7265
Q9H4M9	EH domain-containing protein 1	EHD1	0.891836	-0.16515	0.334396	0.463025			29.4865	29.718	29.7483	29.6253	29.0374	29.7554	28.9489	29.5189	29.7696	29.7451
O75884	Putative hydrolase RBBP9	RBBP9	0.906311	-0.141923	0.334282	0.463146			26.9169	27.1938	27.125	26.9869	26.6483	NaN	NaN	NaN	NaN	27.1748
Q8NBF6	Late secretory pathway protein AVL9 homolog	AVL9	0.861058	-0.215817	0.334248	0.463183			26.3005	25.9651	26.1742	26.1471	26.5301	26.092	25.4482	26.0176	25.1822	26.0985
Q9H4A3	Serine/threonine-protein kinase WNK1	WNK1	0.882391	-0.18051	0.334189	0.463246			27.2562	27.098	27.3127	27.3997	27.2259	27.0698	26.2778	27.3677	27.1105	26.8411
P12955	Xaa-Pro dipeptidase	PEPD	1.10533	0.144474	0.333764	0.463698			30.9704	30.7948	31.121	31.2379	31.3917	30.9132	30.5112	31.1992	31.2261	31.2665
Q9HAB8	Phosphopantothenate--cysteine ligase	PPCS	0.919154	-0.121621	0.333754	0.463709			28.2563	27.9539	28.346	28.2701	28.3775	27.7684	27.7701	28.1109	28.1706	27.9789
O00154	Cytosolic acyl coenzyme A thioester hydrolase	ACOT7	0.818177	-0.289515	0.333734	0.46373			27.6655	27.7729	27.0122	27.8611	27.697	26.7867	27.2272	26.3307	27.2615	NaN
Q9P0V9	Septin-10	2020-09-10	0.843367	-0.245767	0.333596	0.463879			25.5342	26.3877	25.9135	25.3703	25.67	25.5012	NaN	NaN	26.2559	NaN
Q12874	Splicing factor 3A subunit 3	SF3A3	1.10896	0.149206	0.333143	0.464362			29.3306	29.2661	29.2524	29.2772	28.9835	29.8321	29.8163	29.1911	29.5992	29.3262
P48426	Phosphatidylinositol 5-phosphate 4-kinase type-2 alpha	PIP4K2A	0.89251	-0.16406	0.33286	0.464665			29.0711	28.8911	28.9165	29.0428	28.917	28.5796	28.1267	28.7447	28.9919	29.1657
Q9Y2J8	Protein-arginine deiminase type-2	PADI2	1.10447	0.143354	0.332847	0.464679			26.2854	26.7242	26.2331	26.2872	26.3077	27.0011	NaN	26.6122	26.5596	26.578
Q9BSJ8	Extended synaptotagmin-1	ESYT1	1.13019	0.176564	0.332786	0.464744			32.6163	32.6747	32.5139	32.4473	32.4707	32.5941	33.3248	32.4226	33.0136	33.1743
P27695	DNA-(apurinic or apyrimidinic site) lyase;DNA-(apurinic or apyrimidinic site) lyase, mitochondrial	APEX1	1.13953	0.188441	0.332644	0.464896			30.2707	30.1868	30.1557	30.8602	30.5725	30.0549	30.0648	30.9838	30.005	30.2087
Q9Y676	28S ribosomal protein S18b, mitochondrial	MRPS18B	0.873564	-0.195014	0.332572	0.464973			26.0891	26.9107	26.6722	26.142	26.0197	26.5773	26.8991	26.3581	26.1778	NaN
P51970	NADH dehydrogenase [ubiquinone] 1 alpha subcomplex subunit 8	NDUFA8	0.819907	-0.286468	0.332534	0.465014			30.0599	30.4815	30.0992	29.3512	28.9496	30.3672	30.6796	30.2556	29.7451	30.1411
P04080	Cystatin-B	CSTB	0.799367	-0.323069	0.332516	0.465033			32.5668	32.3721	32.2686	32.579	32.297	31.232	31.2321	31.8448	33.1388	32.2323
Q9BRX2	Protein pelota homolog	PELO	0.882982	-0.179544	0.332479	0.465072			26.0916	26.2486	25.6476	25.6551	26.037	25.9991	NaN	25.7542	25.2608	26.1921
Q9BPW8	Protein NipSnap homolog 1	NIPSNAP1	1.11353	0.155135	0.332466	0.465087			26.73	26.4313	26.542	26.4545	26.7087	26.4158	27.2737	26.8976	26.5871	NaN
Q8N8A2	Serine/threonine-protein phosphatase 6 regulatory ankyrin repeat subunit B	ANKRD44	0.83379	-0.262244	0.332337	0.465224			28.4661	28.4699	28.4601	28.735	28.391	28.4284	27.2046	28.547	27.5896	28.5261
Q96D96	Voltage-gated hydrogen channel 1	HVCN1	1.11014	0.150739	0.332084	0.465496			29.0501	29.1525	29.0848	29.0028	29.0233	29.1413	28.8418	29.4454	29.54	29.7311
Q92685	Dol-P-Man:Man(5)GlcNAc(2)-PP-Dol alpha-1,3-mannosyltransferase	ALG3	1.09815	0.13508	0.33168	0.465929			25.9122	25.9669	25.7962	25.9056	25.5343	25.888	26.3148	25.9743	26.3628	26.2079
Q96CW1	AP-2 complex subunit mu	AP2M1	0.915587	-0.127231	0.331589	0.466027			31.5297	31.4729	31.3661	31.5708	31.6111	31.214	31.0465	31.2004	31.0118	31.6487
Q7Z5K2	Wings apart-like protein homolog	WAPAL	0.945554	-0.0807689	0.3311	0.466552			25.6535	25.5555	25.5282	25.7007	25.5153	25.4783	25.2988	NaN	NaN	NaN
Q9NVE7	Pantothenate kinase 4	PANK4	0.885188	-0.175944	0.330697	0.466985			26.8508	26.6346	26.6937	26.8107	27.0151	26.3647	25.8297	26.5761	26.7187	26.538
P52788	Spermine synthase	SMS	0.858004	-0.220944	0.330483	0.467216			30.2141	30.2007	30.5591	30.4025	30.6338	29.7335	29.2369	30.2817	30.1542	30.2832
P46199	Translation initiation factor IF-2, mitochondrial	MTIF2	1.38577	0.470683	0.330423	0.467279			27.5785	26.1474	27.326	NaN	27.0163	26.6303	28.3292	NaN	27.9762	NaN
Q15149	Plectin	PLEC	0.962017	-0.0558662	0.330289	0.467424			36.3557	36.424	36.5591	36.3927	36.1594	36.4533	36.484	36.4113	36.3959	36.4362
P10620	Microsomal glutathione S-transferase 1	MGST1	1.16868	0.224884	0.330055	0.467676			29.5143	29.2274	29.1067	29.2802	29.0011	29.0946	29.901	29.1778	30.198	29.9011
O43719	HIV Tat-specific factor 1	HTATSF1	0.763853	-0.388634	0.329815	0.467935			27.3446	26.9691	28.0972	27.8985	27.6024	27.8419	25.7188	27.1091	26.8511	26.55
Q9NTX5	Ethylmalonyl-CoA decarboxylase	ECHDC1	1.16571	0.221212	0.329775	0.467978			28.0685	28.0676	27.4172	28.7242	28.3099	28.2353	27.7151	28.2176	27.4032	27.9009
P78344	Eukaryotic translation initiation factor 4 gamma 2	EIF4G2	0.887905	-0.171523	0.329624	0.46814			29.6039	29.479	29.413	29.5841	29.5222	29.3205	28.5909	29.3023	29.2235	29.7464
Q5JTV8	Torsin-1A-interacting protein 1	TOR1AIP1	1.18311	0.242579	0.328664	0.469176			29.4799	29.8311	29.3167	29.2654	29.1472	30.026	30.6499	29.8828	29.9632	29.5616
P48651	Phosphatidylserine synthase 1	PTDSS1	1.15642	0.209661	0.3284	0.469461			27.5374	27.4223	27.046	27.5036	27.3148	27.7691	28.1288	27.1221	27.9967	26.9791
Q9NXW2	DnaJ homolog subfamily B member 12	DNAJB12	1.37403	0.458414	0.328093	0.469794			28.0465	27.4823	26.4302	28.2301	28.4947	27.8743	28.4559	NaN	26.25	27.3634
P49841	Glycogen synthase kinase-3 beta	GSK3B	0.91791	-0.123576	0.327678	0.470243			26.6815	26.6896	26.7264	26.645	26.6668	NaN	NaN	26.1094	26.6538	26.8029
Q96JJ7	Protein disulfide-isomerase TMX3	TMX3	0.855619	-0.22496	0.327603	0.470323			29.2164	29.2791	28.9921	28.3523	28.324	28.893	29.1484	29.1138	29.7344	28.9971
P09543	2,3-cyclic-nucleotide 3-phosphodiesterase	CNP	1.06815	0.0951187	0.327468	0.47047			29.3354	29.5154	29.4508	29.5483	29.4837	29.5046	29.121	29.6798	29.6169	29.7487
P0DPI2;A0A0B4J2D5			1.07646	0.106298	0.32666	0.471347			30.3349	30.3099	30.3006	30.7008	30.4809	30.1921	30.7596	30.2458	30.3725	30.1984
Q6ZUJ8	Phosphoinositide 3-kinase adapter protein 1	PIK3AP1	0.814479	-0.296051	0.325793	0.472288			28.043	28.4788	27.6703	28.1084	27.8912	28.0454	27.8595	27.9736	26.3936	28.1039
P31153	S-adenosylmethionine synthase isoform type-2	MAT2A	0.893669	-0.162188	0.325646	0.472448			30.1892	30.0164	30.0878	30.2154	30.2916	30.1289	29.4939	29.83	29.4247	30.1647
P27797	Calreticulin	CALR	1.05484	0.0770184	0.32477	0.473402			35.7356	35.6883	35.5317	35.6307	35.603	35.7171	35.998	35.5666	35.8948	35.6918
P27361	Mitogen-activated protein kinase 3	MAPK3	0.852377	-0.230436	0.324763	0.47341			28.107	28.3943	28.6648	28.6389	28.7977	27.895	27.6529	28.497	27.5861	28.0403
P13498	Cytochrome b-245 light chain	CYBA	1.10239	0.140639	0.324662	0.47352			31.3363	31.3212	31.4468	31.3629	31.0377	31.2078	31.7119	31.814	31.5991	31.8276
O15111	Inhibitor of nuclear factor kappa-B kinase subunit alpha	CHUK	0.834581	-0.260875	0.324656	0.473526			27.2771	27.0448	27.2614	27.4	27.616	26.5262	26.7897	27.0801	25.9215	27.2014
Q70J99	Protein unc-13 homolog D	UNC13D	0.879329	-0.185525	0.324308	0.473906			29.1511	29.058	29.039	28.8439	29.1594	29.0444	28.1095	29.1028	28.6671	29.3531
Q6IQ22	Ras-related protein Rab-12	RAB12	1.1609	0.215244	0.324252	0.473967			27.0469	27.1853	26.7379	26.8994	26.8777	26.8042	28.0098	26.9918	27.673	27.1811
O75533	Splicing factor 3B subunit 1	SF3B1	1.08299	0.115024	0.323907	0.474344			30.8065	30.8826	30.4783	30.7324	30.4924	31.0907	31.0741	30.6726	30.8082	30.9919
P17980	26S protease regulatory subunit 6A	PSMC3	0.925613	-0.111519	0.323861	0.474394			30.5543	30.4183	30.4773	30.6818	30.5456	30.3752	29.9701	30.3861	30.1365	30.507
Q9NUJ1	Mycophenolic acid acyl-glucuronide esterase, mitochondrial	ABHD10	1.14258	0.192293	0.32381	0.474449			29.014	28.9047	29.0685	28.6759	28.8428	29.1331	29.95	29.1323	29.5141	29.068
P61586	Transforming protein RhoA	RHOA	0.932649	-0.100594	0.323658	0.474616			31.2572	31.2801	31.6381	31.2718	31.0176	31.6249	31.2026	31.3195	31.3887	31.2132
Q8WVV9	Heterogeneous nuclear ribonucleoprotein L-like	HNRNPLL	0.853582	-0.228399	0.323477	0.474813			27.4112	27.33	27.7535	27.863	27.7671	27.5095	26.7497	27.3143	26.5568	27.1283
P00374	Dihydrofolate reductase	DHFR	0.880945	-0.182876	0.323204	0.475112			26.5719	26.53	26.4557	26.8708	26.0626	26.0702	26.6632	26.0148	NaN	NaN
Q9NRN7	L-aminoadipate-semialdehyde dehydrogenase-phosphopantetheinyl transferase	AASDHPPT	0.869294	-0.202084	0.323044	0.475287			26.7182	26.7083	26.8779	27.09	26.8873	NaN	26.3238	26.5654	25.8354	26.6944
Q8NEB9	Phosphatidylinositol 3-kinase catalytic subunit type 3	PIK3C3	0.837741	-0.255423	0.322563	0.475814			30.6389	30.6623	30.1465	30.4774	30.6699	30.1228	29.2413	30.6701	30.1814	NaN
O60306	Intron-binding protein aquarius	AQR	1.32864	0.409946	0.322159	0.476257			26.6238	26.5416	25.5855	26.7029	26.7851	27.5473	27.214	24.8565	26.7052	26.8107
Q99567	Nuclear pore complex protein Nup88	NUP88	0.897197	-0.156503	0.322046	0.47638			26.729	26.8445	26.8794	26.5479	26.0161	26.8284	27.0532	26.7804	26.4811	26.9209
P51114	Fragile X mental retardation syndrome-related protein 1	FXR1	0.854266	-0.227242	0.321843	0.476603			27.6086	27.7663	27.3737	27.3228	27.5466	27.6751	27.6854	27.491	26.2651	27.5036
P23458	Tyrosine-protein kinase JAK1	JAK1	1.23301	0.302183	0.321745	0.47671			26.7298	26.4736	25.7814	27.5051	27.2764	26.7223	26.6779	26.1382	26.3244	25.7688
Q9BRP8	Partner of Y14 and mago	WIBG	0.865329	-0.208679	0.321727	0.47673			27.5278	27.4739	27.7963	27.4101	27.447	27.4202	26.7129	27.963	NaN	NaN
P26640	Valine--tRNA ligase	VARS	0.907814	-0.139531	0.321709	0.47675			30.6431	30.5765	30.7648	30.6747	30.6898	30.5914	29.9184	30.6588	30.3087	30.8117
Q8N5N7	39S ribosomal protein L50, mitochondrial	MRPL50	0.841483	-0.248994	0.321534	0.476943			26.2844	26.3095	26.212	25.6886	25.4111	26.0767	26.8488	26.1837	26.5397	25.3888
P28340	DNA polymerase delta catalytic subunit	POLD1	0.839812	-0.251862	0.321508	0.476971			26.1386	26.199	26.4651	26.7632	26.5216	25.8155	25.3532	26.088	NaN	25.5529
P57764	Gasdermin-D	GSDMD	1.26271	0.336526	0.321274	0.477228			26.6768	26.5453	26.2606	26.2065	28.1976	26.8747	26.159	26.8196	NaN	26.7272
Q9H9A6	Leucine-rich repeat-containing protein 40	LRRC40	0.875819	-0.191296	0.321148	0.477367			27.1467	27.1744	26.7764	27.2345	27.3949	26.5093	26.3019	26.6994	26.626	27.1224
Q15020	Squamous cell carcinoma antigen recognized by T-cells 3	SART3	0.716313	-0.481338	0.321058	0.477465			27.8016	27.2895	27.8114	28.2948	27.9605	27.7035	26.4906	27.8675	26.3031	25.4499
Q8IZL8	Proline-, glutamic acid- and leucine-rich protein 1	PELP1	1.04219	0.0596248	0.321041	0.477484			26.2385	26.1692	25.8983	26.1688	26.2083	26.0384	26.0598	26.2782	26.1861	26.1918
Q7L3T8	Probable proline--tRNA ligase, mitochondrial	PARS2	1.11743	0.160186	0.320755	0.477798			25.0876	25.2204	25.4638	25.096	25.469	NaN	NaN	NaN	25.6873	NaN
Q9H3S7	Tyrosine-protein phosphatase non-receptor type 23	PTPN23	0.887575	-0.172059	0.320711	0.477847			28.3981	28.2205	28.5074	28.6206	28.6782	28.2336	27.6461	28.3145	28.061	27.8691
Q99497	Protein deglycase DJ-1	PARK7	0.923116	-0.115416	0.320632	0.477934			32.2518	32.2498	32.3174	32.0111	32.1626	31.9706	31.9599	32.4347	31.9677	32.5964
O15067	Phosphoribosylformylglycinamidine synthase	PFAS	0.773144	-0.371192	0.320337	0.478259			29.2163	29.1135	29.2358	29.6213	29.7384	29.1288	28.179	28.8668	27.3433	28.8437
Q5T9A4	ATPase family AAA domain-containing protein 3B	ATAD3B	0.894201	-0.161329	0.320245	0.47836			27.3091	27.1952	27.4634	27.1316	27.1967	27.5719	NaN	NaN	NaN	26.7448
P50213	Isocitrate dehydrogenase [NAD] subunit alpha, mitochondrial	IDH3A	1.1535	0.206014	0.320224	0.478384			30.0658	30.0282	29.9896	29.8505	29.8508	30.3765	31.0627	29.9366	30.5907	29.9693
Q9NR45	Sialic acid synthase	NANS	0.887323	-0.172469	0.31979	0.478861			30.9672	30.8365	30.9155	30.8653	30.9893	30.2776	30.1314	31.0122	30.7209	31.1411
P10768	S-formylglutathione hydrolase	ESD	0.906287	-0.141961	0.319589	0.479083			31.0923	31.0259	30.9736	31.1036	31.0872	30.6335	30.3773	31.1809	30.6868	31.1511
P49406	39S ribosomal protein L19, mitochondrial	MRPL19	1.15993	0.214043	0.319458	0.479228			25.9619	26.0563	26.0428	25.7481	25.6622	26.1624	26.8469	25.9628	26.8062	26.452
Q99623	Prohibitin-2	PHB2	1.12991	0.176206	0.31886	0.479888			32.1887	32.3231	32.3817	32.1864	32.0514	32.6198	33.0501	32.1662	32.9199	32.3244
Q8N766	ER membrane protein complex subunit 1	EMC1	1.09299	0.128279	0.318247	0.480566			30.391	30.4358	30.2936	30.3452	30.2197	30.4719	31.0592	30.3342	30.6955	30.3866
O75663	TIP41-like protein	TIPRL	0.860316	-0.217062	0.318215	0.480601			27.8999	27.9268	27.7716	28.0853	28.2325	27.8673	27.0486	27.9218	27.1436	27.2441
Q9BZ67	FERM domain-containing protein 8	FRMD8	0.947575	-0.0776886	0.318206	0.480611			25.9105	25.9408	26.0663	25.9761	25.8895	26.0249	25.6162	25.9677	NaN	NaN
P53621	Coatomer subunit alpha;Xenin;Proxenin	COPA	0.898409	-0.154556	0.318065	0.480768			32.5872	32.5019	32.6386	32.8284	32.6693	32.261	31.783	32.4449	32.3137	32.6493
Q92608	Dedicator of cytokinesis protein 2	DOCK2	0.921027	-0.118685	0.318044	0.48079			31.1422	30.9301	30.9165	31.0114	31.0689	30.8034	30.3561	30.8837	30.8799	31.1397
Q68DH5	LMBR1 domain-containing protein 2	LMBRD2	0.90271	-0.147666	0.318018	0.480819			25.7702	26.1574	25.7768	25.6777	25.406	NaN	25.9036	26.0277	NaN	NaN
P29966	Myristoylated alanine-rich C-kinase substrate	MARCKS	1.07998	0.11101	0.317984	0.480857			32.644	32.8868	32.4662	32.8136	32.6407	32.4788	32.7897	32.8246	32.6977	33.1918
Q12802	A-kinase anchor protein 13	AKAP13	0.833521	-0.26271	0.317897	0.480954			27.0378	27.2288	27.4581	27.4083	27.2332	27.5197	26.7519	27.5052	26.1803	26.2535
Q9Y3P9	Rab GTPase-activating protein 1	RABGAP1	0.810516	-0.303087	0.317836	0.481021			27.9177	27.4621	28.0619	27.7767	28.1681	27.5013	26.5744	27.6269	26.6791	28.249
Q9H1Y0	Autophagy protein 5	ATG5	0.839251	-0.252825	0.317514	0.481377			26.361	26.7809	26.3651	26.1574	26.0775	26.1635	25.491	26.4384	NaN	27.1692
Q92616	Translational activator GCN1	GCN1L1	1.12975	0.176005	0.316855	0.482108			30.0216	29.8757	30.0314	30.6153	30.5892	30.3285	29.4924	29.9232	30.0376	30.0798
O60231	Putative pre-mRNA-splicing factor ATP-dependent RNA helicase DHX16	DHX16	0.889605	-0.168763	0.316656	0.482329			25.8502	25.6488	25.651	25.6552	25.9311	25.9197	24.9101	25.7692	25.3647	25.2854
Q9UHA4	Ragulator complex protein LAMTOR3	LAMTOR3	1.0929	0.128164	0.316474	0.482532			30.6477	30.6661	30.7277	30.5021	30.6382	30.7545	31.2296	30.6138	31.2038	30.7187
O43847	Nardilysin	NRD1	0.872218	-0.197239	0.31643	0.48258			28.7516	28.5318	28.8583	29.0158	28.9227	28.4718	28.0077	28.4917	27.8946	28.8124
Q2TAA2	Isoamyl acetate-hydrolyzing esterase 1 homolog	IAH1	0.860933	-0.216028	0.316379	0.482637			27.8941	27.5795	27.9674	28.1135	28.3402	27.2593	26.9665	27.5489	27.486	27.4689
Q6NUM9	All-trans-retinol 13,14-reductase	RETSAT	0.835794	-0.25878	0.316243	0.482788			28.4165	28.1736	28.0481	28.4113	28.0626	27.9208	28.6953	27.7318	27.9903	26.8655
Q86X76	Nitrilase homolog 1	NIT1	1.59331	0.672025	0.316147	0.482896			27.23	25.0788	25.0367	27.9802	28.6414	25.2079	26.1665	25.5041	26.3179	25.359
Q13496	Myotubularin	MTM1	0.895364	-0.159454	0.315972	0.48309			27.5357	27.4238	27.4994	27.2138	27.5575	27.2902	26.7199	27.6042	27.105	27.7974
Q99943	1-acyl-sn-glycerol-3-phosphate acyltransferase alpha	AGPAT1	1.08757	0.121107	0.315847	0.483229			24.9175	25.3354	24.9324	25.2501	24.9461	24.9815	25.2869	NaN	25.4498	NaN
Q9NUQ8	ATP-binding cassette sub-family F member 3	ABCF3	0.832962	-0.263678	0.315176	0.483976			27.3331	27.3878	27.4687	27.8807	27.8738	26.7984	26.5527	27.4129	26.4234	26.9882
P35637	RNA-binding protein FUS	FUS	0.868444	-0.203494	0.315037	0.484132			28.8871	28.9485	27.9586	28.7198	28.599	28.685	27.9014	28.0314	28.2258	28.5995
O60701	UDP-glucose 6-dehydrogenase	UGDH	1.2372	0.307074	0.314757	0.484444			27.0728	26.8402	27.0373	27.5769	27.9766	26.8631	26.5423	27.5258	26.3896	28.159
P07203	Glutathione peroxidase 1	GPX1	1.09047	0.124945	0.314739	0.484463			31.8219	31.6058	31.5843	31.9775	31.6628	31.7788	31.4679	31.7549	32.3079	31.6195
Q9BSA9	Transmembrane protein 175	TMEM175	1.15438	0.207113	0.314595	0.484625			25.9172	25.8724	26.0439	25.4497	25.7879	25.7582	26.5714	26.5506	26.5279	26.4154
Q08945	FACT complex subunit SSRP1	SSRP1	1.52568	0.609455	0.314064	0.485217			26.0833	24.6907	26.7069	27.3635	26.395	NaN	NaN	NaN	NaN	25.5508
O43678	NADH dehydrogenase [ubiquinone] 1 alpha subcomplex subunit 2	NDUFA2	0.886562	-0.173706	0.314047	0.485236			27.9985	28.3147	27.7619	27.6078	27.4441	27.7904	28.4972	27.8946	27.5934	28.1317
Q9H4G4	Golgi-associated plant pathogenesis-related protein 1	GLIPR2	1.13079	0.177332	0.314024	0.485262			28.468	28.0607	28.3435	28.7746	28.389	27.9479	28.3579	28.4746	29.1343	28.198
Q15154	Pericentriolar material 1 protein	PCM1	0.895125	-0.159839	0.313885	0.485417			26.2766	26.6064	26.4097	26.4857	26.4743	26.6433	25.9174	NaN	25.7716	26.334
O95292	Vesicle-associated membrane protein-associated protein B/C	VAPB	1.30132	0.37997	0.313791	0.485522			28.5886	29.0641	28.5001	28.9541	28.9208	29.0716	30.0877	29.1237	30.0065	27.5186
P25705	ATP synthase subunit alpha, mitochondrial	ATP5A1	1.09467	0.130491	0.313714	0.485608			34.473	34.4519	34.5253	34.2979	34.4086	34.628	35.0601	34.5204	34.9829	34.399
Q7L1T6	Cytochrome b5 reductase 4	CYB5R4	0.79438	-0.3321	0.313501	0.485847			27.5374	27.2887	27.6594	27.7574	27.5996	26.7572	25.8168	27.5077	NaN	27.5398
P17858	ATP-dependent 6-phosphofructokinase, liver type	PFKL	0.921683	-0.117657	0.31336	0.486005			31.8958	31.9443	31.8953	32.0536	32.1429	31.7193	31.374	31.9469	31.7092	31.6131
P05198	Eukaryotic translation initiation factor 2 subunit 1	EIF2S1	0.890386	-0.167497	0.312962	0.48645			30.5867	30.5495	30.615	30.7773	30.6604	30.6345	29.8023	30.3323	29.9971	30.7096
O76031	ATP-dependent Clp protease ATP-binding subunit clpX-like, mitochondrial	CLPX	1.19143	0.25269	0.312929	0.486487			27.4393	27.4556	26.6761	27.2214	27.1028	27.84	28.0825	27.1425	27.9813	26.7307
O00291	Huntingtin-interacting protein 1	HIP1	0.724923	-0.4641	0.312617	0.486836			26.6532	26.0289	28.0348	NaN	26.2945	NaN	NaN	25.6239	26.8336	27.014
Q9UHW9	Solute carrier family 12 member 6	SLC12A6	0.905656	-0.142965	0.312477	0.486994			25.9104	25.941	26.1623	25.8265	25.5384	26.3678	25.6239	25.7522	26.2428	25.6795
P82909	28S ribosomal protein S36, mitochondrial	MRPS36	1.29309	0.370819	0.312363	0.487121			26.7957	27.033	26.6249	26.5436	25.9874	27.4	28.1653	27.2749	28.2624	26.6873
Q99523	Sortilin	SORT1	0.931913	-0.101732	0.31212	0.487394			25.4488	25.4381	25.5452	25.5559	25.2027	25.2978	25.2176	NaN	25.2222	25.7574
Q96JB5	CDK5 regulatory subunit-associated protein 3	CDK5RAP3	0.936477	-0.0946846	0.311998	0.487531			28.5803	28.63	28.7745	28.3942	28.3231	28.7758	28.3736	28.7368	28.8206	28.5443
Q9H832	Ubiquitin-conjugating enzyme E2 Z	UBE2Z	0.852783	-0.229749	0.311898	0.487643			27.2382	26.851	27.0181	27.369	27.3067	26.8022	26.124	27.008	26.0929	26.9393
P16284	Platelet endothelial cell adhesion molecule	PECAM1	1.10515	0.144236	0.311504	0.488086			30.1742	30.194	30.0742	29.8863	30.0927	30.1123	30.0755	30.4852	30.7581	30.6317
Q96EP5	DAZ-associated protein 1	DAZAP1	1.12277	0.167065	0.311336	0.488275			28.8436	28.7672	29.0369	29.4297	29.3339	29.4349	28.5443	29.1339	28.8259	28.645
Q9NSD9	Phenylalanine--tRNA ligase beta subunit	FARSB	0.888918	-0.169878	0.311315	0.488298			28.9269	28.7099	28.9978	28.9173	28.9952	29.1568	28.2919	28.6017	28.128	28.8672
P40926	Malate dehydrogenase, mitochondrial	MDH2	1.14168	0.191163	0.310983	0.488671			33.0562	33.1263	33.0781	32.7284	32.7478	33.3205	33.6432	33.0984	33.8612	33.5466
O75323	Protein NipSnap homolog 2	GBAS	1.12713	0.172649	0.310879	0.488788			29.7451	29.8899	29.6826	29.4743	29.4943	29.8378	30.4471	29.9952	30.4326	29.9348
Q15006	ER membrane protein complex subunit 2	EMC2	1.14493	0.195253	0.310748	0.488936			27.9285	27.7712	27.5325	27.5601	28.0562	28.1694	27.9504	27.5833	28.7319	27.524
Q13488	V-type proton ATPase 116 kDa subunit a isoform 3	TCIRG1	1.14756	0.19857	0.310551	0.489157			31.6585	31.5862	31.5154	31.3569	31.3975	32.0919	32.4032	31.3358	32.2562	31.6557
Q86SF2	N-acetylgalactosaminyltransferase 7	GALNT7	1.24465	0.315736	0.310329	0.489408			26.2021	26.0516	26.189	25.2574	26.1735	26.449	27.3812	26.5966	NaN	26.922
Q99615	DnaJ homolog subfamily C member 7	DNAJC7	0.836795	-0.257054	0.310208	0.489544			28.3042	28.1801	28.4086	28.6113	28.5989	28.1462	28.0655	28.0683	26.844	27.9499
O95671	N-acetylserotonin O-methyltransferase-like protein	ASMTL	1.15099	0.202874	0.310014	0.489763			26.9988	26.4333	26.5149	27.2974	27.3919	27.0234	26.3157	26.877	26.2877	26.7701
Q96AX1	Vacuolar protein sorting-associated protein 33A	VPS33A	0.928558	-0.106937	0.309947	0.489838			28.6087	28.5442	28.5823	28.5652	28.8823	28.0888	28.278	28.5217	28.4982	28.4662
P98179	RNA-binding protein 3	RBM3	0.819427	-0.287312	0.309913	0.489877			30.598	30.1619	30.3777	30.6327	30.4791	30.4993	28.9174	29.6882	29.7815	30.6449
P04040	Catalase	CAT	1.07956	0.110445	0.309892	0.4899			31.0637	31.1408	31.2267	31.1609	31.2319	30.9485	31.0969	31.282	31.7512	31.3079
Q9NXF1	Testis-expressed sequence 10 protein	TEX10	1.06694	0.0934751	0.309608	0.490221			25.772	25.6707	25.667	25.9384	25.761	25.5778	26.0688	25.8002	25.4733	25.9573
P54920	Alpha-soluble NSF attachment protein	NAPA	0.958652	-0.0609214	0.309517	0.490324			31.675	31.5624	31.5984	31.4257	31.5745	31.5543	31.4678	31.6235	31.4078	31.8035
Q96FS4	Signal-induced proliferation-associated protein 1	SIPA1	0.882374	-0.180537	0.309441	0.490409			28.7262	28.5582	28.734	28.9382	28.9132	28.3729	27.7794	28.6381	28.187	28.617
P62701	40S ribosomal protein S4, X isoform	RPS4X	1.16919	0.225515	0.308761	0.491179			31.2264	31.0161	30.6774	32.1222	31.5178	30.694	31.0847	30.7178	31.238	31.0173
P57737	Coronin-7	CORO7	0.910761	-0.134855	0.308729	0.491214			31.8986	32.0063	32.2255	32.197	32.127	31.7912	31.648	32.1442	31.4125	32.0403
Q9H7D7	WD repeat-containing protein 26	WDR26	0.810103	-0.303823	0.308648	0.491306			28.1483	28.0457	28.3002	28.2165	28.4149	27.7533	26.5039	27.8115	27.6747	28.6516
Q32MZ4	Leucine-rich repeat flightless-interacting protein 1	LRRFIP1	0.945392	-0.0810159	0.308566	0.491399			30.9019	31.0328	30.8936	30.9915	30.9584	30.7719	30.7419	30.9923	30.5397	31.0365
Q9NRY5	Protein FAM114A2	FAM114A2	0.843552	-0.245451	0.308477	0.4915			27.9409	27.9736	27.7496	28.1755	28.2061	27.3339	26.5763	27.7964	27.542	27.8678
P11233	Ras-related protein Ral-A	RALA	1.19512	0.257156	0.308361	0.49163			26.9463	26.7173	26.4653	27.2069	27.3398	26.6348	NaN	26.5904	27.7857	26.2433
Q7Z6J4	FYVE, RhoGEF and PH domain-containing protein 2	FGD2	0.899539	-0.152742	0.308112	0.491913			25.7955	25.9307	26.0711	25.6783	25.874	26.1246	25.2018	26.1026	25.6968	NaN
O43264	Centromere/kinetochore protein zw10 homolog	ZW10	1.10905	0.149319	0.308096	0.491931			27.261	27.3302	26.8042	27.1731	26.995	27.0831	27.6366	26.928	27.5995	27.5524
P47712	Cytosolic phospholipase A2;Phospholipase A2;Lysophospholipase	PLA2G4A	1.06662	0.0930405	0.308065	0.491966			28.06	27.8947	28.3452	28.2844	27.9612	28.1902	27.9901	28.2725	28.4518	28.201
Q9BQE5	Apolipoprotein L2	APOL2	1.22353	0.291049	0.308049	0.491984			27.8696	27.7155	26.8723	27.6214	27.4689	28.5745	28.1431	26.8915	27.3806	28.3582
Q9UK61	Protein FAM208A	FAM208A	0.846342	-0.240687	0.307908	0.492144			26.8927	26.9966	27.1722	NaN	26.05	27.0381	27.5095	26.5683	26.7331	NaN
Q9NZM1	Myoferlin	MYOF	1.39824	0.483615	0.307889	0.492165			31.6199	31.5872	29.6149	31.3094	30.5108	32.6743	31.8013	30.7062	32.4515	30.5163
O60884	DnaJ homolog subfamily A member 2	DNAJA2	0.93324	-0.0996796	0.307688	0.492393			28.941	28.8737	29.0804	29.0336	28.9682	28.894	28.4296	29.0721	28.717	28.9431
O43447	Peptidyl-prolyl cis-trans isomerase H	PPIH	0.911688	-0.133388	0.307028	0.493142			26.5246	26.4368	26.6123	26.5999	26.6284	26.0914	26.0641	26.7538	26.2095	NaN
O75688	Protein phosphatase 1B	PPM1B	0.81613	-0.293128	0.306617	0.493609			28.3338	28.1373	28.2076	28.6303	28.5085	27.6975	27.1807	28.2415	26.903	28.37
Q8NCW5	NAD(P)H-hydrate epimerase	APOA1BP	0.89868	-0.15412	0.30659	0.49364			28.2406	28.1473	28.1711	27.896	28.1378	27.412	27.9317	28.3924	27.963	28.4927
O43491	Band 4.1-like protein 2	EPB41L2	0.914587	-0.128808	0.306466	0.493781			27.9573	28.7708	28.0939	27.9942	28.212	28.106	28.3379	28.1291	27.9005	28.3365
P07099	Epoxide hydrolase 1	EPHX1	1.11336	0.154923	0.305962	0.494354			31.4952	31.487	31.6527	31.5558	31.4398	31.2043	32.2876	31.6093	31.8861	31.9162
P52815	39S ribosomal protein L12, mitochondrial	MRPL12	1.16883	0.225066	0.30595	0.494368			28.4995	28.7328	27.9964	28.0701	28.3608	28.6681	29.1966	28.12	29.2525	28.7746
P51808	Dynein light chain Tctex-type 3	DYNLT3	1.12316	0.167561	0.304121	0.496454			27.7215	27.302	27.5675	27.5925	27.8532	27.1764	NaN	27.5808	27.6924	28.2921
Q70E73	Ras-associated and pleckstrin homology domains-containing protein 1	RAPH1	0.887456	-0.172253	0.303799	0.496822			26.7628	27.1924	26.8751	26.8777	27.2105	26.8291	25.996	26.7577	26.6926	27.035
P46019	Phosphorylase b kinase regulatory subunit alpha, liver isoform	PHKA2	1.11946	0.1628	0.303745	0.496884			25.843	25.7262	25.9906	26.3427	26.321	25.4835	NaN	26.12	NaN	25.8131
P63313	Thymosin beta-10	TMSB10	0.849674	-0.235018	0.302979	0.497762			29.9063	29.6112	29.8488	29.1676	30.4349	NaN	29.2367	29.6916	NaN	29.2378
Q9H490	Phosphatidylinositol glycan anchor biosynthesis class U protein	PIGU	1.10612	0.145507	0.302962	0.497781			25.6826	25.3932	25.7134	NaN	NaN	25.9321	NaN	25.7099	26.0003	25.3253
P17813	Endoglin	ENG	1.22605	0.294023	0.302955	0.497789			27.1146	27.0739	26.8816	26.8392	26.8103	28.3065	27.1949	26.9504	28.3076	26.8129
Q9H9J2	39S ribosomal protein L44, mitochondrial	MRPL44	1.1064	0.145875	0.301826	0.499085			27.2322	27.4565	27.1673	27.2407	27.2224	27.6029	28.048	27.0264	27.3566	27.5213
P63172	Dynein light chain Tctex-type 1	DYNLT1	0.873965	-0.194353	0.30122	0.499781			27.4145	27.7043	27.2283	27.0611	27.3295	26.7641	26.7492	27.5069	27.3857	27.9863
Q10570	Cleavage and polyadenylation specificity factor subunit 1	CPSF1	1.07449	0.103658	0.300287	0.500856			27.2661	27.3155	27.0162	27.1794	26.8826	27.4056	27.4529	27.2342	27.3899	27.5759
O43488	Aflatoxin B1 aldehyde reductase member 2	AKR7A2	0.777437	-0.363202	0.300141	0.501025			29.1599	29.1441	29.6382	29.2727	29.8478	28.634	27.2387	29.1625	28.984	29.5164
P46782	40S ribosomal protein S5;40S ribosomal protein S5, N-terminally processed	RPS5	0.889912	-0.168265	0.299997	0.50119			31.3986	31.4049	31.6163	31.6723	31.8783	31.0106	31.0799	31.1049	30.8321	31.5569
P55039	Developmentally-regulated GTP-binding protein 2	DRG2	0.863882	-0.211094	0.299898	0.501305			26.8852	26.7072	27.0099	26.9824	27.0197	26.3219	26.365	27.0053	25.8091	27.0908
P60953	Cell division control protein 42 homolog	CDC42	1.12009	0.163621	0.299637	0.501606			32.2468	32.0484	32.3827	32.9821	32.7273	32.266	32.1782	32.3626	31.8186	32.3926
Q86XA9	HEAT repeat-containing protein 5A	HEATR5A	0.778705	-0.360852	0.299598	0.501651			26.1061	25.9433	26.4615	26.3598	26.9106	24.7699	NaN	24.8938	26.0411	25.8816
Q96CX2	BTB/POZ domain-containing protein KCTD12	KCTD12	0.913008	-0.1313	0.299514	0.501748			32.8026	32.7142	32.8663	32.7417	33.011	32.471	32.2218	32.8516	32.373	32.9714
Q15181	Inorganic pyrophosphatase	PPA1	0.867758	-0.204636	0.299319	0.501973			29.7102	29.3701	29.6222	29.6915	29.7046	29.1508	28.4107	29.6804	29.2664	29.6357
P60468	Protein transport protein Sec61 subunit beta	SEC61B	0.855029	-0.225955	0.299282	0.502016			28.4721	28.7819	28.6422	28.7078	28.6826	28.8312	27.633	28.7421	27.8401	NaN
P34949	Mannose-6-phosphate isomerase	MPI	0.813216	-0.298289	0.29926	0.502042			27.954	27.7129	27.874	28.2333	28.2795	27.805	27.7352	27.6122	26.4446	26.7309
P08397	Porphobilinogen deaminase	HMBS	1.16371	0.218731	0.29903	0.502307			25.6981	25.7551	25.847	26.0565	26.3646	25.0918	NaN	26.2168	NaN	26.1975
Q9NR19	Acetyl-coenzyme A synthetase, cytoplasmic	ACSS2	0.78333	-0.352308	0.298757	0.502624			27.5855	27.8163	27.5461	27.9162	27.8546	27.0873	26.9904	27.6655	25.6223	27.9426
Q96AE4	Far upstream element-binding protein 1	FUBP1	0.892069	-0.164773	0.298653	0.502744			29.3698	29.568	29.0922	29.2073	29.2479	29.3271	28.995	29.4487	28.4542	29.5696
Q12797	Aspartyl/asparaginyl beta-hydroxylase	ASPH	1.15662	0.209918	0.297835	0.503692			30.8534	31.0462	30.5215	31.0867	30.1915	30.8893	31.5347	30.7824	31.6032	31.0309
Q5JSL3	Dedicator of cytokinesis protein 11	DOCK11	0.762442	-0.391301	0.297575	0.503994			28.7963	28.4853	28.6839	28.8347	28.9616	28.065	26.2938	28.7083	28.1997	28.7843
O96019	Actin-like protein 6A	ACTL6A	0.91071	-0.134937	0.297235	0.504389			28.7255	28.7136	28.4738	28.0244	28.2988	28.3714	28.4725	28.6994	28.6692	28.9833
O14828	Secretory carrier-associated membrane protein 3	SCAMP3	1.10842	0.148498	0.29718	0.504452			28.594	28.844	28.3182	28.3197	28.4916	28.7883	28.9982	NaN	29.153	28.6526
O95336	6-phosphogluconolactonase	PGLS	0.922317	-0.116665	0.297011	0.504649			30.6262	30.5632	30.9399	30.6978	30.8547	30.3562	30.1968	30.6277	30.5272	30.8916
O00142	Thymidine kinase 2, mitochondrial	TK2	0.811318	-0.30166	0.296992	0.504671			27.5019	27.9393	27.5858	26.5392	26.6679	27.0981	28.6497	27.5672	27.4281	27.668
P56192	Methionine--tRNA ligase, cytoplasmic	MARS	0.876233	-0.190614	0.296834	0.504854			29.3891	29.358	29.3787	29.5968	29.5481	29.4787	28.4663	29.3496	28.6209	29.2322
P05114	Non-histone chromosomal protein HMG-14	HMGN1	1.14411	0.194221	0.296664	0.505052			27.8342	28.4476	28.3365	28.1742	28.1469	28.8933	29.0534	28.1751	28.4577	27.9016
O00203	AP-3 complex subunit beta-1	AP3B1	0.888677	-0.170269	0.296525	0.505213			30.4106	30.3114	30.3079	30.3624	30.4169	29.872	29.4236	30.3833	30.1319	30.621
O95477	ATP-binding cassette sub-family A member 1	ABCA1	0.79862	-0.32442	0.296392	0.505368			27.3263	27.0332	27.192	27.401	27.6431	26.9216	27.751	26.4194	25.9727	25.9069
P42858	Huntingtin	HTT	0.903869	-0.145815	0.295803	0.506054			29.5685	29.4651	29.5549	29.9485	29.7331	29.2807	28.9134	29.3819	29.2024	29.2256
Q07666	KH domain-containing, RNA-binding, signal transduction-associated protein 1	KHDRBS1	0.951998	-0.0709693	0.29577	0.506093			30.2469	30.2494	30.2281	30.1621	29.9061	30.2743	30.2089	30.2375	29.9954	30.4092
P49279	Natural resistance-associated macrophage protein 1	SLC11A1	1.16489	0.220188	0.29576	0.506104			27.6713	27.6444	27.6884	27.6267	27.5869	27.4881	28.458	27.2091	28.4172	28.4315
Q5ZPR3	CD276 antigen	CD276	0.884844	-0.176505	0.295054	0.506928			27.0956	27.156	27.4023	27.3613	26.3557	27.0289	27.5304	26.8831	27.0894	NaN
O14561	Acyl carrier protein, mitochondrial	NDUFAB1	1.16147	0.215946	0.294795	0.50723			28.5795	28.7694	28.3359	28.4241	28.1269	28.7337	29.0624	28.3537	29.281	29.4609
Q13153	Serine/threonine-protein kinase PAK 1	PAK1	0.950779	-0.0728178	0.294617	0.507438			26.7538	26.8922	26.5138	26.4265	26.6693	26.6197	26.7262	26.8749	26.6207	26.5926
Q86Y39	NADH dehydrogenase [ubiquinone] 1 alpha subcomplex subunit 11	NDUFA11	1.14626	0.196939	0.294512	0.507561			27.3654	27.524	26.8579	27.5601	26.7586	27.5141	28.1985	27.4502	27.4305	27.2103
P01137	Transforming growth factor beta-1;Latency-associated peptide	TGFB1	0.908591	-0.138297	0.294229	0.507892			26.518	26.3282	26.572	26.0962	25.821	26.2529	26.5428	26.3166	26.8276	26.4837
P34897	Serine hydroxymethyltransferase, mitochondrial	SHMT2	1.13424	0.181723	0.293704	0.508506			31.1083	31.1096	30.9751	31.0303	31.0068	31.1594	32.1246	30.7689	31.4298	31.2028
Q9P003	Protein cornichon homolog 4	CNIH4	0.910371	-0.135474	0.293696	0.508515			27.7122	27.6071	27.0889	27.5281	27.1388	NaN	NaN	27.1692	27.2185	27.6151
Q8IY67	Ribonucleoprotein PTB-binding 1	RAVER1	1.12479	0.169656	0.293353	0.508917			26.8448	26.8848	26.4111	27.1607	26.9477	27.4354	NaN	26.6853	26.4202	26.6499
Q9BZZ5	Apoptosis inhibitor 5	API5	0.88496	-0.176316	0.293131	0.509177			29.4028	28.9989	28.9982	29.4691	29.2021	29.2008	28.3578	28.9185	28.4779	29.0727
Q07866	Kinesin light chain 1	KLC1	0.90711	-0.14065	0.293063	0.509257			29.1017	29.1436	29.1963	29.3293	29.1048	28.8771	28.4146	29.1331	28.7936	29.3935
P14735	Insulin-degrading enzyme	IDE	0.903068	-0.147094	0.292716	0.509664			29.3864	29.3046	29.4568	29.6258	29.5689	29.0557	28.8026	29.2132	28.8277	29.5545
Q7Z4H3	HD domain-containing protein 2	HDDC2	0.860385	-0.216946	0.292689	0.509696			25.2709	25.3774	25.8819	25.3104	25.3785	25.0657	25.4922	NaN	24.5311	25.9809
P98194	Calcium-transporting ATPase type 2C member 1	ATP2C1	1.11608	0.158444	0.292328	0.51012			27.2117	27.2288	27.2628	27.1733	27.0884	27.5003	27.7174	26.9292	28.0307	27.3109
Q9Y3C8	Ubiquitin-fold modifier-conjugating enzyme 1	UFC1	1.10592	0.145252	0.292279	0.510178			28.407	28.3773	28.3502	28.9087	28.6299	28.2991	27.9191	28.3478	28.7198	28.8395
Q7L1W4	Volume-regulated anion channel subunit LRRC8D	LRRC8D	1.07027	0.0979685	0.292135	0.510347			25.9154	25.7739	25.9526	25.6573	26.1012	25.8437	NaN	26.2185	NaN	26.0723
Q9Y3L3	SH3 domain-binding protein 1	SH3BP1	1.08571	0.118638	0.292109	0.510377			25.2508	25.1592	25.0356	25.4616	24.9674	NaN	NaN	25.3725	NaN	NaN
P27694	Replication protein A 70 kDa DNA-binding subunit;Replication protein A 70 kDa DNA-binding subunit, N-terminally processed	RPA1	0.903936	-0.145707	0.291973	0.510536			28.979	28.9534	28.8701	29.1372	28.9629	28.6457	28.412	28.9564	28.2618	29.1433
Q86VS8	Protein Hook homolog 3	HOOK3	0.91737	-0.124424	0.291772	0.510774			28.3021	28.2484	28.3867	28.5006	28.6109	28.2673	27.7253	28.0936	28.0715	28.0467
Q9UIB8	SLAM family member 5	CD84	0.901239	-0.150018	0.291619	0.510953			30.2565	29.9896	29.8987	30.0871	29.765	29.9728	29.4391	29.5868	29.9372	30.4994
Q9UGH3	Solute carrier family 23 member 2	SLC23A2	1.14276	0.192519	0.291435	0.511169			27.1368	26.6975	25.9147	26.9273	26.8127	26.5201	NaN	26.5922	27.1854	26.6154
O00182	Galectin-9	LGALS9	0.881786	-0.181499	0.291215	0.511428			30.9448	30.3985	30.9431	30.9301	30.9842	30.1913	30.3276	31.007	30.0407	30.5835
Q9UBU9	Nuclear RNA export factor 1	NXF1	0.930182	-0.104415	0.291147	0.511509			26.8936	26.9816	26.6506	26.5598	26.5021	26.7923	27.0009	26.7864	26.4722	27.0492
Q9ULH1	Arf-GAP with SH3 domain, ANK repeat and PH domain-containing protein 1	ASAP1	0.816481	-0.292509	0.290758	0.511967			27.4836	27.5655	27.9515	27.0772	27.8823	27.3997	26.0245	27.9398	27.2685	28.0283
Q6XQN6	Nicotinate phosphoribosyltransferase	NAPRT	0.815072	-0.295	0.290631	0.512117			29.2488	28.8183	29.101	29.4333	29.5912	28.1429	27.7019	28.3424	28.9718	29.1439
A5YKK6	CCR4-NOT transcription complex subunit 1	CNOT1	0.904462	-0.144868	0.290426	0.512359			28.8707	28.8376	28.6859	28.7204	28.8773	28.8199	28.1148	28.7357	28.2329	29.0713
Q08257	Quinone oxidoreductase	CRYZ	1.17043	0.22704	0.29036	0.512436			29.2299	29.1429	28.4186	28.9403	29.7508	28.5264	29.3625	29.0521	28.695	29.7754
P82932	28S ribosomal protein S6, mitochondrial	MRPS6	0.868035	-0.204174	0.290345	0.512454			25.8491	26.2063	26.0129	25.5636	25.0195	26.0283	26.3581	25.7747	26.1674	NaN
P13639	Elongation factor 2	EEF2	0.90596	-0.14248	0.290044	0.512809			34.5951	34.5418	34.7466	34.8246	34.866	34.4725	33.9356	34.45	34.1659	34.6828
Q9NR30	Nucleolar RNA helicase 2	DDX21	1.26262	0.336422	0.290027	0.51283			27.4142	27.2877	26.943	27.7888	26.8855	28.4379	28.3539	26.1668	27.8153	27.4116
P48507	Glutamate--cysteine ligase regulatory subunit	GCLM	0.888669	-0.170283	0.289986	0.512878			26.893	26.9542	26.8648	26.9937	26.9276	26.1033	26.2415	27.2023	26.6748	26.9927
Q9NP81	Serine--tRNA ligase, mitochondrial	SARS2	1.17145	0.228297	0.28991	0.512968			26.3637	26.5822	26.7182	26.2672	26.1861	26.641	27.489	26.5581	27.5659	26.7735
Q9BTW9	Tubulin-specific chaperone D	TBCD	0.800676	-0.320709	0.289685	0.513234			27.6369	27.3289	27.4207	27.7293	27.8589	26.9892	26.9075	27.2004	25.5984	27.7066
Q9GZT8	NIF3-like protein 1	NIF3L1	1.13415	0.181609	0.289576	0.513362			26.7891	26.668	26.7083	27.5493	27.4497	26.8278	26.4452	26.5891	26.941	26.5218
O00330	Pyruvate dehydrogenase protein X component, mitochondrial	PDHX	1.12809	0.173886	0.289139	0.513879			27.425	27.6276	27.4774	27.2026	27.4422	27.8491	28.1962	27.1792	28.1601	27.7577
O60568	Procollagen-lysine,2-oxoglutarate 5-dioxygenase 3	PLOD3	1.10623	0.145652	0.288377	0.514781			31.2929	31.2717	31.1195	31.1438	31.2475	31.0282	32.0193	31.4375	31.6347	31.1048
Q9NPP4	NLR family CARD domain-containing protein 4	NLRC4	0.818724	-0.28855	0.287686	0.515601			27.6185	27.3893	27.3757	27.757	28.1739	27.0544	26.7252	27.6804	26.4443	26.3728
Q9BSJ2	Gamma-tubulin complex component 2	TUBGCP2	0.866352	-0.206974	0.287587	0.515719			26.9518	26.7496	26.8525	27.1662	27.1455	26.5628	26.4094	26.7471	25.6862	26.7929
P62942	Peptidyl-prolyl cis-trans isomerase FKBP1A	FKBP1A	0.898884	-0.153794	0.287493	0.51583			30.6882	30.6089	30.53	30.2926	30.6655	30.2044	30.1504	30.5104	30.174	31.1893
Q9UHX1	Poly(U)-binding-splicing factor PUF60	PUF60	0.903284	-0.146748	0.28723	0.516143			29.403	29.3613	29.3797	29.684	29.3615	29.4753	28.5541	29.3044	29.0365	29.2263
Q9Y6A5	Transforming acidic coiled-coil-containing protein 3	TACC3	0.951588	-0.0715912	0.286958	0.516466			26.6697	26.5921	26.9004	26.7304	26.4831	26.7145	NaN	26.6686	NaN	NaN
Q66K14	TBC1 domain family member 9B	TBC1D9B	0.853105	-0.229205	0.286943	0.516484			28.1727	28.4863	28.8995	28.4736	28.9173	28.2356	27.3767	28.8445	28.1007	28.0837
Q9Y4E8	Ubiquitin carboxyl-terminal hydrolase 15	USP15	0.872643	-0.196537	0.286913	0.51652			28.6961	28.539	28.589	28.5999	28.9115	28.2915	27.44	28.6829	28.29	28.6646
P52789	Hexokinase-2	HK2	0.868351	-0.203649	0.286702	0.51677			29.7	29.476	29.5254	29.4689	28.9037	30.1404	29.8166	28.7152	29.3191	29.1806
Q13451	Peptidyl-prolyl cis-trans isomerase FKBP5;Peptidyl-prolyl cis-trans isomerase FKBP5, N-terminally processed	FKBP5	0.842844	-0.246662	0.286609	0.516881			28.2	28.1114	27.8088	28.2912	28.1665	26.627	27.8229	27.998	27.4074	28.2406
O60645	Exocyst complex component 3	EXOC3	1.29917	0.377586	0.286584	0.516912			27.4558	27.2773	25.6989	27.7905	27.6604	27.1244	26.6101	26.1359	NaN	27.8085
Q15424	Scaffold attachment factor B1	SAFB	1.13386	0.181239	0.28649	0.517023			28.2625	28.2517	27.9377	27.9964	27.664	28.2906	28.4454	28.2517	28.6926	28.9825
P04439	HLA class I histocompatibility antigen, A-3 alpha chain	HLA-A	0.833729	-0.26235	0.286482	0.517033			31.1204	30.6136	30.0526	30.3256	30.8396	30.5688	30.9808	30.4291	29.3559	29.8323
Q9BZF1	Oxysterol-binding protein-related protein 8	OSBPL8	1.10763	0.147477	0.286473	0.517043			28.5288	28.4701	28.2603	28.2774	28.0803	28.6652	29.1337	28.4057	28.8463	28.5619
Q02543	60S ribosomal protein L18a	RPL18A	0.860607	-0.216573	0.286273	0.517281			31.5946	31.3988	31.6561	31.8994	31.8661	30.879	31.833	31.1977	30.6125	31.0451
Q13813	Spectrin alpha chain, non-erythrocytic 1	SPTAN1	0.668602	-0.58078	0.286121	0.517463			27.3425	27.6783	26.2137	28.3015	28.1954	26.3039	24.9791	25.1343	25.6698	26.8979
Q5JWF2	Guanine nucleotide-binding protein G(s) subunit alpha isoforms XLas	GNAS	0.961947	-0.0559709	0.28453	0.519362			29.0225	28.9085	28.921	28.8235	28.9437	28.987	28.6462	28.8658	29.0615	28.9353
O43583	Density-regulated protein	DENR	0.907742	-0.139647	0.284509	0.519387			26.1832	26.0565	26.2201	25.8103	25.7829	26.032	25.6945	26.1445	NaN	26.6176
P63279	SUMO-conjugating enzyme UBC9	UBE2I	0.925204	-0.112157	0.284373	0.519549			29.3225	29.1823	29.3756	29.5011	29.3657	29.1947	28.827	29.3377	28.7888	29.2543
P07900	Heat shock protein HSP 90-alpha	HSP90AA1	0.943256	-0.0842783	0.284218	0.519735			34.1747	34.0353	34.1386	34.3122	34.2365	33.8686	33.7743	33.8908	34.1612	33.9799
P28070	Proteasome subunit beta type-4	PSMB4	0.860427	-0.216876	0.284155	0.51981			30.2666	29.8379	30.4384	30.6008	30.181	30.0194	28.9784	30.2316	29.7353	30.002
Q13838	Spliceosome RNA helicase DDX39B	DDX39B	0.916896	-0.12517	0.283763	0.52028			30.029	29.9655	29.9878	30.3223	29.9086	30.0342	29.5275	29.7723	29.4461	30.0715
O94855	Protein transport protein Sec24D	SEC24D	0.875493	-0.191832	0.283532	0.520556			29.7366	29.509	29.6894	29.7651	29.5969	29.4047	28.6078	29.6955	29.0886	30.0135
Q12768	WASH complex subunit strumpellin	KIAA0196	0.916585	-0.125659	0.283325	0.520804			30.028	29.8239	29.9185	29.8108	29.9386	29.5291	29.3806	29.8603	29.7271	30.3384
O14737	Programmed cell death protein 5	PDCD5	0.853063	-0.229276	0.283314	0.520818			28.4691	28.5296	28.2062	28.1655	28.4074	27.7909	NaN	28.7435	27.2788	28.6483
Q68DK2	Zinc finger FYVE domain-containing protein 26	ZFYVE26	1.2353	0.304857	0.283143	0.521023			26.7804	26.5668	26.77	27.2201	27.6772	26.6003	25.7174	26.5663	27.4201	27.8727
Q8WUW1	Protein BRICK1	BRK1	0.823806	-0.279623	0.28299	0.521206			28.2745	28.1032	28.1671	28.3456	28.9233	27.317	27.5889	28.1248	26.8506	28.1635
P09110	3-ketoacyl-CoA thiolase, peroxisomal	ACAA1	1.12358	0.168104	0.282781	0.521458			29.7921	29.8132	29.559	29.642	29.3527	29.842	30.5784	29.7533	30.2867	29.7719
P42768	Wiskott-Aldrich syndrome protein	WAS	1.08671	0.119962	0.282646	0.52162			28.8808	28.81	28.5311	28.748	29.0477	28.8251	28.2954	29.0157	29.1116	28.9808
P50897	Palmitoyl-protein thioesterase 1	PPT1	1.12468	0.16952	0.282564	0.521718			30.7279	30.6402	30.2214	30.2728	30.3653	30.6892	30.962	30.6597	31.4285	30.5179
O00410	Importin-5	IPO5	1.05326	0.0748613	0.282462	0.52184			30.3935	30.2729	30.1295	30.5234	30.5551	30.2802	30.1115	30.2106	30.2447	30.4558
O75427	Leucine-rich repeat and calponin homology domain-containing protein 4	LRCH4	0.869251	-0.202155	0.281684	0.522776			27.7765	27.592	27.513	27.8338	27.9947	27.1332	27.0534	27.7259	26.6141	27.6197
P30041	Peroxiredoxin-6	PRDX6	0.930404	-0.10407	0.281357	0.52317			31.4822	31.419	31.4478	31.3512	31.4213	31.0114	30.9786	31.5193	31.4584	31.679
O00329	Phosphatidylinositol 4,5-bisphosphate 3-kinase catalytic subunit delta isoform	PIK3CD	0.869583	-0.201604	0.280572	0.524116			27.4436	27.4919	27.4305	27.3588	27.6852	26.8858	26.6897	27.5712	26.6672	27.9182
Q13393	Phospholipase D1	PLD1	1.20342	0.267139	0.280506	0.524197			26.7401	26.9878	26.0417	26.387	26.5725	26.5898	27.8442	26.2867	27.5873	26.7314
Q9NNW5	WD repeat-containing protein 6	WDR6	1.1105	0.151205	0.280476	0.524232			29.3111	29.0747	29.6852	29.8798	29.3214	NaN	29.5556	29.2761	NaN	NaN
P49959	Double-strand break repair protein MRE11A	MRE11A	0.863632	-0.211512	0.279392	0.525542			28.0189	27.9604	27.9005	27.9796	27.8826	28.0468	27.7324	28.0881	27.9388	26.5708
Q15717	ELAV-like protein 1	ELAVL1	0.917815	-0.123725	0.279279	0.52568			30.0878	29.8576	29.9644	29.7959	29.56	30.3421	29.9282	29.9287	29.4003	29.9683
P15144	Aminopeptidase N	ANPEP	0.846909	-0.239721	0.279199	0.525776			32.2182	32.4441	31.9159	32.6593	31.9406	32.3862	31.7764	31.0181	32.4256	31.4647
Q9BSH4	Translational activator of cytochrome c oxidase 1	TACO1	1.21044	0.275526	0.279025	0.525986			27.8762	28.0072	27.8233	27.9435	27.9077	28.734	28.6723	27.3047	29.1736	27.5084
Q658Y4	Protein FAM91A1	FAM91A1	1.11263	0.15398	0.278331	0.526828			27.8634	27.8434	27.3507	27.901	28.3633	27.97	27.5362	27.4917	27.4681	28.1483
Q9H6Z4	Ran-binding protein 3	RANBP3	0.926599	-0.109983	0.278071	0.527144			26.9776	27.1696	26.9401	27.0157	26.8728	26.6391	27.1138	27.3259	26.543	26.9234
P46060	Ran GTPase-activating protein 1	RANGAP1	0.891948	-0.164968	0.278017	0.527209			28.2675	28.5223	28.2832	28.5773	28.4369	28.2116	28.6296	28.1074	27.917	27.469
P56377	AP-1 complex subunit sigma-2	AP1S2	1.04955	0.0697673	0.277893	0.52736			27.8091	27.8904	28.2089	28.1963	27.9732	28.085	NaN	27.9432	27.91	28.1276
Q9BRZ2	E3 ubiquitin-protein ligase TRIM56	TRIM56	1.06313	0.0883134	0.277853	0.527408			25.2835	25.343	24.9625	25.379	25.2178	25.2571	NaN	NaN	NaN	NaN
Q13158	FAS-associated death domain protein	FADD	0.895605	-0.159065	0.277781	0.527496			25.97	26.1077	25.4057	25.8256	26.0378	25.5065	NaN	NaN	25.2598	25.7139
Q13303	Voltage-gated potassium channel subunit beta-2	KCNAB2	0.905916	-0.142552	0.277164	0.528246			29.38	29.132	29.6682	28.9988	29.3936	28.9494	28.8475	29.3398	29.7421	29.4847
Q9BXB4	Oxysterol-binding protein-related protein 11	OSBPL11	0.88515	-0.176006	0.276542	0.529003			28.5349	28.5775	28.3924	28.3572	28.5795	27.9388	27.7855	28.6263	27.9821	29.0097
Q9NXC5	WD repeat-containing protein mio	MIOS	0.943704	-0.0835932	0.276262	0.529344			26.1699	26.2833	26.0885	26.2803	26.2619	25.999	25.9645	25.9138	26.3834	25.8759
Q7Z3B4	Nucleoporin p54	NUP54	0.894461	-0.160909	0.275782	0.529929			27.7485	28.1776	27.9001	27.6194	27.8336	27.7786	28.2713	27.9673	27.0238	27.9738
P31749	RAC-alpha serine/threonine-protein kinase	AKT1	0.902423	-0.148124	0.275749	0.52997			26.9211	26.686	26.4338	26.9602	26.4973	26.6549	26.2188	26.3913	26.0446	26.958
P04844	Dolichyl-diphosphooligosaccharide--protein glycosyltransferase subunit 2	RPN2	1.08019	0.111281	0.275084	0.530781			33.2412	33.1987	33.2808	32.9914	33.0809	33.2098	33.7586	33.3754	33.6521	33.3925
Q86SZ2	Trafficking protein particle complex subunit 6B	TRAPPC6B	0.924693	-0.112954	0.27494	0.530958			26.237	26.21	26.0499	25.9739	25.6595	26.0271	25.9906	26.1467	NaN	26.5182
Q96P70	Importin-9	IPO9	0.913719	-0.130178	0.274827	0.531096			28.0991	28.0451	28.3362	27.9829	28.4848	27.848	27.5248	28.0251	27.9738	28.3704
Q9Y6N5	Sulfide:quinone oxidoreductase, mitochondrial	SQRDL	1.09617	0.132474	0.274567	0.531414			32.9962	33.169	32.7311	32.8772	32.6722	33.1135	33.4881	32.9464	33.5281	33.06
Q96DV4	39S ribosomal protein L38, mitochondrial	MRPL38	1.18513	0.245046	0.274377	0.531646			26.2003	26.4043	25.6389	26.1555	26.2392	26.4026	27.2174	25.4519	26.4904	NaN
Q8IX12	Cell division cycle and apoptosis regulator protein 1	CCAR1	1.08177	0.113394	0.274362	0.531665			26.9419	26.9363	26.7532	26.9849	26.9502	27.2732	26.6227	26.734	27.434	26.9346
P25788	Proteasome subunit alpha type-3	PSMA3	0.914138	-0.129515	0.273925	0.5322			31.1224	31.1076	31.3132	31.3582	31.2238	31.0811	30.428	31.1607	30.8202	31.2887
Q9UBS4	DnaJ homolog subfamily B member 11	DNAJB11	1.08881	0.122751	0.273775	0.532384			31.1681	31.2644	31.0521	31.1519	30.7877	31.3064	31.7531	31.4985	31.3854	31.1071
P61019	Ras-related protein Rab-2A	RAB2A	0.943233	-0.0843138	0.273762	0.5324			30.6718	30.6817	30.599	30.5195	30.1162	30.7282	30.5425	30.6959	30.7087	30.6547
P00367;P49448	Glutamate dehydrogenase 1, mitochondrial;Glutamate dehydrogenase 2, mitochondrial	GLUD1;GLUD2	1.09753	0.134254	0.27368	0.532501			32.9755	32.9899	32.9095	32.949	32.8141	33.0844	33.6043	32.846	33.5449	32.8054
Q9NVG8	TBC1 domain family member 13	TBC1D13	0.903895	-0.145773	0.273642	0.532547			27.2416	27.3629	27.2109	27.2591	27.174	26.3854	NaN	27.3088	27.3626	27.2664
Q96A26	Protein FAM162A	FAM162A	1.2057	0.269867	0.273424	0.532815			27.7902	27.9548	28.2654	28.2081	28.5275	28.4651	29.2702	27.4921	28.6369	27.3133
Q8TDX7	Serine/threonine-protein kinase Nek7	NEK7	1.12473	0.169573	0.273259	0.533017			26.265	26.6269	25.9405	26.6009	27.0153	26.3809	25.8578	26.4005	26.4269	NaN
Q0JRZ9	F-BAR domain only protein 2	FCHO2	0.861852	-0.214487	0.272663	0.533749			28.3312	28.1924	28.9241	27.6604	28.1758	28.451	27.7851	28.6714	28.0464	29.0863
Q86VN1	Vacuolar protein-sorting-associated protein 36	VPS36	0.872854	-0.196188	0.27244	0.534023			27.7401	27.3633	28.0542	27.8083	28.0415	27.2739	26.7397	27.6857	27.2115	27.9008
Q14005	Pro-interleukin-16;Interleukin-16	IL16	0.882581	-0.180199	0.272146	0.534385			28.7739	28.5144	28.3281	28.5879	28.3135	27.6081	28.1923	28.7372	28.1216	28.9494
Q9P2A4	ABI gene family member 3	ABI3	0.896806	-0.157133	0.272065	0.534485			28.0144	27.5006	27.8711	27.2404	27.5189	27.3916	27.3824	28.3157	27.9268	27.6921
Q8N684	Cleavage and polyadenylation specificity factor subunit 7	CPSF7	1.06654	0.0929383	0.271843	0.534758			26.0096	26.0982	26.1123	25.9089	25.9132	26.4417	26.2753	25.9813	26.1838	26.4598
Q9UJX3	Anaphase-promoting complex subunit 7	ANAPC7	0.923083	-0.115467	0.271659	0.534984			25.6312	25.5825	25.7265	25.7214	25.9771	25.5879	25.6942	25.1868	25.3406	25.2109
Q92930	Ras-related protein Rab-8B	RAB8B	0.910729	-0.134905	0.27153	0.535143			29.3631	29.4952	29.7248	29.2496	28.8656	29.7855	29.773	29.5231	29.3767	29.1765
Q13425	Beta-2-syntrophin	SNTB2	1.0732	0.101924	0.27143	0.535267			25.5437	25.5566	25.4054	25.8067	25.7575	NaN	25.7481	25.1737	25.4025	25.7345
Q99442	Translocation protein SEC62	SEC62	0.87882	-0.186361	0.271427	0.53527			29.0984	29.1109	29.1269	28.3137	28.555	28.6416	29.4762	29.6254	28.9819	28.8862
O00214	Galectin-8	LGALS8	0.90552	-0.143181	0.270891	0.535931			26.7391	26.0971	26.8401	26.7496	26.6167	26.4891	26.059	26.4248	26.1544	NaN
O75695	Protein XRP2	RP2	0.926362	-0.110352	0.270878	0.535948			29.6583	29.7726	29.5435	29.5294	29.178	29.2376	29.7485	29.4484	29.8214	29.8712
P14780	Matrix metalloproteinase-9;67 kDa matrix metalloproteinase-9;82 kDa matrix metalloproteinase-9	MMP9	0.611151	-0.710398	0.270399	0.536539			30.0648	30.2623	29.3874	29.8774	27.9543	30.1914	31.4327	27.3851	30.7916	26.7286
O00541	Pescadillo homolog	PES1	0.898738	-0.154027	0.270342	0.536609			25.4125	25.5114	25.6287	25.276	25.1877	NaN	NaN	24.929	25.46	25.9648
Q92673	Sortilin-related receptor	SORL1	1.14283	0.192606	0.270146	0.536851			26.3919	26.4601	26.6816	27.1617	26.8916	26.6521	25.6786	26.9722	26.6019	26.9686
P32119	Peroxiredoxin-2	PRDX2	0.823998	-0.279288	0.269497	0.537655			27.8542	28.7721	28.3486	27.6507	27.752	28.8679	28.4948	28.398	26.8511	28.3052
Q96SB3	Neurabin-2	PPP1R9B	0.920772	-0.119085	0.269492	0.53766			28.2643	28.3096	28.343	28.2799	28.0008	28.2833	27.5745	28.4222	28.4716	28.2732
P43490	Nicotinamide phosphoribosyltransferase	NAMPT	0.892604	-0.163908	0.269053	0.538204			31.301	31.059	31.2064	31.6193	31.0064	31.3454	30.3247	30.7628	31.2069	30.9087
P07954	Fumarate hydratase, mitochondrial	FH	1.0872	0.120619	0.268881	0.538417			31.6409	31.7443	31.5168	31.3915	31.5263	31.6346	32.2716	31.6409	32.0497	31.7677
P11940;Q9H361	Polyadenylate-binding protein 1;Polyadenylate-binding protein 3	PABPC1;PABPC3	0.898696	-0.154095	0.268793	0.538526			31.2041	31.1503	31.3777	31.5141	31.4196	31.2685	30.6591	31.0354	30.4607	31.2721
P14324	Farnesyl pyrophosphate synthase	FDPS	0.84111	-0.249633	0.268613	0.538749			30.0501	30.1045	29.8792	30.0006	30.2255	29.5063	30.0128	29.679	28.4752	30.4318
Q9BZZ2	Sialoadhesin	SIGLEC1	1.10751	0.147315	0.268487	0.538906			30.8171	31.1907	30.8049	30.7541	31.19	31.0847	31.4539	31.1275	30.4855	31.4984
Q9UHG3	Prenylcysteine oxidase 1	PCYOX1	1.10062	0.138319	0.26817	0.5393			29.488	29.5949	29.6272	29.4663	29.3325	29.4148	30.2978	29.555	29.9701	29.922
Q9Y333	U6 snRNA-associated Sm-like protein LSm2	LSM2	0.934626	-0.0975394	0.267886	0.539652			28.7271	28.4491	28.9702	28.5462	28.5208	29.01	28.3364	28.6842	28.5873	28.6407
P11234	Ras-related protein Ral-B	RALB	1.06295	0.088073	0.267579	0.540034			28.357	28.4914	28.412	28.5363	28.2969	28.6607	28.5199	28.3763	28.2587	28.9088
Q9BQA1	Methylosome protein 50	WDR77	0.89136	-0.16592	0.267521	0.540107			27.5462	27.3379	27.8856	27.7973	27.6962	27.7115	26.8472	27.4686	26.8592	27.5877
Q96AB6	Protein N-terminal asparagine amidohydrolase	NTAN1	0.938	-0.09234	0.266859	0.54093			25.9839	26.0709	26.2678	25.7153	26.1314	NaN	NaN	26.0466	NaN	26.1674
P23786	Carnitine O-palmitoyltransferase 2, mitochondrial	CPT2	1.12818	0.174002	0.266694	0.541136			30.7031	30.6261	30.573	30.4265	30.3044	30.8694	31.4254	30.5077	31.4059	30.717
Q9BX59	Tapasin-related protein	TAPBPL	1.27045	0.345339	0.266654	0.541186			25.9125	25.377	25.9374	25.7133	24.8641	26.3196	27.2031	NaN	26.3381	NaN
P08559	Pyruvate dehydrogenase E1 component subunit alpha, somatic form, mitochondrial	PDHA1	1.13054	0.177016	0.266179	0.541778			30.3841	30.3557	30.3642	30.1848	29.9283	30.4534	31.3665	30.4234	30.8294	30.6293
Q9Y2Z4	Tyrosine--tRNA ligase, mitochondrial	YARS2	1.0994	0.136712	0.265539	0.542577			26.6671	26.9014	26.8348	26.7691	26.5174	26.8964	27.651	26.7762	27.0127	26.942
Q6JBY9	CapZ-interacting protein	RCSD1	0.846424	-0.240548	0.265536	0.54258			28.816	28.6723	29.1005	28.8636	28.8244	28.3763	28.5296	29.35	27.4111	29.0019
Q99836	Myeloid differentiation primary response protein MyD88	MYD88	0.891567	-0.165585	0.265515	0.542607			26.7176	26.5928	26.7992	26.7655	26.8103	26.2274	25.8071	26.7244	NaN	26.8909
Q9HCE0	Ectopic P granules protein 5 homolog	EPG5	1.19378	0.255535	0.26503	0.543212			26.3432	26.2282	26.0838	27.0433	27.0999	26.5357	25.3587	26.7437	NaN	26.0623
Q7Z2X4	PTB-containing, cubilin and LRP1-interacting protein	PID1	1.11393	0.155655	0.264877	0.543404			26.0304	26.203	26.0988	26.702	26.5095	25.6414	26.2648	26.2142	NaN	NaN
P68104;Q5VTE0	Elongation factor 1-alpha 1;Putative elongation factor 1-alpha-like 3	EEF1A1;EEF1A1P5	1.08744	0.12094	0.264505	0.54387			34.2627	34.1328	33.9803	34.5202	34.4653	34.1098	33.658	34.186	34.5296	34.2546
Q92556	Engulfment and cell motility protein 1	ELMO1	0.932736	-0.10046	0.264477	0.543904			29.9063	29.8218	30.0182	29.8787	29.9477	29.7707	29.3543	30.1301	29.628	29.9954
O00116	Alkyldihydroxyacetonephosphate synthase, peroxisomal	AGPS	1.0999	0.137377	0.264138	0.544329			30.9634	31.0801	30.6867	30.7764	30.5313	31.0089	31.3699	30.9037	31.2405	31.5014
P68032;P62736;P63267;P68133	Actin, alpha cardiac muscle 1;Actin, aortic smooth muscle;Actin, gamma-enteric smooth muscle;Actin, alpha skeletal muscle	ACTC1;ACTA2;ACTG2;ACTA1	1.20007	0.263124	0.264093	0.544386			33.1714	33.1447	31.8665	33.1893	32.8873	31.9387	32.8146	33.0425	33.4431	33.6192
P51610	Host cell factor 1;HCF N-terminal chain 1;HCF N-terminal chain 2;HCF N-terminal chain 3;HCF N-terminal chain 4;HCF N-terminal chain 5;HCF N-terminal chain 6;HCF C-terminal chain 1;HCF C-terminal chain 2;HCF C-terminal chain 3;HCF C-terminal chain 4;HCF C-terminal chain 5;HCF C-terminal chain 6	HCFC1	1.07644	0.106269	0.26403	0.544466			28.0916	28.1619	27.9884	28.5226	27.8687	28.5884	28.2232	28.1277	27.9919	27.9858
O95433	Activator of 90 kDa heat shock protein ATPase homolog 1	AHSA1	0.944292	-0.0826946	0.263282	0.545404			29.7303	29.6052	29.7427	29.5855	29.9431	29.6357	29.3021	29.7408	29.3897	29.6735
Q8NI27	THO complex subunit 2	THOC2	1.22321	0.290667	0.263258	0.545434			26.981	26.8935	27.0158	27.2809	26.8046	27.4417	28.8281	26.6041	27.2081	26.6112
P13674	Prolyl 4-hydroxylase subunit alpha-1	P4HA1	0.889114	-0.16956	0.263186	0.545524			30.1086	30.1772	30.0923	30.0814	29.3618	30.439	30.4407	30.1749	29.4141	29.7834
P83916	Chromobox protein homolog 1	CBX1	0.894906	-0.160192	0.262849	0.545948			27.389	27.3748	27.8141	26.9144	26.9421	27.9399	27.0531	27.5304	27.4867	27.6937
O95758	Polypyrimidine tract-binding protein 3	PTBP3	1.09892	0.136081	0.262646	0.546202			28.5182	28.4155	28.0982	28.7384	28.7345	28.5498	28.0798	28.4375	27.9745	28.8457
Q9UGP8	Translocation protein SEC63 homolog	SEC63	1.13303	0.180188	0.262618	0.546238			28.9102	28.8053	28.5122	28.5095	28.8866	28.8441	29.7017	28.643	29.3985	28.4762
Q96CU9	FAD-dependent oxidoreductase domain-containing protein 1	FOXRED1	1.13612	0.184121	0.261838	0.54722			26.1104	26.34	26.3051	26.2824	25.9677	26.5744	27.1916	NaN	NaN	26.1636
O14972	Down syndrome critical region protein 3	DSCR3	0.913115	-0.131131	0.261779	0.547295			28.3689	28.3407	28.3349	28.3848	28.5226	27.766	27.8184	28.3891	28.0056	28.6327
Q02880	DNA topoisomerase 2-beta	TOP2B	1.11644	0.158901	0.261665	0.547438			28.2441	28.0632	28.3335	28.7121	28.3865	28.207	29.098	27.8234	28.1822	28.1984
Q3V6T2	Girdin	CCDC88A	0.913435	-0.130626	0.261661	0.547444			28.8825	28.7361	29.0697	29.0886	29.0911	28.6955	28.0959	28.7653	28.7726	28.8493
P56556	NADH dehydrogenase [ubiquinone] 1 alpha subcomplex subunit 6	NDUFA6	0.910361	-0.135489	0.261658	0.547447			28.7528	29.1356	28.9167	28.5728	28.365	28.6673	29.4632	28.8788	28.7918	28.858
Q08623	Pseudouridine-5-phosphatase	HDHD1	0.906028	-0.142372	0.261359	0.547824			26.4536	26.6366	27.3476	26.9755	26.9113	26.4077	26.6071	26.6568	26.2725	26.8606
P46940	Ras GTPase-activating-like protein IQGAP1	IQGAP1	0.911194	-0.13417	0.260379	0.549061			34.9807	34.7828	34.9863	35.0871	34.8605	34.8344	34.0609	34.8639	34.666	35.1043
P49257	Protein ERGIC-53	LMAN1	0.950801	-0.0727848	0.260258	0.549214			31.6014	31.8084	31.5147	31.4626	31.4355	31.4294	31.8109	31.4859	31.8268	31.5299
Q9H0R4	Haloacid dehalogenase-like hydrolase domain-containing protein 2	HDHD2	1.18477	0.244608	0.260178	0.549316			27.2116	27.0125	27.3231	28.0028	28.3327	26.8341	26.7071	27.2163	27.4689	NaN
O43633	Charged multivesicular body protein 2a	CHMP2A	0.912717	-0.131761	0.260168	0.549329			27.0424	27.4769	27.1598	27.4437	27.3807	26.8777	27.2436	27.0336	26.4946	27.1882
Q9BR76	Coronin-1B	CORO1B	0.929068	-0.106144	0.25946	0.550225			32.0906	31.9361	32.0152	32.1227	32.1441	31.7324	31.3708	32.0609	31.8517	32.0721
Q92621	Nuclear pore complex protein Nup205	NUP205	1.10043	0.13807	0.259271	0.550465			28.5388	28.6382	28.4148	28.6588	28.3918	28.7366	29.4406	28.4734	28.5901	28.3895
Q9UNS2	COP9 signalosome complex subunit 3	COPS3	0.816841	-0.291873	0.259267	0.550469			28.3551	28.2666	28.4181	28.5751	28.6727	27.9573	26.4572	28.4513	27.7552	28.5145
P40937	Replication factor C subunit 5	RFC5	0.793593	-0.333528	0.259192	0.550564			26.5222	26.3002	26.1661	26.6984	26.7498	NaN	26.2651	25.6044	24.6622	NaN
P14406	Cytochrome c oxidase subunit 7A2, mitochondrial	COX7A2	0.8159	-0.293536	0.259107	0.550672			28.6271	28.8835	28.2469	27.6012	27.8861	28.7881	29.171	29.2004	27.289	28.1099
Q9H257	Caspase recruitment domain-containing protein 9	CARD9	0.857998	-0.220954	0.25906	0.550732			27.1302	27.3355	27.4895	27.4168	27.8459	27.0972	26.0186	27.487	26.9139	26.903
Q9NZ52	ADP-ribosylation factor-binding protein GGA3	GGA3	0.924509	-0.113241	0.259021	0.550781			26.3989	26.3102	26.401	26.2307	26.1469	25.8409	NaN	26.4498	26.1497	26.723
Q9Y3C4	EKC/KEOPS complex subunit TPRKB	TPRKB	0.931681	-0.102091	0.258872	0.550969			26.4501	26.2827	26.4798	26.2742	26.1557	26.0085	NaN	26.3967	26.2038	26.7737
Q15399	Toll-like receptor 1	TLR1	0.844477	-0.24387	0.258514	0.551424			25.5991	26.1587	25.7512	25.4299	25.1528	25.4009	26.622	24.9198	26.0296	NaN
P14174	Macrophage migration inhibitory factor	MIF	1.31045	0.390063	0.258438	0.551521			29.1181	28.4475	29.9276	30.257	30.2491	NaN	NaN	28.5794	NaN	29.1323
Q14457	Beclin-1	BECN1	0.908499	-0.138443	0.258098	0.551953			25.5568	25.7002	25.5346	25.2442	25.456	NaN	NaN	25.3895	25.1356	26.0686
Q9NXR7	BRCA1-A complex subunit BRE	BRE	0.894651	-0.160603	0.257964	0.552123			27.2476	27.3815	27.4463	27.7473	27.3983	27.1988	26.3672	27.316	27.0088	27.3486
P35221	Catenin alpha-1	CTNNA1	0.883206	-0.179178	0.257266	0.553012			26.6705	26.7867	26.8511	27.0822	26.8472	26.4626	25.9901	NaN	26.1021	27.0574
P21964	Catechol O-methyltransferase	COMT	1.09201	0.126984	0.256984	0.55337			31.8913	31.8006	31.6372	31.7746	31.504	32.3062	32.2639	31.5309	32.1426	31.8012
Q02127	Dihydroorotate dehydrogenase (quinone), mitochondrial	DHODH	1.05107	0.0718573	0.256659	0.553785			26.502	26.1807	26.4351	26.5145	26.3341	26.414	26.6667	26.2931	NaN	NaN
Q9NQW7	Xaa-Pro aminopeptidase 1	XPNPEP1	0.897629	-0.155809	0.256651	0.553795			29.549	29.5391	29.7623	29.997	29.9432	29.3163	28.7963	29.4653	29.2299	29.4788
Q969X5	Endoplasmic reticulum-Golgi intermediate compartment protein 1	ERGIC1	1.08579	0.118747	0.25643	0.554077			28.9099	29.171	28.7398	28.8342	28.8066	28.8247	29.2706	29.265	29.5431	28.8684
Q96FJ2	Dynein light chain 2, cytoplasmic	DYNLL2	0.924632	-0.113049	0.255821	0.554855			26.3044	26.1187	26.37	26.4426	NaN	NaN	25.8529	26.2533	26.3732	25.8346
P15104	Glutamine synthetase	GLUL	0.809143	-0.305533	0.255716	0.554988			30.3831	30.0463	29.851	30.4532	29.7934	30.0079	28.0674	29.6157	30.3382	30.2397
O43399	Tumor protein D54	TPD52L2	0.897287	-0.156359	0.255707	0.555			31.1679	31.268	31.51	31.4372	31.4496	30.8336	30.5668	31.5042	30.7843	31.5366
Q68EM7	Rho GTPase-activating protein 17	ARHGAP17	0.876391	-0.190354	0.255282	0.555543			28.564	28.4245	28.4824	28.3138	28.6507	28.3194	27.2209	28.7856	28.2415	28.5677
Q9UJJ9	N-acetylglucosamine-1-phosphotransferase subunit gamma	GNPTG	1.14148	0.190909	0.255154	0.555707			26.7213	26.8585	26.1552	26.2704	26.2266	26.8473	27.4257	26.7722	27.318	26.5246
P18754	Regulator of chromosome condensation	RCC1	1.10488	0.143896	0.255113	0.555759			28.1108	27.7607	27.5928	27.9639	28.0415	28.608	27.4701	27.6364	28.0547	27.9825
Q9Y696	Chloride intracellular channel protein 4	CLIC4	0.950194	-0.0737053	0.255085	0.555795			28.6691	29.0171	28.6797	28.8045	28.6085	28.4132	28.6945	28.7631	28.7984	28.9224
Q53EL6	Programmed cell death protein 4	PDCD4	0.87343	-0.195235	0.25506	0.555828			26.6821	26.5659	26.616	26.8769	26.3556	26.2306	25.5558	26.4954	NaN	27.0422
P05026	Sodium/potassium-transporting ATPase subunit beta-1	ATP1B1	1.11909	0.16232	0.254611	0.556402			27.7177	27.9044	27.1371	27.8425	27.6694	27.532	28.0421	27.0422	28.1514	27.9615
Q8N6M0	OTU domain-containing protein 6B	OTUD6B	0.860385	-0.216946	0.254362	0.556721			26.0533	26.1485	26.3386	26.3353	26.2453	NaN	NaN	NaN	25.3089	NaN
Q8TCU6	Phosphatidylinositol 3,4,5-trisphosphate-dependent Rac exchanger 1 protein	PREX1	0.862087	-0.214094	0.254314	0.556783			30.6553	30.6385	30.991	30.7971	31.1594	30.4391	29.6278	31.0892	29.9657	30.7542
Q7L266	Isoaspartyl peptidase/L-asparaginase;Isoaspartyl peptidase/L-asparaginase alpha chain;Isoaspartyl peptidase/L-asparaginase beta chain	ASRGL1	0.844804	-0.243311	0.253807	0.557433			27.5845	27.1172	27.951	27.2124	27.7972	27.1673	26.8506	28.0551	26.2868	27.7838
Q8N4Q1	Mitochondrial intermembrane space import and assembly protein 40	CHCHD4	1.09575	0.13192	0.253582	0.557723			25.8607	26.1149	26.0247	NaN	25.8223	NaN	26.5244	25.8464	26.4817	25.9853
Q9UBC2	Epidermal growth factor receptor substrate 15-like 1	EPS15L1	0.893307	-0.162773	0.253503	0.557823			28.077	28.0635	28.3431	28.1216	28.3366	27.8703	27.147	28.4514	27.8547	28.2075
Q16836	Hydroxyacyl-coenzyme A dehydrogenase, mitochondrial	HADH	1.10769	0.147555	0.253482	0.557851			30.9235	31.1359	30.9251	30.9011	30.7474	30.8701	31.9143	31.1097	31.383	31.071
P48637	Glutathione synthetase	GSS	0.861803	-0.21457	0.253257	0.55814			26.8805	27.2405	27.4908	26.6422	26.6339	26.974	26.2001	27.8237	27.5392	27.1125
Q99614	Tetratricopeptide repeat protein 1	TTC1	0.831911	-0.265499	0.253119	0.558317			28.2215	28.4107	28.5631	28.5433	28.7967	27.6869	26.9455	28.7483	27.5961	28.6139
Q10471	Polypeptide N-acetylgalactosaminyltransferase 2;Polypeptide N-acetylgalactosaminyltransferase 2 soluble form	GALNT2	1.07468	0.103901	0.253112	0.558326			28.8411	28.8814	28.6195	28.6319	28.8991	29.0187	29.4012	28.8855	28.7553	28.6003
Q9UQB8	Brain-specific angiogenesis inhibitor 1-associated protein 2	BAIAP2	0.885625	-0.175232	0.25307	0.55838			25.6174	25.2545	26.2405	25.8707	25.9257	25.4778	24.9319	25.528	25.4393	NaN
Q96T51	RUN and FYVE domain-containing protein 1	RUFY1	0.945405	-0.080996	0.253051	0.558404			29.9981	30.0169	30.0633	30.0532	29.8438	29.8068	29.7336	30.2023	29.7255	30.2503
O95777	U6 snRNA-associated Sm-like protein LSm8	LSM8	0.898459	-0.154475	0.252713	0.558839			26.9434	27.0362	26.8789	NaN	26.8879	27.1475	26.3986	27.095	26.1613	27.1
O60333	Kinesin-like protein KIF1B	KIF1B	0.936973	-0.0939203	0.252532	0.559073			25.9972	26.0768	25.9432	26.1272	26.1959	25.7091	NaN	NaN	25.9018	25.6251
P18031	Tyrosine-protein phosphatase non-receptor type 1	PTPN1	0.885544	-0.175365	0.252377	0.559272			29.0088	28.8152	28.9345	28.948	28.7137	29.1238	29.3168	28.5784	28.6942	27.834
P63000;P60763	Ras-related C3 botulinum toxin substrate 1;Ras-related C3 botulinum toxin substrate 3	RAC1;RAC3	0.936148	-0.0951912	0.252247	0.559439			31.3312	31.2958	31.3967	31.3033	31.4034	30.8454	30.9139	31.5237	31.3801	31.3525
Q15369	Transcription elongation factor B polypeptide 1	TCEB1	0.909338	-0.137112	0.252175	0.559532			30.1507	30.1371	30.1231	30.3324	30.1713	29.8554	29.4512	29.8895	29.7417	30.5576
P12694	2-oxoisovalerate dehydrogenase subunit alpha, mitochondrial	BCKDHA	1.11277	0.154156	0.25205	0.559694			27.2591	27.0944	27.0396	27.0744	26.6525	27.5098	27.9932	27.3637	27.3341	27.0686
Q9Y6U3	Adseverin	SCIN	1.18483	0.24468	0.251764	0.560061			25.9694	26.0499	25.1181	25.4208	25.9715	25.7932	NaN	NaN	26.6431	NaN
P11413	Glucose-6-phosphate 1-dehydrogenase	G6PD	1.12886	0.174867	0.250778	0.561335			32.5097	31.7348	32.4849	32.7877	32.8243	32.2413	31.6903	32.2263	32.7522	32.4041
Q6P1N0	Coiled-coil and C2 domain-containing protein 1A	CC2D1A	0.90167	-0.149328	0.249419	0.563094			27.4401	27.3377	27.3912	27.6268	27.6922	27.0387	26.645	27.2224	26.8577	27.5996
Q9UJY5	ADP-ribosylation factor-binding protein GGA1	GGA1	0.918734	-0.12228	0.24937	0.563158			28.859	28.7102	29.037	29.1137	28.8875	28.8262	28.0823	28.6896	28.7063	28.9197
Q99459	Cell division cycle 5-like protein	CDC5L	1.07839	0.108883	0.249084	0.563529			27.0757	27.0714	26.8154	26.8351	26.8648	27.5774	27.2627	27.2547	27.097	26.7829
Q9UNF0	Protein kinase C and casein kinase substrate in neurons protein 2	PACSIN2	0.907076	-0.140705	0.249073	0.563544			30.038	29.9992	30.2686	30.2001	30.3796	29.9863	29.2579	30.2273	29.6875	29.9898
Q99832	T-complex protein 1 subunit eta	CCT7	0.92277	-0.115957	0.248662	0.564077			31.775	31.7267	31.9129	32.0376	31.9537	31.8844	31.1655	31.742	31.3758	31.6634
Q9UKM9	RNA-binding protein Raly	RALY	1.06131	0.0858502	0.24857	0.564196			30.6335	30.4292	30.3257	30.3837	30.2791	30.8134	30.8384	30.5276	30.3688	30.6296
Q6ZMZ3	Nesprin-3	SYNE3	1.16922	0.225543	0.248468	0.564329			27.1767	27.7336	28.0133	27.6509	27.7106	28.979	28.2076	27.7189	27.6446	27.1556
O15372	Eukaryotic translation initiation factor 3 subunit H	EIF3H	0.912608	-0.131933	0.248353	0.564477			29.4251	29.4657	29.4457	29.4678	29.5436	29.7001	28.7467	29.2348	28.8995	29.6027
Q9NZD2	Glycolipid transfer protein	GLTP	0.901092	-0.150254	0.248208	0.564667			27.3191	27.1087	27.468	27.1711	27.5447	26.6267	26.6246	27.4089	27.0598	27.6024
Q8WUH2	Transforming growth factor-beta receptor-associated protein 1	TGFBRAP1	0.926953	-0.109432	0.248099	0.564809			25.7212	25.7942	25.4704	25.5751	25.495	25.3975	25.3515	25.9893	25.1831	25.8761
P35998	26S protease regulatory subunit 7	PSMC2	0.928447	-0.107108	0.247515	0.565568			30.8356	30.7781	30.8128	31.02	30.9542	30.6608	30.1273	30.7393	30.5694	30.841
Q8ND30	Liprin-beta-2	PPFIBP2	0.844216	-0.244316	0.246757	0.566557			26.6728	27.024	26.4864	26.822	27.276	25.6749	25.7249	26.919	NaN	26.4836
Q8IUD2	ELKS/Rab6-interacting/CAST family member 1	ERC1	0.932126	-0.101404	0.246308	0.567143			26.3317	26.4298	26.6007	26.6033	26.1301	26.0336	NaN	26.3929	NaN	26.6034
P42226	Signal transducer and activator of transcription 6	STAT6	0.876568	-0.190062	0.246277	0.567182			28.418	28.3754	28.4434	28.863	28.6362	28.026	27.463	28.4679	27.6108	28.4885
Q15904	V-type proton ATPase subunit S1	ATP6AP1	1.16898	0.225254	0.246158	0.567339			29.5374	29.8764	29.6722	29.1592	29.472	30.0739	30.7382	29.4421	30.7142	29.8442
P19878	Neutrophil cytosol factor 2	NCF2	0.918958	-0.121929	0.246008	0.567535			31.7716	31.7916	31.8483	32.0815	32.0103	31.3058	31.1709	31.8514	31.6578	31.6957
P05023	Sodium/potassium-transporting ATPase subunit alpha-1	ATP1A1	0.934358	-0.097952	0.245955	0.567603			32.8991	32.9288	32.6726	32.6761	32.3452	33.0832	32.8315	32.4941	32.719	32.9998
P00492	Hypoxanthine-guanine phosphoribosyltransferase	HPRT1	0.92878	-0.106591	0.245737	0.567889			29.4056	29.4085	29.6622	29.6751	29.5947	29.3656	29.0247	29.5536	28.9533	29.5317
Q2VPB7	AP-5 complex subunit beta-1	AP5B1	1.07342	0.102221	0.245465	0.568245			26.4448	26.3729	26.2437	26.6767	26.7486	25.9663	NaN	26.5328	26.4402	26.3716
Q9BRA2	Thioredoxin domain-containing protein 17	TXNDC17	0.940345	-0.0887382	0.245067	0.568765			29.4564	29.1567	29.5531	29.4256	29.4755	29.3231	29.1677	29.5764	28.9271	29.2045
Q14161	ARF GTPase-activating protein GIT2	GIT2	0.946324	-0.0795932	0.245006	0.568845			28.9269	28.9628	28.8777	29.0451	29.1112	28.9502	28.6049	28.9147	28.5211	28.7529
P60891	Ribose-phosphate pyrophosphokinase 1	PRPS1	0.908587	-0.138304	0.244877	0.569014			28.1369	28.2129	28.4697	28.1202	28.1982	28.0963	27.8031	28.4041	27.5863	28.7359
P62854;Q5JNZ5	40S ribosomal protein S26;Putative 40S ribosomal protein S26-like 1	RPS26;RPS26P11	0.865331	-0.208676	0.24472	0.56922			28.1982	28.0746	28.611	28.6483	28.5006	27.8934	28.3921	27.9519	27.1294	NaN
A0A0G2JMH6;P01903	HLA class II histocompatibility antigen, DR alpha chain	HLA-DRA	1.18645	0.246657	0.244271	0.569809			31.1535	30.4166	30.2427	30.5544	30.6463	30.5238	30.0437	31.3496	30.8448	31.9937
Q9Y5S2	Serine/threonine-protein kinase MRCK beta	CDC42BPB	1.37389	0.458268	0.244058	0.570088			26.0402	25.1898	25.3269	27.5656	27.5324	25.3726	NaN	25.6114	24.7098	25.0719
Q9UPU5	Ubiquitin carboxyl-terminal hydrolase 24	USP24	0.837231	-0.256303	0.243638	0.57064			28.4539	28.4188	28.3452	28.6946	28.5231	28.3277	27.5635	28.4368	26.7666	28.7355
Q96QG7	Myotubularin-related protein 9	MTMR9	1.1384	0.187003	0.242878	0.571639			26.0669	26.2584	26.1193	26.5826	26.8727	26.1772	NaN	26.3684	25.3818	26.6285
P18583	Protein SON	SON	1.13647	0.18456	0.242693	0.571883			26.3533	26.3869	26.5275	26.4669	26.1186	26.5179	27.3252	NaN	NaN	NaN
Q9NWS8	Required for meiotic nuclear division protein 1 homolog	RMND1	0.856175	-0.224022	0.241565	0.573371			26.1617	25.9991	26.0288	NaN	25.2139	25.8077	26.8808	25.5303	25.7633	NaN
Q9NWV4	UPF0587 protein C1orf123	C1orf123	0.897031	-0.156771	0.241431	0.573547			28.6019	28.6164	28.7157	28.6477	28.9987	28.1486	NaN	28.5921	27.7841	28.7562
Q04446	1,4-alpha-glucan-branching enzyme	GBE1	0.923069	-0.115489	0.241268	0.573763			30.2071	29.9964	30.2421	30.2249	30.3461	29.9706	29.668	30.1967	29.5327	30.2922
Q9H3K6	BolA-like protein 2	BOLA2	0.888311	-0.170863	0.241102	0.573981			29.2402	29.2321	29.4622	29.5022	29.454	29.0563	28.3436	29.2108	28.7047	29.7129
P62310	U6 snRNA-associated Sm-like protein LSm3	LSM3	0.935388	-0.0963627	0.2408	0.574381			27.3102	27.1659	27.487	27.383	26.8253	27.4041	27.3047	27.4387	26.9922	NaN
O75044;P0DJJ0	SLIT-ROBO Rho GTPase-activating protein 2;SLIT-ROBO Rho GTPase-activating protein 2C	SRGAP2;SRGAP2C	0.913834	-0.129995	0.240642	0.57459			26.9746	26.8957	27.2514	27.19	27.1954	27.0053	26.3591	26.9181	26.4786	27.2275
Q8NCL4	Polypeptide N-acetylgalactosaminyltransferase 6	GALNT6	1.11424	0.156063	0.240502	0.574775			26.0621	25.94	25.7649	25.5182	25.9526	26.5482	26.557	25.6956	26.1987	NaN
Q9NVZ3	Adaptin ear-binding coat-associated protein 2	NECAP2	1.11392	0.155639	0.240382	0.574934			28.0724	28.2521	28.0767	28.7822	28.8373	28.1969	27.938	28.4429	28.222	27.6063
Q9NS86	LanC-like protein 2	LANCL2	1.10458	0.143497	0.240369	0.574952			25.9734	25.7304	26.0918	26.2275	26.3414	25.4789	25.5717	26.1613	26.2056	26.5409
Q8NBF2	NHL repeat-containing protein 2	NHLRC2	0.944804	-0.0819133	0.240251	0.575108			26.1965	26.0923	26.1152	25.9244	26.4231	25.8301	NaN	26.0126	25.8887	26.2376
Q9Y6M9	NADH dehydrogenase [ubiquinone] 1 beta subcomplex subunit 9	NDUFB9	1.09876	0.135876	0.240122	0.575278			28.7113	29.0715	28.4606	28.5899	28.6319	29.1373	29.5456	28.6646	28.8761	28.7405
P51809	Vesicle-associated membrane protein 7	VAMP7	1.0934	0.128815	0.240051	0.575373			28.7199	28.676	28.7391	28.4832	28.4104	28.5594	29.3422	28.9244	29.2379	28.9257
Q9NX14	NADH dehydrogenase [ubiquinone] 1 beta subcomplex subunit 11, mitochondrial	NDUFB11	1.11245	0.153742	0.239984	0.575462			27.9702	28.2095	27.8701	27.9629	27.454	28.3307	28.3207	28.0867	28.8724	28.1652
P07237	Protein disulfide-isomerase	P4HB	1.07221	0.100594	0.239465	0.57615			35.0962	35.1128	35.1173	34.9142	34.9719	35.3084	35.7898	35.2009	35.1234	35.157
Q99757	Thioredoxin, mitochondrial	TXN2	1.1332	0.180406	0.239448	0.576171			28.3558	28.2888	28.2426	27.8637	27.9508	28.8899	29.3135	28.2475	28.638	28.4297
Q96T37	Putative RNA-binding protein 15	RBM15	1.08182	0.113467	0.23927	0.576408			26.0079	25.7468	25.6924	25.7504	25.5898	26.1962	26.1205	NaN	26.2843	25.6338
Q93050	V-type proton ATPase 116 kDa subunit a isoform 1	ATP6V0A1	1.10286	0.14125	0.238967	0.57681			30.818	30.9922	30.8243	30.8049	30.552	30.9901	31.6263	30.7142	31.5074	30.941
Q9NZL6	Ral guanine nucleotide dissociation stimulator-like 1	RGL1	0.937094	-0.0937336	0.238758	0.577088			25.4348	25.4398	25.2196	25.3608	25.6592	25.2213	NaN	25.053	NaN	25.0609
P31146	Coronin-1A	CORO1A	0.931465	-0.102427	0.238732	0.577122			33.8781	33.8553	34.0077	33.9009	34.0537	33.6251	33.4739	34.198	33.4643	33.9631
P07814	Bifunctional glutamate/proline--tRNA ligase;Glutamate--tRNA ligase;Proline--tRNA ligase	EPRS	0.939714	-0.0897068	0.238708	0.577154			31.7661	31.6421	31.8097	31.8678	31.8382	31.6951	31.1706	31.7285	31.4462	31.8009
Q9BTY2	Plasma alpha-L-fucosidase	FUCA2	1.13925	0.188081	0.238554	0.57736			28.888	28.4525	29.2006	29.2176	28.219	28.939	29.8033	28.944	28.7691	29.3537
Q14155	Rho guanine nucleotide exchange factor 7	ARHGEF7	0.900154	-0.151756	0.238312	0.577681			27.7226	27.7969	27.8816	27.6879	28.0227	27.8108	26.6901	27.7626	27.7674	27.7987
O94979	Protein transport protein Sec31A	SEC31A	0.912018	-0.132865	0.237722	0.578466			30.5557	30.6063	30.5757	30.7127	30.6983	30.3599	29.9299	30.4772	29.9875	30.9592
Q7L5D6	Golgi to ER traffic protein 4 homolog	GET4	0.916603	-0.125631	0.23766	0.578549			26.874	26.9569	26.9961	26.571	26.8454	26.5158	NaN	26.7437	26.7174	27.5071
O43598	2-deoxynucleoside 5-phosphate N-hydrolase 1	DNPH1	1.08879	0.122727	0.237586	0.578648			28.3421	28.2755	28.4109	28.9276	28.8949	28.3576	28.6325	28.0795	28.1982	28.1685
Q96QR8	Transcriptional activator protein Pur-beta	PURB	1.05808	0.0814433	0.237573	0.578665			26.4464	26.5439	26.3342	26.7594	26.7554	26.354	26.4476	NaN	26.2984	NaN
Q969V3	Nicalin	NCLN	1.07497	0.104292	0.237332	0.578985			29.9782	29.9206	29.9235	29.8385	29.8447	30.2068	30.6242	29.7344	30.0735	29.9933
Q99973	Telomerase protein component 1	TEP1	1.16324	0.218146	0.23716	0.579216			26.3732	25.8998	26.3435	27.0911	27.0497	25.46	26.2816	26.4451	26.2142	NaN
P10412	Histone H1.4	HIST1H1E	0.778476	-0.361276	0.2369	0.579562			25.5445	26.2362	26.3977	NaN	NaN	25.017	26.7645	NaN	25.3132	NaN
O75955	Flotillin-1	FLOT1	1.12088	0.164637	0.236871	0.579601			28.677	29.0007	28.7882	28.9045	28.6544	28.8394	30.0123	28.6577	28.9641	28.8739
Q969N2	GPI transamidase component PIG-T	PIGT	1.11958	0.162963	0.236795	0.579703			27.0754	27.2357	27.0849	26.9754	26.9664	27.2666	28.2379	27.2217	27.5137	26.8829
P41212	Transcription factor ETV6	ETV6	0.939291	-0.0903557	0.23675	0.579763			26.2625	26.2358	25.7686	25.6794	25.7753	26.0265	26.1043	26.0949	26.2884	26.0216
Q10713	Mitochondrial-processing peptidase subunit alpha	PMPCA	1.10426	0.143076	0.236572	0.580001			28.7034	28.7762	28.8393	28.4745	28.3975	29.1185	29.2891	28.6625	29.4726	28.9976
Q16718	NADH dehydrogenase [ubiquinone] 1 alpha subcomplex subunit 5	NDUFA5	0.892376	-0.164277	0.236333	0.580319			29.4422	29.7803	29.5293	28.8144	28.7956	29.7116	30.0347	29.5321	29.3667	29.6825
Q460N5	Poly [ADP-ribose] polymerase 14	PARP14	0.910122	-0.135869	0.236267	0.580408			29.0289	29.0233	28.9601	29.1625	29.1909	29.1546	28.5378	29.1773	28.2468	28.6076
O60861	Growth arrest-specific protein 7	GAS7	0.939986	-0.0892893	0.236222	0.580467			29.2203	29.344	29.1628	29.2608	29.3333	29.1723	28.9606	29.4392	29.22	28.6854
Q9H0U4;Q92928	Ras-related protein Rab-1B;Putative Ras-related protein Rab-1C	RAB1B;RAB1C	0.932579	-0.100703	0.236115	0.58061			30.3333	30.5325	30.6802	30.4931	30.3583	30.5276	30.425	30.4714	30.7649	29.8621
Q9Y3A3	MOB-like protein phocein	MOB4	0.953273	-0.069039	0.236003	0.58076			27.9387	28.1738	28.2239	28.1693	27.8784	28.1687	28.094	27.7064	28.1625	28.1225
P68366	Tubulin alpha-4A chain	TUBA4A	1.07091	0.0988363	0.235938	0.580847			27.5134	27.5682	27.484	27.8519	27.5112	27.8296	27.166	27.4816	27.884	NaN
Q8TF05	Serine/threonine-protein phosphatase 4 regulatory subunit 1	PPP4R1	0.908639	-0.138221	0.235828	0.580995			26.6774	26.8623	26.5522	27.0153	26.6203	26.6085	25.8137	26.8164	26.3167	26.7226
P22681	E3 ubiquitin-protein ligase CBL	CBL	0.907647	-0.139797	0.235815	0.581012			27.7275	27.3535	27.827	27.8788	27.8188	27.4099	26.756	27.7318	27.4384	27.4398
Q9Y2R9	28S ribosomal protein S7, mitochondrial	MRPS7	1.13753	0.185899	0.235787	0.581049			26.3148	26.6354	26.43	26.8818	26.3199	26.7152	27.6807	26.5526	26.0571	26.3145
P09960	Leukotriene A-4 hydrolase	LTA4H	0.876472	-0.190221	0.235749	0.5811			32.9117	32.407	33.4478	32.9069	33.3346	32.617	32.0227	32.8959	32.2531	33.0933
Q6IA86	Elongator complex protein 2	ELP2	1.05775	0.081003	0.235677	0.581196			25.4611	25.7353	25.5712	25.4853	25.773	NaN	NaN	25.5167	NaN	25.9058
Q14571	Inositol 1,4,5-trisphosphate receptor type 2	ITPR2	1.10794	0.147879	0.235465	0.58148			30.0713	30.2056	30.146	29.9932	30.0146	30.1968	31.1451	30.3166	30.4733	29.8822
Q13571	Lysosomal-associated transmembrane protein 5	LAPTM5	1.16728	0.223155	0.235313	0.581684			26.3812	26.4313	25.632	25.9081	25.8244	27.3179	26.6763	26.5311	NaN	25.97
Q96KP4	Cytosolic non-specific dipeptidase	CNDP2	0.904868	-0.14422	0.234714	0.582487			33.0903	32.9818	32.8111	33.203	33.2069	32.2545	32.2312	32.8806	32.8891	33.0525
Q9NV96	Cell cycle control protein 50A	TMEM30A	1.1013	0.139211	0.23452	0.582747			27.8597	27.9111	28.0028	27.8284	27.9768	27.4592	28.6302	28.0513	27.9636	28.5365
P07686	Beta-hexosaminidase subunit beta;Beta-hexosaminidase subunit beta chain B;Beta-hexosaminidase subunit beta chain A	HEXB	1.08425	0.116697	0.234419	0.582883			33.5802	33.748	33.7155	33.4406	33.4055	33.6053	34.2804	33.7946	34.1392	33.9196
Q7Z3T8	Zinc finger FYVE domain-containing protein 16	ZFYVE16	0.878282	-0.187243	0.234188	0.583193			27.8019	27.7473	27.8482	27.9538	28.0106	27.0935	26.6706	27.506	27.9386	28.1099
Q9Y277	Voltage-dependent anion-selective channel protein 3	VDAC3	1.09078	0.125359	0.234063	0.58336			31.2544	31.1095	31.1428	31.0994	31.2229	31.315	32.0657	30.9672	31.3201	31.0695
Q8N386	Leucine-rich repeat-containing protein 25	LRRC25	1.07154	0.0996909	0.233743	0.58379			29.1884	29.112	29.0729	29.2822	29.1451	29.203	29.5861	29.2913	29.4081	28.6531
Q9HC07	Transmembrane protein 165	TMEM165	0.898265	-0.154786	0.23336	0.584305			27.8779	28.1939	27.7666	27.3764	27.061	28.0288	28.3338	27.7674	28.0486	27.9236
Q96FW1	Ubiquitin thioesterase OTUB1	OTUB1	0.925542	-0.111629	0.232791	0.585072			30.4902	30.453	30.6383	30.3377	30.7197	30.1425	29.9255	30.6388	30.3321	30.8126
P84085	ADP-ribosylation factor 5	ARF5	0.911849	-0.133133	0.232757	0.585117			28.989	28.8176	29.0902	29.1836	28.8181	28.6512	28.936	28.9199	28.0901	29.2283
Q16644	MAP kinase-activated protein kinase 3	MAPKAPK3	0.916739	-0.125417	0.232722	0.585164			28.5971	28.3253	28.824	28.8036	28.5813	28.2418	28.1312	28.5926	27.9851	28.8611
O75369	Filamin-B	FLNB	0.795336	-0.330363	0.231777	0.586439			30.155	30.4566	29.7269	30.5978	30.2327	30.5188	28.4311	29.7813	30.4561	28.4596
P49590	Probable histidine--tRNA ligase, mitochondrial	HARS2	1.10219	0.140376	0.231473	0.586849			26.2642	26.3322	26.3973	25.9754	26.2904	26.3167	27.087	26.3186	26.8413	NaN
Q96DB5	Regulator of microtubule dynamics protein 1	RMDN1	1.10595	0.145292	0.231292	0.587095			27.9465	28.3189	28.2757	28.1414	28.1185	28.7995	29.0217	28.2235	27.9982	27.9768
P35237	Serpin B6	SERPINB6	0.824121	-0.279071	0.231174	0.587254			28.6143	27.7824	28.2759	28.8323	27.9984	27.9009	28.5902	26.616	27.733	NaN
Q9Y385	Ubiquitin-conjugating enzyme E2 J1	UBE2J1	0.837453	-0.25592	0.231117	0.587331			26.0721	25.5535	25.7209	25.1648	24.5501	25.8431	25.5906	NaN	26.4825	NaN
O75023	Leukocyte immunoglobulin-like receptor subfamily B member 5	LILRB5	0.830696	-0.267608	0.230697	0.5879			28.9464	28.3805	29.5682	29.0624	28.7737	28.4979	29.6814	28.9892	28.5244	27.3529
P43250	G protein-coupled receptor kinase 6	GRK6	0.888829	-0.170023	0.230557	0.588089			26.0142	25.7865	25.9034	25.9292	26.252	25.1169	25.1776	NaN	25.6964	26.2161
Q16698	2,4-dienoyl-CoA reductase, mitochondrial	DECR1	1.10577	0.145046	0.23041	0.588288			31.1991	31.3008	30.9389	30.8276	30.8289	31.095	31.8961	31.2296	31.7173	31.4446
Q15365	Poly(rC)-binding protein 1	PCBP1	1.18171	0.24088	0.230013	0.588825			30.9233	31.5658	29.6279	30.6342	30.6603	31.1223	30.8609	31.2283	31.6937	30.4263
Q9NPL8	Complex I assembly factor TIMMDC1, mitochondrial	TIMMDC1	1.10216	0.140334	0.229992	0.588854			26.8254	26.6521	26.9436	26.7146	26.7804	27.2213	27.4301	26.5126	27.4436	26.5287
Q9HCC0	Methylcrotonoyl-CoA carboxylase beta chain, mitochondrial	MCCC2	1.1436	0.193577	0.229052	0.59013			28.4822	28.4944	28.5497	28.1935	27.9923	28.7346	29.6553	28.4109	29.1912	28.7386
Q9HBI0	Gamma-parvin	PARVG	0.930554	-0.103839	0.228989	0.590216			30.6256	30.5929	30.7213	30.6727	30.7924	30.4198	29.9074	30.6496	30.5776	30.7799
P21912	Succinate dehydrogenase [ubiquinone] iron-sulfur subunit, mitochondrial	SDHB	1.08006	0.111112	0.227934	0.591652			29.8074	29.9965	29.7972	29.9012	29.8065	30.0641	30.6703	29.7437	29.9278	29.7335
P19474	E3 ubiquitin-protein ligase TRIM21	TRIM21	0.830641	-0.267703	0.227896	0.591703			28.8257	28.3521	29.0914	29.0529	29.2059	28.835	27.3439	27.5207	28.3708	29.0916
Q96BP3	Peptidylprolyl isomerase domain and WD repeat-containing protein 1	PPWD1	0.911189	-0.134178	0.227794	0.591843			25.4641	25.1102	25.6891	25.0092	25.2976	NaN	NaN	25.5542	NaN	NaN
P31350	Ribonucleoside-diphosphate reductase subunit M2	RRM2	1.2414	0.311968	0.227154	0.592715			27.4636	27.0178	27.4744	28.2488	28.037	26.606	NaN	NaN	NaN	NaN
Q9BUP3	Oxidoreductase HTATIP2	HTATIP2	1.07757	0.107781	0.227093	0.592798			29.596	29.2783	29.4838	29.9622	29.6564	29.2392	29.5316	29.1949	29.9389	29.4
P16083	Ribosyldihydronicotinamide dehydrogenase [quinone]	NQO2	1.18011	0.238918	0.227089	0.592804			27.5478	26.5637	27.7079	27.5574	28.7705	27.0397	26.9108	27.7184	27.3821	27.2055
Q9BRK5	45 kDa calcium-binding protein	SDF4	1.14411	0.194224	0.227073	0.592825			27.6159	27.8591	27.3839	27.7725	27.6937	28.7909	28.247	27.3585	27.7709	27.0635
Q29RF7	Sister chromatid cohesion protein PDS5 homolog A	PDS5A	0.965309	-0.0509373	0.226985	0.592946			27.9117	27.894	27.6376	27.5439	27.6893	27.921	27.8012	27.8491	27.7144	27.8258
O00170	AH receptor-interacting protein	AIP	0.91896	-0.121926	0.226889	0.593077			28.8075	28.7116	28.9453	29.1047	29.1944	28.6989	28.2747	28.4153	28.3918	28.817
O95479	GDH/6PGL endoplasmic bifunctional protein;Glucose 1-dehydrogenase;6-phosphogluconolactonase	H6PD	1.09475	0.130602	0.226778	0.593229			28.8513	29.0815	28.6176	28.6024	28.5596	29.151	29.4296	28.8581	29.4535	28.8111
P55072	Transitional endoplasmic reticulum ATPase	VCP	0.959298	-0.0599498	0.2265	0.593608			34.025	33.9794	34.0808	34.1785	34.2027	33.9538	33.7076	33.8168	33.9605	33.9592
O43493	Trans-Golgi network integral membrane protein 2	TGOLN2	1.07109	0.0990809	0.226418	0.59372			28.9882	29.2101	28.5398	28.7235	28.9587	28.9127	29.2963	28.9497	28.9006	29.341
P49815	Tuberin	TSC2	1.04541	0.0640694	0.225753	0.594631			26.1212	25.9186	25.8347	26.0814	26.173	25.7105	NaN	26.1297	25.962	26.0767
Q6QNY1	Biogenesis of lysosome-related organelles complex 1 subunit 2	BLOC1S2	0.819852	-0.286565	0.225408	0.595103			26.7208	26.8778	26.9627	NaN	24.8761	26.6676	26.7793	27.2646	26.7546	27.0609
P32320	Cytidine deaminase	CDA	1.0968	0.133298	0.225395	0.595121			27.3126	27.3285	26.8679	27.2222	27.4891	27.1665	26.9589	27.305	26.9461	28.0327
P26599	Polypyrimidine tract-binding protein 1	PTBP1	0.95556	-0.065582	0.225276	0.595283			32.0652	31.9768	31.8138	31.8186	31.7394	32.1962	31.9993	31.9513	31.6332	31.8667
P36957	Dihydrolipoyllysine-residue succinyltransferase component of 2-oxoglutarate dehydrogenase complex, mitochondrial	DLST	1.14307	0.19291	0.224889	0.595815			30.3396	30.4794	30.5372	30.4087	30.111	30.8448	31.6625	30.0996	31.088	30.3003
Q9Y2B0	Protein canopy homolog 2	CNPY2	1.07194	0.100231	0.224662	0.596127			28.9321	28.8127	29.138	28.9442	28.745	29.0684	29.6549	29.0772	29.0606	28.8779
Q6PHR2	Serine/threonine-protein kinase ULK3	ULK3	0.921242	-0.118347	0.224629	0.596171			25.1828	25.7689	25.7379	25.4395	25.312	NaN	NaN	25.583	NaN	NaN
Q07960	Rho GTPase-activating protein 1	ARHGAP1	0.91949	-0.121094	0.224599	0.596212			31.0135	30.9458	31.0764	31.0924	31.361	30.606	30.2793	31.1577	30.7925	30.9464
P07332	Tyrosine-protein kinase Fes/Fps	FES	0.885101	-0.176086	0.224474	0.596384			27.8434	27.8643	28.1969	27.9929	28.4801	27.4885	27.0738	28.3707	27.3714	27.7675
[truncated: 1,362 more rows]
