# Supplementary material for: Loss of NPC1 enhances phagocytic uptake and impairs lipid trafficking in microglia
Source: Nat Commun. 2021 Feb 24;12:1158. doi: 10.1038/s41467-021-21428-5 (PMC7904859; doi:10.1038/s41467-021-21428-5)
Supplement: Supplementary file 8 — Supplementary Data 5 [file 41467_2021_21428_MOESM8_ESM.xlsx]

## Sheet: Sheet1
Supplementary Data 5. Demographic and clinical characteristics of NPC patients and healthy controls
	N°	Age	Gender	Severity grade	Mutation	Current therapy	Functional analysis	MS analysis
	CTR 1	43	M	n.a.	n.a.	n.a.	X	X
	CTR 2	25	F	n.a.	n.a.	n.a.	X	X
	CTR 3	31	F	n.a.	n.a.	n.a.	X	X
	Patient 1	18	M	severely ill, wheel chair bound	homozygous for c.2974G>T (p.Gly992Trp)	Miglustat	X	X
	Patient 2	25	M	severely ill, wheel chair bound	homozygous for c.2974G>T (p.Gly992Trp)	Miglustat was discontinued in 2017	X	X
	Patient 3	20	M	severely ill (palliative care), final stage, Early-infantile, epilepsy	homozygous for c.2861C>T (p.Ser954Leu)	Miglustat	X	X
	Patient 4	12	F	severely ill (SARA Score Visit 1: 14/40)	c.2130+2T>C (NM_000271) and c.3019C>G (p.Pro1007Ala)	Miglustat	X	X
	Patient 5	32	M	moderately ill (SARA Score Visit 1: 8/40)	c.709C>T (p.Pro237Ser) and unknown	Miglustat	X	X
	Patient 6	34	M	markedly ill	c.2861C>T (p.Ser954Leu) and c.3019C>G (p.Pro1007Ala)	Miglustat		X
	Patient 7	36	M	moderately ill (SARA Score Visit 1: 9/40)	homozygous for c.3182T>C (p.Ile1061Thr)	Miglustat	X	X
