# Supplementary material for: Loss of NPC1 enhances phagocytic uptake and impairs lipid trafficking in microglia
Source: Nat Commun. 2021 Feb 24;12:1158. doi: 10.1038/s41467-021-21428-5 (PMC7904859; doi:10.1038/s41467-021-21428-5)
Supplement: Supplementary file 10 — Source Data [file 41467_2021_21428_MOESM10_ESM.zip]

Archive with 1 entries (1 files):
- source data.xlsx
